# Supplementary material for: Spatially resolved phosphoproteomics reveals fibroblast growth factor receptor recycling-driven regulation of autophagy and survival
Source: Nat Commun. 2022 Nov 3;13:6589. doi: 10.1038/s41467-022-34298-2 (PMC9633600; doi:10.1038/s41467-022-34298-2)
Supplement: Supplementary file 4 — Supplementary Dataset 1 [file 41467_2022_34298_MOESM4_ESM.xlsx]

## Sheet: HeLa Dn proteinGroups
id	Uniprot	Protein names	Gene names	GFP_UT_01	GFP_UT_02	GFP_UT_03	GFP_FGF10_01	GFP_FGF10_02	GFP_FGF10_03	DnRAB11_FGF10_01	DnRAB11_FGF10_02	DnRAB11_FGF10_03	DnDNM2_FGF10_01	DnDNM2_FGF10_02	DnDNM2_FGF10_03
6476	Q9NRG9	Aladin	AAAS	28.2257	28.3307	28.2811	28.3195	28.6085	28.4327	28.513	28.3382	28.8329	28.4857	28.2284	28.2399
4910	Q86V21	Acetoacetyl-CoA synthetase	AACS	28.776	28.8797	29.248	28.8859	28.7225	28.5818	28.4459	28.7188	29.1817	28.8046	28.2405	28.9944
4698	Q6PD74	Alpha- and gamma-adaptin-binding protein p34	AAGAB	23.6167	23.3784	23.3331	23.2155	23.6208	22.9906	22.8815	22.9361	22.7376	23.2315	23.5295	23.5837
4343	Q2M2I8-2	AP2-associated protein kinase 1	AAK1	26.7279	26.2786	26.4258	26.0774	25.7082	26.5362	25.906	25.7544	26.5134	25.7875	25.7454	25.822
220	A0A096LP25	Uncharacterized protein FLJ45252	AAK1	25.9341	26.6283	26.0132	25.6311	24.8909	24.9889	25.4325	25.3136	24.919	25.8061	25.7124	25.2974
1171	E9PNP3	Mth938 domain-containing protein	AAMDC	26.5918	26.7766	26.5598	26.0123	21.9324	26.1972	26.1016	27.0044	26.8272	26.4062	26.5715	26.6669
795	C9JG97	Angio-associated migratory cell protein	AAMP	27.5865	27.3841	28.0193	27.081	27.6009	27.3298	27.4171	27.2371	26.4443	26.1626	27.7638	27.6034
516	A2A2Q9	Protein AAR2 homolog	AAR2	27.1189	27.1515	26.7847	27.0378	27.1993	26.6794	26.3689	26.4226	24.8362	25.6374	26.7811	26.9458
3303	P49588	Alanine--tRNA ligase, cytoplasmic	AARS	33.6797	33.7326	33.6147	33.4015	32.6665	32.9223	33.3995	33.3092	33.6728	33.3702	32.9645	32.9008
4457	Q5JTZ9	Alanine--tRNA ligase, mitochondrial	AARS2	27.6929	27.6535	27.495	28.2768	25.9735	27.1108	27.6074	27.8564	28.0398	27.1764	27.0642	26.7935
6482	Q9NRN7	L-aminoadipate-semialdehyde dehydrogenase-phosphopantetheinyl transferase	AASDHPPT	28.7667	28.353	28.9002	28.5198	29.0921	28.8672	28.6445	28.8441	28.5038	28.7294	29.042	28.7066
6637	Q9NY61	Protein AATF	AATF	24.2039	24.4358	24.5366	24.6881	23.6733	24.1814	25.3248	24.9256	25.0819	24.9907	24.43	25.3566
5878	Q99758	ATP-binding cassette sub-family A member 3	ABCA3	24.984	24.8979	25.8608	25.2762	25.2435	24.8568	25.3956	25.6548	27.0198	25.095	24.986	26.7148
6478	Q9NRK6	ATP-binding cassette sub-family B member 10, mitochondrial	ABCB10	26.7382	26.9648	27.5124	27.7123	27.5541	27.5805	27.2613	27.0276	27.9961	27.5284	27.452	27.2998
6408	Q9NP58-4	ATP-binding cassette sub-family B member 6, mitochondrial	ABCB6	27.4505	27.5593	27.1387	28.049	28.1454	27.8756	27.9278	27.4701	27.4232	27.9246	28.2072	28.2858
2169	O75027	ATP-binding cassette sub-family B member 7, mitochondrial	ABCB7	27.676	27.271	27.4764	27.837	28.5379	27.6133	28.2463	27.9668	28.3791	28.0455	28.0927	27.8264
6536	Q9NUT2-5	ATP-binding cassette sub-family B member 8, mitochondrial	ABCB8	21.131	22.0749	21.6864	23.6031	23.0723	21.2636	NA	23.3999	22.6566	22.9612	23.305	22.7234
3061	P33527	Multidrug resistance-associated protein 1	ABCC1	28.5757	28.3361	28.3361	28.6975	29.2347	28.5794	28.8042	28.5778	28.7803	28.5763	28.5669	28.2758
1989	O15439-2	Multidrug resistance-associated protein 4	ABCC4	26.3738	26.1331	26.3742	26.5473	26.831	26.6763	26.4552	27.0872	26.4638	26.6643	26.5701	26.3226
1990	O15440-5	Multidrug resistance-associated protein 5	ABCC5	24.7501	24.471	24.8223	25.2474	25.5003	24.8429	24.7686	25.4881	25.3355	25.2135	24.9464	25.1071
3063	P33897	ATP-binding cassette sub-family D member 1	ABCD1	26.1512	26.818	27.2334	27.2155	26.3827	27.0602	26.3082	25.9924	26.9995	26.9535	25.8505	27.134
2969	P28288	ATP-binding cassette sub-family D member 3	ABCD3	28.8478	28.9332	29.1921	29.5171	29.4795	29.3652	29.8118	29.7758	30.0432	29.9262	29.7592	29.3934
3563	P61221	ATP-binding cassette sub-family E member 1	ABCE1	31.7125	31.8921	31.9581	31.7874	31.6495	31.5166	31.5766	31.4278	31.6606	31.5112	31.6554	31.5693
5210	Q8NE71	ATP-binding cassette sub-family F member 1	ABCF1	30.9429	30.8447	30.7519	30.7956	30.258	30.4473	30.7936	30.6942	30.6311	30.6098	30.3086	30.3418
6789	Q9UG63	ATP-binding cassette sub-family F member 2	ABCF2	30.8361	31.1051	31.2559	30.765	30.8602	30.5765	30.7906	30.7048	31.2428	30.8816	30.5234	30.9192
6533	Q9NUQ8	ATP-binding cassette sub-family F member 3	ABCF3	28.8822	28.9403	29.1271	28.8	28.8093	28.6046	28.591	27.9525	29.0645	28.3908	28.1604	28.7271
6525	Q9NUJ1	Mycophenolic acid acyl-glucuronide esterase, mitochondrial	ABHD10	28.2461	27.9066	27.9232	28.3312	27.7092	28.4389	27.9219	27.7769	27.1121	27.0038	27.7094	27.8357
5236	Q8NFV4	Alpha/beta hydrolase domain-containing protein 11	ABHD11	27.1979	27.147	26.9348	27.352	26.6774	27.2611	27.0306	26.6511	26.8939	26.5286	26.9356	27.2625
5086	Q8N2K0-3	Monoacylglycerol lipase ABHD12	ABHD12	27.2248	27.6553	27.5331	27.5367	27.9161	27.9577	27.6738	27.4453	26.7141	27.5987	27.6168	27.63
5707	Q96IU4	Alpha/beta hydrolase domain-containing protein 14B	ABHD14B	29.6294	29.7338	29.5722	29.5708	29.7672	29.6015	29.5962	29.5427	29.9467	29.6507	29.5598	29.3494
451	A0A0G2JJD3	Abhydrolase domain-containing protein 16A	ABHD16A	26.9532	26.7256	26.504	26.7229	27.0642	26.7609	26.0888	26.6846	26.9654	26.9607	26.7765	26.7058
269	B6VEX4	Abl interactor 1	ABI1	27.7684	27.7121	27.8429	27.4198	27.6923	27.1925	27.5798	27.8177	28.0618	27.7753	27.5932	27.3455
378	B7Z836	Abl interactor 2	ABI2	23.2841	23.6092	23.7127	25.2536	24.6439	24.8617	25.0012	24.8883	25.2271	25.1762	24.4695	25.4293
2470	P00519	Tyrosine-protein kinase ABL1	ABL1	25.5866	24.3392	23.7959	23.8571	23.4603	23.292	22.6583	21.7456	23.779	24.0522	24.5029	24.3056
3193	P42684-4	Abelson tyrosine-protein kinase 2	ABL2	22.5601	23.149	23.0202	21.379	NA	21.8605	21.5061	NA	22.6213	22.7405	21.6485	23.3569
6709	Q9P1F3	Costars family protein ABRACL	ABRACL	23.0792	23.7866	24.727	28.5114	28.6595	28.6974	26.977	25.4373	26.1415	28.6658	28.7438	28.6858
2609	P09110	3-ketoacyl-CoA thiolase, peroxisomal	ACAA1	28.5845	28.6959	28.6257	28.6569	29.1218	28.9322	28.5391	28.5918	28.302	28.5256	28.9255	28.8215
3197	P42765	3-ketoacyl-CoA thiolase, mitochondrial	ACAA2	30.7412	30.6096	30.8863	30.8899	31.2877	31.3543	30.8772	31.0274	30.5311	30.5527	31.2242	30.9327
3939	Q13085	Acetyl-CoA carboxylase 1	ACACA	32.065	32.009	31.9208	31.8468	31.8407	31.6965	31.5919	31.8735	31.7773	32.0428	31.5139	31.5867
4770	Q709F0	Acyl-CoA dehydrogenase family member 11	ACAD11	25.1522	25.4077	29.0156	25.3282	24.9563	25.4074	25.4943	24.9343	28.0348	25.2487	25.5841	25.0933
6888	Q9UKU7	Isobutyryl-CoA dehydrogenase, mitochondrial	ACAD8	22.553	23.3115	23.5578	22.8946	24.4715	23.3428	23.6014	22.7372	22.5942	22.4376	23.6214	22.0431
6318	Q9H845	Acyl-CoA dehydrogenase family member 9, mitochondrial	ACAD9	28.5805	28.3228	28.6664	28.9316	28.8764	28.8258	28.8565	28.8344	29.4823	29.0572	28.4519	29.1631
2683	Q5T4U5	Medium-chain specific acyl-CoA dehydrogenase, mitochondrial	ACADM	30.9477	31.0554	31.3423	31.0959	31.7358	31.4829	31.2389	31.366	30.9883	30.9251	31.5052	31.0988
3217	P45954-2	Short/branched chain specific acyl-CoA dehydrogenase, mitochondrial	ACADSB	26.2887	25.8391	26.3053	26.7254	27.034	26.9	26.1281	26.5734	26.4798	26.1056	26.7402	25.9979
3313	P49748-2	Very long-chain specific acyl-CoA dehydrogenase, mitochondrial	ACADVL	32.1168	32.1763	32.2893	32.5768	32.6171	32.3849	32.0825	32.0771	32.5424	32.1721	31.9838	32.1894
189	A0A087X1H5	Arf-GAP with coiled-coil, ANK repeat and PH domain-containing protein 2	ACAP2	25.7478	25.4256	26.1495	24.7118	24.4477	24.7528	24.6724	24.6479	25.9581	23.9661	24.692	25.4553
2918	P24752	Acetyl-CoA acetyltransferase, mitochondrial	ACAT1	30.9982	30.8098	31.0102	30.8297	31.3368	31.028	31.0881	31.0297	30.5785	30.5232	31.4154	31.2308
6059	Q9BWD1	Acetyl-CoA acetyltransferase, cytosolic	ACAT2	31.071	31.063	31.0473	31.1078	31.4452	31.4242	30.8108	31.3051	30.2222	30.6568	31.3463	31.1342
6243	Q9H3P7	Golgi resident protein GCP60	ACBD3	28.7592	29.0228	29.1831	29.0199	28.5037	28.9523	28.9652	28.3433	29.3752	29.1327	28.9165	29.2142
697	B7Z2R7	Acyl-CoA-binding domain-containing protein 5	ACBD5	25.8543	25.3793	26.0785	25.5528	26.265	25.9855	26.3271	26.7609	27.3338	26.5083	26.2023	26.4656
5924	Q9BR61	Acyl-CoA-binding domain-containing protein 6	ACBD6	24.9528	24.7259	22.3462	24.3121	24.1919	24.2823	22.8917	24.231	24.4596	24.1429	24.0313	24.2274
7473	S4R3H4	Apoptotic chromatin condensation inducer in the nucleus	ACIN1	26.9975	27.1937	26.9849	27.2417	27.4024	27.1189	27.5827	27.9257	27.075	26.1787	26.4522	27.501
3433	P53396	ATP-citrate synthase	ACLY	34.4422	34.3392	34.2383	34.5295	34.2481	34.2701	34.2851	34.3904	34.1659	34.1504	34.1695	34.0633
2862	P21399	Cytoplasmic aconitate hydratase	ACO1	31.1659	31.3402	31.5041	31.4748	31.1776	31.2853	30.97	30.7809	31.1652	30.9409	31.0306	31.0429
512	A2A274	Aconitate hydratase, mitochondrial	ACO2	31.2279	31.2641	31.4826	31.4221	31.4268	31.149	31.219	31.0852	31.5502	31.3439	31.3503	31.3933
179	G3V4F2	Acyl-coenzyme A thioesterase 1	ACOT1	26.8574	26.7868	26.7487	26.7421	27.411	27.0132	26.409	26.8921	26.0946	26.3353	26.7841	26.5155
6432	Q9NPJ3	Acyl-coenzyme A thioesterase 13	ACOT13	28.8583	28.6299	28.6373	28.6085	28.0354	28.6525	28.9085	29.3129	29.1496	28.9543	28.9325	29.2846
1816	O00154-4	Cytosolic acyl coenzyme A thioester hydrolase	ACOT7	30.6118	30.7206	30.8437	30.265	30.6916	30.4637	30.34	30.5395	30.0333	30.3566	30.4278	30.2006
1902	O14734	Acyl-coenzyme A thioesterase 8	ACOT8	25.0835	25.4091	25.1986	25.1898	24.2144	24.5015	25.003	24.8017	24.683	25.3688	25.4301	24.1493
7050	Q9Y305-2	Acyl-coenzyme A thioesterase 9, mitochondrial	ACOT9	28.7742	28.9557	29.0577	28.2194	29.0385	28.4554	28.8432	28.8121	28.3734	28.3405	29.1984	28.6347
4188	Q15067-2	Peroxisomal acyl-coenzyme A oxidase 1	ACOX1	29.6159	29.5939	29.864	30.0104	30.4832	30.1054	29.9649	30.0238	29.7718	29.6178	30.2545	29.8575
1970	O15254	Peroxisomal acyl-coenzyme A oxidase 3	ACOX3	28.9017	28.9781	28.8385	29.1896	29.0707	29.0072	29.9582	30.099	30.421	29.9417	29.6115	29.6708
2917	P24666	Low molecular weight phosphotyrosine protein phosphatase	ACP1	31.5835	31.57	31.007	31.1935	31.1844	31.3499	31.5614	31.7375	31.4451	31.7566	31.7653	31.4257
2667	P11117	Lysosomal acid phosphatase	ACP2	27.7741	27.7482	27.5944	27.5693	28.007	27.5252	27.2545	27.5432	28.052	27.6791	27.1943	27.6918
6427	X5D289	Lysophosphatidic acid phosphatase type 6	ACP6	25.5775	25.4346	25.6395	25.2949	25.5716	25.6252	24.9152	25.2301	25.2173	24.5861	25.5605	25.0878
5594	Q96CM8-3	Acyl-CoA synthetase family member 2, mitochondrial	ACSF2	26.1352	25.9571	26.0164	26.2194	25.8624	26.5034	26.1344	25.5623	24.381	25.0306	25.9111	26.3706
4380	Q4G176	Acyl-CoA synthetase family member 3, mitochondrial	ACSF3	26.2997	26.2738	26.671	26.291	25.8117	25.2525	25.4796	25.7387	26.69	25.8812	25.4601	26.5987
1023	E7EPM6	Long-chain-fatty-acid--CoA ligase 1	ACSL1	28.4494	28.8112	28.7752	28.6763	28.4155	28.3341	28.7879	28.366	28.5012	28.7481	28.4168	28.5743
2399	O95573	Long-chain-fatty-acid--CoA ligase 3	ACSL3	31.3796	31.5231	31.5899	31.7646	31.3092	31.3833	31.5481	31.4775	31.7324	31.6691	31.4875	31.7646
2117	O60488-2	Long-chain-fatty-acid--CoA ligase 4	ACSL4	29.7179	29.9767	30.278	29.8111	29.178	29.3636	29.5173	29.1352	29.7316	29.835	29.32	30.0683
6462	Q9NR19	Acetyl-coenzyme A synthetase, cytoplasmic	ACSS2	26.5396	26.7882	26.8224	27.0638	25.1773	26.7922	26.3851	26.3561	26.6486	27.0199	26.9807	27.1194
4417	Q562R1	Beta-actin-like protein 2	ACTBL2	28.1932	27.3272	27.3553	27.8221	27.7391	28.1764	29.7856	29.905	29.2948	29.6478	29.4492	29.4745
3672	P68032	Actin, alpha cardiac muscle 1	ACTC1	34.5636	34.6076	34.6242	34.7321	35.026	35.1555	34.2594	34.5872	34.034	34.9372	35.1902	35.0271
3663	P63261	Actin, cytoplasmic 2	ACTG1	37.4549	37.4549	37.4549	37.3787	37.3752	37.3784	37.2593	37.26	37.2599	37.378	37.2607	37.4549
2453	O96019-2	Actin-like protein 6A	ACTL6A	29.2038	29.1859	29.3073	29.0926	29.2977	29.419	29.1208	28.4912	28.2145	29.1237	29.2338	29.0275
2709	P12814	Alpha-actinin-1	ACTN1	32.6343	32.7004	32.586	33.1119	32.5768	32.4728	32.8708	32.6601	33.0645	32.9763	32.4341	32.5596
3095	P35609-2	Alpha-actinin-2	ACTN2	23.7697	26.5271	26.9471	23.6667	25.6363	25.4026	26.8533	27.2696	27.2289	NA	25.5136	NA
2058	O43707	Alpha-actinin-4	ACTN4	34.8257	34.8288	34.6086	35.312	34.9046	34.8567	35.02	35.0734	35.2578	35.0742	34.7967	34.7321
6658	Q9NZ32	Actin-related protein 10	ACTR10	26.8111	26.8865	26.78	26.4399	27.3282	27.0785	26.7047	26.5648	26.4288	26.6461	26.7256	26.7993
3560	P61163	Alpha-centractin	ACTR1A	29.8566	29.9737	29.9236	29.6668	30.2306	29.7483	29.1944	29.0079	28.4692	29.7494	30.1474	29.9653
3179	P42025	Beta-centractin	ACTR1B	24.587	25.1041	24.8424	24.6423	25.3363	25.1034	24.3298	24.392	23.6497	24.9975	25.0993	24.8401
3559	P61160	Actin-related protein 2	ACTR2	31.1292	31.1252	31.1962	30.9171	31.4883	31.4272	30.8386	31.2395	30.7737	31.1176	31.4315	31.1902
3558	P61158	Actin-related protein 3	ACTR3	31.6842	31.804	31.8954	31.7283	32.1652	31.787	31.7382	31.7027	31.5045	31.7386	31.7975	31.6485
6344	Q9H9F9	Actin-related protein 5	ACTR5	24.2704	24.9719	24.7624	23.8973	23.7378	23.9334	23.4134	23.9812	24.3942	23.443	24.2684	25.1146
6149	Q9GZN1-2	Actin-related protein 6	ACTR6	26.2329	25.9353	25.2732	25.9258	23.113	24.8127	24.9822	23.5124	24.2169	26.1916	25.6992	NA
6336	Q9H981-2	Actin-related protein 8	ACTR8	22.8052	22.058	21.978	21.7511	21.8534	21.4282	21.6413	22.5441	22.405	21.4302	21.5304	22.6423
3802	Q03154	Aminoacylase-1	ACY1	28.8568	28.8094	28.6903	28.4198	28.4799	28.7802	28.3534	28.4313	27.9227	28.2912	28.4683	28.0441
1365	G3V2U7	Acylphosphatase	ACYP1	23.1387	23.2872	23.7453	26.2786	26.7075	26.2734	25.0567	24.0417	26.0113	26.3969	26.3019	26.5958
2742	U3KPX8	Acylphosphatase-2	ACYP2	NA	NA	NA	24.1079	24.568	24.4184	21.3638	NA	21.7372	23.6283	24.351	23.0516
2475	P00813	Adenosine deaminase	ADA	29.8698	28.9696	30.0455	29.9032	29.4034	30.3615	29.0006	31.2488	30.7166	28.5037	29.2856	31.1041
1895	O14672	Disintegrin and metalloproteinase domain-containing protein 10	ADAM10	27.0416	27.0872	27.2208	27.3578	26.5522	27.011	26.7956	26.9129	27.4747	27.7046	26.898	27.3763
3998	Q13444-10	Disintegrin and metalloproteinase domain-containing protein 15	ADAM15	25.51	25.4863	24.8282	25.8405	25.6627	25.3479	25.4839	26.0193	26.0798	25.3776	24.9655	25.1113
3698	P78536	Disintegrin and metalloproteinase domain-containing protein 17	ADAM17	25.1389	25.1358	25.4083	25.0878	24.1325	25.2767	25.2032	25.0673	25.288	25.7202	24.9422	24.6865
3997	Q13443	Disintegrin and metalloproteinase domain-containing protein 9	ADAM9	25.8716	26.0134	25.8205	25.8699	25.593	25.4306	25.3675	26.1607	25.5508	26.4836	26.1033	26.6906
3488	P55265	Double-stranded RNA-specific adenosine deaminase	ADAR	28.9877	29.0616	28.851	29.0081	28.3362	28.8961	29.3436	29.5141	29.562	29.307	29.1734	28.9443
3700	P78563-3	Double-stranded RNA-specific editase 1	ADARB1	24.3963	24.8641	25.0561	24.9549	24.456	24.6029	25.2285	24.8958	25.6613	25.5122	24.871	24.9595
4862	Q7Z6V5-2	tRNA-specific adenosine deaminase 2	ADAT2	22.4412	22.3101	22.7064	22.8016	23.4727	22.3653	26.6695	23.787	22.5218	22.4778	22.6847	24.4899
980	D6W601	Probable inactive tRNA-specific adenosine deaminase-like protein 3	ADAT3	23.6473	24.7525	24.3576	24.2144	24.893	24.6365	24.2301	23.7404	23.6982	24.5036	24.4657	24.3921
5258	Q8NI60-3	Atypical kinase ADCK3, mitochondrial	ADCK3	24.0866	25.0697	24.1077	24.1958	23.0454	25.2155	23.6882	24.8142	22.7493	25.008	21.6861	24.7011
2121	O60503	Adenylate cyclase type 9	ADCY9	23.9851	23.7846	23.8522	24.3566	24.4063	24.003	23.9091	24.4314	24.4545	26.7977	26.765	24.161
3097	P35611	Alpha-adducin	ADD1	28.0147	28.1176	28.1026	27.6625	27.2528	26.9872	27.7605	28.0636	27.9703	27.9218	27.366	27.6224
3098	P35612	Beta-adducin	ADD2	23.499	23.8224	23.8498	23.6087	23.4635	23.2286	22.9421	23.5427	23.715	23.3914	22.8184	23.0573
105	A0A087WX08	Gamma-adducin	ADD3	26.6623	26.7687	26.8827	26.8103	25.775	26.1807	25.559	27.0587	26.4768	26.6989	26.1832	26.6789
2692	P11766	Alcohol dehydrogenase class-3	ADH5	30.5553	30.4299	30.9172	30.4486	31.0864	30.6655	30.287	30.3281	29.7568	30.6341	31.0629	30.5827
6025	Q9BV57	1,2-dihydroxy-3-keto-5-methylthiopentene dioxygenase	ADI1	29.4901	29.6417	29.518	29.5009	28.7955	29.9333	29.3374	29.6046	29.4464	30.0138	29.1328	30.1837
3487	P55263-2	Adenosine kinase	ADK	27.5902	27.4452	27.7572	27.204	27.8412	27.6704	27.5376	27.5863	27.3381	26.9234	27.6665	27.2341
6228	Q9H2P0	Activity-dependent neuroprotector homeobox protein	ADNP	25.5802	24.8992	25.1774	25.4994	24.5007	24.9873	25.5295	25.3118	25.3565	25.3057	25.1691	25.0083
5826	Q96SZ5	2-aminoethanethiol dioxygenase	ADO	25.6184	25.2528	25.6781	25.2285	25.901	25.0572	25.5689	25.8754	25.2711	25.115	25.8447	25.6875
5941	Q9BRR6-2	ADP-dependent glucokinase	ADPGK	27.7976	27.7688	27.8406	28.1367	28.0811	28.2629	27.2951	27.7925	26.9215	27.7235	27.8346	27.9229
6611	Q9NX46	Poly(ADP-ribose) glycohydrolase ARH3	ADPRHL2	27.7711	27.4654	27.6152	27.214	28.0389	27.8479	27.5136	27.3227	27.5617	27.4594	27.7932	27.4245
2922	P25098	Beta-adrenergic receptor kinase 1	ADRBK1	26.5196	25.964	26.0611	26.6606	26.6398	26.6882	26.0689	26.1502	25.9951	26.4955	26.3458	26.3372
4282	Q16186	Proteasomal ubiquitin receptor ADRM1	ADRM1	28.0582	28.1618	27.8995	27.555	27.9608	28.1573	26.8184	27.6328	26.9409	28.2059	27.655	27.5503
3020	P30566	Adenylosuccinate lyase	ADSL	30.4404	30.4402	30.6982	30.2048	30.5131	30.5266	30.1889	29.9509	30.1918	30.0519	30.1904	29.9132
3018	P30520	Adenylosuccinate synthetase isozyme 2	ADSS	29.865	29.8111	29.9018	29.4825	29.8327	29.8298	29.3298	29.4151	29.1376	29.743	29.4969	29.5148
4753	Q6ZN18-2	Zinc finger protein AEBP2	AEBP2	22.1616	22.4472	22.5092	23.0836	22.6474	22.6407	22.5347	21.8728	22.363	20.9293	22.7611	22.3686
5108	Q8N556	Actin filament-associated protein 1	AFAP1	26.2026	26.3303	26.2212	26.4994	26.8662	26.7131	26.5607	26.8234	26.9475	26.9617	26.6873	26.4585
6808	Q9UHB7	AF4/FMR2 family member 4	AFF4	19.6781	19.9718	NA	21.033	22.7303	NA	20.9758	22.1035	25.2742	21.5039	21.8318	21.8061
7121	Q9Y4W6	AFG3-like protein 2	AFG3L2	29.6826	29.6788	30.084	30.0928	29.4447	29.5155	29.9045	29.7731	30.8333	30.3977	29.4207	30.2293
4724	Q6ULP2-3	Aftiphilin	AFTPH	24.0403	23.9249	24.5722	23.6227	23.8481	22.0105	21.2967	22.0052	22.7145	23.2572	21.6781	23.4343
2854	P20933	N(4)-(beta-N-acetylglucosaminyl)-L-asparaginase	AGA	25.7994	25.8239	25.7424	25.9125	25.0528	25.5568	25.7172	25.5997	25.9822	26.3369	24.5487	24.423
5768	Q96P47	Arf-GAP with GTPase, ANK repeat and PH domain-containing protein 3	AGAP3	24.8656	25.0238	24.846	24.962	23.2339	24.5203	24.8847	24.3503	25.1094	24.1466	24.2135	24.8914
3410	P52594-2	Arf-GAP domain and FG repeat-containing protein 1	AGFG1	28.0716	27.9832	28.2929	27.5314	27.0355	27.4123	27.5472	27.8002	27.7907	27.269	27.5008	27.7614
4407	Q53H12	Acylglycerol kinase, mitochondrial	AGK	28.5945	28.5902	28.5858	29.1409	29.5032	29.3033	29.5504	29.2555	28.9377	29.7702	29.5983	29.414
3091	P35573	Glycogen debranching enzyme	AGL	31.0189	31.0967	30.8935	31.3855	30.8909	31.115	30.8977	31.4073	31.3359	30.946	30.8182	30.8715
5959	Q9BSE5	Agmatinase, mitochondrial	AGMAT	25.9708	26.7495	26.7428	26.6652	26.4809	26.7262	26.0716	26.1759	26.2451	26.5614	27.0629	26.3677
6900	Q9UL18	Protein argonaute-1	AGO1	28.9211	28.7855	28.9571	29.2191	28.3564	27.86	28.0764	26.9747	26.9442	28.3807	28.144	27.7481
6891	Q9UKV8-2	Protein argonaute-2	AGO2	27.6642	27.7384	27.7488	27.4605	27.3215	27.2402	27.1071	27.1155	27.4735	26.8789	27.2123	27.1533
5892	Q99943	1-acyl-sn-glycerol-3-phosphate acyltransferase alpha	AGPAT1	22.7011	23.156	23.2248	23.0539	23.5573	23.8801	22.7508	21.9573	22.9286	23.58	24.025	23.8876
1953	O15120	1-acyl-sn-glycerol-3-phosphate acyltransferase beta	AGPAT2	25.7039	25.2989	25.5505	24.8389	24.8527	24.9814	25.463	26.0917	24.9483	24.8595	25.6128	25.5812
4900	Q86UL3	Glycerol-3-phosphate acyltransferase 4	AGPAT6	23.4131	23.3408	20.9739	24.0862	24.6345	23.3306	22.2763	24.0767	24.179	23.8222	22.9893	24.0851
4396	Q53EU6	Glycerol-3-phosphate acyltransferase 3	AGPAT9	21.4154	21.092	21.0916	22.176	22.4463	20.1719	20.7494	22.2625	22.2874	19.6773	20.9134	21.7959
1812	O00116	Alkyldihydroxyacetonephosphate synthase, peroxisomal	AGPS	29.9364	30.102	30.1558	30.1876	30.2378	30.1106	30.2464	29.7865	30.0843	29.7627	29.882	30.1337
2443	O95994	Anterior gradient protein 2 homolog	AGR2	24.8268	24.9498	25.0359	26.3721	26.4685	26.156	25.9644	25.2227	26.1573	25.2294	25.2984	25.4512
1853	O00468-6	Agrin	AGRN	27.014	26.9529	26.7571	26.983	27.5979	26.8427	26.3969	27.0953	27.0037	27.6346	27.1189	26.9962
4716	Q6RW13	Type-1 angiotensin II receptor-associated protein	AGTRAP	25.2531	25.3314	25.1603	25.5769	26.0209	25.3099	25.5979	25.6287	25.4462	25.3191	25.4736	25.0376
5404	Q8WYP5	Protein ELYS	AHCTF1	26.1069	26.2218	25.6938	25.7267	25.6778	26.0104	26.0761	26.1644	26.0844	26.3996	26.1606	25.736
2902	P23526	Adenosylhomocysteinase	AHCY	33.5615	33.4288	33.6346	33.3581	33.7505	33.7464	33.5611	33.6825	33.2394	32.9076	33.8969	33.5948
2080	O43865	Putative adenosylhomocysteinase 2	AHCYL1	30.1588	30.5603	30.6885	30.3604	29.7762	30.0052	29.7344	29.2279	30.558	30.5306	29.3684	30.6131
5688	Q96HN2-2	Putative adenosylhomocysteinase 3	AHCYL2	23.3627	25.3363	25.1674	24.5833	24.3055	24.7367	22.7315	23.5832	24.5674	25.3096	24.5283	24.7313
3879	Q09666	Neuroblast differentiation-associated protein AHNAK	AHNAK	32.0571	31.7265	31.7872	32.6449	33.0864	32.7625	33.0625	33.154	33.3255	33.2499	32.2033	32.4053
4984	Q8IVF2-3	Protein AHNAK2	AHNAK2	25.214	24.9547	24.8677	26.3559	25.9094	25.6911	26.9124	26.6243	26.7676	26.5188	25.9956	26.2657
2386	O95433	Activator of 90 kDa heat shock protein ATPase homolog 1	AHSA1	30.9115	30.9189	31.054	30.6677	31.2253	30.4712	30.7825	30.4827	30.1786	30.6804	30.9053	30.7978
5572	Q96BJ3	Axin interactor, dorsalization-associated protein	AIDA	25.7704	26.0298	26.0002	26.06	26.229	26.2645	25.671	25.9213	24.7833	26.5114	26.2779	26.2223
5918	Q9BQI0	Allograft inflammatory factor 1-like	AIF1L	24.1583	24.2844	24.086	23.8411	22.6702	24.4292	24.8414	25.1243	24.8062	24.518	24.6165	23.545
2429	O95831-3	Apoptosis-inducing factor 1, mitochondrial	AIFM1	30.9577	31.2002	31.2273	31.4085	31.3045	31.1782	31.1477	31.0106	31.0533	31.3062	31.0895	31.0045
5940	Q9BRQ8	Apoptosis-inducing factor 2	AIFM2	27.1222	26.9551	27.0522	26.7977	27.0579	26.7144	26.9318	27.0807	26.4493	27.1222	27.2588	26.9273
3916	Q12904	Aminoacyl tRNA synthase complex-interacting multifunctional protein 1	AIMP1	31.1554	31.1124	31.1516	30.7171	30.8514	30.8356	30.7136	30.8804	30.4435	30.8451	31.1603	30.9057
3951	Q13155	Aminoacyl tRNA synthase complex-interacting multifunctional protein 2	AIMP2	29.8186	29.7913	30.1572	29.4115	29.7712	29.831	29.5763	29.8746	29.2575	28.8281	29.9432	29.9903
1820	O00170	AH receptor-interacting protein	AIP	28.5959	28.6766	28.7376	28.3074	29.2857	28.9783	28.7416	28.7284	27.8662	28.6217	28.8497	28.8579
5704	Q96IF1	LIM domain-containing protein ajuba	AJUBA	23.8184	24.1774	23.0096	23.6279	NA	23.4354	22.7985	24.0509	24.1067	23.947	22.3022	23.865
2473	Q5T9B7	Adenylate kinase isoenzyme 1	AK1	30.9784	30.996	30.8564	30.9682	30.1292	30.8872	30.9738	31.1081	30.8078	31.0356	30.8101	30.5774
3473	P54819	Adenylate kinase 2, mitochondrial	AK2	32.1678	31.9975	31.9379	32.01	31.4775	32.0861	32.1919	32.1951	32.159	32.2708	32.0966	32.0819
6843	Q9UIJ7	GTP:AMP phosphotransferase AK3, mitochondrial	AK3	29.3136	29.3285	29.3533	28.521	28.2827	29.0766	28.9766	29.4814	29.4286	29.3687	28.5804	29.6689
2952	P27144	Adenylate kinase 4, mitochondrial	AK4	30.2655	30.3429	30.0999	30.6792	29.4841	30.7512	30.5641	30.5926	30.7852	30.7952	30.7804	30.6821
7077	Q9Y3D8	Adenylate kinase isoenzyme 6	AK6	26.873	27.5431	27.1558	27.1497	26.8512	27.093	27.1371	27.4382	27.1592	27.4326	27.3594	27.1253
5454	Q92667	A-kinase anchor protein 1, mitochondrial	AKAP1	24.8763	24.8277	24.8789	24.5876	23.6937	23.6314	25.2902	24.9068	25.9033	24.9857	24.0655	24.5588
2042	O43572	A-kinase anchor protein 10, mitochondrial	AKAP10	24.5649	24.3894	24.6355	24.7163	23.9964	23.675	24.9402	24.8785	24.9062	22.262	24.7302	23.6227
3796	Q02952-3	A-kinase anchor protein 12	AKAP12	28.2088	28.078	28.1288	28.1699	27.682	27.8694	28.257	27.8798	28.0174	28.435	27.5977	27.8979
3904	Q12802-4	A-kinase anchor protein 13	AKAP13	28.5119	28.4353	28.1579	28.721	27.4859	28.2733	28.4898	28.5907	28.8005	28.7238	28.2126	28.3364
3778	Q02040	A-kinase anchor protein 17A	AKAP17A	24.5999	24.0232	24.5576	24.8702	25.229	24.8804	24.962	25.1547	25.2897	24.8041	24.4517	25.1671
7011	Q9Y2D5-6	A-kinase anchor protein 2	AKAP2	NA	NA	NA	NA	NA	20.3952	NA	19.6775	NA	NA	20.3029	22.3045
2076	O43823	A-kinase anchor protein 8	AKAP8	26.7507	26.8076	27.031	26.9564	26.2562	26.5629	26.94	26.3818	27.3647	26.7502	26.3903	27.0106
6924	Q9ULX6	A-kinase anchor protein 8-like	AKAP8L	27.3022	27.4332	27.4287	27.4847	27.2555	27.0879	26.8934	27.2426	27.9197	27.3378	26.9819	27.164
248	A0A0A0MRF6	A-kinase anchor protein 9	AKAP9	28.5298	25.8622	28.6465	27.9157	27.995	28.692	27.8867	28.0032	29.691	29.4562	27.7993	28.4714
2739	P14550	Alcohol dehydrogenase [NADP(+)]	AKR1A1	29.8096	30.0619	30.0867	29.9274	30.5153	30.3802	29.7894	29.7553	29.6955	30.0097	30.2829	30.224
2755	P15121	Aldose reductase	AKR1B1	32.7331	32.7183	32.9338	32.2438	32.7001	32.7224	32.4083	32.6919	32.0682	31.8135	32.9342	32.5938
306	A0A0A0MT30	Aldo-keto reductase family 1 member C1	AKR1C1	27.1911	27.4761	27.0807	27.1481	27.9856	28.9087	28.0311	26.2981	26.5631	27.2406	28.2518	28.5509
300	A0A0A0MSS8	Aldo-keto reductase family 1 member C3	AKR1C3	31.078	31.0048	30.9613	31.2184	31.7652	31.5854	31.0268	31.0451	30.4997	31.0601	31.4276	30.9925
2037	O43488	Aflatoxin B1 aldehyde reductase member 2	AKR7A2	29.1579	28.6587	28.6976	28.5697	29.3705	29.398	29.0188	28.5356	28.2366	28.3205	29.3895	29.1384
3037	P31749-2	RAC-alpha serine/threonine-protein kinase	AKT1	25.7367	26.4125	26.3384	25.1818	26.0562	25.5508	25.102	24.2457	25.8949	22.9546	25.0848	25.6907
5568	Q96B36-3	Proline-rich AKT1 substrate 1	AKT1S1	25.0868	24.3536	24.2048	24.4602	25.1111	25.1348	22.4203	24.045	22.6664	23.194	24.023	23.8153
1797	M0R0P9	RAC-beta serine/threonine-protein kinase	AKT2	26.4786	26.6756	26.8307	26.6695	26.8008	26.2341	26.6039	26.1995	27.2956	26.5636	25.7923	25.6189
1508	H3BM79	AKT-interacting protein	AKTIP	24.8413	25.1586	25.2366	24.4651	24.5748	24.7615	24.8966	24.4607	23.0114	25.1337	25.4191	24.7428
2726	P13716	Delta-aminolevulinic acid dehydratase	ALAD	25.0644	25.1378	25.5825	24.95	25.2614	25.3433	25.5193	25.4152	24.7672	25.6134	24.7901	24.7298
4040	Q13740-2	CD166 antigen	ALCAM	28.8033	28.9172	29.1333	29.5062	28.5748	29.1817	29.1704	29.1922	29.3928	29.0528	28.5719	28.9863
5054	Q8IZ83	Aldehyde dehydrogenase family 16 member A1	ALDH16A1	27.0535	27.4252	27.6661	27.509	26.3121	27.2255	26.8879	27.0551	27.3904	26.9944	26.5631	26.97
3474	P54886	Delta-1-pyrroline-5-carboxylate synthase	ALDH18A1	31.326	31.4435	31.7964	31.9901	31.788	31.5819	31.7032	31.2884	32.1324	31.7178	31.5795	31.6387
3251	P47895	Aldehyde dehydrogenase family 1 member A3	ALDH1A3	29.293	29.5666	29.3385	30.0233	30.0304	29.817	29.0736	28.9287	29.3543	29.1964	28.9985	29.1912
3025	P30837	Aldehyde dehydrogenase X, mitochondrial	ALDH1B1	29.4137	29.3219	29.2076	29.1991	29.2421	29.4728	29.0151	28.9255	29.2771	29.2464	29.0373	29.1145
4366	Q3SY69	Mitochondrial 10-formyltetrahydrofolate dehydrogenase	ALDH1L2	26.4479	26.2122	26.0195	25.6176	24.1833	24.4702	25.5884	26.1864	25.7638	25.7417	25.2888	25.4329
2522	P05091	Aldehyde dehydrogenase, mitochondrial	ALDH2	29.2108	29.3682	29.2005	29.442	29.9239	29.5379	29.4416	29.0758	29.9323	29.2857	29.3527	29.5375
3382	P51648	Fatty aldehyde dehydrogenase	ALDH3A2	29.2597	29.2989	28.7987	29.3918	29.3592	29.6324	29.0327	29.2302	28.6579	28.807	29.3547	29.298
2991	P30038	Delta-1-pyrroline-5-carboxylate dehydrogenase, mitochondrial	ALDH4A1	25.8231	25.3211	26.0702	25.3309	25.7128	25.3144	25.5913	25.3703	26.1908	25.5673	24.3628	26.1071
779	C9J8Q5	Succinate-semialdehyde dehydrogenase, mitochondrial	ALDH5A1	26.1414	26.3011	26.0903	26.3829	26.6795	26.8294	26.3128	26.2153	27.0429	26.3272	26.2745	26.0704
3785	Q02252-2	Methylmalonate-semialdehyde dehydrogenase [acylating], mitochondrial	ALDH6A1	27.0556	26.7521	27.3881	26.6769	26.031	26.3163	26.4155	26.2543	27.0848	26.9979	26.0783	26.6683
3297	P49419-2	Alpha-aminoadipic semialdehyde dehydrogenase	ALDH7A1	31.4492	31.4496	31.5129	31.5482	31.6661	31.7844	31.4205	31.4642	31.1302	31.65	31.5506	31.5206
3285	P49189	4-trimethylaminobutyraldehyde dehydrogenase	ALDH9A1	31.6044	31.5584	31.6861	31.5206	32.0707	31.6701	31.4775	31.5327	31.7825	31.3604	31.6483	31.4437
2501	P04075	Fructose-bisphosphate aldolase A	ALDOA	36.1658	36.0799	36.2249	36.1735	36.5327	36.6091	36.1657	36.1676	35.514	36.0802	36.608	36.429
2630	P09972	Fructose-bisphosphate aldolase C	ALDOC	30.9898	31.0004	30.9314	31.6387	31.9636	31.7537	31.1232	31.2358	30.7503	31.4285	31.6066	31.37
5973	Q9BT22	Chitobiosyldiphosphodolichol beta-mannosyltransferase	ALG1	26.6496	26.2272	26.4295	26.6264	27.3552	26.3762	27.1125	26.8956	26.9309	26.603	27.126	26.7467
4427	Q5I7T1	Putative Dol-P-Glc:Glc(2)Man(9)GlcNAc(2)-PP-Dol alpha-1,2-glucosyltransferase	ALG10B	23.0532	23.5726	22.453	23.8055	24.0256	23.8616	24.5249	25.2032	24.7445	23.7582	23.5377	24.5895
6412	Q9NP73-2	Putative bifunctional UDP-N-acetylglucosamine transferase and deubiquitinase ALG13	ALG13	25.8875	26.1128	25.8699	25.5362	25.2498	25.7067	25.0453	25.3801	24.6794	25.7216	25.607	25.9612
6269	Q9H553	Alpha-1,3/1,6-mannosyltransferase ALG2	ALG2	25.486	26.1417	26.7903	25.8675	25.3183	25.4992	26.5965	25.2915	23.9072	24.9494	26.6905	26.1659
1580	H7C0X4	Dol-P-Man:Man(5)GlcNAc(2)-PP-Dol alpha-1,3-mannosyltransferase	ALG3	19.9729	22.5318	22.5559	23.7268	24.8209	23.8048	23.8604	21.8635	22.6932	23.4657	22.9065	23.3764
7173	Q9Y673-2	Dolichyl-phosphate beta-glucosyltransferase	ALG5	25.6215	25.9883	26.0221	25.2055	26.4218	25.7948	25.0139	25.2732	25.9307	25.6673	26.0844	25.9675
514	A2A2G4	Dolichyl pyrophosphate Man9GlcNAc2 alpha-1,3-glucosyltransferase	ALG6	22.016	24.3047	23.8252	25.064	24.6221	24.658	24.5797	25.0055	24.1562	24.2627	24.1603	24.2354
148	H0YCW6	Alpha-1,2-mannosyltransferase ALG9	ALG9	22.6413	23.1967	21.7999	23.7293	23.3836	23.9585	23.1762	23.9533	22.6825	23.7041	24.0825	23.0883
6634	Q9NXW9	Alpha-ketoglutarate-dependent dioxygenase alkB homolog 4	ALKBH4	25.2224	25.3755	25.0481	24.912	25.4607	25.1162	24.3751	23.5124	24.7474	25.1677	25.6542	25.1332
4692	Q6P6C2	RNA demethylase ALKBH5	ALKBH5	25.5434	26.0846	25.1035	25.9651	26.9703	26.765	25.6527	26.1494	25.6834	26.3113	26.0342	26.2056
5975	Q9BT30	Alpha-ketoglutarate-dependent dioxygenase alkB homolog 7, mitochondrial	ALKBH7	22.9067	23.363	23.3191	23.3896	23.8174	23.2789	23.1204	22.7846	23.6271	23.229	23.3184	22.9653
2526	P05187	Alkaline phosphatase, placental type	ALPP	32.9734	33.0172	33.3914	32.7379	32.7427	32.4601	33.3235	32.9612	33.3354	32.5048	32.6693	32.9407
4912	Q86V81	THO complex subunit 4	ALYREF	29.8789	28.738	29.3013	29.4211	29.6989	29.6679	29.4968	29.9249	29.4847	29.4728	30.0032	29.8317
953	D6RB81	Alpha-methylacyl-CoA racemase	AMACR	24.3517	24.7947	24.7167	25.5905	25.2418	25.436	24.6982	25.4602	23.9897	23.8328	25.2423	24.0454
7049	Q9Y303	Putative N-acetylglucosamine-6-phosphate deacetylase	AMDHD2	25.7895	25.8833	25.2616	25.5874	26.6295	25.5827	25.9551	25.9154	25.2698	25.4072	25.4833	25.7665
6890	Q9UKV5	E3 ubiquitin-protein ligase AMFR	AMFR	21.84	NA	NA	22.8575	22.829	NA	NA	NA	22.4992	NA	NA	21.8862
1413	H0Y360	AMP deaminase 2	AMPD2	29.0843	29.3699	29.5365	29.2097	28.7031	29.0891	28.7676	28.841	29.717	29.0603	28.6464	29.2715
2512	P04745	Alpha-amylase 1	AMY1A	20.9153	21.713	NA	NA	NA	NA	20.4777	26.884	NA	21.2646	NA	NA
4926	Q86W34	Archaemetzincin-2	AMZ2	21.2966	22.9647	22.8146	NA	NA	21.9291	19.6782	NA	22.4104	NA	22.4845	22.1835
6196	Q9H1A4	Anaphase-promoting complex subunit 1	ANAPC1	28.7218	28.6734	28.6081	28.6822	28.6524	28.5757	28.4813	28.4925	28.5486	28.5712	28.5404	28.3869
6927	Q9UM13	Anaphase-promoting complex subunit 10	ANAPC10	24.3412	23.8974	23.9536	22.5372	NA	23.3084	NA	23.5969	22.3853	24.1897	21.7691	24.4093
53	A0A087WUN5	Anaphase-promoting complex subunit 16	ANAPC16	24.084	24.0735	23.2786	24.3043	24.8312	23.9612	24.7255	23.8785	23.7838	24.1268	24.7356	24.4499
6862	Q9UJX6-2	Anaphase-promoting complex subunit 2	ANAPC2	25.8117	25.8251	25.8391	26.0268	26.9091	25.9766	25.3094	26.8649	26.9019	25.0846	24.9307	26.0371
6861	Q9UJX5	Anaphase-promoting complex subunit 4	ANAPC4	26.182	25.6779	26.656	26.5374	26.1774	26.1675	25.5519	26.1928	25.942	26.1493	26.0131	26.1845
1234	F5H0F9	Anaphase-promoting complex subunit 5	ANAPC5	27.7696	27.962	27.9102	27.9805	27.6889	27.787	27.8653	27.2869	28.1818	27.7514	27.5773	27.5737
6860	Q9UJX3-2	Anaphase-promoting complex subunit 7	ANAPC7	28.3622	28.3786	28.6409	28.5676	28.4327	28.4348	28.4557	28.0718	28.3814	28.4218	28.0939	28.778
6735	Q9P2R3	Rabankyrin-5	ANKFY1	29.8388	29.928	29.4426	29.798	29.0889	29.3473	29.4182	29.4795	29.4038	29.3226	29.3068	29.3254
5012	Q8IWZ3	Ankyrin repeat and KH domain-containing protein 1	ANKHD1	29.1651	29.2084	28.9454	28.3265	28.2189	28.1267	28.6532	28.7345	28.7869	28.659	27.9952	28.3515
4951	Q86XL3	Ankyrin repeat and LEM domain-containing protein 2	ANKLE2	25.7134	25.6238	25.3103	25.3386	25.53	25.6895	24.8517	25.3921	25.0192	24.4274	24.1389	24.2104
1348	G3V0G5	Ankyrin repeat and MYND domain-containing protein 2	ANKMY2	25.6309	25.3662	25.9601	24.5557	NA	24.4546	25.0668	24.9472	24.4159	24.6088	24.485	25.5707
5050	Q8IZ07	Ankyrin repeat domain-containing protein 13A	ANKRD13A	25.3242	25.4198	25.5704	25.3456	25.2037	25.0607	25.1985	25.0559	25.3603	25.0881	25.1703	24.8421
2193	O75179-2	Ankyrin repeat domain-containing protein 17	ANKRD17	27.592	27.6347	27.3654	27.1711	26.7821	27.3259	26.8558	27.0478	26.964	26.8069	26.9414	26.9432
1948	O15084	Serine/threonine-protein phosphatase 6 regulatory ankyrin repeat subunit A	ANKRD28	28.3023	28.3276	28.1668	28.0458	25.8197	27.9823	27.7526	27.9421	28.2406	27.7724	27.681	27.5783
6913	Q9ULJ7	Ankyrin repeat domain-containing protein 50	ANKRD50	24.8529	25.1742	25.1905	25.1784	24.4038	25.1438	24.7652	24.1535	24.7363	24.7374	24.5341	24.0878
5162	Q8NB46	Serine/threonine-protein phosphatase 6 regulatory ankyrin repeat subunit C	ANKRD52	23.7363	23.4893	23.8547	24.4334	22.3433	23.3878	22.4238	22.2559	23.9634	23.9727	23.5707	24.0816
5450	Q92625	Ankyrin repeat and SAM domain-containing protein 1A	ANKS1A	21.9495	NA	21.7792	20.8794	NA	NA	NA	NA	NA	NA	NA	NA
6330	Q9H8Y5	Ankyrin repeat and zinc finger domain-containing protein 1	ANKZF1	28.4208	28.5251	28.5561	28.9893	28.7573	28.6567	28.2546	28.0899	28.6324	28.5906	28.4128	28.3681
6455	Q9NQW6	Actin-binding protein anillin	ANLN	27.1454	26.9286	26.3815	26.5081	26.6468	26.3886	25.2467	25.8799	26.4509	26.4814	25.9756	26.2398
4384	Q4KMQ2-3	Anoctamin-6	ANO6	27.606	27.4829	27.3494	27.843	28.1928	27.6894	27.6727	27.5445	27.6631	27.4525	27.6088	27.4578
1497	H0YN26	Acidic leucine-rich nuclear phosphoprotein 32 family member A	ANP32A	31.2236	31.0897	31.3085	30.8995	31.326	31.0994	31.2352	31.3192	30.98	31.5704	31.8024	31.5648
5456	Q92688-2	Acidic leucine-rich nuclear phosphoprotein 32 family member B	ANP32B	31.6007	31.5836	31.5471	31.4811	31.9289	31.6859	31.6147	31.5953	31.3453	31.5457	31.8292	31.5544
5986	Q9BTT0	Acidic leucine-rich nuclear phosphoprotein 32 family member E	ANP32E	30.8955	30.8812	30.9665	30.984	31.3811	31.2085	30.9977	31.2321	30.534	30.8787	31.2957	31.1727
6293	Q9H6X2-5	Anthrax toxin receptor 1	ANTXR1	24.2122	24.9152	24.8376	22.1259	21.8453	21.4862	23.7167	23.7472	24.5882	24.1727	23.6367	23.6352
2503	P04083	Annexin A1	ANXA1	33.3445	33.37	33.4182	33.3171	33.5106	33.4676	33.356	33.3261	33.0453	33.3484	33.5103	33.3352
181	A0A087X0X1	Annexin A10	ANXA10	26.82	26.8487	27.0713	27.6501	28.265	27.9247	27.6408	27.4238	27.1046	27.0945	27.7359	27.3922
3361	P50995-2	Annexin A11	ANXA11	29.0492	29.0054	29.3353	28.7726	29.1368	28.6115	29.1393	29.2208	29.4659	27.9424	28.4352	28.3584
2568	P07355	Annexin A2	ANXA2	33.3563	33.1039	33.4304	32.6881	33.1479	32.7777	33.5949	33.5389	33.1704	32.6857	32.9713	32.861
2706	P12429	Annexin A3	ANXA3	33.6082	33.5977	33.5992	33.2169	33.4993	33.3843	33.505	33.4283	33.3689	33.6451	33.6473	33.4468
2619	P09525	Annexin A4	ANXA4	29.3486	29.3739	29.2154	28.3569	28.7968	28.7313	29.317	29.2253	29.3215	28.3089	28.7351	28.5992
2606	P08758	Annexin A5	ANXA5	34.1214	34.0349	34.0695	33.162	33.6028	33.4339	33.168	33.1115	32.9323	32.9331	32.91	32.8464
2586	P08133	Annexin A6	ANXA6	31.2124	31.1972	31.1808	30.6157	30.7889	30.6251	31.3961	31.0507	31.4305	30.7319	30.6599	30.7956
2840	P20073-2	Annexin A7	ANXA7	28.4571	28.2722	28.569	27.9777	28.166	28.4006	28.0161	28.2911	27.153	27.1565	27.5474	27.4198
4555	Q5VT79	Annexin A8-like protein 2	ANXA8L2	30.3404	31.2575	30.3323	30.8769	30.5538	30.7796	30.1606	30.0722	29.8501	30.1542	30.2618	30.1433
3888	Q10567-2	AP-1 complex subunit beta-1	AP1B1	31.6994	31.6008	31.4435	31.7106	31.2774	31.2568	31.474	31.6877	31.6758	31.3202	30.9841	31.1397
2063	O43747	AP-1 complex subunit gamma-1	AP1G1	30.4622	30.6787	30.5904	30.5103	30.1476	30.2472	30.1278	29.7807	30.5256	30.3459	29.9668	30.3469
6080	Q9BXS5	AP-1 complex subunit mu-1	AP1M1	29.8359	29.824	29.9826	29.6853	30.1836	29.8597	29.7277	29.7142	29.285	29.5017	30.0827	29.8371
3583	P61966	AP-1 complex subunit sigma-1A	AP1S1	28.0912	27.9819	27.9562	27.7601	27.4796	27.7762	28.0747	28.2354	27.9464	28.1554	28.0637	27.8947
3506	P56377	AP-1 complex subunit sigma-2	AP1S2	24.7169	24.9464	24.8282	24.2882	NA	24.2051	24.2907	24.772	24.9548	25.2775	24.7049	24.1998
734	F8W8K9	AP-1 complex subunit sigma-3	AP1S3	25.2195	24.1548	24.3062	24.1701	24.4842	23.7805	23.2572	24.2764	22.9655	24.0458	22.7648	23.996
2419	O95782-2	AP-2 complex subunit alpha-1	AP2A1	30.6873	30.6922	30.6421	30.8492	30.153	30.4001	30.6632	30.585	30.719	30.5152	30.0325	30.2923
2330	O94973	AP-2 complex subunit alpha-2	AP2A2	27.9285	28.1633	28.0177	28.1339	27.0605	27.631	27.7632	28.2001	27.953	27.4427	27.4563	27.4617
3651	P63010	AP-2 complex subunit beta	AP2B1	30.6572	30.3455	30.4352	30.6449	30.0692	30.1226	30.3425	30.429	30.6574	30.303	29.5289	29.8991
128	A0A087WY71	AP-2 complex subunit mu	AP2M1	28.77	28.5467	29.1774	29.2349	29.0453	28.4843	28.755	28.197	29.0065	28.423	28.8104	28.8492
1788	M0QYZ2	AP-2 complex subunit sigma	AP2S1	28.1985	28.3656	28.3952	28.2583	27.1339	28.0935	28.6096	28.6833	28.4231	28.2387	28.319	28.2373
1826	O00203-3	AP-3 complex subunit beta-1	AP3B1	29.4663	29.0729	29.1812	29.7085	29.631	29.1835	29.5881	29.7993	29.8978	29.5295	29.2294	29.4091
1890	O14617-5	AP-3 complex subunit delta-1	AP3D1	29.2331	29.1625	29.0491	29.5342	29.1726	29.3111	29.4106	29.7688	30.0206	29.7733	29.3348	29.3275
7032	Q9Y2T2	AP-3 complex subunit mu-1	AP3M1	27.1697	26.8456	26.9182	26.7316	27.7943	27.2428	27.6922	27.1627	26.7075	27.4606	27.5146	26.6333
1004	E5RJ52	AP-3 complex subunit mu-2	AP3M2	NA	NA	23.1621	NA	NA	23.1485	23.2385	NA	NA	23.6608	23.4994	23.0997
5432	Q92572	AP-3 complex subunit sigma-1	AP3S1	26.4694	26.6259	26.2782	26.5854	26.2228	26.7488	27.3142	27.1687	27.1108	27.0016	26.8854	26.8054
628	B1ALD0	AP complex subunit beta	AP4B1	23.7474	24.0357	24.5074	23.5047	23.5456	23.6618	22.8583	23.4622	22.9147	23.5068	22.1722	23.4813
790	C9JWL4	AP-4 complex subunit mu-1	AP4M1	21.9422	23.0885	NA	19.6751	NA	21.3115	21.7277	21.9877	20.5552	21.9122	21.4129	20.7443
7131	Q9Y587	AP-4 complex subunit sigma-1	AP4S1	23.0826	23.3208	24.0677	23.2308	24.0364	22.7592	23.2062	22.3344	22.7591	23.9615	24.2121	23.6985
6535	Q9NUS5	AP-5 complex subunit sigma-1	AP5S1	23.6367	23.1526	23.1305	23.2406	23.9886	23.5252	23.9898	24.1593	23.4977	23.6873	23.0756	22.7276
2020	O43299	AP-5 complex subunit zeta-1	AP5Z1	24.6884	25.1716	24.6844	24.5207	24.2993	24.3916	25.8754	25.6256	25.1754	24.1604	24.6595	24.7284
818	C9JLV4	Apoptotic protease-activating factor 1	APAF1	26.1885	26.5699	26.3207	26.5278	23.7678	26.1575	26.1333	26.5278	26.1973	25.8046	26.1209	25.9964
2920	P25054	Adenomatous polyposis coli protein	APC	23.8962	23.3249	23.0436	24.511	22.2559	21.9648	23.0828	23.3605	24.197	22.7116	21.4293	23.4458
808	C9JIF9	Acylamino-acid-releasing enzyme	APEH	29.9292	29.8448	29.7855	30.1573	29.8245	29.5177	29.5646	28.861	29.596	29.6157	29.3085	29.4362
2960	P27695	DNA-(apurinic or apyrimidinic site) lyase	APEX1	31.3431	31.4463	31.7404	31.3672	32.0328	31.7893	31.5417	31.2914	30.98	31.4783	31.8923	31.618
6132	Q9BZZ5-2	Apoptosis inhibitor 5	API5	30.6932	30.857	30.6389	30.618	31.0097	30.5222	30.5831	30.7336	30.9908	30.7664	30.697	30.5524
5679	Q96GX9	Methylthioribulose-1-phosphate dehydratase	APIP	22.9035	22.8249	22.6597	22.4151	22.1141	22.9615	NA	23.0683	NA	22.3982	22.7356	22.0342
3840	Q06481-3	Amyloid-like protein 2	APLP2	24.2667	22.5935	18.9322	22.5747	22.2153	22.914	23.5772	23.2799	NA	23.9314	22.0478	NA
6406	Q9HDC9	Adipocyte plasma membrane-associated protein	APMAP	29.0625	29.0961	29.614	29.2486	29.7256	29.5939	29.6175	29.5752	29.2559	29.1437	29.9273	29.5593
5193	Q8NCW5	NAD(P)H-hydrate epimerase	APOA1BP	31.2017	31.2536	31.1619	31.3412	31.3602	31.3334	31.3156	30.6388	30.8637	31.3374	31.5375	31.4368
6492	Q9NRW3	DNA dC->dU-editing enzyme APOBEC-3C	APOBEC3C	25.2154	25.143	25.0161	25.249	25.044	25.4643	25.506	25.1048	24.6089	25.5787	25.2676	24.7971
1588	H7C1U8	Apolipoprotein O	APOO	27.6613	27.6768	27.6431	27.9604	28.0162	28.0911	28.4248	28.6203	28.4724	28.4419	28.4473	28.1181
61	A0A087WUX8	MICOS complex subunit MIC27	APOOL	24.742	24.5838	24.3436	24.5039	24.5363	24.6685	26.1005	25.3166	25.4948	25.5134	26.2423	25.1475
1112	E9PG40	Amyloid beta A4 protein	APP	26.6926	26.5021	26.315	26.4558	24.354	26.1647	26.5545	26.4326	26.523	26.8832	26.4845	25.8649
6880	Q9UKG1	DCC-interacting protein 13-alpha	APPL1	28.8342	28.8955	29.2323	28.7464	28.1309	28.4864	28.4981	28.2434	28.6107	28.4754	28.5689	28.6393
2575	P07741	Adenine phosphoribosyltransferase	APRT	31.7267	31.5455	31.4796	31.5799	31.4347	31.823	31.8406	31.8441	31.9593	31.7267	31.0759	31.1237
850	C9JZ40	Aprataxin	APTX	24.3814	24.4509	24.5939	24.804	23.6813	24.9559	24.8613	25.069	24.2996	24.3167	25.1375	24.6899
2099	O60306	Intron-binding protein aquarius	AQR	28.6362	28.6528	28.5105	28.9381	28.085	28.5045	28.7472	28.8072	28.7983	28.6944	28.4838	28.3763
2648	P10398	Serine/threonine-protein kinase A-Raf	ARAF	27.9302	28.4213	28.5074	27.9337	28.0981	27.6042	27.7593	27.9467	28.0301	28.3957	28.0139	28.0722
5769	Q96P48-3	Arf-GAP with Rho-GAP domain, ANK repeat and PH domain-containing protein 1	ARAP1	28.47	27.8377	27.6251	27.6413	27.0375	27.967	27.6607	27.3667	27.3479	27.5393	27.4534	27.6679
3262	P48444	Coatomer subunit delta	ARCN1	31.1696	31.478	31.7144	31.3244	31.5751	31.0761	31.2706	30.8937	31.2348	31.0739	31.1412	31.4709
3720	P84077	ADP-ribosylation factor 1	ARF1	32.8711	32.9506	32.7552	32.9629	33.0486	32.9578	33.0323	32.9067	32.7409	32.8751	32.5448	32.3796
2811	P18085	ADP-ribosylation factor 4	ARF4	30.0173	29.971	29.926	29.4849	29.538	29.4955	30.3802	29.9562	29.4267	29.8476	29.6968	30.2442
3721	P84085	ADP-ribosylation factor 5	ARF5	28.6451	28.6925	28.6512	29.0846	28.9312	28.8072	28.6807	27.9339	28.0491	28.5323	28.4733	28.2051
3614	P62330	ADP-ribosylation factor 6	ARF6	29.1094	29.2196	28.9719	29.1537	28.8815	29.1651	29.2983	29.0796	29.1874	29.4189	29.2409	28.8667
5132	Q8N6T3	ADP-ribosylation factor GTPase-activating protein 1	ARFGAP1	28.4252	28.1448	28.4957	28.1499	28.5129	28.4541	28.3776	28.5997	27.9494	27.8855	28.8346	28.8407
5126	Q8N6H7	ADP-ribosylation factor GTPase-activating protein 2	ARFGAP2	26.79	26.6725	26.4358	26.5603	27.0557	26.5342	26.6758	26.6966	26.7381	26.5692	26.9126	26.5918
6409	Q9NP61-2	ADP-ribosylation factor GTPase-activating protein 3	ARFGAP3	25.636	26.1497	26.0596	25.468	25.9128	26.014	25.7153	25.4078	26.5343	25.9664	25.968	26.4131
7186	Q9Y6D6	Brefeldin A-inhibited guanine nucleotide-exchange protein 1	ARFGEF1	27.8251	27.9066	27.5561	27.4943	27.6806	27.5159	27.2487	27.3108	27.4678	27.9889	27.0692	27.1964
7185	Q9Y6D5	Brefeldin A-inhibited guanine nucleotide-exchange protein 2	ARFGEF2	29.2721	28.9852	28.8921	28.7287	28.3491	28.4601	28.8417	28.8722	28.5634	28.7594	28.8088	28.6412
4544	Q5TH69	Brefeldin A-inhibited guanine nucleotide-exchange protein 3	ARFGEF3	26.44	26.4994	26.1686	26.3226	26.1292	26.0659	25.5353	25.9691	25.7944	26.1554	26.0329	25.9049
3430	P53367	Arfaptin-1	ARFIP1	28.256	27.8913	28.0636	27.9079	27.7506	27.8029	27.5738	27.8651	27.5692	27.4474	27.8614	27.2192
186	A0A087X1E4	Arfaptin-2	ARFIP2	28.3797	28.2817	28.538	28.0759	28.1412	27.8975	28.1966	27.4784	27.7567	27.1529	28.2166	27.7276
4042	Q13795	ADP-ribosylation factor-related protein 1	ARFRP1	24.6078	23.9173	24.861	24.4389	24.4971	24.5988	24.3477	25.2522	24.3451	24.6069	24.3742	24.0986
6586	Q9NWB6	Arginine and glutamate-rich protein 1	ARGLU1	25.2327	25.1412	25.8566	25.0725	25.7231	25.2754	25.2484	25.5087	25.5681	26.3005	25.3752	24.912
3857	Q07960	Rho GTPase-activating protein 1	ARHGAP1	29.627	29.3663	29.3882	29.3952	29.643	29.4514	29.2797	29.2454	29.2471	29.4585	29.2565	29.0421
4336	Q1RLN5	Rho GTPase-activating protein 12	ARHGAP12	23.9069	23.8618	24.2279	23.6186	NA	22.8316	22.2499	23.0281	NA	22.9178	NA	22.9621
4616	Q68EM7	Rho GTPase-activating protein 17	ARHGAP17	26.4512	26.4159	26.3324	25.719	25.1045	25.1672	25.7219	25.82	26.4316	25.6026	25.8297	25.453
5092	Q8N392-2	Rho GTPase-activating protein 18	ARHGAP18	26.9384	26.6189	27.4148	27.1318	27.0916	27.0472	26.7309	26.6692	26.6696	27.828	26.6468	27.0736
1172	E9PNT2	Rho GTPase-activating protein 27	ARHGAP27	24.6838	24.1312	24.9395	24.1938	24.9904	24.9043	24.1728	23.573	22.5584	24.4805	23.7566	24.3075
4392	Q52LW3	Rho GTPase-activating protein 29	ARHGAP29	NA	NA	24.1493	23.908	24.6045	NA	NA	24.7451	NA	NA	NA	NA
6499	Q9NRY4	Rho GTPase-activating protein 35	ARHGAP35	27.3579	27.3766	27.2131	27.3072	27.2212	27.3971	27.426	27.1703	27.0316	27.3004	27.0334	26.9757
3931	Q13017-2	Rho GTPase-activating protein 5	ARHGAP5	26.8473	26.9717	26.8355	26.8174	26.5783	26.4244	26.6265	26.6755	26.2451	26.9766	26.6731	26.2359
3408	P52565	Rho GDP-dissociation inhibitor 1	ARHGDIA	31.4533	31.4888	31.3	31.1768	30.7805	31.1968	31.2816	31.5449	31.5089	31.5587	31.5946	31.523
1473	H0YGX7	Rho GDP-dissociation inhibitor 2	ARHGDIB	23.7549	23.8841	24.3963	23.7835	23.1804	23.0149	23.6959	21.7369	23.6943	22.9874	23.7378	24.0234
1793	M0QZR4	Rho guanine nucleotide exchange factor 1	ARHGEF1	29.1803	29.1142	28.7732	29.0115	28.3205	28.7951	28.6255	28.9717	29.0538	28.554	28.4198	28.2834
1453	H0YAN8	Rho guanine nucleotide exchange factor 10	ARHGEF10	27.7269	27.7152	27.2369	27.6018	27.2331	27.3735	27.2522	27.5696	27.5417	27.7034	27.1852	27.0747
1949	O15085-2	Rho guanine nucleotide exchange factor 11	ARHGEF11	26.3468	26.6381	26.2467	26.4163	26.6279	26.3598	26.0331	26.2455	26.3427	25.9935	26.1351	25.9579
6680	Q9NZN5-2	Rho guanine nucleotide exchange factor 12	ARHGEF12	26.1608	26.0197	26.5507	28.1118	25.9173	25.9698	25.7678	25.7608	26.0884	25.6615	25.6324	25.933
4562	Q5VV41	Rho guanine nucleotide exchange factor 16	ARHGEF16	27.4034	27.7701	28.1271	27.599	26.8913	27.1761	27.1629	26.9359	27.9819	27.1033	26.987	27.387
5771	Q96PE2	Rho guanine nucleotide exchange factor 17	ARHGEF17	26.3331	27.0833	26.0626	25.98	27.1178	25.3692	26.6876	24.6379	27.2801	25.6887	27.3075	22.1191
152	A0A087WZG4	Rho guanine nucleotide exchange factor 18	ARHGEF18	26.8797	26.9811	27.5068	27.1683	27.9083	27.3839	26.7279	27.1437	28.019	26.8493	26.3916	26.8103
5500	V9GYM8	Rho guanine nucleotide exchange factor 2	ARHGEF2	28.9529	28.9952	28.7289	28.5341	27.5825	28.3353	28.1682	28.6816	28.6549	28.1453	27.7796	27.968
5617	Q96DR7-3	Rho guanine nucleotide exchange factor 26	ARHGEF26	23.8419	NA	NA	NA	NA	21.7227	21.688	21.5643	21.7574	NA	NA	NA
3898	Q12774	Rho guanine nucleotide exchange factor 5	ARHGEF5	25.7006	25.9424	25.7195	25.6069	25.3554	25.7079	26.0847	25.7282	25.1434	25.3844	25.8036	25.3309
630	B1ALK7	Rho guanine nucleotide exchange factor 7	ARHGEF7	28.4467	28.4156	28.7212	28.4601	27.7591	28.1363	28.0045	27.4621	28.1687	27.7374	27.3319	28.0852
4385	Q4LE39-2	AT-rich interactive domain-containing protein 4B	ARID4B	24.4205	24.3281	24.0697	24.851	24.976	24.9151	23.975	24.5843	23.7555	24.5512	23.7083	24.6348
7122	Q9Y4X5	E3 ubiquitin-protein ligase ARIH1	ARIH1	27.474	28.0017	28.2378	27.7154	27.7959	27.5627	27.3232	27.2616	28.1636	27.7158	27.4153	27.6758
2376	O95376	E3 ubiquitin-protein ligase ARIH2	ARIH2	26.1807	26.2574	26.6419	26.3175	26.8225	26.2764	26.0949	25.8812	26.4935	26.157	25.9333	26.6769
3149	P40616-2	ADP-ribosylation factor-like protein 1	ARL1	28.6119	28.7517	28.654	28.7328	29.0606	28.7066	29.0858	28.9769	28.3006	28.8912	28.383	28.1529
60	A0A087WUW9	ADP-ribosylation factor-like protein 15	ARL15	21.3636	23.0572	23.2431	23.3266	24.3436	21.6667	23.7432	23.73	23.1571	21.9568	23.3643	22.7101
3106	P36404	ADP-ribosylation factor-like protein 2	ARL2	27.8885	27.6408	27.6515	27.6046	26.5843	27.5351	27.1355	27.0712	26.9828	26.9267	26.9658	26.2996
3107	P36405	ADP-ribosylation factor-like protein 3	ARL3	29.2472	29.3137	29.0392	29.3899	29.6673	29.5132	29.3585	29.2922	29.026	29.3934	28.6061	29.1619
6181	Q9H0F7	ADP-ribosylation factor-like protein 6	ARL6	25.6347	26.1241	25.7182	26.0948	25.9022	25.8215	26.0065	25.9954	25.6929	26.101	26.322	25.7267
2276	O75915	PRA1 family protein 3	ARL6IP5	28.6667	28.5671	29.0931	29.3404	29.9358	29.4562	29.3695	29.3654	28.1069	28.7308	29.3397	29.5126
5573	Q96BM9	ADP-ribosylation factor-like protein 8A	ARL8A	26.7589	26.7671	26.4877	26.483	26.9276	26.5434	27.0001	27.7167	27.6155	27.5655	26.9618	27.1385
6558	Q9NVJ2	ADP-ribosylation factor-like protein 8B	ARL8B	29.0953	29.2218	28.4241	28.5632	28.2446	29.3187	28.7831	29.0062	28.6292	29.0023	28.7563	29.3513
6572	Q9NVT9	Armadillo repeat-containing protein 1	ARMC1	26.6363	26.819	26.7914	26.5242	27.1604	26.955	26.7771	26.3709	25.7188	26.6914	27.1864	26.4921
5084	Q8N2F6-4	Armadillo repeat-containing protein 10	ARMC10	25.4613	21.9684	25.5047	25.7254	22.4074	22.2593	24.654	25.3245	24.6571	25.8372	25.4356	25.1852
4660	Q6NXE6-2	Armadillo repeat-containing protein 6	ARMC6	28.1561	27.8539	28.5602	27.5402	28.411	27.9701	28.2314	28.0228	27.5344	26.3689	28.3531	27.9897
706	B7Z637	Armadillo repeat-containing protein 8	ARMC8	26.0825	25.636	25.6632	25.1146	25.2707	25.0386	24.972	24.9093	25.8906	25.5179	24.2837	25.373
190	A0A087X1I8	LisH domain-containing protein ARMC9	ARMC9	22.7606	24.0136	23.7593	24.0975	NA	23.6536	23.8255	23.3094	24.335	24.2506	23.8476	23.6667
6801	Q9UH62	Armadillo repeat-containing X-linked protein 3	ARMCX3	27.5142	27.5074	27.2316	27.3226	27.519	27.2284	27.0821	27.1139	27.0272	27.4721	27.6618	27.1072
6337	Q9H993	Protein-glutamate O-methyltransferase	ARMT1	29.9075	29.96	29.8432	29.573	30.0951	29.8489	29.4059	29.5975	29.2285	29.818	29.9627	29.3669
2957	P27540-2	Aryl hydrocarbon receptor nuclear translocator	ARNT	25.523	25.6971	25.7259	25.6841	25.0007	24.71	24.1605	23.1494	25.3588	25.9089	24.7286	25.4423
5464	Q92747	Actin-related protein 2/3 complex subunit 1A	ARPC1A	28.8118	28.459	28.4875	28.285	28.6929	28.5335	28.2741	28.3586	28.0769	28.2349	28.3086	28.2121
1956	O15143	Actin-related protein 2/3 complex subunit 1B	ARPC1B	30.4139	30.5202	30.501	30.0956	30.6465	30.3024	30.1035	30.2904	29.9971	29.8713	30.4127	30.2805
1957	O15144	Actin-related protein 2/3 complex subunit 2	ARPC2	30.9825	30.8784	31.2662	30.7196	31.5632	31.0259	30.9067	30.8439	30.5712	30.1672	31.4204	31.0714
1958	O15145	Actin-related protein 2/3 complex subunit 3	ARPC3	30.4743	30.6535	30.4802	30.4817	30.4594	30.6382	30.5101	30.6884	30.6083	30.7834	30.1351	30.5906
1343	F8WCF6	Actin-related protein 2/3 complex subunit 4	ARPC4	31.5206	31.5421	31.3326	31.4048	31.9892	31.3587	31.4573	31.6001	31.4603	31.4584	31.4835	31.259
1997	O15511	Actin-related protein 2/3 complex subunit 5	ARPC5	30.1509	30.2272	30.1285	30.0258	28.0754	30.2072	30.3215	30.5902	30.5531	30.4038	30.4193	30.2123
5901	Q9BPX5	Actin-related protein 2/3 complex subunit 5-like protein	ARPC5L	28.8902	28.8717	28.6995	28.1529	28.2206	28.04	28.9981	28.8102	28.8946	28.9209	28.6649	28.4211
4859	Q7Z6K5	Arpin	ARPIN	27.3507	27.4126	27.4079	27.0844	26.133	27.2743	26.6208	27.455	26.8847	27.458	26.8233	27.8415
3295	P49407-2	Beta-arrestin-1	ARRB1	25.4125	25.0168	25.1458	25.3976	25.5531	25.1602	24.6938	23.6749	22.4383	24.0389	24.5844	25.1497
1208	F2Z3I4	Arrestin domain-containing protein 1	ARRDC1	23.2088	24.3518	24.5407	23.5475	23.3263	24.0226	23.0922	24.294	24.4701	24.6673	24.4029	23.9568
1227	F5H324	Arylsulfatase E	ARSE	25.136	25.0474	24.8005	24.5157	25.1507	25.214	24.4654	24.8284	25.5228	24.5623	24.2805	23.5933
1007	E7EMM4	Acid ceramidase	ASAH1	24.8746	24.4346	24.809	24.0306	24.8748	24.5059	24.4118	24.6146	24.5836	24.5919	24.4675	25.0977
246	A0A0A0MRE5	Arf-GAP with SH3 domain, ANK repeat and PH domain-containing protein 1	ASAP1	23.6291	24.0693	24.2935	24.1342	23.6363	23.6338	23.3573	23.8434	21.6873	22.9046	23.6473	22.5308
2005	O43150-2	Arf-GAP with SH3 domain, ANK repeat and PH domain-containing protein 2	ASAP2	25.6319	26.1676	25.7746	30.0666	30.1552	29.6716	26.9948	30.0032	27.2169	30.2896	29.7018	30.2336
1277	F6TX30	Ankyrin repeat and SOCS box protein 6	ASB6	24.4408	24.1348	24.0947	23.6867	24.3376	24.3131	23.7365	23.8289	23.3704	23.7205	24.0522	23.7409
5620	R4GN94	Ankyrin repeat and SOCS box protein 9	ASB9	25.0773	25.2778	24.6647	24.968	24.8471	25.3942	24.4721	23.9784	24.7509	24.9098	24.3723	24.5603
5155	Q8N9N2-2	Activating signal cointegrator 1 complex subunit 1	ASCC1	26.352	26.7611	27.3137	25.7131	26.5817	26.5872	23.9929	25.64	25.4572	25.0147	26.7678	26.3849
6205	Q9H1I8	Activating signal cointegrator 1 complex subunit 2	ASCC2	26.2547	26.4095	26.2073	26.4221	26.376	26.4691	26.7754	25.8879	26.8801	26.3559	26.374	25.7593
5093	Q8N3C0	Activating signal cointegrator 1 complex subunit 3	ASCC3	28.9511	28.7879	28.7892	28.8816	28.6442	28.8855	28.7334	29.0359	28.7508	29.0913	28.6538	28.6902
7006	Q9Y294	Histone chaperone ASF1A	ASF1A	25.6001	25.5484	23.9408	24.4686	NA	25.1592	25.3284	24.4072	24.3328	25.7084	24.1669	24.2666
6566	Q9NVP2	Histone chaperone ASF1B	ASF1B	25.1432	25.8091	25.5553	25.6524	25.7764	25.3061	25.0943	26.1818	25.5331	25.7402	25.3704	25.9406
1270	F5H8F7	Set1/Ash2 histone methyltransferase complex subunit ASH2	ASH2L	25.7883	26.003	26.2289	26.1502	25.5916	26.0335	25.6782	25.4673	26.8356	26.1	25.3267	26.8694
2510	P04424-2	Argininosuccinate lyase	ASL	25.6504	25.5938	25.5106	25.5595	25.4751	24.8792	25.4117	24.9884	25.4519	25.4265	24.929	24.834
2406	O95671-2	N-acetylserotonin O-methyltransferase-like protein	ASMTL	26.6844	27.1401	27.6178	26.4819	25.6613	26.1026	25.6591	26.0161	26.5701	26.6451	26.3472	26.6638
2056	O43681	ATPase ASNA1	ASNA1	30.0364	30.0998	29.7236	29.7058	30.0823	30.0437	29.9618	30.0433	29.3118	29.7679	30.0662	29.8893
2594	P08243-2	Asparagine synthetase [glutamine-hydrolyzing]	ASNS	32.7679	32.9695	33.1563	31.8054	31.8266	31.5312	32.3225	32.1891	32.4885	32.4023	32.2902	32.4095
3902	Q12797-10	Aspartyl/asparaginyl beta-hydroxylase	ASPH	30.1423	30.1514	30.0332	30.694	30.4365	30.1519	30.3538	30.4371	30.6247	30.4272	30.2206	30.2553
4793	Q7L266	Isoaspartyl peptidase/L-asparaginase	ASRGL1	27.5967	27.2832	27.2594	26.6957	26.4844	26.6867	27.0995	27.4534	27.3183	27.3729	27.5382	27.25
2477	P00966	Argininosuccinate synthase	ASS1	32.6079	32.3623	32.7093	32.0327	32.6025	32.3552	32.2814	32.3155	31.8191	31.9027	32.5762	32.2983
6562	Q9NVM9	Protein asunder homolog	ASUN	26.1699	25.8363	25.9949	26.5213	25.8244	26.3628	26.4437	26.6006	26.6156	26.3078	26.5184	26.2648
1075	E7EWD6	Putative Polycomb group protein ASXL2	ASXL2	NA	24.1091	NA	NA	NA	NA	NA	NA	NA	NA	NA	NA
5178	Q8NBU5	ATPase family AAA domain-containing protein 1	ATAD1	26.3494	26.4977	26.6927	26.3764	26.93	26.4178	27.3246	27.3497	27.2047	26.5276	27.2672	26.9597
6557	Q9NVI7-2	ATPase family AAA domain-containing protein 3A	ATAD3A	30.3115	30.4575	30.3562	30.77	30.818	30.7937	31.4529	31.4207	31.7365	31.3307	31.079	31.2346
4530	Q5T9A4	ATPase family AAA domain-containing protein 3B	ATAD3B	27.0118	27.0791	26.9692	27.3881	27.3665	27.4429	28.2097	27.7605	28.0634	27.4688	27.5536	27.9572
1217	F5GXE4	Arginyl-tRNA--protein transferase 1	ATE1	23.4022	23.1141	23.1164	22.8802	23.4052	23.0211	23.1484	22.4988	23.0286	21.6788	23.2018	22.5094
4736	Q6VMQ6-2	Activating transcription factor 7-interacting protein 1	ATF7IP	24.0224	22.9905	24.1657	23.8359	23.1278	23.7867	23.5864	24.3037	22.2815	23.8951	23.5571	24.5295
5956	Q9BSB4	Autophagy-related protein 101	ATG101	24.249	23.6361	24.0719	23.9098	23.784	23.9349	24.3647	24.5613	24.1016	24.4481	24.2643	24.1362
1068	E7EVC7	Autophagy-related protein 16-1	ATG16L1	26.4353	26.2836	26.4062	25.9465	25.2364	26.4497	24.9171	25.6791	25.5217	24.9873	24.9133	26.183
6516	Q9NT62	Ubiquitin-like-conjugating enzyme ATG3	ATG3	28.4836	28.5429	28.8615	28.2137	28.6829	30.0282	28.665	27.9865	27.7395	28.2101	28.887	28.5834
7117	Q9Y4P1	Cysteine protease ATG4B	ATG4B	25.8021	25.311	25.755	25.0707	25.5282	24.7677	24.1508	24.7983	23.9189	24.904	25.3326	25.5023
5618	Q96DT6	Cysteine protease ATG4C	ATG4C	NA	24.5979	NA	23.1391	24.0893	23.0926	24.0029	23.4992	24.7994	24.4405	23.9148	22.5144
6209	Q9H1Y0	Autophagy protein 5	ATG5	26.3684	26.4767	26.6806	26.5746	26.7927	26.8306	26.0833	26.3895	25.6342	26.1338	25.9617	26.0787
2370	O95352	Ubiquitin-like modifier-activating enzyme ATG7	ATG7	28.3977	28.5693	28.4889	28.2594	28.2001	27.9295	28.2351	27.8443	28.5747	28.1354	28.1957	28.2594
4833	Q7Z3C6	Autophagy-related protein 9A	ATG9A	26.8442	26.6435	26.5458	26.7293	26.8586	26.7415	25.923	26.5711	26.3345	26.5553	26.7384	26.5213
3040	P31939	Bifunctional purine biosynthesis protein PURH	ATIC	33.4719	33.5656	33.7336	33.4468	33.297	33.3958	33.3154	33.1949	33.5501	33.276	33.2786	33.4015
5398	Q8WXF7-2	Atlastin-1	ATL1	25.5964	25.7181	25.3964	25.9564	26.1626	25.7878	25.7606	25.8027	26.3736	25.9652	26.0827	26.0362
5245	Q8NHH9	Atlastin-2	ATL2	27.8632	27.8863	28.482	28.2914	27.9221	27.9311	28.0103	27.9956	28.495	27.8428	27.8205	28.4449
4623	Q6DD88	Atlastin-3	ATL3	30.3941	30.7637	30.1877	30.3752	31.0271	30.4262	30.9506	30.6257	31.2384	30.6243	30.5734	30.6109
3971	Q13315	Serine-protein kinase ATM	ATM	25.83	25.5731	25.7756	26.1878	26.1807	26.0201	25.7329	26.1673	25.3382	25.7901	25.0123	25.6841
3459	P54259	Atrophin-1	ATN1	23.5938	23.7916	22.8921	22.2171	23.736	23.486	NA	22.2028	23.6078	20.882	23.171	22.8463
1099	H0Y547	Phospholipid-transporting ATPase	ATP11A	26.4412	26.2621	25.7629	26.5778	25.5385	26.4656	26.5531	26.7899	26.1792	26.6613	26.0512	26.1502
5163	Q8NB49	Phospholipid-transporting ATPase IG	ATP11C	25.0432	24.9962	24.8677	25.6048	24.7361	25.7287	25.7726	25.9841	25.6435	25.5547	25.1536	25.2692
6399	Q9HD20-2	Manganese-transporting ATPase 13A1	ATP13A1	28.2922	28.4001	28.2681	28.9007	28.3961	28.5587	28.8861	29.1091	29.2888	28.8519	28.8788	28.6953
6306	Q9H7F0	Probable cation-transporting ATPase 13A3	ATP13A3	24.6479	24.5758	24.7216	25.2209	26.042	25.5304	25.3593	25.492	25.5049	24.9022	24.5947	24.5413
2520	P05023-4	Sodium/potassium-transporting ATPase subunit alpha-1	ATP1A1	33.1089	33.1216	33.3817	33.5351	33.3163	33.2544	33.4556	33.4854	33.7418	33.5228	33.2195	33.3787
2521	P05026-2	Sodium/potassium-transporting ATPase subunit beta-1	ATP1B1	29.1763	29.3083	30.2513	29.9457	30.2627	29.6699	29.3238	29.2845	30.3461	29.6849	29.5774	30.3393
3467	P54709	Sodium/potassium-transporting ATPase subunit beta-3	ATP1B3	31.208	31.261	31.0752	31.259	31.6954	31.4067	31.47	31.6444	31.2661	31.2499	31.7107	31.4172
2781	P16615	Sarcoplasmic/endoplasmic reticulum calcium ATPase 2	ATP2A2	31.8136	31.936	31.8421	32.3889	32.1953	31.9501	32.2511	32.327	32.368	32.5638	32.1576	32.1549
2838	P20020-6	Plasma membrane calcium-transporting ATPase 1	ATP2B1	31.1481	30.8765	30.8473	31.2695	31.0294	30.6846	30.8423	31.1146	31.0289	30.6867	30.7404	30.6499
2905	P23634-7	Plasma membrane calcium-transporting ATPase 4	ATP2B4	28.8887	27.9005	27.9513	28.4788	27.6941	27.5686	28.4568	27.9046	27.9005	27.6709	27.4179	27.5402
682	B4E2Q0	Calcium-transporting ATPase	ATP2C1	23.6535	22.7662	23.2025	24.5181	23.2931	23.1025	22.4957	23.0414	23.5543	21.1299	23.1747	24.2471
2930	P25705	ATP synthase subunit alpha, mitochondrial	ATP5A1	34.546	34.6235	34.2659	34.8595	35.2695	35.1202	35.1489	34.9024	35.1507	34.7941	34.9629	34.8832
2546	P06576	ATP synthase subunit beta, mitochondrial	ATP5B	34.6056	34.4728	34.5888	34.9435	35.1617	35.0478	34.9847	34.8533	34.6604	35.1166	35.26	34.8053
3110	P36542	ATP synthase subunit gamma, mitochondrial	ATP5C1	30.0831	30.1365	30.3938	30.5276	31.3637	30.8769	30.7732	30.6855	30.4041	30.3708	31.1739	30.7497
2999	P30049	ATP synthase subunit delta, mitochondrial	ATP5D	26.2507	27.3386	27.4623	26.7605	23.5954	27.0637	23.421	24.0435	23.5976	27.5672	27.3111	28.1397
2916	P24539	ATP synthase F(0) complex subunit B1, mitochondrial	ATP5F1	30.5756	30.5998	30.5746	31.0287	30.1248	31.1816	31.2782	31.6392	31.6822	31.3113	31.2447	31.3074
2282	O75947	ATP synthase subunit d, mitochondrial	ATP5H	30.7243	30.7897	30.7361	31.2772	30.5839	31.2241	31.3687	31.58	31.1511	31.6309	31.0663	31.5106
3507	P56385	ATP synthase subunit e, mitochondrial	ATP5I	23.2198	23.8105	23.2337	25.3716	23.4238	29.2483	23.9608	22.8492	24.6412	29.8133	29.4401	29.1584
2822	P18859	ATP synthase-coupling factor 6, mitochondrial	ATP5J	NA	NA	NA	25.399	24.499	25.3464	22.8726	23.2205	24.98	25.9296	25.7048	25.5405
1366	G3V325	Pentatricopeptide repeat-containing protein 1, mitochondrial	ATP5J2	28.2114	28.3885	28.7194	30.1139	30.3777	29.9532	29.7746	29.203	29.5344	29.8667	29.9366	29.6278
3499	P56134-3	ATP synthase subunit f, mitochondrial	ATP5J2	24.5444	24.2061	24.2868	24.4581	20.7034	24.5877	25.4509	25.1387	24.9248	24.7269	24.7793	25.5738
2285	O75964	ATP synthase subunit g, mitochondrial	ATP5L	24.6936	25.565	24.556	28.8565	28.9443	30.3427	26.5744	24.1181	28.5576	30.9097	30.7468	30.0895
3257	P48047	ATP synthase subunit O, mitochondrial	ATP5O	31.6942	31.9493	31.8374	32.3348	31.6732	32.3157	32.587	32.7878	32.6036	32.714	32.1432	32.4772
5879	Q99766	ATP synthase subunit s, mitochondrial	ATP5S	25.2445	25.2588	25.4204	25.6383	25.439	25.5957	25.5113	25.7654	25.0344	25.471	25.1409	25.7556
4276	Q15904	V-type proton ATPase subunit S1	ATP6AP1	27.3607	27.6916	27.4096	27.8836	27.9282	27.6677	27.2443	27.2413	27.8084	27.5746	27.1476	27.421
2257	O75787-2	Renin receptor	ATP6AP2	27.0749	26.9077	27.4364	27.0777	27.9625	27.9051	27.3305	27.5378	27.1736	27.2513	28.1653	27.555
5508	Q93050-1	V-type proton ATPase 116 kDa subunit a isoform 1	ATP6V0A1	27.1607	27.0937	27.1194	26.8843	27.7854	27.0996	27.6845	27.5076	27.733	27.1046	27.0221	27.2033
7101	Q9Y487	V-type proton ATPase 116 kDa subunit a isoform 2	ATP6V0A2	25.9517	26.1319	26.1818	26.157	25.5442	25.4141	25.9286	26.4103	25.9285	25.4093	25.1135	25.6176
1226	F5GYQ1	V-type proton ATPase subunit d 1	ATP6V0D1	27.9393	27.5913	27.5823	27.3272	27.5524	27.7318	27.7264	28.2241	27.3294	27.961	28.2547	27.9184
3134	P38606-2	V-type proton ATPase catalytic subunit A	ATP6V1A	31.4431	31.5653	31.9829	31.6824	31.5821	31.3049	31.2909	31.0714	31.6708	31.555	31.4035	31.7362
2857	P21281	V-type proton ATPase subunit B, brain isoform	ATP6V1B2	29.3931	29.6717	29.6393	29.2691	29.7051	29.2326	29.3481	29.298	29.2261	29.1664	29.2271	29.6874
2858	P21283	V-type proton ATPase subunit C 1	ATP6V1C1	28.7168	28.5873	28.7068	28.612	28.8587	28.8048	28.779	28.7461	28.3957	27.9499	28.6776	28.5711
7144	Q9Y5K8	V-type proton ATPase subunit D	ATP6V1D	27.7549	27.7745	27.774	27.7904	27.2895	27.6869	26.8052	26.6994	26.0038	25.9999	25.4482	27.5619
3111	P36543	V-type proton ATPase subunit E 1	ATP6V1E1	28.734	28.5721	28.1621	28.0814	28.4862	27.6975	28.2589	28.5933	28.7063	29.1525	28.5104	27.8125
4329	Q16864	V-type proton ATPase subunit F	ATP6V1F	24.9148	24.5336	25.2744	25.7568	24.0731	25.2224	26.1498	25.8722	25.5996	25.8483	25.8789	25.9186
2206	O75348	V-type proton ATPase subunit G 1	ATP6V1G1	28.4651	28.2645	28.4749	28.1311	28.7048	28.1616	27.8611	28.4661	27.4148	28.2625	27.8895	28.2883
6833	Q9UI12-2	V-type proton ATPase subunit H	ATP6V1H	28.4426	28.2351	27.3654	27.5346	27.8614	27.5966	27.435	26.4274	27.387	27.7455	27.3863	26.8561
3810	Q04656-5	Copper-transporting ATPase 1	ATP7A	26.2091	26.2594	26.0946	26.4114	26.1137	25.8811	26.0428	26.3693	26.1369	26.3653	26.1413	26.1616
1632	I3L448	ATP synthase mitochondrial F1 complex assembly factor 1	ATPAF1	25.5987	25.7206	25.598	25.7119	26.4242	25.9487	25.656	25.4977	24.9434	26.051	25.8218	25.2076
5120	Q8N5M1	ATP synthase mitochondrial F1 complex assembly factor 2	ATPAF2	25.4379	25.7439	25.4066	26.098	26.0475	26.0518	26.0446	25.775	24.0958	25.353	25.488	25.4781
353	A0A0B4J230	ATPase inhibitor, mitochondrial	ATPIF1	NA	NA	NA	NA	NA	NA	NA	NA	NA	NA	NA	24.5858
4011	Q13535-3	Serine/threonine-protein kinase ATR	ATR	27.891	27.8319	27.8219	27.971	27.8171	27.9146	27.3994	27.9624	27.7844	27.8981	27.1576	27.5292
2270	O75882	Attractin	ATRN	23.9564	23.409	23.9432	24.4792	24.6659	24.8584	23.8965	23.924	23.6597	23.7537	24.3924	24.6278
3228	P46100-4	Transcriptional regulator ATRX	ATRX	25.0412	25.0994	25.49	26.849	26.8021	26.6989	26.2778	27.0339	26.6821	26.5659	26.662	26.2612
6740	Q9UBB4	Ataxin-10	ATXN10	30.7828	31.02	31.134	30.7829	31.0762	31.0008	30.5778	30.5267	30.2591	30.5265	30.6806	30.6527
7479	V9GY86	Ataxin-2	ATXN2	27.9445	27.3483	27.7313	27.3285	25.9778	26.4888	27.5051	27.3515	27.1876	27.1335	26.7745	26.4887
5387	Q8WWM7	Ataxin-2-like protein	ATXN2L	30.47	30.1614	30.3509	29.8633	29.3823	29.1675	29.9288	29.9701	30.5684	29.8323	29.2463	29.6614
5676	Q96GX2	Putative ataxin-7-like protein 3B	ATXN7L3B	22.7644	22.0398	22.9694	24.2216	23.1311	23.9378	24.5341	23.9842	24.895	24.3835	24.7415	24.4313
4046	Q13825	Methylglutaconyl-CoA hydratase, mitochondrial	AUH	25.3653	25.7122	25.2314	25.5147	22.7499	25.4043	24.069	24.3624	24.1033	24.6858	23.1541	25.6734
7176	Q9Y679-2	Ancient ubiquitous protein 1	AUP1	27.1121	26.9951	27.1011	26.8972	27.6396	27.5571	27.2149	27.4253	26.8627	26.9068	27.5335	27.0428
1928	O14965	Aurora kinase A	AURKA	26.2859	26.0744	26.4323	25.9156	26.4984	26.1699	25.9666	26.0226	25.8089	26.1195	26.3111	26.2786
5666	Q96GD4-4	Aurora kinase B	AURKB	23.384	22.4814	NA	22.1191	22.9328	23.1243	21.8128	22.8528	22.9885	21.7796	23.3731	23.5243
733	H7C0I1	Late secretory pathway protein AVL9 homolog	AVL9	22.8746	23.4846	24.3476	23.7698	24.878	24.2142	23.1346	24.4296	24.0884	23.8646	23.7188	23.2638
3578	P61769	Beta-2-microglobulin	B2M	21.7148	NA	26.8664	28.8407	29.0486	28.9147	28.2764	27.9809	26.8556	28.4857	27.8789	27.5565
5739	Q96L58	Beta-1,3-galactosyltransferase 6	B3GALT6	22.1529	22.4095	22.1727	23.1347	21.7419	22.5002	23.9977	24.2382	22.0504	22.8753	22.9922	23.0244
4744	Q6Y288	Beta-1,3-glucosyltransferase	B3GALTL	25.1557	24.7596	25.1971	25.1633	25.8387	25.1332	24.9704	24.2711	24.3866	24.7318	25.1077	23.8433
1350	G3V150	Galactosylgalactosylxylosylprotein 3-beta-glucuronosyltransferase 3	B3GAT3	24.8201	24.7233	25.0765	24.4899	25.1409	24.8448	25.133	25.4356	24.9371	24.7424	25.6591	25.5755
5252	Q8NHY0-3	Beta-1,4 N-acetylgalactosaminyltransferase 2	B4GALNT2	25.4431	25.5395	25.1051	26.2069	26.3955	26.2118	26.2335	26.0683	26.753	25.8706	25.5475	25.4662
2757	P15291	Beta-1,4-galactosyltransferase 1	B4GALT1	26.6049	26.9676	26.4835	26.6638	27.2012	26.6394	26.4237	26.0551	25.8841	26.0782	26.0221	25.758
2126	O60512	Beta-1,4-galactosyltransferase 3	B4GALT3	24.9891	24.484	23.5873	22.2981	25.3752	23.6956	24.8041	21.173	23.7504	25.0023	22.8859	23.7571
2039	O43505	Beta-1,4-glucuronyltransferase 1	B4GAT1	23.8005	23.537	22.6017	23.2747	22.863	22.8713	22.4892	23.1063	22.9025	22.5381	22.795	22.8419
6596	Q9NWV8	BRISC and BRCA1-A complex member 1	BABAM1	26.0159	27.0953	25.7687	26.1047	25.5102	26.5048	23.6238	23.0647	24.9579	25.3983	26.2034	25.8056
5494	Q92934	Bcl2-associated agonist of cell death	BAD	24.5611	24.501	25.1009	24.2775	24.2322	25.0446	24.8108	25.0783	24.6845	24.7747	25.0794	25.7374
5890	Q99933-4	BAG family molecular chaperone regulator 1	BAG1	28.1501	28.2588	28.3296	28.3763	28.6322	28.3251	28.293	28.4203	28.1602	27.8368	28.3984	28.2224
2425	O95816	BAG family molecular chaperone regulator 2	BAG2	30.4644	30.3753	30.0662	30.388	30.1189	30.0602	30.5128	30.3348	29.9548	30.3858	30.2328	29.798
2426	O95817	BAG family molecular chaperone regulator 3	BAG3	27.5805	27.6347	27.4161	27.1443	26.8894	26.7342	27.1984	26.9647	26.9794	26.9579	26.7678	26.6695
6899	Q9UL15	BAG family molecular chaperone regulator 5	BAG5	26.7228	26.7083	26.8873	26.5196	27.3161	26.3206	26.8567	26.1238	24.9763	26.4503	27.2613	25.9663
6979	Q9UQB8-2	Brain-specific angiogenesis inhibitor 1-associated protein 2	BAIAP2	27.9619	27.8829	27.9594	27.7276	28.0108	27.5745	27.8678	27.6895	28.0071	27.5941	27.1718	27.8283
6822	Q9UHR4	Brain-specific angiogenesis inhibitor 1-associated protein 2-like protein 1	BAIAP2L1	28.3962	28.6653	29.0722	28.643	28.5442	28.1663	28.1377	28.2624	28.8242	28.1933	28.5074	27.9556
4302	Q16611	Bcl-2 homologous antagonist/killer	BAK1	25.248	25.1963	25.3165	25.8788	25.7976	25.8671	25.8646	26.0525	25.7984	25.5684	25.7865	25.2825
2237	O75531	Barrier-to-autointegration factor	BANF1	NA	21.9011	22.4219	26.3849	27.0736	28.7328	24.1671	21.0922	24.2405	29.4974	29.2973	29.0718
5429	Q92560	Ubiquitin carboxyl-terminal hydrolase BAP1	BAP1	23.4739	23.0837	22.8433	24.0878	NA	22.7042	21.0025	22.0499	21.8331	20.8014	22.3087	22.2171
11	A0A024RCR6	Large proline-rich protein BAG6	BAT3	30.2893	30.239	30.1781	30.5016	29.9177	29.8253	29.7377	30.2117	30.3363	29.8584	29.7882	30.493
3851	Q07812-7	Apoptosis regulator BAX	BAX	28.0867	27.9027	27.9378	27.7993	27.9687	27.9454	28.0344	27.9157	27.6725	28.0509	28.0282	28.0574
6479	Q9NRL2-2	Bromodomain adjacent to zinc finger domain protein 1A	BAZ1A	25.5819	25.119	25.2804	24.905	25.2449	24.906	25.5427	26.0129	25.1543	25.0967	25.1002	25.1559
115	A0A087WXM8	Basal cell adhesion molecule	BCAM	28.1234	28.2841	28.3215	28.3645	27.2506	28.2991	28.4173	28.1717	28.8204	28.0053	28.5135	28.6011
6820	Q9UHQ4	B-cell receptor-associated protein 29	BCAP29	24.0704	25.8745	24.0603	23.9033	NA	24.3379	23.8986	24.4441	24.2389	24.8706	24.8864	24.3262
3378	P51572	B-cell receptor-associated protein 31	BCAP31	30.1856	29.9945	29.9445	29.7377	29.1793	29.9465	30.5249	30.2176	29.9349	30.8512	30.756	31.0479
3514	P56945	Breast cancer anti-estrogen resistance protein 1	BCAR1	27.2396	27.0402	26.7537	26.7136	25.5958	26.3382	26.4119	26.2904	26.6441	26.0061	26.144	26.0906
2261	O75815	Breast cancer anti-estrogen resistance protein 3	BCAR3	23.9975	24.9798	25.3117	22.5625	NA	23.4252	24.4488	23.8001	23.6478	24.1222	24.86	24.7855
2278	O75934	Pre-mRNA-splicing factor SPF27	BCAS2	27.0672	26.6222	26.777	26.9744	26.1029	26.8575	27.0169	27.5492	26.8761	27.2719	26.8406	27.3161
650	B3KSI3	Branched-chain-amino-acid aminotransferase	BCAT2	27.8223	27.8069	27.6084	27.9352	28.5546	28.3642	27.9104	28.0621	27.502	27.8218	28.1772	28.0169
6721	Q9P287	BRCA2 and CDKN1A-interacting protein	BCCIP	29.6201	29.5738	29.7626	29.6374	29.8827	29.6526	30.0557	29.5406	29.3871	29.8781	29.0927	29.5527
4857	Q7Z5W3	Pre-miRNA 5-monophosphate methyltransferase	BCDIN3D	23.2462	23.1862	23.4422	23.3392	22.1072	22.6729	21.6166	23.0153	23.3966	23.2719	23.5753	22.7734
2708	P12694	2-oxoisovalerate dehydrogenase subunit alpha, mitochondrial	BCKDHA	26.5057	26.79	26.726	27.2192	27.1878	27.5329	26.8174	26.6679	25.8695	27.0929	26.8549	27.0344
2867	P21953	2-oxoisovalerate dehydrogenase subunit beta, mitochondrial	BCKDHB	25.2898	24.8009	25.1275	25.9663	26.3969	26.5735	25.06	25.9736	23.7293	25.5817	25.7992	25.4279
1916	O14874	[3-methyl-2-oxobutanoate dehydrogenase [lipoamide]] kinase, mitochondrial	BCKDK	24.0933	24.0479	24.7932	25.4454	25.7116	25.5176	25.4157	25.6469	24.8821	24.4576	25.25	25.5122
2445	O95999	B-cell lymphoma/leukemia 10	BCL10	26.6463	24.8616	24.799	25.804	25.2283	25.6312	25.0213	22.7892	24.852	24.4325	25.1927	25.0364
3852	Q5QP56	Bcl-2-like protein 1	BCL2L1	26.1629	26.4612	26.0918	26.3476	25.8433	26.5951	26.9103	26.6553	26.5092	26.8595	26.7459	25.8856
6076	Q9BXK5	Bcl-2-like protein 13	BCL2L13	27.0103	27.2412	27.2116	27.0038	27.2699	26.7738	27.1536	27.0995	27.0218	26.5625	27.1927	26.7958
2852	P20749	B-cell lymphoma 3 protein	BCL3	NA	21.7036	NA	NA	NA	NA	NA	NA	22.9912	22.4541	NA	NA
4904	Q86UU0-4	B-cell CLL/lymphoma 9-like protein	BCL9L	24.9112	24.3061	24.7015	24.5588	23.4381	24.4982	23.4771	24.3798	24.2146	24.4662	23.9018	23.6501
6642	Q9NYF8-2	Bcl-2-associated transcription factor 1	BCLAF1	28.4409	28.1684	28.4684	28.6934	28.2799	27.5764	28.1228	28.8805	29.3853	28.0826	28.3612	28.5761
1571	H7BYY2	BCL-6 corepressor	BCOR	NA	25.7078	25.9452	NA	25.7215	21.6541	25.6126	NA	NA	25.358	25.8239	NA
2680	P11274-2	Breakpoint cluster region protein	BCR	24.67	24.4184	24.7747	24.2087	23.8322	23.6938	24.0556	24.7277	24.418	23.45	22.7393	24.5061
6999	Q9Y276	Mitochondrial chaperone BCS1	BCS1L	26.5236	26.9896	26.5275	27.0923	27.6554	27.2415	27.3919	26.9822	26.7297	27.2259	27.6842	27.3369
853	H7C2W1	D-beta-hydroxybutyrate dehydrogenase, mitochondrial	BDH1	23.6567	23.7256	23.6242	24.3755	24.3886	24.3558	24.1355	24.0578	22.4157	24.5255	24.2562	24.1152
6016	Q9BUT1	3-hydroxybutyrate dehydrogenase type 2	BDH2	28.0975	27.8958	27.9576	27.7686	27.4377	28.0677	28.3403	28.3006	28.2931	27.9951	28.2667	27.825
4108	Q14457	Beclin-1	BECN1	24.2543	24.5722	23.0506	22.1835	24.6793	23.3398	22.0861	24.8972	24.7595	22.6203	24.1952	24.3121
1586	H7C1N3	BET1 homolog	BET1	25.4938	25.106	25.4018	24.9484	25.8552	25.5188	25.4343	25.4589	25.9969	26.2151	25.7248	25.3297
425	H7BXT7	BET1-like protein	BET1L	22.0678	NA	NA	22.6846	NA	22.8673	23.6475	23.4915	23.2047	23.5616	23.2631	23.0007
5301	Q8TD16	Protein bicaudal D homolog 2	BICD2	27.4139	27.5567	27.3173	27.5077	26.8296	26.1061	27.2559	27.0921	27.1147	26.9781	26.6335	26.9391
3498	P55957	BH3-interacting domain death agonist	BID	28.5018	28.183	28.2125	28.1858	28.4617	27.9499	28.2982	28.1931	28.0121	27.9356	27.4889	27.9971
1858	O00499-6	Myc box-dependent-interacting protein 1	BIN1	28.1489	28.1215	28.4081	27.8461	28.1215	27.8081	27.6293	27.6379	28.0225	26.7872	27.5694	27.8028
1569	H7BYV6	Bridging integrator 3	BIN3	23.5373	23.9702	21.6247	22.3411	NA	22.7086	23.8007	NA	21.4001	NA	NA	20.9981
6460	Q9NR09	Baculoviral IAP repeat-containing protein 6	BIRC6	26.9925	26.9015	26.7571	27.6429	28.3846	28.4959	28.4231	28.5144	28.4485	28.6053	28.2589	27.9436
4048	Q13867	Bleomycin hydrolase	BLMH	30.6245	30.6478	30.5227	30.3926	30.4551	30.2709	29.8939	29.6376	29.5984	30.2518	30.2692	29.8155
1408	G8JLQ3	Biogenesis of lysosome-related organelles complex 1 subunit 1	BLOC1S1	25.1877	25.4226	25.3906	25.1243	24.4864	25.4526	25.6047	25.6343	25.6179	25.4093	25.5175	25.4185
4714	Q6QNY1	Biogenesis of lysosome-related organelles complex 1 subunit 2	BLOC1S2	25.4576	25.2564	25.3716	25.2441	24.7738	25.1314	25.7665	25.9008	25.6885	25.4907	25.4501	25.0948
4713	Q6QNY0	Biogenesis of lysosome-related organelles complex 1 subunit 3	BLOC1S3	23.1447	NA	24.375	22.6593	NA	23.1627	23.4812	24.3635	23.5486	NA	24.1221	23.8269
6528	Q9NUP1	Biogenesis of lysosome-related organelles complex 1 subunit 4	BLOC1S4	23.8232	23.708	23.9627	23.3523	NA	24.1579	24.263	24.176	24.4481	24.1954	24.3387	23.9419
3426	P53004	Biliverdin reductase A	BLVRA	30.7957	30.7685	30.7862	30.5774	30.9197	31.072	30.555	30.6726	30.2054	30.5359	30.8323	30.7302
2994	P30043	Flavin reductase (NADPH)	BLVRB	30.5646	30.4267	30.5632	30.2868	30.0924	30.4293	30.4988	30.3138	30.1542	30.6597	30.5912	30.925
4515	Q5T534	Golgin-45	BLZF1	23.3378	24.7198	NA	25.2571	NA	NA	25.1672	25.107	NA	24.8107	NA	24.3013
6515	Q9NSY1	BMP-2-inducible protein kinase	BMP2K	22.4354	23.0277	23.0032	NA	22.2083	22.444	22.5178	22.6561	23.0976	NA	NA	NA
4136	Q14692	Ribosome biogenesis protein BMS1 homolog	BMS1	24.137	23.714	23.2055	24.0402	24.4364	23.721	23.7903	23.2268	23.9486	23.1826	22.9417	22.7644
3927	Q12981	Vesicle transport protein SEC20	BNIP1	26.9044	26.8169	26.6438	26.8525	24.7614	26.6422	26.8545	27.1558	26.7943	26.9684	27.1108	27.0267
1645	J3KN59	BCL2/adenovirus E1B 19 kDa protein-interacting protein 2	BNIP2	25.6862	26.3725	26.0513	25.665	26.3738	26.0268	25.6741	25.8061	25.3992	26.0275	25.5534	25.249
5227	Q8NFC6	Biorientation of chromosomes in cell division protein 1-like 1	BOD1L1	26.28	25.8376	25.8474	26.8871	26.1684	26.6575	26.9341	27.0189	26.8786	27.5094	26.3952	26.4511
7079	Q9Y3E2	BolA-like protein 1	BOLA1	24.1668	24.2175	22.8516	23.4004	24.2372	22.9398	23.6904	23.4895	23.5231	23.556	23.4879	22.7317
6240	Q9H3K6	BolA-like protein 2	BOLA2	26.9957	26.3403	28.0836	29.7914	29.3606	29.8233	29.0552	29.0575	29.2011	30.0723	29.9325	30.0872
4070	Q14137-2	Ribosome biogenesis protein BOP1	BOP1	24.0262	24.5228	24.0322	23.7785	23.6937	23.6171	24.1567	23.6367	24.3603	22.8486	22.4738	24.2216
2574	P07738	Bisphosphoglycerate mutase	BPGM	25.905	26.0704	26.1994	25.7898	24.7719	25.9517	26.1088	26.2852	26.8002	25.9073	26.4892	26.3918
4932	Q86WA6-2	Valacyclovir hydrolase	BPHL	24.5134	25.2631	24.2847	25.1024	24.4946	25.0234	25.0634	25.5145	25.0871	24.666	25.3182	24.6201
2436	O95861-4	3(2),5-bisphosphate nucleotidase 1	BPNT1	30.412	30.4739	30.6179	30.0379	30.7292	30.4086	30.2963	30.3666	29.861	29.6893	30.5978	30.296
1050	E7ETD6	Nucleosome-remodeling factor subunit BPTF	BPTF	25.6274	25.7336	25.6658	25.7416	25.6478	25.2696	25.7797	26.1259	26.1276	26.1166	25.5217	25.3545
2753	P15056	Serine/threonine-protein kinase B-raf	BRAF	23.9305	23.9317	23.2638	23.2058	23.3806	23.5575	23.511	23.7627	24.4405	23.4965	24.591	24.2764
1655	J3KNN7	BRCA1-associated protein	BRAP	24.0433	23.6469	24.238	25.0609	23.5508	24.6786	24.1289	24.0973	24.5623	24.1753	25.3881	24.4439
4704	Q6PJG6	BRCA1-associated ATM activator 1	BRAT1	27.153	27.2931	26.8604	26.9537	26.8496	26.9224	26.6469	26.4439	26.4809	26.0192	26.9104	26.775
3131	P38398-8	Breast cancer type 1 susceptibility protein	BRCA1	NA	23.9554	NA	23.9827	NA	23.5811	NA	23.045	24.0293	NA	NA	NA
3234	P46736-2	Lys-63-specific deubiquitinase BRCC36	BRCC3	26.9096	26.8236	26.9664	25.8241	27.0463	26.663	26.8656	26.6443	26.6959	26.8656	26.8635	26.6127
4186	Q15059	Bromodomain-containing protein 3	BRD3	NA	NA	NA	NA	NA	NA	22.1909	22.8071	22.8637	22.2553	20.847	22.6639
2160	O60885	Bromodomain-containing protein 4	BRD4	26.7779	26.6355	25.9299	27.1116	26.8967	26.8943	27.0661	27.2794	27.0143	27.5015	26.8807	28.0184
1581	H7C128	Bromodomain-containing protein 8	BRD8	22.1981	22.1662	21.9672	NA	NA	NA	NA	NA	NA	21.8466	NA	21.708
1320	F8W733	BRCA1-A complex subunit BRE	BRE	27.8808	27.8522	27.9719	27.656	28.1425	27.8771	27.7656	27.7006	26.8615	27.6095	28.0112	27.9537
5402	Q8WY22	BRI3-binding protein	BRI3BP	27.2001	27.2684	27.1714	27.362	26.3247	27.5999	27.6115	28.6929	27.7105	28.4403	28.072	27.6862
5313	Q8TDN6	Ribosome biogenesis protein BRX1 homolog	BRIX1	29.5397	29.106	29.095	29.1728	29.2398	29.2884	29.328	29.4373	29.0299	29.4092	29.5091	29.365
4566	Q5VW32-2	BRO1 domain-containing protein BROX	BROX	28.6136	28.9601	28.5541	28.9482	29.0574	29.0002	28.0843	28.4797	28.3035	28.6892	29.0303	28.8624
5003	Q8IWQ3-6	Serine/threonine-protein kinase BRSK2	BRSK2	NA	NA	NA	24.1182	NA	NA	NA	NA	NA	NA	NA	NA
6582	Q9NW68-9	BSD domain-containing protein 1	BSDC1	23.8059	23.2441	NA	NA	23.504	22.7453	23.2173	23.6203	23.8604	23.4333	24.1308	23.5289
3099	P35613-2	Basigin	BSG	32.5715	32.4965	32.8046	33.0267	32.9048	32.8496	32.7208	32.6195	33.3792	33.0846	32.8924	33.2986
3891	Q10589-2	Bone marrow stromal antigen 2	BST2	26.9119	26.9118	26.8099	27.4742	23.5538	27.3537	27.6667	28.1834	27.7318	26.6305	27.9723	28.5972
320	A0A0A0MTH9	TATA-binding protein-associated factor 172	BTAF1	28.2218	28.1498	27.9822	28.3484	27.6249	27.9543	28.0357	28.2503	28.1381	27.998	27.8314	27.6576
2842	P20290-2	Transcription factor BTF3	BTF3	30.9508	31.0173	30.5928	30.6821	30.6441	30.804	31.1393	30.5821	29.9304	30.9057	30.5281	30.86
5724	Q96K17	Transcription factor BTF3 homolog 4	BTF3L4	29.2012	29.1258	28.8775	28.798	29.1899	28.7372	29.3944	28.4367	27.6182	29.5133	29.0993	28.9499
3612	P62324	Protein BTG1	BTG1	NA	22.5499	22.6969	23.4609	23.7183	23.2144	22.3253	NA	21.9882	22.2689	22.3525	21.8277
4783	Q7KYR7-3	Butyrophilin subfamily 2 member A1	BTN2A1	23.8889	24.0858	24.2	24.4049	24.8684	24.8152	24.45	23.6796	24.0455	24.5899	24.1414	23.5837
2057	O43683-2	Mitotic checkpoint serine/threonine-protein kinase BUB1	BUB1	23.5595	23.2292	23.3527	22.0342	NA	22.4172	NA	NA	22.024	22.1887	NA	21.9515
2131	O60566	Mitotic checkpoint serine/threonine-protein kinase BUB1 beta	BUB1B	25.5334	25.6862	25.322	23.9753	24.1628	23.5924	24.7192	24.4721	24.1687	24.8391	23.6263	24.8288
1727	J3QT28	Mitotic checkpoint protein BUB3	BUB3	30.7583	30.5908	30.7392	30.2553	31.0627	30.8139	30.8904	30.9292	30.3229	30.0187	31.2713	30.9547
3165	P41223	Protein BUD31 homolog	BUD31	26.6728	27.0029	26.8541	26.7034	26.4624	26.4709	26.8296	26.3603	25.4232	26.5209	26.5954	25.9952
4053	Q13895	Bystin	BYSL	27.2082	27.188	27.3971	27.3494	27.1982	27.3175	27.3462	27.2572	27.2	26.7946	27.256	26.8542
4789	Q7L1Q6	Basic leucine zipper and W2 domain-containing protein 1	BZW1	32.344	32.3412	32.3646	32.1604	32.5819	32.4677	32.2582	32.2492	32.0846	31.8621	32.5867	32.326
7189	Q9Y6E2	Basic leucine zipper and W2 domain-containing protein 2	BZW2	30.1152	30.1333	30.4984	30.0628	30.908	30.2248	30.6164	30.0904	29.7818	29.6792	30.553	30.2492
345	A0A0B4J1R7	UPF0693 protein C10orf32	C10orf32	22.7051	21.5556	23.1443	24.2062	24.5712	24.0246	NA	NA	NA	NA	NA	23.0539
5605	Q96D05	Uncharacterized protein C10orf35	C10orf35	24.3632	24.6895	24.2594	24.1493	NA	24.7921	23.9912	24.7601	24.4714	25.012	24.6	24.4423
6309	Q9H7M9	Platelet receptor Gi24	C10orf54	25.8054	25.0939	25.7112	25.8687	22.755	25.2174	25.2274	25.938	24.5206	23.8263	23.2739	23.1449
4508	Q5T2E6	UPF0668 protein C10orf76	C10orf76	26.4523	26.7203	27.3009	26.4511	25.4979	25.9943	26.4806	25.4054	27.1002	26.2198	25.6896	26.0517
140	H0YE28	Selenoprotein H	C11orf31	23.6097	24.8534	25.047	24.5671	NA	24.6187	24.8565	25.5388	25.6223	24.9319	24.8395	23.6279
28	A0A087WT99	Ester hydrolase C11orf54	C11orf54	27.1854	27.5346	27.3327	27.0793	27.5046	27.1649	26.7974	27.0058	26.3821	27.0989	26.9319	27.1214
6237	Q9H3H3	UPF0696 protein C11orf68	C11orf68	24.0854	23.9451	24.3109	24.0902	24.4351	24.1282	24.1308	24.2479	24.2056	24.1036	23.2826	22.809
4400	Q53FT3	Protein Hikeshi	C11orf73	24.9633	24.501	24.4226	24.4361	24.2652	24.8891	24.4991	23.5806	24.7283	23.1395	23.3677	24.624
351	A0A0B4J220	Uncharacterized protein C11orf98	C11orf98	26.3361	26.1505	26.1507	25.2407	25.3987	25.5204	26.1753	26.3287	26.483	26.2828	26.138	26.2597
6362	Q9HB07	UPF0160 protein MYG1, mitochondrial	C12orf10	30.0198	29.7791	29.7982	29.7664	29.8114	29.9926	29.3132	29.3847	29.0475	29.1265	29.4702	29.3899
5150	Q8N999	Uncharacterized protein C12orf29	C12orf29	25.2213	25.7717	25.7408	25.9202	26.2762	26.3935	25.4764	25.6775	25.2857	25.6288	25.543	25.2601
1015	F5H3K2	Uncharacterized protein C12orf43	C12orf43	25.4054	25.8435	24.5901	25.2889	NA	25.9104	24.7998	25.3751	NA	NA	25.3152	NA
25	A0A087WT30	Uncharacterized protein C12orf45	C12orf45	22.6679	22.2321	22.3973	21.4101	NA	21.898	22.2937	22.8368	22.9405	21.7453	22.1479	22.3846
1220	F5GXW5	Protein C10	C12orf57	23.8113	23.9864	23.9182	23.4143	NA	23.4193	23.6404	24.192	24.6231	23.7443	23.7282	23.7835
6887	Q9UKR5	Probable ergosterol biosynthetic protein 28	C14orf1	25.4004	25.2085	25.1562	23.3963	NA	24.1538	24.3817	26.1125	24.552	23.771	23.9916	25.8541
6987	Q9Y224	UPF0568 protein C14orf166	C14orf166	31.1774	31.0307	30.9482	31.1551	30.5439	31.0158	31.3836	31.0343	30.9111	31.1727	31.3099	30.8556
327	A0A0A0MTQ5	6.8 kDa mitochondrial proteolipid	C14orf2	21.7275	NA	23.0667	22.8742	21.673	25.4506	24.6824	23.3868	23.7434	26.7403	26.7317	27.2687
5360	Q8WUR7	UPF0235 protein C15orf40	C15orf40	25.7575	25.891	25.5872	25.9952	24.856	25.4541	25.9433	26.3958	26.2685	25.7485	26.0684	25.746
5806	Q96S19	UPF0585 protein C16orf13	C16orf13	25.0463	25.5471	25.7379	25.4981	26.3997	26.4291	25.9214	27.3974	26.0735	24.9574	25.7538	26.134
4834	Q7Z3J2	UPF0505 protein C16orf62	C16orf62	25.6079	25.4926	25.8414	25.9699	24.3332	25.6542	25.5779	26.0306	25.9229	24.8495	24.7533	24.9607
1309	F8W038	Chromatin complexes subunit BAP18	C17orf49	21.2321	21.4882	21.3991	21.6643	NA	23.1658	22.7949	23.6566	23.3583	23.3719	23.7832	23.0709
5673	Q96GS4	Uncharacterized protein C17orf59	C17orf59	24.001	23.5828	20.9137	24.1253	23.9175	23.1424	23.6494	22.3987	23.1875	24.2018	22.4032	22.4653
1689	J3KTF4	Uncharacterized protein C17orf62	C17orf62	22.6581	22.2474	21.9865	21.2755	NA	NA	22.9118	22.5767	22.8569	22.7661	22.7279	23.8087
1729	J9JIC5	Protein Njmu-R1	C17orf75	26.6926	26.3837	26.6823	26.5047	27.0694	26.693	26.3236	26.518	26.0207	26.1181	26.2364	26.251
4398	Q53F19	Uncharacterized protein C17orf85	C17orf85	23.6312	24.2508	23.7837	24.1833	23.7721	24.0517	24.8326	24.4211	25.166	24.4596	24.3939	24.447
5565	Q96B23-2	Uncharacterized protein C18orf25	C18orf25	24.6098	25.484	25.3652	24.697	25.0093	25.1477	23.9139	25.171	22.7718	24.3265	24.5101	24.188
1763	K7ENL9	Uncharacterized protein C18orf8	C18orf8	23.4768	23.9034	24.731	23.502	23.17	21.2277	23.8211	21.3439	22.9477	22.7999	22.9956	22.8643
5907	Q9BQ61	Uncharacterized protein C19orf43	C19orf43	26.0868	26.0098	25.3368	25.7749	NA	25.9994	26.5191	26.1586	26.0027	26.5882	26.7733	26.6274
1790	M0QZ23	Uncharacterized protein C19orf44	C19orf44	23.6957	23.7445	23.5464	26.1671	23.1452	NA	23.2816	24.2242	23.5117	NA	NA	23.4622
5960	Q9BSF4	Uncharacterized protein C19orf52	C19orf52	25.4906	25.6604	25.5928	26.0814	25.5359	26.105	25.641	25.6713	24.1847	25.8015	25.6231	26.1769
4428	Q5BKX5	UPF0692 protein C19orf54	C19orf54	22.6227	22.7582	23.2748	NA	23.4753	22.4891	NA	NA	22.8841	NA	NA	NA
5638	Q96EN9-3	Uncharacterized protein C19orf60	C19orf60	21.331	22.1237	NA	20.9409	NA	21.8367	21.8929	22.9552	NA	22.1236	NA	23.438
6604	V9GYT8	Uncharacterized protein C1orf109	C1orf109	23.6818	23.507	23.6734	23.5343	22.5029	23.7714	23.6512	24.3133	24.4305	23.524	23.5203	23.4031
6595	Q9NWV4	UPF0587 protein C1orf123	C1orf123	28.5901	28.7216	28.5441	28.5861	28.5988	28.6344	28.8958	28.724	28.8969	28.8199	28.8074	28.5661
6250	Q9H425-2	Uncharacterized protein C1orf198	C1orf198	23.2437	23.6545	NA	22.3917	NA	NA	NA	NA	27.6892	NA	NA	NA
6021	Q9BV19	Uncharacterized protein C1orf50	C1orf50	25.6014	25.5413	25.2656	25.6802	24.5196	24.5933	25.8442	25.5432	24.4877	24.9992	25.5981	25.2474
5130	Q8N6N3	UPF0690 protein C1orf52	C1orf52	20.9757	22.8754	24.1095	22.8419	23.8322	24.2414	21.1506	23.651	23.4723	22.8595	24.2922	20.6839
3846	Q07021	Complement component 1 Q subcomponent-binding protein, mitochondrial	C1QBP	31.4777	31.3059	31.2479	31.4583	31.8593	31.3293	31.8517	31.1876	30.7532	31.7341	31.6649	31.5178
6150	Q9GZN8	UPF0687 protein C20orf27	C20orf27	26.8769	26.992	26.9323	26.5527	26.624	27.0321	27.0711	27.2711	26.5862	26.9823	26.7332	26.8015
224	A0A096LPI6	ES1 protein homolog, mitochondrial	C21orf33	29.6961	29.4951	29.5046	29.519	29.5918	29.8102	29.7702	29.2883	29.3772	29.6769	29.8125	29.7345
3516	P57076	UPF0769 protein C21orf59	C21orf59	26.5409	26.3644	26.8002	25.7835	26.1372	26.0994	24.6926	25.6305	25.6901	26.2438	26.1339	25.6789
1879	O14523	C2 domain-containing protein 2-like	C2CD2L	NA	NA	NA	21.5588	NA	22.2661	22.119	21.9407	22.7258	NA	22.3602	21.5989
4964	Q86YS7-3	C2 domain-containing protein 5	C2CD5	25.6155	26.1355	25.8089	25.7242	23.1634	25.5493	25.6263	25.495	26.0654	24.9923	25.8391	25.1661
5382	Q8WWC4	Uncharacterized protein C2orf47, mitochondrial	C2orf47	27.537	27.3958	27.3283	27.4414	26.5999	27.227	27.6881	27.8292	27.434	27.6068	27.3762	26.7433
6032	Q9BVC5	Ashwin	C2orf49	26.3059	26.2858	26.0751	25.8448	25.2379	26.2425	26.5032	25.3908	26.3358	25.8142	25.376	26.1696
4363	Q3KRA6	UPF0538 protein C2orf76	C2orf76	23.7799	24.4985	21.2513	23.846	24.1565	22.8452	23.3668	NA	24.1162	22.9467	24.1003	22.0964
5207	Q8NDZ4	Deleted in autism protein 1	C3orf58	25.5261	25.0378	25.7395	25.4121	25.5225	25.5544	25.351	24.9776	24.4805	25.5221	25.4284	25.3152
6599	Q9NWY4	UPF0609 protein C4orf27	C4orf27	26.763	26.6996	26.9438	25.0387	27.0261	26.422	26.3799	26.4187	25.7264	26.1248	27.0839	26.8957
5376	Q8WVX3-2	Uncharacterized protein C4orf3	C4orf3	21.6963	22.292	24.2511	23.8493	NA	NA	NA	23.3788	23.0494	24.5954	21.8619	24.2254
977	D6RGW9	Uncharacterized protein C4orf36	C4orf36	24.6967	24.4616	23.7719	24.0538	24.7598	25.1772	24.074	25.8695	24.5821	23.9016	24.2951	23.6954
4374	Q49AR2	UPF0489 protein C5orf22	C5orf22	24.822	24.7446	23.9324	24.2408	22.0168	24.6083	23.772	NA	23.492	24.41	NA	24.7524
549	A6NDU8	UPF0600 protein C5orf51	C5orf51	28.6008	28.645	27.8905	28.2278	28.213	28.4974	27.5679	27.862	28.0733	28.5011	28.3679	28.5015
4851	Q7Z4R8	UPF0669 protein C6orf120	C6orf120	NA	22.6253	22.6542	24.0454	NA	23.9196	24.8659	25.173	24.8715	24.6523	25.0711	24.5621
426	A0A0D9SEI0	Uncharacterized protein C6orf203	C6orf203	26.1525	25.887	25.9234	25.8167	25.3654	26.1016	26.0096	26.0112	26.0701	25.9138	26.1402	25.2407
5932	Q9BRJ6	Uncharacterized protein C7orf50	C7orf50	26.5424	26.2156	25.8459	26.1978	25.8664	26.453	26.619	26.728	26.3878	26.8195	26.7073	26.4947
6305	Q9H7E9	UPF0488 protein C8orf33	C8orf33	25.0237	24.4088	24.9081	24.6578	24.828	24.4682	24.7563	25.601	22.1606	24.0856	25.3655	24.8057
1467	H0YF29	UPF0598 protein C8orf82	C8orf82	24.3194	24.4259	24.8515	24.5001	23.7312	24.2312	24.1466	24.5486	23.8561	23.7727	24.411	24.3208
6005	Q9BUH6	Protein PAXX	C9orf142	27.6445	27.6925	27.4868	27.3262	26.7047	27.3721	28.5702	27.5981	27.6766	27.2418	27.3339	27.3951
4526	Q5T6V5	UPF0553 protein C9orf64	C9orf64	28.6348	28.4907	28.5316	28.0704	28.5098	28.4566	28.1942	28.4064	28.0644	28.2822	28.6511	28.3022
6662	Q9NZ63	Uncharacterized protein C9orf78	C9orf78	25.7952	26.0542	24.963	24.6186	25.5038	25.0495	25.1699	24.4827	22.6309	24.3431	26.1182	25.118
5082	Q8N1Q1	Carbonic anhydrase 13	CA13	26.576	26.2414	25.8114	26.3081	25.7377	26.5902	26.3447	25.6582	24.6606	26.3422	24.6515	26.1978
4321	Q16790	Carbonic anhydrase 9	CA9	25.5208	25.0868	25.2861	26.1291	27.4203	26.6975	25.8234	24.8897	26.1024	26.5446	26.4429	26.406
7055	Q9Y376	Calcium-binding protein 39	CAB39	30.0109	29.9058	29.4807	29.9065	30.5354	30.1543	29.7132	29.8569	29.5356	29.8088	29.5808	29.7154
3461	P54289-4	Voltage-dependent calcium channel subunit alpha-2/delta-1	CACNA2D1	26.3318	26.05	25.9756	25.5657	24.7889	24.3872	26.1321	26.0868	26.0395	25.4872	24.6698	25.3369
6365	Q9HB71	Calcyclin-binding protein	CACYBP	32.7994	32.8379	32.6224	32.651	32.3358	32.9357	32.2953	32.1336	31.9961	32.7185	32.4649	32.6402
1284	F8VPD4	CAD protein	CAD	33.3334	33.2998	33.1052	32.9995	32.7307	32.9948	32.8488	33.036	32.8252	33.1334	32.9193	32.9336
5240	Q8NFZ8	Cell adhesion molecule 4	CADM4	24.5518	23.7644	23.7058	24.4006	23.4482	24.4483	24.6041	24.6079	23.5407	24.7608	22.7319	24.699
3947	Q13137-4	Calcium-binding and coiled-coil domain-containing protein 2	CALCOCO2	24.2391	24.1511	24.8943	23.6985	23.9915	24.4915	25.2	24.6347	25.0888	24.4821	25.0238	24.7071
3828	Q05682-5	Caldesmon	CALD1	29.0376	29.3948	29.3608	28.7963	28.5813	28.6081	28.8993	28.144	29.1053	29.0899	28.0772	29.0012
1432	H0Y7A7	Calmodulin	CALM2	32.0919	31.8741	31.8237	31.8088	30.8129	31.9937	32.4761	32.5037	32.2377	32.0909	32.2299	31.7455
2962	P27797	Calreticulin	CALR	33.0053	33.3481	33.8361	33.18	34.0225	33.3534	33.608	33.2171	33.913	33.196	33.5528	33.6789
2078	O43852	Calumenin	CALU	30.7555	30.3971	30.4639	30.2923	30.9361	30.785	30.6138	30.6208	30.2914	30.4506	30.8766	30.5426
2079	O43852-2	Calumenin	CALU	26.2611	25.8566	25.932	25.9447	26.5721	26.7003	25.9308	26.0496	24.4448	25.5434	25.738	25.9431
4061	Q14012	Calcium/calmodulin-dependent protein kinase type 1	CAMK1	26.0916	25.5277	25.7147	26.0752	26.56	25.9592	26.2265	26.0076	25.4773	25.2049	26.4044	25.7777
942	D6R938	Calcium/calmodulin-dependent protein kinase type II subunit delta	CAMK2D	27.1408	27.1871	27.3872	27.2625	27.5735	27.8388	27.4543	27.1757	27.2318	27.6412	27.2499	27.1496
281	Q5SWX3	Calcium/calmodulin-dependent protein kinase type II subunit gamma	CAMK2G	25.254	25.5426	25.0588	24.5733	23.8578	24.5434	23.2227	23.0006	23.6779	23.8513	24.8382	25.0308
5799	Q96RR4-5	Calcium/calmodulin-dependent protein kinase kinase 2	CAMKK2	22.489	23.0183	NA	22.8846	22.6125	22.5405	22.7912	22.4933	22.8373	21.6868	23.0908	22.8991
4522	Q5T5Y3	Calmodulin-regulated spectrin-associated protein 1	CAMSAP1	25.0122	24.9514	24.999	24.2506	22.5958	23.9518	23.7343	24.3066	24.2976	23.5448	24.1626	23.5223
3871	Q08AD1-2	Calmodulin-regulated spectrin-associated protein 2	CAMSAP2	25.6779	25.2457	25.5329	24.9385	24.1803	24.6169	25.7029	24.3319	24.1238	24.7687	25.3082	25.8366
6711	Q9P1Y5	Calmodulin-regulated spectrin-associated protein 3	CAMSAP3	25.8195	25.6735	25.6509	25.8567	25.4994	25.486	25.2841	25.5907	25.5527	25.391	25.4336	25.3716
4918	Q86VP6	Cullin-associated NEDD8-dissociated protein 1	CAND1	33.2715	33.1622	32.9636	33.3877	32.8059	32.9802	33.0807	33.275	33.3085	33.0263	32.6804	32.7557
2963	P27824	Calnexin	CANX	33.1403	33.3894	33.4874	33.8584	33.591	33.5914	33.5345	33.3696	33.7086	33.7831	33.7731	33.815
3763	Q01518	Adenylyl cyclase-associated protein 1	CAP1	32.6742	32.7642	32.7477	32.4818	32.3955	32.3965	32.4037	31.9683	32.7946	32.1665	32.1232	32.4156
3143	P40123	Adenylyl cyclase-associated protein 2	CAP2	26.5081	26.9274	26.6864	26.2577	26.8328	26.0763	26.2582	25.7158	26.5715	26.8217	26.2497	25.526
3142	P40121	Macrophage-capping protein	CAPG	30.8079	30.787	31.1037	30.5602	31.3015	31.0484	30.8297	30.4581	30.0457	30.4225	31.0278	30.8818
2569	P07384	Calpain-1 catalytic subunit	CAPN1	30.5808	30.5829	30.7336	30.8851	30.7057	30.7474	30.4353	30.2888	30.6874	30.47	30.3659	30.5749
2799	P17655	Calpain-2 catalytic subunit	CAPN2	31.4614	31.6883	31.6748	31.6915	31.3697	31.4351	31.3792	31.2019	31.5167	31.1419	31.2158	31.5451
7211	Q9Y6W3	Calpain-7	CAPN7	27.3432	27.6024	27.7138	27.3057	25.7156	26.6676	26.6342	26.2831	27.7935	27.7608	26.9856	27.3995
407	A0A0C4DGQ5	Calpain small subunit 1	CAPNS1	31.1908	31.2403	30.9948	30.8972	30.9569	30.9172	30.6511	30.6364	31.1335	31.1153	31.0482	30.811
4106	Q14444-2	Caprin-1	CAPRIN1	30.13	30.1222	30.5054	30.1695	29.673	29.7311	29.9675	30.0882	30.83	29.9972	29.6625	30.1876
3424	P52907	F-actin-capping protein subunit alpha-1	CAPZA1	31.4883	31.3556	31.3359	31.321	31.8067	31.5635	31.3881	31.3884	30.2153	31.4619	31.8094	31.3379
3248	P47755	F-actin-capping protein subunit alpha-2	CAPZA2	29.996	30.0066	30.2272	29.7345	30.1273	30.0552	29.6973	29.5635	28.7269	30.1981	30.1316	29.8426
3249	P47756-2	F-actin-capping protein subunit beta	CAPZB	31.7482	31.6939	31.9546	31.433	31.9974	31.8987	31.5204	31.7166	31.5408	31.8021	32.0671	31.6915
7036	Q9Y2V2	Calcium-regulated heat stable protein 1	CARHSP1	28.8534	28.8152	28.4641	28.7561	29.0529	28.8238	29.0405	28.8557	28.5522	28.6518	28.5155	28.367
4994	Q8IW45	ATP-dependent (S)-NAD(P)H-hydrate dehydratase	CARKD	27.2422	27.1584	27.0458	27.0747	27.3438	26.9729	27.0507	26.7558	26.9386	26.7836	26.7096	26.8576
4945	Q86X55-1	Histone-arginine methyltransferase CARM1	CARM1	29.5885	29.9258	30.0299	29.4661	29.5006	29.4789	29.4013	29.2962	29.5089	29.3271	29.5238	29.7031
3304	P49589-3	Cysteine--tRNA ligase, cytoplasmic	CARS	30.7533	30.9404	30.9829	30.3242	29.9286	30.0379	30.375	30.1478	30.6956	30.0681	30.1147	30.2146
6353	Q9HA77	Probable cysteine--tRNA ligase, mitochondrial	CARS2	28.429	28.6486	30.0516	28.778	28.9602	28.4366	28.5185	28.5655	29.2141	28.7962	28.4499	28.8019
1968	O15234	Protein CASC3	CASC3	24.1563	25.085	24.7133	25.0514	24.356	23.9078	24.1485	24.7845	24.9045	23.516	24.1895	18.9322
4684	Q6P4E1-5	Protein CASC4	CASC4	25.8009	25.6706	25.6658	26.0085	25.4666	25.4675	26.5118	25.92	26.2091	26.2181	25.5284	25.9214
1925	O14936-3	Peripheral plasma membrane protein CASK	CASK	27.9554	27.7578	27.7269	28.2458	29.2877	27.5851	28.2403	28.6037	28.399	27.5236	27.8551	28.0052
5396	Q8WXE0-2	Caskin-2	CASKIN2	22.312	22.4191	21.8719	22.481	24.1672	20.3021	21.5327	22.1102	22.5066	NA	22.6189	NA
3191	P42575	Caspase-2	CASP2	26.3594	26.6299	26.0958	26.2223	26.817	26.5682	26.0872	26.1906	25.9366	25.7461	26.2008	26.2194
3190	P42574	Caspase-3	CASP3	27.2661	26.9322	27.5178	27.2393	26.9335	27.2063	27.4006	26.9834	26.4948	26.8607	27.6418	27.1623
3486	P55212	Caspase-6	CASP6	25.5054	25.2085	24.8829	25.4093	24.9939	25.5639	25.1527	24.2282	25.1381	25.2069	24.9926	24.7394
257	Q5SVL2	Caspase-7	CASP7	26.8782	26.778	25.9142	25.8087	27.1679	26.4352	25.6913	26.3424	26.0194	26.0482	25.0613	25.989
4145	Q14790	Caspase-8	CASP8	30.0736	27.5552	29.7574	26.7578	27.7267	27.1325	27.626	27.0308	27.7889	26.7392	27.0953	26.8174
1298	F8VVS7	Caspase	CASP9	23.7165	24.6973	24.2614	25.0364	25.3776	25.7452	24.8639	24.4869	22.9367	24.577	23.4032	23.1281
394	A0A0C4DGB5	Calpastatin	CAST	28.4887	28.9899	28.5884	27.1954	26.7948	26.5351	27.1955	27.0635	27.8151	27.436	26.8882	27.6946
2497	P04040	Catalase	CAT	28.8985	29.0208	29.1611	29.6486	29.5657	29.337	29.2157	28.5182	29.3891	28.8692	28.8049	29.3596
3801	Q03135	Caveolin-1	CAV1	27.2791	27.4956	27.0621	27.6514	27.6774	27.6845	28.3942	28.191	28.016	28.2685	27.7491	28.0471
3381	P51636	Caveolin-2	CAV2	22.8651	NA	22.6644	22.8991	24.0236	NA	23.7195	22.8737	23.909	23.4935	23.1782	24.5573
4056	Q13951	Core-binding factor subunit beta	CBFB	28.1469	28.4452	28.3547	27.9289	25.9279	28.1448	28.3311	28.3753	28.6634	28.5633	28.4413	28.2674
2884	P22681	E3 ubiquitin-protein ligase CBL	CBL	26.7745	26.4329	26.3067	26.2688	25.7678	25.7671	26.6138	26.3943	26.3103	25.7764	25.4005	25.7606
2770	P16152	Carbonyl reductase [NADPH] 1	CBR1	32.5591	32.1718	32.1048	32.3678	32.4479	32.3901	32.0702	31.9528	31.815	32.3811	32.1859	32.0995
2265	O75828	Carbonyl reductase [NADPH] 3	CBR3	29.9535	29.9519	29.732	29.5976	29.3962	29.5113	30.1138	30.2141	29.7979	29.1413	30.1131	29.7602
1442	H0Y962	Carbonyl reductase family member 4	CBR4	23.688	23.1942	23.7197	23.7593	23.5905	23.9287	23.5428	24.4398	24.1131	23.6034	24.1913	23.6483
2639	P0DN79	Cystathionine beta-synthase	CBS	32.0384	32.19	32.1679	31.9503	32.0061	31.5245	31.7242	31.6183	32.2049	31.8875	31.7232	32.0945
759	C9J3G2	COBW domain-containing protein 2	CBWD2	26.4912	26.686	26.7692	26.0044	26.839	26.6478	26.1452	25.8783	24.9383	26.0989	26.4196	26.502
1682	J3KS05	Chromobox protein homolog 1	CBX1	25.5147	26.024	25.9111	26.0801	24.4662	25.2909	25.9938	25.8399	26.2825	26.3207	26.3433	26.3211
3955	Q13185	Chromobox protein homolog 3	CBX3	29.5864	29.5065	29.439	29.5034	28.077	29.7248	29.6197	30.0939	29.824	29.9772	29.996	29.8795
3218	P45973	Chromobox protein homolog 5	CBX5	25.6572	25.8066	25.6384	26.3751	NA	26.4428	26.4077	26.4903	26.5216	26.4748	26.456	26.7906
4673	Q6P1N0	Coiled-coil and C2 domain-containing protein 1A	CC2D1A	28.977	28.9346	28.955	28.9926	28.5023	28.5177	28.4677	28.8674	28.9258	28.4994	28.4029	28.6541
1587	H7C1U3	Coiled-coil and C2 domain-containing protein 1B	CC2D1B	28.2603	28.1748	27.981	28.0722	27.0388	27.8728	27.8246	27.923	27.7429	28.0524	27.5821	27.3176
5015	Q8IX12-2	Cell division cycle and apoptosis regulator protein 1	CCAR1	29.7609	29.5689	29.5943	30.2701	30.2971	29.9187	30.0235	30.2771	30.4723	30.0252	29.8492	29.8825
5075	Q8N163	Cell cycle and apoptosis regulator protein 2	CCAR2	30.467	30.2149	30.2008	30.5129	29.9017	30.0848	29.9956	30.432	30.3787	30.0046	29.7072	29.9561
704	B7Z4W5	Kynurenine--oxoglutarate transaminase 1	CCBL1	24.015	24.9353	25.61	24.5573	25.1861	24.6614	24.2424	24.3419	24.4083	23.4301	24.1738	23.9551
4750	Q6YP21-3	Kynurenine--oxoglutarate transaminase 3	CCBL2	29.078	29.2435	29.4407	29.039	29.4131	29.3232	28.8645	28.9752	28.5128	29.2383	29.2357	28.9708
5763	Q96NT0	Coiled-coil domain-containing protein 115	CCDC115	23.5453	25.9525	22.7742	22.8626	23.797	23.1592	22.9261	24.8854	23.4566	23.2148	23.2979	25.4397
1675	J3KR35	Coiled-coil domain-containing protein 12	CCDC12	25.3921	25.4663	24.9333	24.6363	22.9694	24.5339	25.2702	25.3297	25.4443	25.2219	24.8512	24.958
5683	Q96HB5-2	Coiled-coil domain-containing protein 120	CCDC120	NA	NA	NA	NA	21.999	22.1568	22.4762	NA	23.195	NA	NA	22.6192
5600	Q96CT7	Coiled-coil domain-containing protein 124	CCDC124	29.5195	29.0922	28.9663	29.3472	29.6712	29.1989	29.4249	28.8756	28.7765	28.8181	29.5577	29.2486
5718	Q96JG6	Coiled-coil domain-containing protein 132	CCDC132	27.9225	27.7965	27.4968	27.6479	26.2444	27.5372	27.1921	27.5369	27.4639	27.1908	27.074	26.8401
6280	Q9H6E4	Coiled-coil domain-containing protein 134	CCDC134	27.0286	27.0249	26.9017	27.2489	26.7726	27.1564	27.2768	27.64	26.872	27.1437	27.0707	27.2858
2152	O60826	Coiled-coil domain-containing protein 22	CCDC22	28.2329	28.2928	28.663	28.16	27.8102	27.8821	27.6703	27.2221	27.9974	27.7436	27.6877	27.7813
4937	Q86WR0	Coiled-coil domain-containing protein 25	CCDC25	27.2182	27.3201	26.6506	26.3372	23.8868	26.5712	25.897	27.2199	26.3859	27.0615	26.4675	27.9121
5753	Q96MW1	Coiled-coil domain-containing protein 43	CCDC43	28.0363	27.8502	27.7708	27.1302	26.4668	27.5938	28.0422	28.2467	27.1765	27.4674	27.6114	28.3119
5541	Q96A33	Coiled-coil domain-containing protein 47	CCDC47	29.7833	29.9016	30.2445	30.3288	30.2074	30.0122	30.058	29.9626	30.618	30.137	29.8571	30.4721
5641	Q96ER9	Coiled-coil domain-containing protein 51	CCDC51	27.3569	27.2006	27.4404	27.4832	27.6972	27.8656	27.9387	28.1252	27.5277	27.7144	27.8079	27.5723
1212	F5GWI9	WASH complex subunit CCDC53	CCDC53	NA	24.3791	22.7517	23.9057	NA	23.9827	24.6241	24.4382	23.5275	24.2703	23.3896	23.4895
4386	Q4VC31	Coiled-coil domain-containing protein 58	CCDC58	28.9338	28.9415	28.6499	28.6361	27.5842	28.7408	29.2209	29.3355	29.3587	29.1506	29.0913	28.7726
4283	Q16204	Coiled-coil domain-containing protein 6	CCDC6	28.3879	28.3001	28.5136	27.9306	28.0901	27.9686	27.721	27.15	27.7054	27.4271	27.7117	28.1325
6282	Q9H6F5	Coiled-coil domain-containing protein 86	CCDC86	23.6401	23.7043	NA	21.8061	NA	23.4221	24.7804	NA	NA	NA	NA	NA
4368	Q3V6T2-4	Girdin	CCDC88A	28.2101	27.8326	28.2448	28.3178	27.948	27.131	27.5895	30.5094	27.6904	27.6391	27.2079	27.2546
7091	Q9Y3X0	Coiled-coil domain-containing protein 9	CCDC9	24.6612	24.655	24.9589	NA	23.4022	23.3273	24.2866	23.7921	24.8715	23.4265	23.4244	24.1297
6159	Q9GZT6-2	Coiled-coil domain-containing protein 90B, mitochondrial	CCDC90B	24.5389	24.3711	24.6587	24.3653	24.7928	24.8966	24.9306	24.8825	24.2504	24.7194	24.6666	24.9014
1334	F8W9X7	Coiled-coil domain-containing protein 93	CCDC93	27.1209	27.2103	27.2483	27.0077	27.2166	26.1895	26.701	26.7963	27.5035	26.9741	26.3322	26.9482
6056	Q9BW85	Coiled-coil domain-containing protein 94	CCDC94	22.7984	23.6489	NA	NA	22.7258	22.6784	NA	NA	22.0847	NA	22.3823	NA
5648	Q96F63	Coiled-coil domain-containing protein 97	CCDC97	24.762	24.4823	24.3174	24.0836	24.3312	24.1065	23.6538	24.0206	24.6019	24.0643	25.6264	23.7607
2744	P14635	G2/mitotic-specific cyclin-B1	CCNB1	26.3991	26.1998	26.7374	25.3555	26.638	25.7258	25.4852	25.8933	26.2026	25.2748	25.6697	25.6048
2335	O95067	G2/mitotic-specific cyclin-B2	CCNB2	24.4705	24.6944	24.2428	24.6516	25.0317	24.6803	23.9487	24.2421	24.1749	24.8343	23.8356	23.8741
2912	P24385	G1/S-specific cyclin-D1	CCND1	22.7314	22.9135	NA	22.9621	23.9983	22.9022	24.4247	24.9935	24.5804	23.1796	23.3964	23.0679
3394	P51946	Cyclin-H	CCNH	26.5658	25.8217	25.8297	25.6263	25.7665	26.089	25.5677	25.507	25.1141	25.4448	26.0797	25.7433
2274	O75909	Cyclin-K	CCNK	26.4029	26.0528	26.5424	26.4099	26.8061	26.8115	26.4991	26.3209	27.1521	26.1391	26.1881	25.9767
6871	Q9UK58-6	Cyclin-L1	CCNL1	24.1769	23.7776	24.46	24.8024	24.5175	24.8096	25.1969	24.6051	24.6812	25.2439	25.0223	25.1915
5815	Q96S94	Cyclin-L2	CCNL2	NA	22.11	NA	21.4415	22.6064	21.7982	22.0162	22.6658	NA	NA	NA	NA
2130	O60563	Cyclin-T1	CCNT1	25.085	24.6731	25.053	25.0933	25.0626	24.5525	25.0241	24.1252	24.4013	24.9005	24.8693	24.905
1649	J3KNF4	Copper chaperone for superoxide dismutase	CCS	27.0178	27.2057	26.9876	27.4108	26.3811	27.4852	25.9297	25.5671	25.2393	26.0294	24.6496	27.2613
3693	P78371	T-complex protein 1 subunit beta	CCT2	34.7519	34.7553	34.7957	34.6131	34.4638	34.4773	34.492	34.2633	34.7216	34.2367	34.3148	34.7004
3293	P49368	T-complex protein 1 subunit gamma	CCT3	34.0176	34.1502	34.29	34.1375	34.1095	33.8827	33.965	33.6114	33.8919	33.8941	33.9292	34.1576
3360	P50991	T-complex protein 1 subunit delta	CCT4	34.6585	34.6389	34.878	34.5548	34.405	34.371	34.308	34.1498	34.3643	34.1675	34.342	34.4574
3272	P48643	T-complex protein 1 subunit epsilon	CCT5	34.2597	34.4149	34.5675	34.2972	34.0722	34.172	34.0014	33.893	34.2623	34.1041	33.8671	34.2481
3145	P40227	T-complex protein 1 subunit zeta	CCT6A	33.9653	34.1672	34.3674	33.7923	33.9267	33.7358	33.7059	33.5856	33.8336	33.6832	33.5255	33.7788
5886	Q99832	T-complex protein 1 subunit eta	CCT7	34.084	34.2885	34.4489	34.1981	34.2207	33.9566	33.9243	33.8199	34.1866	33.9877	34.0227	34.1981
3359	P50990	T-complex protein 1 subunit theta	CCT8	34.4922	34.4468	34.55	34.4574	34.4334	34.1934	34.2071	34.0345	34.6229	34.3912	34.2669	34.4004
3729	P86791	Vacuolar fusion protein CCZ1 homolog	CCZ1	25.3341	25.7476	25.6622	25.4279	24.3741	25.808	25.3138	26.3873	25.0126	25.6598	24.3348	25.7968
4747	Q6YHK3	CD109 antigen	CD109	28.5587	28.4605	28.5174	29.3015	28.8253	29.1533	29.0356	29.1625	29.4343	29.2072	28.6975	28.7918
3267	P48509	CD151 antigen	CD151	26.0996	26.2444	26.4762	26.8244	26.0037	26.1918	26.5131	26.9568	25.3115	26.3318	26.4641	26.2956
400	A0A0C4DGH0	CD276 antigen	CD276	23.3034	22.9468	22.8355	23.885	20.314	22.5117	23.9854	22.2477	22.7853	23.6921	22.0569	NA
7143	Q9Y5K6	CD2-associated protein	CD2AP	28.5602	28.5886	28.6778	28.36	28.0136	28.1023	28.4064	28.1952	28.7928	28.2452	27.8869	28.2264
2383	O95400	CD2 antigen cytoplasmic tail-binding protein 2	CD2BP2	26.1837	26.2344	27.1657	26.5227	27.5948	26.3434	27.2211	26.4827	25.8784	25.1462	27.7461	25.8687
1991	O15446	DNA-directed RNA polymerase I subunit RPA34	CD3EAP	25.3839	25.4714	26.234	25.1718	25.0608	24.9545	25.867	26.0026	26.5501	25.8642	25.7169	25.7637
1459	H0YD13	CD44 antigen	CD44	28.9964	29.1501	29.276	29.5472	29.1881	29.002	29.3502	29.4195	29.5237	29.5966	29.1148	29.2125
2760	P15529-7	Membrane cofactor protein	CD46	30.3512	30.1837	30.2171	30.1809	30.2779	30.1466	30.0421	30.2649	30.9068	30.699	30.0237	30.9031
3868	Q08722-2	Leukocyte surface antigen CD47	CD47	28.0835	28.1349	28.153	28.1272	28.0928	28.0521	28.0115	28.1009	28.6948	28.2778	28.0369	28.6102
636	B1AP13	Complement decay-accelerating factor	CD55	30.9384	31.0596	31.3286	31.284	31.0939	31.2711	31.4071	31.2568	31.4767	31.4977	31.2673	31.6437
1173	E9PNW4	CD59 glycoprotein	CD59	26.0537	25.7702	26.3527	25.9708	23.0373	25.9782	25.9844	27.2325	25.4557	25.5999	26.5136	29.0792
1295	F8VV56	Tetraspanin	CD63	29.3718	29.5716	29.7665	29.4968	29.8085	29.5764	30.0285	29.6728	30.1595	29.4955	30.2398	30.1265
3057	P32970	CD70 antigen	CD70	22.9382	23.0929	23.3616	23.9518	25.0346	24.6054	23.2871	22.4817	22.8078	23.5925	24.8047	24.7764
573	E9PJK1	Tetraspanin	CD81	27.9319	28.1077	27.708	28.4853	28.7103	28.4752	28.438	27.8425	27.0654	28.6015	28.3336	28.1219
579	A6NNI4	Tetraspanin	CD9	29.2804	29.4745	29.2569	29.2261	27.1588	29.2863	29.7797	29.8273	29.5191	30.1618	29.8191	30.0496
3279	P48960-2	CD97 antigen	CD97	28.7133	28.8747	28.8025	29.1839	28.9648	28.9649	29.0059	28.8737	29.0363	28.4723	28.9477	29.1262
3050	P32320	Cytidine deaminase	CDA	26.4823	26.5203	27.3946	27.2613	26.836	27.3877	27.1295	27.3025	26.6876	27.656	28.0152	27.5945
5011	Q8IWY9-1	Codanin-1	CDAN1	24.4347	23.7375	23.8629	23.5987	23.3713	24.2225	23.8441	24.2028	23.8422	24.4627	23.1411	23.883
2259	O75794	Cell division cycle protein 123 homolog	CDC123	28.9164	28.8859	29.0259	28.5992	28.9212	28.764	28.8176	28.609	27.8795	28.3178	28.8633	28.5405
3933	Q13042-3	Cell division cycle protein 16 homolog	CDC16	27.6175	27.7653	28.0453	27.3794	27.6931	27.5558	27.4557	27.2095	28.0001	27.4964	27.586	27.8063
6859	Q9UJX2	Cell division cycle protein 23 homolog	CDC23	28.1531	28.1127	28.3668	28.2051	28.0942	27.83	27.9826	27.5018	28.292	27.7063	27.8631	27.876
979	D6RJC2	M-phase inducer phosphatase 3	CDC25C	21.8127	22.3341	23.3738	23.4242	NA	23.3618	NA	NA	23.1365	23.2351	NA	20.5516
3298	P49427	Ubiquitin-conjugating enzyme E2 R1	CDC34	26.7254	27.0154	26.6672	26.4763	27.0225	25.8248	26.6392	26.9162	26.3492	26.4144	27.1334	26.3573
4298	Q16543	Hsp90 co-chaperone Cdc37	CDC37	30.2848	30.3077	30.5669	30.154	30.7777	30.5987	30.4221	30.4712	29.9415	30.3099	30.7025	30.5673
627	B1AL69	Hsp90 co-chaperone Cdc37-like 1	CDC37L1	24.785	23.6161	24.9056	23.1243	24.7551	24.6904	24.4779	25.0273	23.1742	23.3509	24.9594	23.6867
2125	O60508	Pre-mRNA-processing factor 17	CDC40	22.4299	22.692	22.6291	22.3045	22.4023	22.1636	22.8959	NA	23.4484	23.0101	23.0464	NA
3542	P60953	Cell division control protein 42 homolog	CDC42	30.7853	31.0792	30.9746	31.0111	30.9905	30.8715	30.7694	30.8837	30.4191	31.3406	30.3763	30.8457
252	A0A0A0MRJ0	Non-specific serine/threonine protein kinase	CDC42BPA	25.9164	26.1974	26.0655	25.7761	24.9367	26.3826	25.8044	26.229	25.723	25.523	25.6682	25.3402
7152	Q9Y5S2	Serine/threonine-protein kinase MRCK beta	CDC42BPB	29.1117	28.9245	28.9377	29.3879	28.7764	29.2556	29.0023	29.3371	28.9719	29.3182	29.3026	29.1502
3748	Q00587-2	Cdc42 effector protein 1	CDC42EP1	21.8833	23.3285	22.5198	NA	NA	21.7673	23.0353	22.8407	NA	22.5882	21.8457	23.3326
6244	Q9H3Q1	Cdc42 effector protein 4	CDC42EP4	21.7046	23.2764	22.9897	23.798	22.1875	22.8566	24.1628	22.2976	22.832	22.8155	23.3489	22.2698
6486	Q9NRR3	CDC42 small effector protein 2	CDC42SE2	NA	NA	NA	NA	NA	25.0656	NA	NA	NA	25.1908	25.3283	24.9372
2223	O75419-2	Cell division control protein 45 homolog	CDC45	24.3591	24.3082	24.3378	24.095	23.565	24.1031	23.4011	23.9647	24.559	24.1566	24.0856	24.0093
5838	Q99459	Cell division cycle 5-like protein	CDC5L	27.6596	27.6385	27.4418	27.7761	27.7616	27.6769	27.8708	27.6354	28.0107	27.2862	27.6127	27.4651
4668	Q6P1J9	Parafibromin	CDC73	26.422	26.8268	26.8625	26.9783	27.657	26.841	27.3258	26.9969	27.162	26.6548	26.8279	27.4494
6273	Q9H5V8	CUB domain-containing protein 1	CDCP1	26.641	26.4288	26.3869	27.1805	26.3383	26.962	26.7881	27.2832	26.7428	26.9411	27.0011	26.5119
2824	P19022-2	Cadherin-2	CDH2	26.8539	26.9748	26.2501	26.7366	24.319	26.8172	26.9541	26.7949	26.6638	27.2602	26.7963	26.6861
653	B3KY94	CDP-diacylglycerol--inositol 3-phosphatidyltransferase	CDIPT	27.1429	27.0843	26.875	26.7304	26.9632	26.9661	27.0855	26.8423	27.4825	27.3322	26.821	26.9257
2545	P06493	Cyclin-dependent kinase 1	CDK1	30.7271	30.6949	30.6621	30.7119	31.1969	31.1049	30.5973	30.6448	30.3735	30.4122	31.0965	30.694
427	A0A0D9SEI3	Cyclin-dependent kinase 11B	CDK11B	28.1753	28.2097	28.0679	28.8504	28.6847	28.3661	28.5782	29.0591	28.8523	28.6849	28.3399	28.6299
6653	Q9NYV4-2	Cyclin-dependent kinase 12	CDK12	29.8623	29.6325	29.4342	29.9679	27.7197	29.8363	29.7027	29.5728	29.813	27.5188	29.6362	29.4968
4058	Q14004-2	Cyclin-dependent kinase 13	CDK13	23.7124	23.2648	23.7344	24.2125	21.1219	23.8491	22.8546	23.4742	23.9511	23.6189	NA	22.8682
161	A0A087WZU2	Cyclin-dependent kinase 16	CDK16	26.8859	25.9847	27.0227	26.46	26.0607	26.0545	25.5563	26.584	27.2068	27.3547	26.6102	27.2204
1262	F5H6Z0	Cyclin-dependent kinase 17	CDK17	25.5273	24.5168	24.9557	24.7829	25.2799	24.08	24.4133	24.115	24.0854	25.2904	25.7425	22.7981
1383	G3V5T9	Cyclin-dependent kinase 2	CDK2	29.4803	29.5328	29.4171	29.3075	29.1169	29.3514	29.212	29.2467	28.9945	29.1172	29.6566	29.5472
3744	Q00526	Cyclin-dependent kinase 3	CDK3	26.1945	23.251	27.2506	25.9507	22.0985	22.4305	22.5282	22.124	24.3658	23.1026	NA	23.3678
2693	P11802	Cyclin-dependent kinase 4	CDK4	28.2671	28.109	28.3417	27.6849	28.4636	28.109	27.9658	27.9078	27.0162	27.2342	28.146	27.5753
3746	Q00535	Cyclin-dependent-like kinase 5	CDK5	29.5481	29.6364	29.3472	29.5803	29.7298	29.6363	29.4267	29.5001	29.5831	29.5695	29.6151	29.4493
5827	Q96SZ6-6	CDK5 regulatory subunit-associated protein 1	CDK5RAP1	25.5976	26.0657	26.1759	26.2265	25.7364	25.4739	25.2689	25.4284	25.9508	25.4238	25.4273	26.1427
5714	Q96JB5	CDK5 regulatory subunit-associated protein 3	CDK5RAP3	27.6721	27.662	27.5359	28.049	28.3441	27.7994	28.1447	27.659	28.537	28.1094	27.4643	28.4182
3745	Q00534	Cyclin-dependent kinase 6	CDK6	27.7919	27.7208	27.9064	27.2081	27.6451	27.4186	27.5707	27.1072	26.9959	26.9367	29.756	27.4943
3351	P50613	Cyclin-dependent kinase 7	CDK7	27.5626	27.3041	27.5704	27.2459	27.6684	27.4758	27.3879	27.0569	27.0272	27.5419	27.3357	27.1609
3355	P50750	Cyclin-dependent kinase 9	CDK9	27.1275	26.6367	26.8979	27.3507	27.3256	27.2807	27.1516	26.9787	26.5609	26.7312	27.0878	26.7109
4563	Q5VV42-2	Threonylcarbamoyladenosine tRNA methylthiotransferase	CDKAL1	24.7079	24.6208	24.9004	25.5942	25.6514	25.3754	25.1045	25.1305	25.8617	25.2402	25.6116	25.5073
3199	P42771	Cyclin-dependent kinase inhibitor 2A	CDKN2A	30.2146	30.4138	30.1752	30.1013	29.8896	30.1289	30.3644	30.3638	29.9947	30.3653	30.3949	29.8773
6633	Q9NXV6	CDKN2A-interacting protein	CDKN2AIP	27.8972	27.8484	28.2011	27.6543	27.8916	27.6173	28.442	27.5168	28.0782	27.5904	27.9372	27.7416
2407	O95674	Phosphatidate cytidylyltransferase 2	CDS2	20.6226	23.4807	NA	24.0491	22.2695	23.9659	22.1258	23.6262	22.9973	22.9904	21.5886	22.3235
6212	Q9H211	DNA replication factor Cdt1	CDT1	NA	NA	22.239	22.0687	NA	24.0369	21.9809	22.5063	23.3678	NA	NA	NA
6896	Q9UKY7	Protein CDV3 homolog	CDV3	29.1001	28.8489	28.86	28.094	28.4227	28.3153	28.5983	28.6401	28.4568	28.1985	28.9402	28.6152
2800	P17676-3	CCAAT/enhancer-binding protein beta	CEBPB	22.9419	NA	22.0922	23.1898	23.8436	NA	21.7468	24.2825	24.141	21.7565	24.9117	24.8775
192	A0A087X1N2	CCAAT/enhancer-binding protein zeta	CEBPZ	25.9768	25.6405	25.54	25.8299	25.6025	25.0826	25.747	26.0624	25.6009	26.0565	25.5507	25.3422
6084	Q9BXW7-2	Cat eye syndrome critical region protein 5	CECR5	27.9378	27.9861	27.8861	27.8513	27.8353	28.1286	27.7581	28.0338	27.7382	28.6337	28.1862	28.0237
1403	G5EA30	CUGBP Elav-like family member 1	CELF1	26.7957	26.8499	27.11	26.4798	27.3334	27.4213	27.3657	26.8267	27.6339	27.0016	27.4588	27.7945
466	E9PC62	CUGBP Elav-like family member 2	CELF2	23.9437	23.8589	23.5409	24.0797	24.0755	22.1458	24.1019	23.738	24.577	23.7664	24.0592	24.2996
3300	P49454	Centromere protein F	CENPF	24.7017	21.1128	22.3092	24.7876	25.2311	24.4406	24.0387	24.6	24.7976	24.3642	24.4096	24.2859
616	B1AHQ6	Centromere protein M	CENPM	22.2884	22.7889	22.7878	22.6689	NA	23.2667	23.7524	22.812	23.4882	23.6008	23.8306	23.3102
4487	Q5SW79	Centrosomal protein of 170 kDa	CEP170	25.8285	25.8034	25.9051	25.2041	24.7819	25.4882	23.6593	24.9851	24.9822	25.9548	25.196	25.3003
1674	J3KQR7	Centrosomal protein of 170 kDa protein B	CEP170B	24.6347	24.1855	24.4359	23.8781	24.5763	24.5783	23.6074	22.0582	23.0057	21.092	21.1122	23.3821
6026	Q9BV73-2	Centrosome-associated protein CEP250	CEP250	25.5364	25.2724	25.503	25.3771	25.3824	25.586	24.6501	24.6449	24.6046	25.2535	24.107	24.4824
6108	Q9BYV8	Centrosomal protein of 41 kDa	CEP41	24.091	23.1247	24.2985	24.0657	23.9936	23.8175	22.8694	23.9207	23.6885	23.0209	24.2487	22.4376
6144	Q9C0F1	Centrosomal protein of 44 kDa	CEP44	23.9186	24.4102	23.6754	23.5724	22.8102	22.4502	23.6337	23.8153	24.8551	21.9682	24.1333	23.3883
4397	Q53EZ4	Centrosomal protein of 55 kDa	CEP55	25.2298	25.4491	25.7882	25.0083	25.4433	24.9025	24.9482	24.3987	24.4417	24.4232	24.7865	24.6186
5267	Q8TAP6-2	Centrosomal protein of 76 kDa	CEP76	24.5534	24.5062	24.2257	24.2543	23.9774	24.4243	24.3173	24.5371	24.0909	24.4729	24.2701	24.1958
4678	Q6P2H3-2	Centrosomal protein of 85 kDa	CEP85	24.1017	23.6953	24.484	23.8763	22.5662	23.4442	22.4499	22.8161	22.8211	23.7277	23.5026	23.308
5824	Q96ST8-2	Centrosomal protein of 89 kDa	CEP89	23.9045	23.2263	24.8403	23.3456	NA	NA	NA	NA	24.8584	23.3536	NA	24.2087
7196	Q9Y6K0	Choline/ethanolaminephosphotransferase 1	CEPT1	25.0149	25.2359	25.0964	27.3161	26.3562	25.345	25.082	27.6718	27.6811	25.5985	25.6252	25.523
4497	Q5SZE1	Ceramide synthase 2	CERS2	28.3664	28.4538	28.0925	28.5948	29.0205	28.7843	27.784	28.4218	28.5435	29.0291	28.7192	28.5961
7180	Q9Y6A4	Cilia- and flagella-associated protein 20	CFAP20	28.5707	26.9635	26.7064	26.7837	25.9206	27.1199	27.3076	27.2856	27.096	27.3902	27.2191	26.8184
5661	Q96G28	Cilia- and flagella-associated protein 36	CFAP36	24.3046	24.9115	24.6176	24.3688	23.195	24.1189	25.224	25.194	24.6302	24.8377	24.7222	24.1318
5748	Q96M91	Cilia- and flagella-associated protein 53	CFAP53	27.0298	NA	NA	NA	NA	25.4675	25.1096	23.0576	25.4688	24.0547	NA	22.2415
1771	K7ERG9	Complement factor D	CFD	24.3391	24.1654	24.4685	25.3834	25.2925	25.5386	24.9548	25.3444	24.9079	25.3328	25.2761	25.1545
6779	Q9UEE9	Craniofacial development protein 1	CFDP1	25.3702	25.2251	25.2533	25.3266	25.8678	25.4871	25.3024	25.5323	25.1083	25.5773	25.4934	25.3976
2903	P23528	Cofilin-1	CFL1	34.6876	34.5183	34.314	34.5735	34.2985	34.5521	34.6873	34.4723	34.068	34.6236	34.5505	34.5735
7001	Q9Y281	Cofilin-2	CFL2	29.6638	29.785	29.5795	29.526	28.6201	29.6346	29.6119	29.8296	29.1077	29.7256	29.6715	29.6002
6788	Q9UFW8	CGG triplet repeat-binding protein 1	CGGBP1	23.8273	24.4564	24.2179	24.5318	23.836	24.9616	24.2569	24.9986	25.2783	24.6727	24.5152	24.5671
6733	Q9P2M7	Cingulin	CGN	25.6843	25.711	25.4718	25.7544	25.8878	25.7366	25.3447	25.4502	25.5107	25.2106	24.2467	24.0724
5361	Q8WUX2	Putative glutathione-specific gamma-glutamylcyclotransferase 2	CHAC2	28.1398	28.1845	28.0467	28.0373	27.9769	27.9404	28.2789	28.3282	28.444	28.14	28.1399	27.6004
3941	Q13111	Chromatin assembly factor 1 subunit A	CHAF1A	23.6492	24.1489	23.8273	22.7644	25.2779	22.7797	23.7289	24.4991	26.1227	24.6912	22.3968	22.8802
3942	Q13112	Chromatin assembly factor 1 subunit B	CHAF1B	24.1	24.3663	25.3066	24.3325	24.297	23.9446	25.2132	24.2141	24.8227	24.416	23.857	24.0348
5722	Q96JM3	Chromosome alignment-maintaining phosphoprotein 1	CHAMP1	24.4089	25.4106	24.8134	24.3056	24.9301	24.6922	25.1312	24.5891	24.9499	24.6891	25.0431	25.2341
5576	Q96BP2	Coiled-coil-helix-coiled-coil-helix domain-containing protein 1	CHCHD1	25.0907	25.3646	24.771	25.2373	25.0729	25.6385	25.6175	25.5332	25.8305	26.1111	26.0741	23.1657
7192	Q9Y6H1	Coiled-coil-helix-coiled-coil-helix domain-containing protein 2	CHCHD2	27.2817	26.9601	27.4809	26.7058	25.3039	26.8386	25.1822	27.4621	26.2701	27.1275	27.0828	28.8476
834	C9JRZ6	MICOS complex subunit MIC19	CHCHD3	26.5458	25.8728	26.434	25.4064	23.0912	26.1264	26.6021	27.5337	26.9696	26.7567	27.0093	27.5362
5105	Q8N4Q1	Mitochondrial intermembrane space import and assembly protein 40	CHCHD4	26.1733	25.4681	25.8924	25.5271	23.4928	25.9294	26.1966	26.2945	25.1157	25.8575	26.166	26.6303
5971	Q9BSY4	Coiled-coil-helix-coiled-coil-helix domain-containing protein 5	CHCHD5	24.6497	24.9078	25.0607	25.1952	20.1845	25.4375	25.4616	25.6701	25.6997	24.959	26.0318	26.045
4935	Q86WJ1	Chromodomain-helicase-DNA-binding protein 1-like	CHD1L	27.1737	27.2039	27.0373	27.6164	26.1718	27.3083	27.1939	27.3241	27.4186	27.1577	26.8189	27.1426
3910	Q12873-2	Chromodomain-helicase-DNA-binding protein 3	CHD3	25.6248	25.2289	25.3441	25.5755	25.4358	25.5707	25.4362	28.0571	25.4384	28.5064	27.61	25.3472
399	F5GWX5	Chromodomain-helicase-DNA-binding protein 4	CHD4	31.0423	30.8894	30.8695	31.0715	30.969	30.89	30.953	30.9317	30.8604	31.0009	30.7491	30.6344
6389	Q9HCK8-2	Chromodomain-helicase-DNA-binding protein 8	CHD8	25.5573	25.5665	25.2332	25.7653	25.4869	25.3012	25.8588	25.9229	26.0049	26.1744	25.5321	25.6298
5209	Q8NE62	Choline dehydrogenase, mitochondrial	CHDH	24.7665	25.1092	25.2838	25.312	25.6153	25.1456	24.8148	25.1823	25.1784	24.861	25.1606	24.7774
1025	J3KN87	Serine/threonine-protein kinase Chk1	CHEK1	24.5853	25.0615	24.7244	24.3425	24.5121	24.4597	25.0088	24.8999	25.3699	24.6569	24.8065	24.5379
2452	O96017-13	Serine/threonine-protein kinase Chk2	CHEK2	23.7106	24.4027	24.9205	24.7313	NA	23.5626	24.2546	24.2575	22.4342	24.2861	24.6901	24.412
5009	Q8IWX8	Calcium homeostasis endoplasmic reticulum protein	CHERP	29.3775	29.085	29.1787	29.4801	29.5399	29.3293	29.3561	29.3692	29.5212	29.3573	29.068	28.8531
6067	Q9BWS9	Chitinase domain-containing protein 1	CHID1	26.977	26.9896	26.1393	27.2808	27.4718	27.1798	26.8754	26.7094	27.1551	27.274	26.943	26.9077
2913	P24386	Rab proteins geranylgeranyltransferase component A 1	CHM	27.5026	27.2087	27.5599	27.2948	26.8693	27.102	26.9389	27.11	27.6461	27.3745	27.1521	27.3568
2942	P26374	Rab proteins geranylgeranyltransferase component A 2	CHML	27.2915	27.6569	27.5359	27.2998	27.1633	26.9809	26.2317	26.4703	27.4471	27.44	26.7008	27.0242
1292	F8VUA2	Charged multivesicular body protein 1a	CHMP1A	25.6043	25.6063	25.7893	26.1101	26.1109	26.2074	26.0222	25.6329	25.3835	26.1402	26.1642	25.8923
4814	Q7LBR1	Charged multivesicular body protein 1b	CHMP1B	25.9487	25.9619	25.8845	25.7816	NA	26.0616	25.7618	25.5724	24.8028	25.9489	25.1226	26.4255
2047	O43633	Charged multivesicular body protein 2a	CHMP2A	27.0814	27.1139	27.137	26.453	26.0521	27.0496	27.0196	27.3214	25.3619	25.8432	27.2654	27.5771
746	C9J0A7	Charged multivesicular body protein 2b	CHMP2B	25.2042	26.2282	25.4271	25.0787	26.0239	25.6721	26.341	25.596	25.1744	25.8561	26.2338	26.1448
7080	Q9Y3E7-2	Charged multivesicular body protein 3	CHMP3	24.7541	24.9337	25.2508	24.958	25.5971	24.8364	24.7763	24.941	24.8169	25.2661	25.2224	25.2629
1194	E9PSI1	Transmembrane 9 superfamily member 1	CHMP4A	26.8722	26.6705	27.1253	26.6683	26.589	26.6535	26.7412	26.7305	26.6343	26.4536	26.8051	26.8679
6251	Q9H444	Charged multivesicular body protein 4b	CHMP4B	27.4114	27.117	28.1735	26.3254	27.8149	26.229	27.5365	27.3713	26.3156	26.0327	28.0088	29.4444
6683	Q9NZZ3	Charged multivesicular body protein 5	CHMP5	28.0477	26.9197	26.4154	28.8199	28.1112	25.9626	27.975	27.5476	27.1889	26.9496	29.1129	27.5306
5658	Q96FZ7	Charged multivesicular body protein 6	CHMP6	25.4085	24.3763	24.5514	24.5603	NA	25.165	22.7139	NA	NA	NA	NA	NA
5362	Q8WUX9	Charged multivesicular body protein 7	CHMP7	26.3536	26.6502	26.3955	26.0312	26.7508	26.2682	26.2097	26.0901	26.5905	25.9725	26.1816	24.851
6810	Q9UHD1	Cysteine and histidine-rich domain-containing protein 1	CHORDC1	30.6747	30.6564	30.4528	30.0601	30.6378	30.1861	29.7875	30.0386	29.5899	29.7543	30.5019	30.4384
5866	Q99653	Calcineurin B homologous protein 1	CHP1	28.5691	28.4128	28.283	28.7639	29.0322	28.499	29.1242	28.731	28.6634	28.8394	28.8757	28.7705
991	E5RGS9	Chromatin accessibility complex protein 1	CHRAC1	26.5643	26.3789	26.6251	25.8772	26.0148	26.075	26.633	26.5951	26.6606	26.2115	26.1672	25.8953
1086	E7EXA6	Chromosome transmission fidelity protein 18 homolog	CHTF18	25.229	25.0432	25.4149	26.134	24.8633	25.01	25.1506	25.1162	25.1451	25.0628	24.6992	24.8559
7092	X6R700	Chromatin target of PRMT1 protein	CHTOP	24.8816	24.4293	23.8005	24.6053	NA	24.8661	25.3327	25.2609	22.9514	24.946	25.2069	25.5271
1950	O15111	Inhibitor of nuclear factor kappa-B kinase subunit alpha	CHUK	26.8973	26.7652	26.7006	26.1211	26.4266	26.1037	26.1724	26.1834	26.3606	26.044	25.4113	26.0761
665	B4DL54	Protein farnesyltransferase subunit beta	CHURC1	26.456	26.4906	26.4143	26.0348	26.3091	26.1443	26.105	26.2698	23.8064	25.33	26.2585	26.1316
2292	O76071	Probable cytosolic iron-sulfur protein assembly protein CIAO1	CIAO1	27.7563	27.6049	27.7254	27.4229	27.6637	27.9015	27.7643	28.252	26.7234	27.3707	28.2981	27.6212
4629	Q6FI81	Anamorsin	CIAPIN1	29.606	29.5456	29.6454	29.376	29.8772	29.6173	29.569	29.3407	29.0934	29.6102	29.468	29.4469
5884	Q99828	Calcium and integrin-binding protein 1	CIB1	23.8438	23.5802	24.6876	24.3636	22.9901	23.169	24.5931	25.17	24.6588	22.8787	24.3805	22.9191
1625	I3L2J0	Protein capicua homolog	CIC	22.7272	22.7031	22.5747	22.9591	22.4816	23.0277	26.8389	22.3686	23.23	23.2547	22.1874	22.5251
4060	Q14011	Cold-inducible RNA-binding protein	CIRBP	25.5189	25.4012	25.2927	25.3182	25.3686	25.0692	26.0921	24.865	25.4083	25.4604	25.8649	25.7002
5537	Q969X6	Cirhin	CIRH1A	26.0524	26.2934	26.385	25.4851	24.9514	27.0122	25.6771	25.8014	26.678	25.669	26.9464	25.753
6660	Q9NZ45	CDGSH iron-sulfur domain-containing protein 1	CISD1	27.9195	28.0922	27.8726	28.3731	22.437	28.8163	28.6237	29.0184	28.5892	28.7557	28.787	28.9965
5118	Q8N5K1	CDGSH iron-sulfur domain-containing protein 2	CISD2	28.8359	28.7791	28.7088	29.5451	29.228	29.5667	29.5901	29.6947	29.8004	29.7133	29.6698	29.2648
1887	O14578-4	Citron Rho-interacting kinase	CIT	26.4462	25.7024	25.9915	25.9035	25.9341	26.0531	25.6396	26.3116	26.2856	25.9751	25.8711	25.5657
3847	Q07065	Cytoskeleton-associated protein 4	CKAP4	31.0129	31.0483	31.3126	31.665	31.4056	31.2604	31.5801	31.5542	32.11	31.883	31.5201	31.9541
4059	Q14008	Cytoskeleton-associated protein 5	CKAP5	31.5286	31.389	31.1727	30.9407	31.0902	30.8219	31.0777	31.0925	31.0469	30.8626	30.6306	30.7798
2705	P12277	Creatine kinase B-type	CKB	33.0326	32.933	32.9412	32.9522	33.2358	33.3045	32.6638	33.009	32.4724	33.1548	33.3285	33.2398
2707	P12532	Creatine kinase U-type, mitochondrial	CKMT1A	30.2444	30.5127	30.4586	30.6389	31.1185	30.9499	30.489	30.7837	30.5211	30.4304	30.79	30.7331
3551	P61024	Cyclin-dependent kinases regulatory subunit 1	CKS1B	NA	NA	21.8378	24.8172	23.1086	25.2853	24.1934	23.4814	24.0403	24.9616	25.1792	24.9656
1335	F8WA11	CLIP-associating protein 1	CLASP1	27.9042	28.0362	27.9203	27.528	27.6875	27.792	27.5961	27.5712	27.5723	28.09	27.6305	27.5928
1033	E7ERI8	CLIP-associating protein 2	CLASP2	29.8417	29.5214	27.1583	29.3055	29.7551	26.6828	29.8479	27.0084	30.087	29.5991	29.4559	29.4872
5812	Q96S66	Chloride channel CLIC-like protein 1	CLCC1	26.5581	26.7828	27.1598	27.3893	26.5291	26.3865	26.7152	26.5977	27.8762	26.9524	25.7894	26.9945
3386	P51790-4	H(+)/Cl(-) exchange transporter 3	CLCN3	25.9533	25.7378	25.7771	24.7609	25.3252	25.2815	25.3459	25.9047	26.6384	25.3406	25.5268	25.2527
3387	P51798	H(+)/Cl(-) exchange transporter 7	CLCN7	23.8375	26.1711	22.8749	25.5105	23.6087	22.6999	24.7389	23.5293	25.8235	23.3313	22.5299	24.2045
2430	O95832	Claudin-1	CLDN1	27.126	27.0663	26.7832	27.1877	27.0248	26.736	27.4792	27.6131	27.2427	27.4296	27.3374	26.8783
2001	O15551	Claudin-3	CLDN3	24.7358	24.5606	24.5257	24.6479	23.0244	24.8992	25.2142	25.2508	24.8792	25.2825	25.0517	24.8374
1930	O14967	Calmegin	CLGN	26.669	26.792	27.0438	27.0022	26.6064	26.4399	26.1506	26.7841	27.2381	26.8055	26.8821	26.418
1835	O00299	Chloride intracellular channel protein 1	CLIC1	32.967	32.7884	33.0113	32.7826	32.9829	32.7449	32.6888	32.4786	31.5991	32.9697	32.992	32.8212
2431	O95833	Chloride intracellular channel protein 3	CLIC3	23.1239	23.466	24.0142	25.3402	25.0572	25.3111	21.8835	22.9437	22.0586	25.0221	NA	24.9978
7178	Q9Y696	Chloride intracellular channel protein 4	CLIC4	30.7771	30.4378	30.492	30.3496	29.9425	30.2968	29.988	30.0216	29.3503	29.9691	30.0662	30.374
4126	Q14677-3	Clathrin interactor 1	CLINT1	29.4063	29.5922	29.3577	29.2421	29.7958	28.9819	29.438	29.1179	29.8871	29.5864	29.5559	29.3724
3021	P30622-2	CAP-Gly domain-containing linker protein 1	CLIP1	31.003	30.74	30.6473	30.605	30.1315	30.0667	30.3182	30.2839	30.8389	30.484	30.355	30.2403
6278	Q9H6B4	CXADR-like membrane protein	CLMP	24.3169	23.7516	23.9156	24.2703	24.6616	25.374	23.3889	24.4635	24.195	24.3604	24.4131	24.1472
1532	Q9UBD8	Battenin	CLN3	23.7734	23.9731	23.7321	24.2354	25.1599	24.5732	24.4691	24.2497	24.2249	21.8909	23.885	23.0213
6597	Q9NWW5	Ceroid-lipofuscinosis neuronal protein 6	CLN6	25.0565	25.3376	25.0446	25.624	24.7374	25.8111	25.9185	25.3403	25.7679	25.78	25.854	25.0766
3454	P54105	Methylosome subunit pICln	CLNS1A	28.8786	28.2672	28.3566	28.0169	28.1628	28.4282	28.4301	28.6457	28.2535	28.6289	28.9231	28.3692
1148	E9PL17	Polyribonucleotide 5-hydroxyl-kinase Clp1	CLP1	26.0205	26.5485	26.2682	26.3954	26.6871	26.5022	26.7208	26.4817	26.1046	26.3544	26.7448	26.4114
6170	Q9H078-2	Caseinolytic peptidase B protein homolog	CLPB	28.7521	28.9916	29.118	29.2902	28.9398	28.9208	28.8405	28.6758	29.8156	29.316	28.5492	29.2998
4317	Q16740	ATP-dependent Clp protease proteolytic subunit, mitochondrial	CLPP	28.427	28.3679	28.2215	28.5099	27.2636	28.5021	28.5167	28.9685	28.9397	28.877	28.8825	28.828
2447	O96005	Cleft lip and palate transmembrane protein 1	CLPTM1	28.1144	28.0224	28.3868	28.2373	28.5348	28.2641	28.0183	27.6243	28.1129	27.8786	28.242	28.2386
5729	Q96KA5-2	Cleft lip and palate transmembrane protein 1-like protein	CLPTM1L	28.354	28.736	28.5031	28.78	29.3417	28.7298	28.825	28.7887	28.8851	28.6156	28.7288	28.2441
2291	O76031	ATP-dependent Clp protease ATP-binding subunit clpX-like, mitochondrial	CLPX	29.1211	29.3718	29.2278	29.3385	29.3924	29.2159	29.383	29.2436	29.8472	29.3649	29.1784	29.1749
2617	P09496-2	Clathrin light chain A	CLTA	28.1059	27.3411	27.6937	27.436	28.0261	27.688	28.4203	28.7369	28.4419	27.8621	28.193	28.1577
2618	P09497-2	Clathrin light chain B	CLTB	26.3417	26.1171	25.9667	25.602	26.4064	25.9182	26.9306	26.6806	26.7847	26.1447	26.7929	26.126
82	A0A087WVQ6	Clathrin heavy chain	CLTC	35.1857	35.1884	34.9888	35.1588	35.3235	35.2287	35.2564	35.2583	34.9606	35.2254	35.0763	35.1235
3444	P53675-2	Clathrin heavy chain 2	CLTCL1	26.0809	25.6111	25.6446	25.4647	25.3229	25.9578	25.4129	25.8442	26.013	25.8894	25.932	25.7941
2663	P10909-4	Clusterin	CLU	26.2722	26.632	26.3765	26.6046	26.9497	26.4962	27.0744	26.4991	27.2912	26.5014	26.6456	26.0056
2187	O75153	Clustered mitochondria protein homolog	CLUH	31.1143	30.9567	30.8089	30.811	30.2269	30.6042	30.5077	30.7891	30.7648	30.651	30.3367	30.446
5068	Q8N0X4-2	Citrate lyase subunit beta-like protein, mitochondrial	CLYBL	22.9773	23.9965	23.7787	23.5911	24.2592	24.4308	23.3953	22.9507	22.8008	23.1965	23.8876	22.9969
5238	Q8NFW8	N-acylneuraminate cytidylyltransferase	CMAS	26.256	26.1544	26.3178	25.6489	26.0371	25.9639	25.9926	26.2469	26.2201	25.7821	26.6756	25.8299
5614	Q96DG6	Carboxymethylenebutenolidase homolog	CMBL	30.3973	30.5356	30.4137	30.6292	29.511	30.6202	30.3507	30.6321	30.5282	30.5644	30.5464	30.5231
4871	Q7Z7K0	COX assembly mitochondrial protein homolog	CMC1	26.1428	26.0752	26.028	26.0362	NA	26.244	26.4225	27.1039	27.002	26.5163	26.6834	26.464
6484	Q9NRP2	COX assembly mitochondrial protein 2 homolog	CMC2	NA	NA	NA	23.0318	23.0522	NA	20.1746	22.3847	23.4217	24.6409	23.9263	24.1425
5032	Q8IY22	C-Maf-inducing protein	CMIP	24.5148	24.0525	23.0823	24.1318	23.9268	23.7692	NA	23.8882	24.8781	23.6921	23.8953	23.0772
3002	P30085	UMP-CMP kinase	CMPK1	31.484	31.5063	31.2702	31.4124	31.2946	31.4604	31.5544	31.3629	31.3681	31.2891	31.2398	31.3033
758	C9J384	Protein CMSS1	CMSS1	24.6786	24.8188	24.9476	23.8805	25.7188	24.8381	25.7057	25.6518	25.8581	23.7513	27.4816	24.8869
6617	Q9NX76	CKLF-like MARVEL transmembrane domain-containing protein 6	CMTM6	24.328	NA	22.2464	NA	NA	NA	22.9827	24.3382	25.0566	24.9379	24.3838	NA
5080	Q8N1G2	Cap-specific mRNA (nucleoside-2-O-)-methyltransferase 1	CMTR1	27.6012	27.4941	27.1763	27.4171	27.2089	27.2121	27.994	28.0507	27.99	27.5497	27.5873	27.5025
3619	P62633-2	Cellular nucleic acid-binding protein	CNBP	27.0838	28.2609	27.6335	26.5326	27.4217	26.6774	27.2134	25.5659	26.621	27.1836	27.0131	27.9322
5734	Q96KP4	Cytosolic non-specific dipeptidase	CNDP2	29.8485	29.8898	29.677	29.4872	29.7174	29.5395	29.3992	29.4671	29.0709	29.542	29.1525	29.3055
5151	Q8N9A8	Nuclear envelope phosphatase-regulatory subunit 1	CNEP1R1	22.6793	22.8201	22.4592	23.1792	22.2234	23.2344	22.5533	24.0016	23.5512	23.749	22.823	23.0963
654	B4DDF4	Calponin	CNN2	30.0691	30.1262	30.1262	30.0683	30.2999	30.2587	30.0382	29.8232	29.7337	29.9306	30.4014	30.3207
4223	Q15417	Calponin-3	CNN3	27.4165	26.9163	27.2349	27.256	26.6886	27.2028	26.9826	26.6089	26.3289	27.2986	26.6946	27.1085
5208	Q8NE01-2	Metal transporter CNNM3	CNNM3	22.9693	23.2928	21.9397	21.5857	NA	22.1213	23.0703	22.4279	23.2449	23.1595	NA	22.975
4687	Q6P4Q7	Metal transporter CNNM4	CNNM4	24.1793	24.4407	24.3249	24.3274	21.7653	24.4729	24.2393	23.9707	25.3859	25.414	25.831	24.2543
542	A5YKK6	CCR4-NOT transcription complex subunit 1	CNOT1	31.0885	30.9324	30.8612	30.9057	30.7409	30.5241	30.5706	30.837	30.6006	30.4895	30.2862	30.1858
6339	Q9H9A5	CCR4-NOT transcription complex subunit 10	CNOT10	27.5379	27.7874	27.5415	27.0332	26.6504	27.0366	26.7833	26.8809	27.3019	27.1665	26.6935	26.202
6897	Q9UKZ1	CCR4-NOT transcription complex subunit 11	CNOT11	26.6085	26.4563	25.931	26.1239	26.4873	26.681	26.1798	26.2341	26.11	26.0608	26.1511	26.1304
1294	F8VV52	CCR4-NOT transcription complex subunit 2	CNOT2	26.3083	26.2356	26.6082	25.9285	26.1226	25.7134	26.1397	24.1277	26.2528	26.034	25.9233	26.1275
2192	O75175	CCR4-NOT transcription complex subunit 3	CNOT3	26.8872	26.7044	27.524	26.3918	25.4031	25.8635	25.9449	26.811	26.8681	26.2268	26.2761	26.5761
2404	O95628-8	CCR4-NOT transcription complex subunit 4	CNOT4	24.5777	24.9578	25.3978	24.4566	24.8041	24.5377	23.6799	25.1738	24.7393	24.3867	24.1168	23.6186
975	D6RGK9	CCR4-NOT transcription complex subunit 6-like	CNOT6L	26.0217	26.0906	25.9288	26.1641	26.7237	25.8696	25.8784	25.7061	25.714	25.4525	25.6879	25.4894
6845	Q9UIV1-2	CCR4-NOT transcription complex subunit 7	CNOT7	27.603	26.4841	26.8283	26.9548	25.905	27.1177	25.696	24.87	25.5568	26.3222	26.2288	26.3168
6785	Q9UFF9-3	CCR4-NOT transcription complex subunit 8	CNOT8	23.3282	22.7117	22.7955	23.1207	23.3393	22.7756	22.2994	22.3476	21.5647	21.6558	22.8956	22.8719
2620	P09543-2	2,3-cyclic-nucleotide 3-phosphodiesterase	CNP	29.0027	28.808	29.2183	28.527	29.3845	29.4366	29.3714	29.3294	28.6834	28.8784	29.7098	29.5913
7010	Q9Y2B0	Protein canopy homolog 2	CNPY2	30.7297	30.7929	30.7012	30.6979	28.8659	30.8672	30.7849	31.1626	31.0443	31.1055	31.1489	31.2034
5972	Q9BT09	Protein canopy homolog 3	CNPY3	27.4332	27.6399	27.5657	27.5619	27.919	27.6807	27.6588	27.5728	27.2514	27.154	27.9038	27.8046
5073	Q8N129	Protein canopy homolog 4	CNPY4	23.6214	24.3731	24.6321	23.6631	25.1974	24.0331	25.3558	24.5871	21.6694	23.8453	25.4152	23.7034
7029	Q9Y2R0	Cytochrome c oxidase assembly factor 3 homolog, mitochondrial	COA3	26.6452	26.5912	26.1587	26.9015	26.9597	27.2241	27.3564	27.5246	27.8272	27.683	27.4723	27.4686
6644	Q9NYJ1	Cytochrome c oxidase assembly factor 4 homolog, mitochondrial	COA4	21.1137	NA	23.3023	25.5842	26.1791	25.5994	25.9702	25.768	26.6009	25.8454	25.7048	25.4909
7482	X6R5Z6	Cytochrome c oxidase assembly factor 6 homolog	COA6	NA	21.0596	23.6497	24.1917	20.9556	24.0636	24.5615	24.6123	25.4066	24.8875	24.9578	24.799
5579	Q96BR5	Cytochrome c oxidase assembly factor 7	COA7	27.4083	27.4601	27.3454	26.9583	24.935	27.3025	27.5002	27.9291	27.6113	27.385	27.7027	27.6525
3938	Q13057-2	Bifunctional coenzyme A synthase	COASY	30.7648	30.1914	30.181	30.7277	30.0823	30.385	30.6243	29.8072	30.5914	29.8222	30.3812	29.8497
1585	H7C1N2	Protein cordon-bleu	COBL	22.6838	22.9311	22.6136	22.8222	23.1393	22.7897	22.9009	23.3517	23.8008	23.2414	21.0913	23.0186
440	A0A0X1KG75	Cordon-bleu protein-like 1	COBLL1	23.9412	24.1224	24.236	23.8906	23.6061	23.5973	23.9307	23.4273	24.082	23.6789	21.8898	23.9698
5345	Q8WTW3	Conserved oligomeric Golgi complex subunit 1	COG1	27.7425	27.7785	27.6224	27.5518	24.8349	26.9468	27.3193	27.3084	27.4301	26.858	26.6681	26.7896
698	B7Z2Y2	Conserved oligomeric Golgi complex subunit 2	COG2	26.3072	26.4138	26.5264	26.3938	25.8304	25.6241	25.7853	24.983	25.6853	25.8906	25.5957	25.9628
5713	Q96JB2	Conserved oligomeric Golgi complex subunit 3	COG3	26.765	26.8158	26.868	26.6093	25.4487	25.6364	26.4016	25.7447	26.9709	26.468	25.8579	26.3462
6343	Q9H9E3	Conserved oligomeric Golgi complex subunit 4	COG4	27.171	27.3247	27.5254	27.2889	26.2945	26.5007	26.3956	26.2089	27.2193	26.9697	26.235	26.9458
6959	Q9UP83	Conserved oligomeric Golgi complex subunit 5	COG5	28.0497	28.262	28.673	28.3022	27.1224	27.5952	27.8056	27.714	28.3552	28.5269	27.919	28.4585
7037	Q9Y2V7	Conserved oligomeric Golgi complex subunit 6	COG6	27.023	27.1919	27.6348	27.3763	27.4322	27.3778	27.0772	26.7236	27.2427	26.895	27.3831	27.3115
3717	P83436	Conserved oligomeric Golgi complex subunit 7	COG7	28.4395	28.5045	28.5968	28.5166	27.8931	28.4217	28.0803	27.875	28.3535	28.2408	28.1369	28.3056
5754	Q96MW5	Conserved oligomeric Golgi complex subunit 8	COG8	27.2521	27.2748	27.3734	27.2964	27.4356	27.1162	26.9727	26.7316	26.5437	26.1893	26.8995	26.6198
3132	P38432	Coilin	COIL	24.4065	24.2726	NA	22.0602	22.795	24.6838	25.3737	24.7757	25.4719	24.8563	24.5537	24.3386
974	D6RGG3	Collagen alpha-1(XII) chain	COL12A1	24.2058	23.4171	22.9775	26.428	26.3918	26.6652	26.0319	26.5963	26.9279	26.6003	26.1098	26.2005
7147	Q9Y5P4-2	Collagen type IV alpha-3-binding protein	COL4A3BP	23.7958	24.2086	24.1425	24.3013	23.2873	24.1348	24.265	23.9154	24.2563	23.7117	24.0732	24.0538
177	A0A087X0S5	Collagen alpha-1(VI) chain	COL6A1	26.7572	26.3606	26.3223	26.502	26.5506	26.8842	25.8371	26.5269	26.6683	26.6335	26.0095	26.1605
3786	Q02388-2	Collagen alpha-1(VII) chain	COL7A1	NA	21.0369	22.0126	25.9548	26.3489	26.3367	25.1805	26.2047	26.0426	26.2979	25.8856	25.7518
5169	Q8NBJ5	Procollagen galactosyltransferase 1	COLGALT1	31.0099	31.1918	31.4269	31.3074	31.3191	31.1603	31.1655	30.8276	31.7018	31.3559	31.1314	31.4499
5124	Q8N668-2	COMM domain-containing protein 1	COMMD1	25.4979	25.3572	25.1706	24.9066	25.3501	24.5339	24.7592	24.8713	24.7377	24.6757	24.3674	24.9637
7190	Q9Y6G5	COMM domain-containing protein 10	COMMD10	25.9254	26.4148	26.1673	26.0732	26.2429	26.228	26.4201	25.7047	24.8769	26.5337	25.9948	26.1802
4947	Q86X83-2	COMM domain-containing protein 2	COMMD2	27.5878	27.5269	27.3211	27.5458	27.7461	27.5082	27.6676	27.3943	27.2395	27.9445	26.2652	27.5258
6750	Q9UBI1	COMM domain-containing protein 3	COMMD3	25.8903	25.8487	25.7601	25.8329	25.641	25.6264	26.0183	26.1805	25.8172	25.8617	25.2278	25.6507
6174	Q9H0A8	COMM domain-containing protein 4	COMMD4	27.8776	27.754	27.6887	27.7886	27.9049	27.7086	27.9358	27.1116	27.397	27.4835	27.0989	27.4146
6154	Q9GZQ3	COMM domain-containing protein 5	COMMD5	26.613	26.5829	26.4524	26.1584	24.5153	26.4018	26.3638	26.8728	25.9653	26.4236	26.2519	26.8714
4845	Q7Z4G1	COMM domain-containing protein 6	COMMD6	NA	NA	22.0225	22.624	NA	22.4956	22.9898	23.1178	23.3077	22.9083	22.5618	22.6469
4925	Q86VX2-2	COMM domain-containing protein 7	COMMD7	25.3589	25.7098	25.6034	25.6766	25.5112	25.0639	25.8122	26.0295	25.3798	25.7307	25.472	24.6698
6605	Q9NX08	COMM domain-containing protein 8	COMMD8	26.4574	27.2073	27.061	26.9945	27.0272	26.8529	27.1295	27.1644	26.5788	27.0092	26.7423	26.826
6684	Q9P000-2	COMM domain-containing protein 9	COMMD9	26.624	26.7632	27.5205	26.9597	25.6295	26.4232	26.9526	27.1319	26.8542	27.6014	27.2065	27.0255
2868	P21964-2	Catechol O-methyltransferase	COMT	29.9983	30.146	29.9207	30.353	30.303	30.375	30.2532	29.6462	29.0493	30.2129	30.2082	29.9496
4923	Q86VU5	Catechol O-methyltransferase domain-containing protein 1	COMTD1	23.5705	24.0383	23.8576	24.513	24.8092	24.2433	25.1085	23.3957	23.5207	24.3553	24.0755	24.2839
3441	P53621	Coatomer subunit alpha	COPA	33.367	33.2065	33.135	33.4142	33.2459	33.1589	33.1285	33.121	33.1937	33.2177	33.114	32.9906
3440	P53618	Coatomer subunit beta	COPB1	32.8296	32.8109	32.6623	32.9087	32.3177	32.4471	32.5402	32.7356	32.8177	32.7304	32.3445	32.2
3094	P35606	Coatomer subunit beta	COPB2	32.4085	32.3117	32.2816	32.5155	31.9437	31.9459	32.0784	32.2172	32.3395	32.3067	31.9288	31.9822
1888	O14579	Coatomer subunit epsilon	COPE	30.4481	30.5067	30.5326	30.3632	30.8773	30.8747	30.3967	30.5629	29.906	30.4537	30.7439	30.5059
7175	Q9Y678	Coatomer subunit gamma-1	COPG1	31.994	32.0775	32.2728	31.9204	31.8132	31.7096	31.97	31.8688	31.8726	31.6537	31.7593	31.7061
6747	Q9UBF2	Coatomer subunit gamma-2	COPG2	29.1724	29.4206	29.577	29.117	28.442	28.9677	28.8132	28.5498	29.4182	28.7777	28.4256	29.1217
3561	P61201	COP9 signalosome complex subunit 2	COPS2	30.315	30.2125	30.338	30.1337	30.4811	30.4583	30.3913	30.2062	29.416	29.8759	30.36	30.1781
6954	Q9UNS2	COP9 signalosome complex subunit 3	COPS3	29.4336	29.5788	29.743	29.5496	29.818	29.6117	28.7302	29.4054	28.8187	29.5604	29.8443	29.4988
5978	Q9BT78	COP9 signalosome complex subunit 4	COPS4	30.4187	30.5013	30.5771	30.3469	30.8753	30.6877	30.5731	30.7711	30.0373	30.188	30.8449	30.6449
5490	Q92905	COP9 signalosome complex subunit 5	COPS5	29.6331	29.6763	29.6705	29.5874	29.8517	29.5739	29.6574	29.6358	29.2236	29.602	29.6598	29.3918
1006	E7EM64	COP9 signalosome complex subunit 6	COPS6	30.1482	30.0182	29.7962	29.8726	30.1608	30.0464	29.9452	30.1567	29.7663	30.1225	30.0504	30.0771
6771	Q9UBW8	COP9 signalosome complex subunit 7a	COPS7A	27.9536	27.6075	27.8629	27.681	27.734	27.7039	27.9855	26.9988	27.3491	26.9445	28.5277	28.0838
6347	Q9H9Q2	COP9 signalosome complex subunit 7b	COPS7B	25.9722	25.9927	27.2746	25.6969	27.3901	26.7754	26.4816	26.0256	25.6821	25.6056	27.2921	25.7898
1121	E9PGT6	COP9 signalosome complex subunit 8	COPS8	28.715	28.7319	28.5516	28.7389	28.8421	28.8396	28.873	28.7981	28.7372	28.9491	28.4056	28.6241
1297	F8VVA7	Coatomer subunit zeta-1	COPZ1	30.5835	30.4005	30.424	30.3814	30.4989	30.2658	30.4958	30.0326	30.068	30.4565	30.5866	30.1103
1299	F8VVX6	2-methoxy-6-polyprenyl-1,4-benzoquinol methylase, mitochondrial	COQ5	24.3496	24.153	22.5054	22.1977	23.2612	23.0834	24.1853	NA	23.2131	23.2439	24.4476	23.1312
7048	Q9Y2Z9	Ubiquinone biosynthesis monooxygenase COQ6, mitochondrial	COQ6	25.7053	24.1916	24.4862	24.3386	24.607	24.0853	24.6261	24.3089	22.8041	24.63	24.0619	23.8571
1526	H3BP28	5-demethoxyubiquinone hydroxylase, mitochondrial	COQ7	23.8984	23.8175	24.0238	24.8438	25.161	24.226	24.5635	24.8679	24.6112	24.8025	24.7614	23.4181
1523	H3BNT2	Ubiquinone biosynthesis protein COQ9, mitochondrial	COQ9	25.1139	23.5451	24.8874	24.8957	26.1567	25.607	25.192	25.3638	24.4035	23.876	25.4639	25.5494
5925	Q9BR76	Coronin-1B	CORO1B	29.7924	29.9376	30.0116	29.8447	29.7885	29.6446	29.9217	29.4912	30.1618	29.9209	29.7123	29.9032
6921	Q9ULV4	Coronin-1C	CORO1C	29.5695	29.691	29.7256	29.3111	29.8703	29.6735	29.3339	29.6165	29.3522	29.6267	29.877	29.7377
343	A0A0A6YYL4	Coronin	CORO7	28.2934	28.4734	28.383	28.2674	28.1155	28.1994	28.2599	28.2821	27.7095	28.4936	28.2616	28.5697
4062	Q14019	Coactosin-like protein	COTL1	31.8984	33.1957	31.7278	31.7154	31.3898	31.8082	31.5282	31.7831	31.5246	32.048	31.7877	31.454
7202	Q9Y6N1	Cytochrome c oxidase assembly protein COX11, mitochondrial	COX11	26.5299	26.4302	26.6949	26.6145	26.7708	26.4072	27.1689	27.2903	26.556	26.2747	27.2546	26.3653
5699	Q96I36	Cytochrome c oxidase assembly protein COX14	COX14	NA	NA	NA	NA	NA	23.4921	NA	21.1495	NA	24.9224	24.7098	24.5846
4786	Q7KZN9-2	Cytochrome c oxidase assembly protein COX15 homolog	COX15	25.0663	24.027	24.9615	25.6298	26.6318	25.7099	25.8156	26.138	26.4218	26.394	26.4292	25.586
4482	Q5RI15	Cytochrome c oxidase protein 20 homolog	COX20	26.2739	26.0417	25.2179	26.8461	26.5874	25.4253	25.4043	26.6939	26.1608	26.1412	27.2315	26.7421
2716	P13073	Cytochrome c oxidase subunit 4 isoform 1, mitochondrial	COX4I1	28.8804	29.217	28.9892	29.696	28.4403	29.9387	30.1477	30.5696	30.4098	30.3119	30.3007	30.0702
1525	H3BNX8	Cytochrome c oxidase subunit 5A, mitochondrial	COX5A	28.9924	29.0088	28.9136	30.033	30.0095	29.9127	30.4427	29.3453	29.5262	30.1051	29.7714	30.0166
2652	P10606	Cytochrome c oxidase subunit 5B, mitochondrial	COX5B	28.2658	28.8729	28.5817	29.0218	27.5872	28.9603	28.9804	29.6404	29.8638	29.4142	29.1219	29.1954
2747	P14854	Cytochrome c oxidase subunit 6B1	COX6B1	NA	21.4482	21.6552	27.2169	27.8658	27.748	25.7761	24.6868	26.7356	27.8231	28.0455	27.6138
2625	P09669	Cytochrome c oxidase subunit 6C	COX6C	NA	21.7901	22.102	27.0143	21.643	27.6441	26.05	25.4337	28.1397	28.0772	28.9132	28.3952
976	D6RIE3	Cytochrome c oxidase subunit 7A2, mitochondrial	COX7A2	NA	20.5547	21.2643	NA	25.077	23.8127	NA	NA	20.9749	25.4794	24.7122	25.0387
1883	O14548	Cytochrome c oxidase subunit 7A-related protein, mitochondrial	COX7A2L	26.0144	25.9792	25.2638	25.8118	25.9567	26.6295	26.3486	27.1828	26.0784	27.1709	26.7351	27.0077
6836	Q9UI42-2	Carboxypeptidase A4	CPA4	26.5221	26.5058	26.9553	27.1533	28.3766	27.9328	26.7862	26.9274	25.8766	26.1538	27.8387	27.4633
2287	O75976	Carboxypeptidase D	CPD	28.4052	28.4861	28.156	28.9574	28.7379	29.0446	28.4391	28.6305	28.7464	29.0151	28.76	28.933
2738	P14384	Carboxypeptidase M	CPM	28.6736	28.4922	28.769	28.4449	28.7539	28.1799	28.6532	28.5257	28.7686	28.7282	28.4671	28.4601
5885	Q99829	Copine-1	CPNE1	30.2004	30.2946	30.3219	29.6002	29.4964	29.3451	29.1511	28.9547	29.6346	29.4339	28.8411	29.4559
2181	O75131	Copine-3	CPNE3	30.1389	30.2471	30.2874	30.1433	30.1127	29.9836	30.406	30.2382	30.6782	30.2101	30.0902	30.0053
3112	P36551	Oxygen-dependent coproporphyrinogen-III oxidase, mitochondrial	CPOX	28.4969	28.3466	28.2919	28.7298	28.6652	28.8583	28.4742	28.8596	27.9213	28.2305	28.7641	28.5389
5929	Q9BRF8	Serine/threonine-protein phosphatase CPPED1	CPPED1	27.564	27.4738	27.4734	26.4887	27.0872	26.9028	26.7164	26.8983	25.7174	26.0459	27.1019	26.9309
3033	P31327	Carbamoyl-phosphate synthase [ammonia], mitochondrial	CPS1	36.546	36.5474	36.4241	36.8222	36.3397	36.4925	36.6681	36.9014	36.8181	36.6695	36.5483	36.4945
3890	Q10570	Cleavage and polyadenylation specificity factor subunit 1	CPSF1	27.8481	27.609	27.6599	28.2946	27.6273	28.2851	28.0859	28.3054	28.3299	28.2481	27.8936	28.0497
6730	Q9P2I0	Cleavage and polyadenylation specificity factor subunit 2	CPSF2	25.7602	26.0262	25.9538	26.4461	26.9959	26.6005	26.0116	26.66	27.0594	27.3259	27.0515	26.5473
6879	Q9UKF6	Cleavage and polyadenylation specificity factor subunit 3	CPSF3	28.4986	28.6212	28.5804	28.432	28.0998	27.8857	28.3116	28.2304	28.4261	28.0139	28.0813	28.5797
135	C9IYS7	Integrator complex subunit 11	CPSF3L	25.5662	25.5989	26.1381	25.8996	25.7617	25.4195	26.0164	25.5287	25.2377	25.612	25.9632	25.9109
1346	F8WJN3	Cleavage and polyadenylation specificity factor subunit 6	CPSF6	29.1836	29.4062	29.7745	29.8659	29.6354	29.3429	29.4398	29.197	29.9603	29.3125	28.8889	29.5342
5125	Q8N684-2	Cleavage and polyadenylation specificity factor subunit 7	CPSF7	28.1411	28.6228	28.3481	28.6527	28.9824	28.4923	28.6357	28.5878	29.0222	28.8671	28.305	28.6314
3339	P50416	Carnitine O-palmitoyltransferase 1, liver isoform	CPT1A	30.0149	30.0331	30.367	30.1287	30.0583	29.9271	30.1061	30.1799	30.4967	30.23	29.9031	30.1751
2909	P23786	Carnitine O-palmitoyltransferase 2, mitochondrial	CPT2	29.0609	29.1958	29.3332	29.4019	29.3013	29.2794	29.1419	28.9438	28.9707	29.3917	28.8697	29.4002
4531	Q5TA50	Ceramide-1-phosphate transfer protein	CPTP	25.2577	25.2694	24.8342	25.2809	24.648	24.9735	25.394	25.1638	24.3165	24.9632	24.901	25.2268
2989	P29762	Cellular retinoic acid-binding protein 1	CRABP1	26.1542	26.4442	26.0583	25.7307	24.964	26.3409	25.4195	26.4136	26.196	26.4296	26.2662	26.5256
2983	P29373	Cellular retinoic acid-binding protein 2	CRABP2	30.7113	30.7787	30.5146	30.9925	29.769	31.2322	30.7375	31.5764	30.9604	31.4937	31.1914	31.1961
3699	P78560	Death domain-containing protein CRADD	CRADD	23.5805	23.3476	23.1684	22.5968	20.5667	22.8124	23.6136	24.0141	23.259	23.7914	22.8388	22.3167
3206	P43155-2	Carnitine O-acetyltransferase	CRAT	26.8221	26.6076	26.4576	27.2638	26.8242	27.2743	26.7221	26.4684	26.3927	26.4775	26.5686	26.8357
5471	Q92793-2	CREB-binding protein	CREBBP	25.663	25.3629	25.6068	26.2005	25.4716	25.1803	26.1548	25.8108	25.5971	25.2121	24.6079	24.5167
2244	O75629	Protein CREG1	CREG1	26.5471	26.5723	25.9727	26.5196	26.8801	26.1487	25.9914	25.8454	25.0633	25.8399	25.7478	25.6035
1341	F8WBY3	Cysteine-rich with EGF-like domain protein 1	CRELD1	25.5586	24.5321	23.3461	22.9945	NA	25.2955	NA	24.9665	25.0598	22.3035	23.2241	NA
583	A6PWM2	Cysteine-rich with EGF-like domain protein 2	CRELD2	24.6639	23.8781	24.9223	23.9379	24.3959	24.9419	24.6564	25.1514	24.3276	23.1907	24.6225	24.7474
1393	G5E998	cAMP-responsive element modulator	CREM	26.2121	23.9473	23.6823	24.0724	NA	23.9121	26.5351	26.4839	26.367	25.826	26.099	25.8996
1468	H0YFA4	Cysteine-rich protein 2	CRIP2	25.7098	25.5501	25.554	25.3784	25.3395	25.9311	25.4141	25.3936	24.6033	26.1032	26.1274	26.0322
6688	Q9P021	Cysteine-rich PDZ-binding protein	CRIPT	22.6178	23.3865	22.4462	22.9881	22.9057	24.0307	22.7816	23.4138	23.9162	22.8973	23.8457	23.7453
3229	P46108	Adapter molecule crk	CRK	29.6611	29.6502	29.296	29.168	29.0907	29.2689	29.2475	29.1759	29.3458	29.5196	29.318	29.262
3231	P46109	Crk-like protein	CRKL	29.6706	29.699	29.4318	29.4988	29.7278	29.7019	29.5128	29.4075	29.0317	29.5926	29.7288	29.4313
4973	Q8IUI8-2	Cytokine receptor-like factor 3	CRLF3	26.5139	26.2188	27.0115	26.3706	26.4305	26.6242	26.195	25.5161	25.3964	26.0537	25.4235	26.4856
4468	Q5JY65	Crooked neck-like protein 1	CRNKL1	25.5611	25.6024	26.6323	25.6101	26.5012	25.4211	25.7741	26.5617	27.1988	26.4898	26.1045	26.7457
2254	O75718	Cartilage-associated protein	CRTAP	30.3277	29.7645	29.904	30.5204	30.7159	30.3096	30.416	30.3246	30.2856	30.7265	30.2159	29.8551
3862	Q08257	Quinone oxidoreductase	CRYZ	30.5529	30.5934	30.7457	30.4992	30.9272	30.9032	30.6219	30.5724	29.9039	30.3784	30.7345	30.6724
2428	O95825	Quinone oxidoreductase-like protein 1	CRYZL1	26.6217	27.0712	26.8182	26.6083	26.8549	26.9274	26.4624	26.5213	26.1919	26.8725	26.4098	26.6002
663	B4DJV2	Citrate synthase	CS	32.1735	32.0242	32.4279	31.8951	32.6921	32.3325	32.4566	32.255	32.0934	31.845	32.4992	32.1604
2239	O75534-2	Cold shock domain-containing protein E1	CSDE1	31.5177	31.5618	31.9165	31.2034	30.9771	30.9725	31.155	31.1043	31.6063	31.4406	30.8595	31.3444
3480	P55060	Exportin-2	CSE1L	33.8762	33.8789	33.712	33.886	33.7654	33.5289	33.5804	33.6443	33.8052	33.4611	33.2519	33.3085
1206	J3JS73	Granulocyte-macrophage colony-stimulating factor receptor subunit alpha	CSF2RA	22.5463	23.1696	22.3531	NA	NA	NA	NA	21.3621	21.9977	NA	21.6548	22.1529
3169	P41240	Tyrosine-protein kinase CSK	CSK	27.8419	28.0632	28.1367	27.8531	28.3777	28.142	27.7543	28.1219	27.7844	27.6193	28.1131	27.7961
3276	P48729-3	Casein kinase I isoform alpha	CSNK1A1	28.5173	28.6048	28.1873	28.8034	28.891	28.9917	28.8318	28.9231	28.568	28.8938	28.9961	28.542
1568	H7BYT1	Casein kinase I isoform delta	CSNK1D	26.0192	25.7671	25.6583	26.0717	26.3531	26.4254	26.1564	25.9106	25.2994	25.764	26.3966	26.3742
7198	Q9Y6M4-3	Casein kinase I isoform gamma-3	CSNK1G3	23.575	23.8906	24.0017	24.2976	25.4964	24.4163	25.7262	25.6372	25.0973	24.023	24.9046	24.7247
1057	E7EU96	Casein kinase II subunit alpha	CSNK2A1	30.0444	29.7938	29.6103	29.7602	30.169	30.075	29.5621	29.8519	29.668	29.6974	30.0262	29.9105
2836	P19784	Casein kinase II subunit alpha	CSNK2A2	29.5113	29.468	29.6158	29.3533	30.0785	29.9007	29.7235	29.7186	28.7032	29.6453	29.9009	29.6896
3670	P67870	Casein kinase II subunit beta	CSNK2B	29.102	29.1282	28.8741	29.1106	28.3178	29.3801	29.2094	29.2538	28.8073	29.2272	28.8523	28.9756
4728	Q6UVK1	Chondroitin sulfate proteoglycan 4	CSPG4	28.2578	28.1575	28.1636	29.0574	28.6423	28.7964	28.9063	29.142	28.905	28.8332	27.7162	28.5594
2859	P21291	Cysteine and glycine-rich protein 1	CSRP1	30.9263	30.757	30.7501	30.3671	29.4495	30.5349	31.068	30.7596	30.69	31.1128	31.3193	31.1868
1300	F8VW96	Cysteine and glycine-rich protein 2	CSRP2	25.905	25.9275	25.8179	25.6231	NA	25.9562	25.4679	25.9653	26.1646	25.977	26.2465	26.7665
2479	P01034	Cystatin-C	CST3	NA	NA	21.4712	NA	23.3151	22.5526	NA	NA	NA	21.8326	21.3988	22.3985
2502	P04080	Cystatin-B	CSTB	32.2087	32.3487	32.0441	31.9822	28.888	31.99	32.0646	32.4474	32.3129	32.2634	32.3023	31.904
3819	Q05048	Cleavage stimulation factor subunit 1	CSTF1	27.1592	27.8015	27.6911	27.7743	28.2417	28.1843	27.769	27.9273	27.0945	27.1999	28.4905	28.2616
1079	E7EWR4	Cleavage stimulation factor subunit 2	CSTF2	27.4891	27.5774	28.9593	28.2295	27.0499	28.0536	27.4513	27.6827	27.8015	27.9784	27.6323	27.3937
3929	Q12996	Cleavage stimulation factor subunit 3	CSTF3	28.2614	28.1394	28.3323	28.4619	27.8632	28.0026	28.4647	27.8783	28.6896	28.3282	28.2831	28.504
4435	Q5H943	Kita-kyushu lung cancer antigen 1	CT83	24.1993	24.3434	24.1451	24.4313	23.0818	23.8377	24.5714	24.9789	25.1108	24.3787	24.0986	24.1343
2245	O75638-2	Cancer/testis antigen 2	CTAG2	NA	23.5529	NA	NA	22.5856	NA	23.7238	23.5751	21.59	NA	NA	NA
1378	G3V599	cTAGE family member 5	CTAGE5	26.7929	26.662	26.7087	26.8295	25.5687	26.3903	26.8342	26.4203	26.6442	26.485	25.8068	26.2112
3976	Q13363-2	C-terminal-binding protein 1	CTBP1	28.8439	28.5193	28.141	28.434	28.929	28.6951	28.7992	28.4087	28.2099	28.6928	28.5624	28.3195
3510	Q5SQP8	C-terminal-binding protein 2	CTBP2	27.608	27.438	27.9469	27.5292	27.9236	27.981	27.6933	27.7398	27.1222	27.5435	27.9067	27.7465
7133	Q9Y5B0	RNA polymerase II subunit A C-terminal domain phosphatase	CTDP1	26.8612	26.6957	26.5221	26.874	26.6127	26.2025	26.276	26.7082	26.8115	27.0064	26.3584	26.2816
1590	H7C270	Carboxy-terminal domain RNA polymerase II polypeptide A small phosphatase 1	CTDSP1	NA	NA	21.7557	21.7643	24.5315	NA	24.674	23.2875	23.3297	NA	24.4429	23.7899
3832	Q05D32-2	CTD small phosphatase-like protein 2	CTDSPL2	23.6727	21.3298	21.2947	22.2817	NA	22.6221	NA	22.8886	21.2022	22.2156	23.2695	22.4151
3055	P32929	Cystathionine gamma-lyase	CTH	31.2526	31.2699	31.1478	30.5151	31.1658	30.6786	31.047	30.9993	30.241	30.6164	30.9587	30.676
3076	P35221	Catenin alpha-1	CTNNA1	30.7446	30.9802	30.8647	31.2382	30.3369	30.5502	30.6777	30.8545	31.0095	30.6433	30.1527	30.6157
6766	Q9UBT7-2	Alpha-catulin	CTNNAL1	25.6393	25.3725	25.8579	25.705	25.6337	24.9114	25.9568	25.4207	26.3389	25.4155	25.988	25.8093
660	B4DGU4	Catenin beta-1	CTNNB1	26.8335	27.1215	27.0996	27.2715	27.0038	26.5245	26.7871	26.7589	27.3922	26.9854	26.9982	26.6405
43	A0A087WUB9	Beta-catenin-like protein 1	CTNNBL1	28.118	28.0411	28.1439	28.1966	28.1643	28.0259	28.1829	27.9354	28.4848	28.2504	28.2534	28.3074
2142	O60716-21	Catenin delta-1	CTNND1	29.0137	28.9835	29.0535	29.3576	28.9164	29.1278	28.8473	28.986	29.366	28.8438	28.7546	29.2308
2803	P17812	CTP synthase 1	CTPS1	32.6641	32.8748	32.861	32.6738	32.6594	32.6835	32.5449	32.3197	32.495	32.5795	32.4393	32.6449
6473	Q9NRF8	CTP synthase 2	CTPS2	29.7967	29.9892	29.5074	29.6918	29.5896	29.5537	29.5263	28.7725	29.4987	29.3607	29.1664	29.573
4697	Q6PD62	RNA polymerase-associated protein CTR9 homolog	CTR9	27.2839	27.1993	27.448	27.8449	27.8121	27.5237	27.3823	28.0137	27.8439	28.0194	27.4767	27.7522
2653	X6R5C5	Carboxypeptidase	CTSA	27.0855	27.1545	26.6572	27.2653	27.0403	27.1677	27.3615	27.5307	27.5002	27.3049	27.1749	27.1412
2577	P07858	Cathepsin B	CTSB	27.1652	26.5979	26.999	27.2341	27.4595	27.1904	27.0235	27.2731	26.6758	26.3639	27.6472	27.2316
3442	P53634	Dipeptidyl peptidase 1	CTSC	25.2621	25.6097	25.4111	25.6085	24.3997	27.1507	24.937	25.7118	24.9928	25.2627	25.5041	25.8816
2567	P07339	Cathepsin D	CTSD	30.2388	30.1894	30.239	30.2293	30.2053	30.198	29.8848	30.1194	29.9397	30.2429	30.1991	31.1619
2572	P07711	Cathepsin L1	CTSL	23.1201	22.6029	21.7696	23.7675	23.3182	23.5177	24.0308	23.5226	23.3897	24.2842	24.0373	NA
6761	Q9UBR2	Cathepsin Z	CTSZ	26.9666	26.9731	27.0238	26.8985	27.8397	27.3259	26.943	27.133	26.8989	26.9896	27.8968	27.4993
4091	Q14247	Src substrate cortactin	CTTN	31.9459	31.9265	32.5922	31.6525	31.3338	31.3626	31.6351	31.1347	32.1389	31.6843	31.8249	31.9865
6723	Q9P2B4	CTTNBP2 N-terminal-like protein	CTTNBP2NL	26.1275	26.5619	26.1834	25.8844	25.1683	25.5053	25.8894	26.0379	25.8547	25.6999	25.4624	25.1403
1545	H3BSW6	Cytoplasmic tRNA 2-thiolation protein 2	CTU2	24.6362	24.6073	25.6263	24.6149	25.6731	23.6046	24.6426	24.6801	24.8617	22.4928	24.5162	24.7609
4025	Q13616	Cullin-1	CUL1	30.5152	30.6026	31.0131	30.6556	29.82	30.2682	30.1799	29.8688	30.5433	30.3889	29.9727	30.3554
324	A0A0A0MTN0	Cullin-2	CUL2	29.9406	29.6888	30.2296	29.8575	29.2938	29.1744	29.387	29.3905	29.9573	29.9996	29.2752	29.6724
4026	Q13618-2	Cullin-3	CUL3	28.6941	28.9622	29.0557	28.828	28.3101	28.5494	28.5896	28.4526	29.1118	28.5698	28.3853	28.7159
4027	Q13619	Cullin-4A	CUL4A	29.3699	29.5416	29.9175	29.5615	28.8395	29.0191	29.0487	28.9941	29.9915	29.3899	28.9269	29.3166
4028	Q13620-1	Cullin-4B	CUL4B	30.3754	30.3883	30.5353	30.425	30.2507	30.1438	30.1296	30.0473	30.6335	30.2753	30.0608	30.1161
5507	Q93034	Cullin-5	CUL5	28.0429	28.1421	28.3803	28.3038	28.1764	28.123	27.5873	27.4068	27.9794	27.9767	27.5648	28.29
4160	Q14999	Cullin-7	CUL7	24.4865	24.594	23.7409	24.1011	23.8465	24.1234	25.7481	24.8051	24.4613	24.935	24.401	24.421
2161	O60888-3	Protein CutA	CUTA	28.3437	28.7055	28.294	28.3533	28.7249	28.1555	28.4368	27.9886	28.0061	28.1515	28.2086	27.8313
6520	Q9NTM9	Copper homeostasis protein cutC homolog	CUTC	26.4926	26.3658	26.2279	25.9186	26.5954	25.7168	26.2515	26.5306	25.3036	25.4614	26.8091	25.468
3141	P39880-5	Homeobox protein cut-like 1	CUX1	25.9783	25.7611	25.9713	26.3508	25.8566	25.5874	26.2175	26.1849	26.3912	26.1642	25.9142	26.307
6685	Q9P013	Spliceosome-associated protein CWC15 homolog	CWC15	24.9303	24.4484	24.8357	25.2151	24.44	23.8738	25.6033	26.1011	26.1588	NA	26.631	26.1328
4618	Q69YN2	CWF19-like protein 1	CWF19L1	26.7482	26.9311	26.7412	26.6982	26.0651	25.0204	25.587	26.0038	26.7933	26.5411	24.9482	26.1914
1464	H0YE03	CWF19-like protein 2	CWF19L2	NA	21.2303	21.4132	NA	22.6287	NA	22.5409	NA	NA	NA	22.296	NA
3680	P78310	Coxsackievirus and adenovirus receptor	CXADR	25.5599	25.1258	24.4017	23.3926	25.6894	26.0734	26.325	25.8906	25.2098	25.4057	25.8622	25.8553
5271	Q8TB03	Uncharacterized protein CXorf38	CXorf38	26.1083	26.1962	26.0368	25.8103	26.1209	26.3236	26.3732	26.075	25.5085	25.3884	26.2923	26.1595
6274	Q9H5V9-2	UPF0428 protein CXorf56	CXorf56	24.0127	23.9201	28.8367	23.55	24.2349	23.9031	23.3069	23.52	23.6961	24.0937	23.1842	24.112
2457	P00167-2	Cytochrome b5	CYB5A	27.8028	27.9287	27.8653	28.0915	24.8543	28.0287	27.9146	28.9131	28.4367	28.4543	28.4212	28.9186
6821	Q9UHQ9	NADH-cytochrome b5 reductase 1	CYB5R1	28.9704	28.7663	28.8426	29.0359	29.4385	29.2211	29.4732	29.484	29.4766	28.9874	29.5377	29.4237
2462	P00387-2	NADH-cytochrome b5 reductase 3	CYB5R3	30.227	30.2709	30.3076	30.5456	31.0339	30.7735	30.7666	30.5447	30.0892	30.493	30.5083	30.5079
4415	Q53TN4-3	Cytochrome b reductase 1	CYBRD1	21.8481	21.3135	NA	NA	18.9322	NA	NA	22.5981	NA	NA	NA	NA
2597	P08574	Cytochrome c1, heme protein, mitochondrial	CYC1	29.9314	29.9112	29.6636	30.5884	29.5547	30.5877	30.4925	30.5373	30.446	30.887	30.6117	30.6979
800	C9JFR7	Cytochrome c	CYCS	32.1845	32.2789	32.1009	32.435	32.0143	32.3616	32.3575	32.5372	32.5362	32.3559	32.3519	31.9319
4801	Q7L576	Cytoplasmic FMR1-interacting protein 1	CYFIP1	30.8191	30.6891	30.5123	30.7881	30.5626	30.3777	30.2916	30.7361	30.7114	30.4798	30.1565	30.0437
1680	J3KRR7	Ubiquitin carboxyl-terminal hydrolase CYLD	CYLD	24.9379	25.0027	24.9779	24.8811	25.6449	25.1199	25.8547	26.3984	25.8076	25.4042	25.6829	24.7581
4311	Q16678	Cytochrome P450 1B1	CYP1B1	24.2812	24.2569	24.0792	24.3801	24.7328	25.0061	22.3941	22.4702	23.0718	23.3626	22.4771	23.7524
1124	E9PHG5	Cytochrome P450 20A1	CYP20A1	24.7323	24.5258	22.6761	25.4909	23.7256	23.2311	25.3911	23.6975	25.1399	22.5635	22.7143	22.7867
5821	Q96SQ9	Cytochrome P450 2S1	CYP2S1	24.5984	24.4918	24.7506	24.4389	25.2544	25.1295	24.9498	24.7186	23.622	24.3079	24.7464	24.0862
359	A0A0C4DFL7	Lanosterol 14-alpha demethylase	CYP51A1	28.9091	28.8706	28.7938	29.414	29.5331	29.5195	28.6763	28.71	28.2072	29.3759	29.2149	29.0605
78	A0A087WVM3	Protein CYR61	CYR61	22.2344	23.7747	23.9243	23.8382	NA	21.328	22.4793	23.0969	NA	22.9309	23.3223	21.5738
7109	Q9Y4D1-2	Disheveled-associated activator of morphogenesis 1	DAAM1	24.4687	24.5545	24.9525	24.7549	24.4542	24.4328	24.1136	24.7357	25.3748	22.8523	23.2134	23.3612
3730	P98082-3	Disabled homolog 2	DAB2	24.9004	24.9893	24.6777	25.0562	24.1008	24.2911	25.2116	25.3369	25.3064	25.0205	24.6785	24.5435
1414	H0Y3A3	Disabled homolog 2-interacting protein	DAB2IP	22.8426	23.6813	27.1483	22.9243	23.6754	22.4722	23.4236	22.2922	22.9055	20.3035	22.4216	22.2634
1221	F5GXX5	Dolichyl-diphosphooligosaccharide--protein glycosyltransferase subunit DAD1	DAD1	26.7558	26.793	26.9096	29.3513	29.3211	28.739	28.7973	28.8631	29.4013	29.7603	29.9933	29.9163
4067	Q14118	Dystroglycan	DAG1	27.7932	27.8582	28.1981	27.9243	28.3148	27.9233	27.6869	28.2451	28.4768	28.3536	28.2741	28.3265
1045	E7ET49	Sn1-specific diacylglycerol lipase beta	DAGLB	25.3199	25.2977	25.7789	24.8935	24.6743	25.0042	25.4911	24.8225	25.7888	25.083	24.7432	25.6142
3370	P51398-2	28S ribosomal protein S29, mitochondrial	DAP3	28.3236	28.5235	27.9159	28.3282	28.3912	28.6409	28.485	28.2846	28.3247	28.5573	28.8328	28.5325
2019	O43293	Death-associated protein kinase 3	DAPK3	23.0601	22.269	22.8728	23.152	23.3991	22.0807	24.4282	23.7497	23.8213	21.9789	NA	23.6831
2750	P14868	Aspartate--tRNA ligase, cytoplasmic	DARS	32.8415	32.9073	33.0187	32.7741	32.6719	32.5231	32.4925	32.375	33.073	32.8381	32.3178	32.9629
4701	Q6PI48	Aspartate--tRNA ligase, mitochondrial	DARS2	28.8736	28.9974	28.8413	29.0295	28.6798	28.9013	28.2909	28.1027	28.6521	28.5433	28.2919	28.8084
6780	Q9UER7-3	Death domain-associated protein 6	DAXX	NA	24.0188	22.0302	24.7671	24.8671	24.9226	25.1734	25.1663	25.4889	25.6182	24.834	23.4969
1747	K7EQ02	DAZ-associated protein 1	DAZAP1	29.0002	28.713	28.9531	28.9361	29.3032	29.2539	29.1687	29.146	28.4676	29.0754	29.4289	29.519
2561	P07108	Acyl-CoA-binding protein	DBI	25.7538	26.3745	26.3721	31.0785	29.5729	31.6594	28.8112	27.745	30.188	31.9816	31.7062	31.7231
4305	Q16643	Drebrin	DBN1	27.3816	27.58	27.3839	27.204	26.4924	26.73	27.7108	28.0123	27.8701	28.0064	27.3086	27.7761
6856	Q9UJU6	Drebrin-like protein	DBNL	29.0821	28.7913	28.8499	28.7865	29.1124	28.5415	28.5922	28.7221	28.8713	28.5355	28.7749	28.9428
6872	Q9UK59	Lariat debranching enzyme	DBR1	27.2127	27.2335	27.1791	26.7682	26.9163	26.4461	26.5154	26.5056	25.7079	24.9334	26.4982	27.076
2675	P11182	Lipoamide acyltransferase component of branched-chain alpha-keto acid dehydrogenase complex, mitochondrial	DBT	27.8403	27.8685	27.8248	28.1732	28.4976	28.2661	28.5882	28.4047	27.798	27.8837	28.4762	28.3468
4476	Q5QP82-2	DDB1- and CUL4-associated factor 10	DCAF10	24.7438	NA	NA	21.9438	NA	NA	NA	NA	NA	21.3297	NA	21.146
5324	Q8TEB1-2	DDB1- and CUL4-associated factor 11	DCAF11	24.2741	26.7976	26.3238	26.2347	23.593	24.3151	24.0083	24.2362	23.8235	24.0185	23.4279	24.0927
6624	Q9NXF7	DDB1- and CUL4-associated factor 16	DCAF16	26.5882	26.5279	26.2765	26.3211	23.1166	26.2454	25.9881	25.8235	24.509	26.546	24.8139	26.4428
5721	Q96JK2-3	DDB1- and CUL4-associated factor 5	DCAF5	NA	NA	NA	NA	NA	NA	NA	NA	NA	NA	24.1931	NA
4425	Q58WW2	DDB1- and CUL4-associated factor 6	DCAF6	24.2566	23.5748	23.432	23.028	NA	23.1793	22.4119	23.037	23.1465	22.5759	23.0261	23.7785
3581	P61962	DDB1- and CUL4-associated factor 7	DCAF7	23.2288	25.2922	26.3666	25.1366	25.3153	25.1009	25.1613	25.6194	23.7198	NA	24.6479	23.625
1369	G3V3G9	DDB1- and CUL4-associated factor 8	DCAF8	26.8169	27.0386	27.4854	26.9501	26.8192	26.373	26.7439	26.3386	26.5831	26.2763	26.64	26.9537
1776	K7ESP4	Dephospho-CoA kinase domain-containing protein	DCAKD	24.0103	24.8848	24.5625	25.0283	22.5336	24.2964	25.0153	24.3669	24.2838	24.1243	24.6378	24.2627
2961	P27707	Deoxycytidine kinase	DCK	27.9267	27.7165	27.5034	27.4349	28.0325	27.8921	27.7398	27.6057	27.7305	27.8905	27.738	27.3881
6431	Q9NPI6-2	mRNA-decapping enzyme 1A	DCP1A	26.5208	26.7231	26.4986	26.147	25.4109	26.075	26.1679	25.7971	26.1867	25.1504	25.5638	25.7694
4968	Q8IU60-2	m7GpppN-mRNA hydrolase	DCP2	22.4237	21.9405	22.0388	21.5277	22.1286	23.1281	22.591	22.5213	20.9146	21.4881	21.4464	21.7327
5590	Q96C86	m7GpppX diphosphatase	DCPS	29.456	29.3856	29.5928	29.2864	30.2551	29.6761	29.2904	29.2823	28.9426	28.8478	29.4989	29.12
3051	P32321	Deoxycytidylate deaminase	DCTD	27.5669	27.6326	27.4136	27.3648	26.6366	27.359	27.4884	27.9903	27.5255	27.5821	27.1221	27.3402
1084	E7EX90	Dynactin subunit 1	DCTN1	30.8639	30.5803	30.3823	30.7772	30.1915	30.2609	30.453	30.461	30.5234	30.4483	29.8703	30.1074
4015	Q13561	Dynactin subunit 2	DCTN2	30.3794	30.2366	30.388	30.0029	30.4493	30.3255	30.2508	30.2333	30.0817	29.9042	30.4556	30.3288
2279	O75935-3	Dynactin subunit 3	DCTN3	27.2157	28.1295	28.0003	27.9184	25.943	28.0272	28.1066	28.5655	28.4544	28.2088	27.2784	28.4549
6858	Q9UJW0	Dynactin subunit 4	DCTN4	28.913	29.0368	29.5019	29.2998	29.4689	29.3313	29.2104	29.897	29.6096	28.3433	29.6811	29.1484
5981	Q9BTE1	Dynactin subunit 5	DCTN5	26.2574	26.8094	26.1155	25.7726	26.1499	25.992	26.0861	25.7344	25.8442	26.1862	25.6144	26.0044
6296	Q9H773	dCTP pyrophosphatase 1	DCTPP1	27.7586	27.8362	27.8567	27.3213	26.9844	27.4649	28.0459	27.7593	27.9138	27.6851	27.7902	27.9664
5668	Q96GG9	DCN1-like protein 1	DCUN1D1	28.0634	27.9899	27.7138	28.0873	28.2978	27.9878	28.0066	27.8197	27.5797	27.7128	27.6685	27.6251
5431	Q92564-2	DCN1-like protein 4	DCUN1D4	23.4715	23.8265	23.5628	23.2115	22.3652	23.7001	24.0707	22.1665	22.1669	23.6951	23.6816	22.3411
5983	Q9BTE7	DCN1-like protein 5	DCUN1D5	27.9899	28.1526	27.9655	28.0218	27.3916	27.9037	28.2069	28.438	28.3053	28.2203	27.9921	27.8531
1684	J3KS22	L-xylulose reductase	DCXR	27.5744	27.504	27.4123	27.4566	25.7057	27.9964	27.23	28.1701	27.885	27.5954	27.7519	27.4876
6052	Q9BW61	DET1- and DDB1-associated protein 1	DDA1	23.6591	24.278	23.7608	23.7386	NA	23.5756	24.2195	24.3542	24.2654	24.3352	24.4762	24.1635
2296	O94760	N(G),N(G)-dimethylarginine dimethylaminohydrolase 1	DDAH1	29.6688	29.6074	29.5865	29.1453	29.6138	29.2962	29.2394	29.3766	29.3282	29.2638	29.4008	28.908
2438	O95865	N(G),N(G)-dimethylarginine dimethylaminohydrolase 2	DDAH2	27.2929	26.8544	27.2867	26.9713	27.4278	27.0026	27.0907	26.7422	26.5293	27.1246	27.2859	26.8798
4293	Q16531	DNA damage-binding protein 1	DDB1	32.6576	32.5182	32.4917	32.8538	32.2343	32.483	32.4646	32.5789	32.5285	32.7422	32.1744	32.2621
5409	Q92466	DNA damage-binding protein 2	DDB2	25.4357	25.6186	25.635	25.787	26.0534	25.1367	25.6698	24.5681	24.7246	24.3978	25.8426	25.4002
169	A0A087X0H7	Phospholipase DDHD1	DDHD1	NA	21.604	20.6206	NA	NA	NA	NA	NA	NA	NA	NA	NA
2308	O94830	Phospholipase DDHD2	DDHD2	24.1306	24.8094	23.6298	24.9175	24.1903	24.6738	24.4313	24.2049	24.6219	23.5499	23.5788	23.8025
4540	Q5TDH0	Protein DDI1 homolog 2	DDI2	27.3145	26.5736	26.5635	26.2205	26.7615	26.421	26.4974	26.692	25.6416	25.9709	26.7294	26.3401
410	A0A0C4DGS1	Dolichyl-diphosphooligosaccharide--protein glycosyltransferase 48 kDa subunit	DDOST	31.3593	31.1949	31.0191	31.5451	31.8104	31.8596	31.5832	31.6929	31.6288	31.7864	31.8961	31.607
5695	Q96HY6	DDRGK domain-containing protein 1	DDRGK1	24.9224	25.5868	24.9147	25.4781	25.5599	26.049	24.974	26.1069	25.3893	25.3346	25.7756	25.6322
2996	P30046	D-dopachrome decarboxylase	DDT	31.446	31.6044	31.8118	31.8756	31.6258	31.8706	31.6495	31.9639	31.2477	31.8765	32.0223	31.7283
5411	Q92499	ATP-dependent RNA helicase DDX1	DDX1	31.7434	32.037	32.2023	32.0819	31.5943	31.8369	31.8361	31.6719	32.1497	31.6661	31.5911	32.0208
1505	H3BLZ8	Probable ATP-dependent RNA helicase DDX17	DDX17	31.9575	32.0816	32.1776	32.4008	32.3302	32.0698	32.1969	31.8615	32.6535	32.4967	31.9954	32.4581
6565	Q9NVP1	ATP-dependent RNA helicase DDX18	DDX18	27.5103	27.9094	27.979	27.7977	27.4308	27.3579	27.7123	27.4762	28.4979	27.8355	26.759	27.2378
6538	Q9NUU7	ATP-dependent RNA helicase DDX19A	DDX19A	30.268	30.485	30.4802	30.082	29.9586	29.9405	29.8182	29.6804	29.8732	30.0746	29.925	30.1139
6932	Q9UMR2	ATP-dependent RNA helicase DDX19B	DDX19B	25.3862	24.6414	25.3307	24.527	24.4574	24.5859	24.296	23.9478	23.705	22.6433	23.8649	24.2196
6815	Q9UHI6	Probable ATP-dependent RNA helicase DDX20	DDX20	27.7625	27.7523	27.8879	27.4076	27.3784	27.1693	27.4978	27.2253	27.5241	27.291	26.8648	26.9583
6464	Q9NR30	Nucleolar RNA helicase 2	DDX21	30.0507	30.3358	30.1047	30.1462	29.909	29.8211	29.8063	29.649	29.7697	29.732	29.7483	29.6087
6014	Q9BUQ8	Probable ATP-dependent RNA helicase DDX23	DDX23	29.1952	29.2546	29.0028	29.9178	29.3112	29.5293	29.9979	29.9536	30.2311	29.6635	29.8655	29.7939
1374	G3V529	ATP-dependent RNA helicase DDX24	DDX24	27.7172	27.1599	27.3199	27.5357	25.9681	26.7609	27.2337	27.7511	27.7922	27.1679	26.8051	26.9117
707	B7Z6D5	Probable ATP-dependent RNA helicase DDX27	DDX27	27.3482	26.5342	25.7977	25.822	25.4509	25.9378	25.1734	25.4575	26.2281	25.561	26.1315	25.4838
6526	Q9NUL7	Probable ATP-dependent RNA helicase DDX28	DDX28	25.6095	25.2797	25.5752	25.217	25.3943	25.5099	25.6161	25.8518	26.0957	25.5189	25.1778	25.8182
1338	F8WAJ0	Probable ATP-dependent RNA helicase DDX31	DDX31	25.3401	25.8803	25.6956	25.373	24.7909	25.2923	24.8767	25.5219	26.0278	25.3805	24.8585	25.602
1814	O00148	ATP-dependent RNA helicase DDX39A	DDX39A	28.5772	28.5005	28.2859	28.4155	28.7652	28.7158	28.8548	28.4507	28.1104	27.9064	28.4352	28.3219
4047	Q13838	Spliceosome RNA helicase DDX39B	DDX39B	32.3174	32.2133	32.2512	32.4095	32.5715	32.4017	32.5764	32.3966	31.7107	32.6307	32.54	32.3048
435	A0A0D9SFB3	ATP-dependent RNA helicase DDX3X	DDX3X	32.2513	32.3972	32.5755	32.5716	32.4059	32.2066	32.2353	32.042	32.6663	32.2448	32.1307	32.4407
6857	Q9UJV9	Probable ATP-dependent RNA helicase DDX41	DDX41	24.8545	24.8078	25.2033	24.1978	25.199	24.7032	25.2573	24.9539	25.48	25.5002	25.0981	24.7655
4952	Q86XP3	ATP-dependent RNA helicase DDX42	DDX42	29.1545	29.2353	29.0361	29.4002	28.8359	28.9335	29.2886	29.257	29.4871	29.1219	28.7953	29.0097
4787	Q7L014	Probable ATP-dependent RNA helicase DDX46	DDX46	30.9309	30.8065	30.7962	31.377	30.6334	30.6814	31.1009	31.282	31.3651	31.2293	30.4385	30.6647
6189	Q9H0S4	Probable ATP-dependent RNA helicase DDX47	DDX47	25.9578	26.2686	26.0259	25.7142	25.8319	25.9198	25.6251	26.1057	25.687	26.2242	26.4163	26.0887
7210	Q9Y6V7	Probable ATP-dependent RNA helicase DDX49	DDX49	24.1849	24.5645	24.5018	23.6758	24.0091	23.9468	24.059	24.358	22.2981	23.1314	24.5506	24.29
1694	J3KTA4	Probable ATP-dependent RNA helicase DDX5	DDX5	31.1399	31.1787	31.3651	31.2225	31.2	31.0458	31.2075	31.0165	31.4481	31.0695	30.7804	31.2474
5905	Q9BQ39	ATP-dependent RNA helicase DDX50	DDX50	22.6952	24.0551	24.5691	24.6535	24.3704	27.3857	23.3918	23.811	24.7297	24.506	23.3821	25.8393
7030	Q9Y2R4	Probable ATP-dependent RNA helicase DDX52	DDX52	23.0919	NA	23.8114	22.9404	NA	NA	23.7736	24.534	23.7479	22.117	22.3328	22.4416
5307	Q8TDD1	ATP-dependent RNA helicase DDX54	DDX54	24.5171	24.705	24.4732	26.8694	21.4477	22.8494	26.5639	24.4814	24.9895	24.339	23.8049	24.0367
1257	F5H5U2	ATP-dependent RNA helicase DDX55	DDX55	25.8166	26.2065	26.1471	25.7472	25.8411	25.9533	24.5487	25.0807	25.5118	25.3753	24.6611	25.5956
1347	G3V0G3	Probable ATP-dependent RNA helicase DDX56	DDX56	25.3037	25.3583	25.5141	24.2566	24.71	24.098	24.5552	24.5748	25.0087	22.3681	24.3163	24.5475
2420	O95786-2	Probable ATP-dependent RNA helicase DDX58	DDX58	25.5408	25.3233	25.3393	25.5023	22.8669	25.2327	24.7607	24.9082	24.898	25.2584	25.2287	25.0496
4504	Q5T1V6	Probable ATP-dependent RNA helicase DDX59	DDX59	26.9148	27.0724	27.0046	26.8604	26.9582	26.6714	27.0068	26.6168	27.1696	26.4941	26.6957	26.8215
2937	P26196	Probable ATP-dependent RNA helicase DDX6	DDX6	29.6745	30.3512	29.8286	29.3333	30.5014	29.5859	30.1686	30.1279	30.5108	29.9284	30.2435	30.0522
4312	Q16698-2	2,4-dienoyl-CoA reductase, mitochondrial	DECR1	29.1977	29.2474	29.051	29.3781	29.7501	29.5623	29.4732	29.2793	29.5063	29.0835	29.5327	29.1548
4387	Q4VXZ8	Peroxisomal 2,4-dienoyl-CoA reductase	DECR2	25.1852	25.0631	25.6338	25.4764	26.2042	25.5982	25.8107	25.5374	25.8187	25.2792	25.8346	25.5374
1954	O15121	Sphingolipid delta(4)-desaturase DES1	DEGS1	25.398	25.0906	24.6057	25.4049	25.8102	25.8017	24.6772	25.0199	24.7312	26.2339	25.9825	25.6407
3101	P35659	Protein DEK	DEK	29.872	29.7697	29.8666	29.5325	29.9061	29.7288	30.183	29.9336	29.826	29.5332	29.6193	29.5308
280	A0A0A0MS49	DENN domain-containing protein 1A	DENND1A	22.2497	22.856	NA	NA	NA	NA	20.6227	23.0085	NA	22.0493	NA	21.6117
7219	R4GN35	DENN domain-containing protein 4C	DENND4C	29.0663	29.6529	29.7543	29.5754	28.8933	29.7617	29.3318	29.3498	29.7677	29.6038	29.0504	29.2943
1357	G3V1S3	DENN domain-containing protein 5B	DENND5B	25.0261	25.0151	24.6666	25.3684	23.1737	24.6538	24.5161	25.0114	24.8094	25.1582	24.5192	24.6497
4999	Q8IWF6	Protein DENND6A	DENND6A	26.1997	26.627	26.4483	25.8196	25.8851	25.7509	26.0982	25.826	27.253	25.7473	25.4173	24.6103
2043	O43583	Density-regulated protein	DENR	28.2914	26.6137	27.5971	27.9121	28.3996	28.399	28.1362	26.9286	27.2926	28.8843	27.6674	28.1467
7051	Q9Y315	Deoxyribose-phosphate aldolase	DERA	27.7282	27.4981	27.7091	27.6576	27.8569	27.8975	27.5302	27.7334	26.8742	27.3808	27.9261	27.7554
678	B4E1G1	Derlin-1	DERL1	27.0855	26.978	26.8719	27.2871	27.8064	27.1334	27.4339	26.5131	26.6173	27.5047	27.2844	27.1318
6153	Q9GZP9	Derlin-2	DERL2	23.757	24.9188	24.276	25.0627	25.7242	25.3211	24.9637	24.6164	24.6631	24.9603	25.2264	26.2275
4639	Q6ICB0	Desumoylating isopeptidase 1	DESI1	25.9837	26.1294	26.1618	25.6507	25.2584	25.5332	26.7182	26.5117	26.3452	25.9431	25.9807	26.1351
1832	O00273	DNA fragmentation factor subunit alpha	DFFA	29.3813	28.9262	29.4258	28.9103	29.2118	29.1516	29.3018	29.494	28.4218	28.0624	29.3008	29.3312
675	B4DZS0	DNA fragmentation factor subunit beta	DFFB	24.6013	24.8768	24.0578	26.0035	25.955	24.6667	25.6385	25.8173	25.9466	NA	25.2774	24.1901
2113	O60443	Non-syndromic hearing impairment protein 5	DFNA5	28.2757	27.9588	28.3762	28.2177	28.0632	28.2223	27.8566	28.2147	28.3517	28.7028	28.0871	28.1311
243	A0A0A0MR74	Diacylglycerol O-acyltransferase 1	DGAT1	NA	NA	NA	21.5738	21.6902	NA	NA	22.7967	NA	23.5724	21.3125	21.8764
2906	P23743	Diacylglycerol kinase alpha	DGKA	26.3305	26.7435	26.5675	26.4914	25.4284	26.5402	26.4853	25.9664	26.1836	25.7338	25.5994	26.147
4328	Q16854-2	Deoxyguanosine kinase, mitochondrial	DGUOK	23.2313	23.6545	23.9739	23.3612	NA	24.352	23.4505	22.8757	23.858	24.249	23.9777	23.2085
4218	Q15392-2	Delta(24)-sterol reductase	DHCR24	27.8535	27.9166	27.9918	27.7698	28.0615	27.9342	27.7861	27.5848	27.5288	28.0261	28.2695	27.8188
6754	Q9UBM7	7-dehydrocholesterol reductase	DHCR7	27.8465	27.8606	28.5831	28.0156	29.1747	28.3696	28.3766	28.6987	28.3926	28.1703	28.7825	28.795
2461	P00374	Dihydrofolate reductase	DHFR	28.2461	28.4113	28.1848	28.4182	28.1053	28.5517	28.4404	28.4595	28.7312	28.5606	28.134	28.3484
3781	Q02127	Dihydroorotate dehydrogenase (quinone), mitochondrial	DHODH	26.5126	26.6778	26.7892	26.8374	27.3534	26.9985	27.1429	27.2585	26.1012	26.4416	27.2983	26.7852
3292	P49366	Deoxyhypusine synthase	DHPS	27.4817	27.2237	27.629	27.0736	27.3478	27.4463	26.8763	27.0843	25.5098	26.9172	27.7037	26.9783
5746	Q96LJ7	Dehydrogenase/reductase SDR family member 1	DHRS1	24.8021	23.8245	24.7728	25.362	25.5341	25.5322	25.0758	25.2274	23.9307	24.4014	25.656	25.8461
4731	Q6UWP2	Dehydrogenase/reductase SDR family member 11	DHRS11	26.3932	26.6233	26.649	26.4741	25.9655	26.9392	26.5649	26.9634	26.8531	26.5777	26.7779	26.0188
4733	Q6UX07-2	Dehydrogenase/reductase SDR family member 13	DHRS13	23.0267	23.2388	22.8587	23.0213	24.1096	23.9774	23.4694	24.3254	23.6376	23.5474	23.4183	23.0739
3967	Q13268	Dehydrogenase/reductase SDR family member 2, mitochondrial	DHRS2	27.6375	27.688	27.5383	25.3815	24.0492	25.0163	27.5647	27.7484	27.4989	26.29	26.3086	26.3118
2275	O75911	Short-chain dehydrogenase/reductase 3	DHRS3	26.93	26.8424	27.1917	27.5196	27.9874	27.5496	27.5149	27.583	27.4262	28.0891	28.0232	27.3096
5994	Q9BTZ2-8	Dehydrogenase/reductase SDR family member 4	DHRS4	26.185	26.217	26.0798	26.1728	NA	26.1242	25.3867	24.9199	25.3148	24.0209	24.9247	25.7503
7058	Q9Y394-2	Dehydrogenase/reductase SDR family member 7	DHRS7	28.7293	28.4932	28.2707	28.7016	29.0431	28.6878	28.9506	29.0902	28.8391	28.667	29.0487	28.6285
408	A0A0C4DGQ8	Dehydrogenase/reductase SDR family member 7B	DHRS7B	26.0089	25.57	25.8251	26.0301	25.892	26.0964	26.7321	25.9549	25.9168	26.2644	26.218	26.2205
5696	Q96HY7	Probable 2-oxoglutarate dehydrogenase E1 component DHKTD1, mitochondrial	DHTKD1	26.7304	26.3712	26.6939	26.6543	25.2981	26.3992	27.0196	26.6412	26.5534	25.7697	25.533	25.6891
2002	O43143	Pre-mRNA-splicing factor ATP-dependent RNA helicase DHX15	DHX15	32.2409	32.4021	32.5198	32.3107	32.0572	32.0559	32.1563	31.9927	32.3191	32.1408	32.0881	32.1818
2088	O60231	Putative pre-mRNA-splicing factor ATP-dependent RNA helicase DHX16	DHX16	29.1894	29.1767	28.9829	29.1821	28.3116	28.8821	29.0972	28.8695	28.6743	28.6089	28.721	28.8605
139	A0A087WYN9	ATP-dependent RNA helicase DHX29	DHX29	27.7313	27.6666	27.5809	27.8492	26.6945	27.6754	27.4649	27.8676	27.7016	28.0468	27.4469	27.5102
1562	H7BXY3	Putative ATP-dependent RNA helicase DHX30	DHX30	29.4927	29.3525	29.279	29.5639	28.4039	28.9039	29.6891	29.4262	29.7102	29.1754	28.986	29.117
4073	Q14147	Probable ATP-dependent RNA helicase DHX34	DHX34	26.4268	25.6487	25.7008	26.4628	25.0694	26.3584	25.6465	26.3655	25.7386	25.9106	25.6086	25.4544
6230	Q9H2U1	ATP-dependent RNA helicase DHX36	DHX36	29.4493	29.3645	29.2507	29.3369	28.7193	28.8479	29.2032	29.1045	28.9811	28.7263	28.7329	28.7389
1248	F5H3Y4	Probable ATP-dependent RNA helicase DHX37	DHX37	24.631	24.7161	24.2334	24.2839	23.8809	23.9399	24.5568	24.3951	24.1329	23.623	23.8706	24.595
5448	Q92620	Pre-mRNA-splicing factor ATP-dependent RNA helicase PRP16	DHX38	27.9153	27.7856	27.6362	28.0047	28.1969	27.9637	27.747	27.6847	28.1873	27.6514	27.6258	27.6234
4665	Q6P158	Putative ATP-dependent RNA helicase DHX57	DHX57	28.66	28.5106	28.4362	28.7841	27.8081	28.3024	28.0831	28.6106	28.3858	28.1195	27.8479	27.9944
1259	F5H658	ATP-dependent RNA helicase DHX8	DHX8	26.0482	25.6922	25.6299	25.9979	25.3054	25.8455	26.1516	26.259	26.6977	25.6948	25.5359	25.9011
3861	Q08211	ATP-dependent RNA helicase A	DHX9	32.7848	32.6202	32.4384	32.9702	32.7551	32.8638	32.7389	32.9389	32.851	32.7807	32.6145	32.5768
6463	Q9NR28-2	Diablo homolog, mitochondrial	DIABLO	27.8715	27.6784	28.0367	27.6403	27.4906	27.5202	28.1305	26.7719	28.4755	27.7389	27.6931	28.8517
446	A0A0G2JH68	Protein diaphanous homolog 1	DIAPH1	31.9032	31.7431	31.5498	31.687	31.3857	31.3877	31.4428	31.4926	31.3784	31.0117	31.1999	31.1597
6512	Q9NSV4	Protein diaphanous homolog 3	DIAPH3	28.2319	27.9973	28.1117	27.809	27.4678	27.4881	27.3693	27.4982	27.4759	26.9868	27.2044	26.8118
6971	Q9UPY3-2	Endoribonuclease Dicer	DICER1	26.9456	26.5363	26.4376	26.8009	26.1418	26.3811	26.5005	27.1846	26.061	26.36	26.3718	26.487
5980	Q9BTC0	Death-inducer obliterator 1	DIDO1	27.557	27.2146	27.5343	27.8567	27.4495	26.8985	27.4061	27.6572	27.6436	27.7622	27.0347	27.0624
4606	Q68CQ4	Digestive organ expansion factor homolog	DIEXF	27.0089	26.997	26.8065	26.6108	26.4093	26.4741	26.7458	26.2654	27.1909	26.5794	26.4771	26.6437
393	A0A0C4DGB1	Probable dimethyladenosine transferase	DIMT1	26.1709	24.6249	24.5182	23.9999	23.4984	23.9913	26.7537	24.5136	23.4006	24.3471	24.2389	24.2152
4133	Q14689-6	Disco-interacting protein 2 homolog A	DIP2A	25.1211	25.1154	24.8546	25.8526	25.0023	25.2271	27.642	21.8469	24.506	24.6174	23.7739	23.7093
6719	Q9P265	Disco-interacting protein 2 homolog B	DIP2B	29.3914	29.0713	28.999	29.1325	28.7937	28.705	28.8152	29.1208	29.0954	29.1128	28.6747	28.6678
3831	Q05BS2	Disrupted in renal carcinoma protein 2	DIRC2	22.7683	22.5831	24.0096	22.6754	NA	NA	23.0637	23.3384	NA	22.733	23.7976	23.5561
7022	Q9Y2L1	Exosome complex exonuclease RRP44	DIS3	30.1834	30.1184	29.9915	30.0911	29.1984	29.8653	29.8588	29.996	30.2017	29.9874	29.6172	29.4066
5339	Q8TF46	DIS3-like exonuclease 1	DIS3L	24.1751	24.2409	23.5032	23.3054	22.8023	22.7971	25.424	25.0457	24.0494	26.7324	23.4216	26.921
5039	Q8IYB7	DIS3-like exonuclease 2	DIS3L2	28.3723	28.3817	28.2085	28.5258	27.0656	27.9528	27.802	28.1561	28.5145	27.8398	27.7565	27.527
2156	O60832	H/ACA ribonucleoprotein complex subunit 4	DKC1	26.9908	26.8841	27.1215	26.6127	26.7998	26.8902	26.879	26.6036	27.3196	26.479	26.7435	27.3605
6786	Q9UFM8	Neuroplastin	DKFZp566H1924	27.4237	27.5459	27.5454	27.8726	27.444	28.015	27.7321	27.5506	27.8719	27.485	27.3142	27.962
2023	Q9UG54	Mitogen-activated protein kinase kinase kinase 7	DKFZp586F0420	22.4623	22.7928	22.6386	21.6839	NA	21.2934	21.4509	NA	NA	21.448	NA	NA
4829	Q7Z319	MAP kinase-interacting serine/threonine-protein kinase 1	DKFZp686E14208	23.2145	23.8285	23.9948	23.559	23.2107	24.2202	21.9897	23.8249	21.6258	22.5023	23.147	22.2336
1461	H0YDD4	Acetyltransferase component of pyruvate dehydrogenase complex	DLAT	30.0311	30.181	30.3727	30.538	30.2603	30.1576	30.1585	30.2985	30.7555	30.33	30.1682	30.4251
2623	P09622	Dihydrolipoyl dehydrogenase, mitochondrial	DLD	31.1873	31.0736	31.7226	31.1013	31.6569	31.375	31.4457	31.1911	31.9885	31.2863	31.4773	31.3978
370	A0A0C4DFT3	Disks large homolog 1	DLG1	26.2049	26.1263	25.937	26.4615	25.7201	26.0156	25.9021	25.7569	26.3837	26.041	26.1744	25.3932
5472	Q92796-3	Disks large homolog 3	DLG3	25.6442	25.9078	25.6721	25.9933	25.8258	26.1527	25.9522	26.0484	25.6165	25.2318	25.8845	25.3834
356	A0A0B4J2C2	Disks large-associated protein 4	DLGAP4	24.3244	23.3512	23.7477	24.3719	24.6672	25.0588	23.7552	24.4151	24.1	24.8747	24.7778	24.5091
4221	Q15398-1	Disks large-associated protein 5	DLGAP5	22.8276	23.0679	22.8058	23.0052	21.2742	21.6772	22.0959	21.5197	20.6218	22.3285	22.8692	23.0153
3119	P36957	Dihydrolipoyllysine-residue succinyltransferase component of 2-oxoglutarate dehydrogenase complex, mitochondrial	DLST	30.6973	30.5425	30.3851	30.8715	31.1267	31.0897	31.0025	30.6472	31.2034	30.7933	30.6332	30.8492
6426	Q9NPF5	DNA methyltransferase 1-associated protein 1	DMAP1	24.6292	24.4899	24.8921	24.8221	24.069	25.2129	24.7972	24.6238	25.9406	25.1443	23.9291	25.6814
2689	P11532-4	Dystrophin	DMD	26.5539	26.563	26.5197	26.4319	27.2926	26.2484	26.0051	26.33	26.3081	26.3822	26.4728	26.5971
1242	F5H269	DmX-like protein 1	DMXL1	24.2374	24.553	24.7956	25.1113	25.6596	25.3376	24.7956	25.5529	25.0942	25.2677	24.2625	25.2251
4957	Q86Y56	Dynein assembly factor 5, axonemal	DNAAF5	29.2081	29.2563	29.3274	29.204	28.6153	29.108	28.7038	28.6787	29.406	28.677	28.8509	28.6793
3036	P31689	DnaJ homolog subfamily A member 1	DNAJA1	30.5913	30.5331	30.4615	29.9431	30.434	30.2275	30.0527	29.8889	29.7645	28.8628	30.1212	29.8633
2159	O60884	DnaJ homolog subfamily A member 2	DNAJA2	28.7837	28.9222	29.412	28.6631	29.209	28.7823	28.9349	28.7266	28.1287	28.6576	28.7845	28.612
5645	Q96EY1	DnaJ homolog subfamily A member 3, mitochondrial	DNAJA3	27.4575	27.5536	27.3185	27.3475	27.496	27.567	27.7484	27.5888	26.5819	27.1783	27.782	27.5577
2929	P25685	DnaJ homolog subfamily B member 1	DNAJB1	30.8334	30.8551	30.7563	30.6131	30.8417	30.8491	30.5572	30.763	30.4227	30.4866	30.9682	30.7909
6763	Q9UBS4	DnaJ homolog subfamily B member 11	DNAJB11	28.911	28.7278	28.9863	28.6213	29.4311	28.9349	29.0908	29.0471	28.4798	28.8802	29.3364	29.2766
1666	V9GYN7	DnaJ homolog subfamily B member 12	DNAJB12	NA	22.9939	23.1651	22.2488	25.5169	22.9184	25.0193	24.2259	22.6616	NA	24.1136	23.0836
5281	Q8TBM8	DnaJ homolog subfamily B member 14	DNAJB14	22.8813	23.9903	24.2396	23.6007	23.0213	22.9649	24.1052	23.9765	23.8986	24.745	22.9767	24.9106
6777	Q9UDY4	DnaJ homolog subfamily B member 4	DNAJB4	26.3747	26.1575	26.9613	26.5132	26.7835	26.4477	26.4593	26.4506	26.185	26.7131	26.5037	26.3386
1122	E9PH18	DnaJ homolog subfamily B member 6	DNAJB6	26.3646	26.253	26.2199	26.2476	25.8183	26.1405	26.4343	26.4568	26.1198	26.0749	26.0367	25.4764
5732	Q96KC8	DnaJ homolog subfamily C member 1	DNAJC1	25.4467	25.6124	25.9435	25.8393	25.7393	25.2539	25.5448	25.1904	25.7957	25.6776	25.2843	25.5583
5018	Q8IXB1-2	DnaJ homolog subfamily C member 10	DNAJC10	27.3046	27.5861	27.7929	27.9009	27.2981	27.8495	27.9233	27.7618	27.8606	27.5263	27.7742	28.0759
6554	Q9NVH1	DnaJ homolog subfamily C member 11	DNAJC11	26.5175	26.6666	26.8203	27.2533	27.1315	26.9382	28.1507	28.0467	28.1743	27.534	27.2377	27.2155
2190	O75165	DnaJ homolog subfamily C member 13	DNAJC13	29.1991	29.4111	29.3901	29.365	29.4335	29.3554	29.1593	29.3825	29.302	29.0802	29.0621	28.9171
6561	Q9NVM6	DnaJ homolog subfamily C member 17	DNAJC17	24.1602	22.7294	22.4085	21.9914	23.4887	23.1171	NA	22.0314	22.1896	23.7994	22.6754	22.7466
5608	Q96DA6	Mitochondrial import inner membrane translocase subunit TIM14	DNAJC19	26.051	25.7349	26.054	26.045	24.4383	26.5291	26.0398	27.1303	26.6669	26.719	26.3381	27.0777
5850	Q99543	DnaJ homolog subfamily C member 2	DNAJC2	29.3625	29.3754	29.9144	29.3166	29.1475	28.9713	29.2255	28.8868	29.5598	29.538	29.0112	29.5432
4432	Q5F1R6	DnaJ homolog subfamily C member 21	DNAJC21	27.2216	27.2793	27.3813	27.1978	27.2075	27.1214	26.9236	26.6579	26.6369	26.2965	26.2321	26.7518
3959	Q13217	DnaJ homolog subfamily C member 3	DNAJC3	26.9878	27.8161	25.4318	26.9686	27.7295	27.3285	27.5179	27.7195	27.8304	27.5891	27.1781	26.9527
6249	Q9H3Z4	DnaJ homolog subfamily C member 5	DNAJC5	25.591	25.3185	25.4427	24.7971	26.6903	25.7246	26.9114	26.4092	23.1705	22.9273	27.366	27.352
5860	Q99615	DnaJ homolog subfamily C member 7	DNAJC7	30.5307	30.5379	31.2431	30.4145	30.0908	30.2894	30.0732	30.1998	30.7938	30.4963	30.0529	30.9721
2280	O75937	DnaJ homolog subfamily C member 8	DNAJC8	29.1855	29.2266	29.5135	29.3553	29.2458	29.2942	29.137	29.2711	29.24	29.1203	29.5391	29.3187
5401	Q8WXX5	DnaJ homolog subfamily C member 9	DNAJC9	29.1926	29.1729	29.309	28.8766	29.5061	28.9583	29.2945	28.795	28.634	28.9176	29.3664	29.1106
1811	O00115-2	Deoxyribonuclease-2-alpha	DNASE2	25.9028	26.031	27.5136	27.1891	28.358	26.2501	26.1061	27.5042	25.4017	26.1237	27.8922	27.5153
5235	Q8NFT8	Delta and Notch-like epidermal growth factor-related receptor	DNER	24.1543	24.5692	24.0531	24.5914	24.9237	24.6499	24.9895	23.9738	24.3693	25.199	25.1355	25.5693
437	A0A0D9SFE4	Dynamin-1	DNM1	28.1547	27.9447	27.7596	27.9418	27.0709	27.2821	27.9955	27.956	28.1512	27.8726	26.8793	27.528
1845	O00429	Dynamin-1-like protein	DNM1L	30.9233	31.102	31.3386	30.9219	30.5745	30.7017	30.7579	30.8056	31.0496	30.6304	30.3738	30.8575
3345	P50570	Dynamin-2	DNM2	31.436	31.4119	31.3491	31.6256	30.9593	30.7298	31.2543	31.0989	31.3908	32.5985	32.4568	32.5155
4742	Q6XZF7	Dynamin-binding protein	DNMBP	27.2645	26.6725	27.8406	27.0416	26.9364	26.8029	26.6456	26.7367	27.5267	26.7643	26.3484	26.6606
2939	P26358	DNA (cytosine-5)-methyltransferase 1	DNMT1	30.2945	30.2406	30.0925	30.309	30.0138	30.0211	30.163	30.2868	30.1575	30.016	29.9051	29.8469
1049	E7ETB3	Aspartyl aminopeptidase	DNPEP	28.8494	28.912	29.0437	28.8954	29.1916	28.877	28.901	28.2637	28.5308	28.5863	28.5264	28.8504
1441	H0Y8X4	2-deoxynucleoside 5-phosphate N-hydrolase 1	DNPH1	29.6773	29.8663	29.8133	29.7403	27.6336	29.7973	29.743	30.42	29.4536	29.7824	29.6344	29.5874
6302	Q9H7D0	Dedicator of cytokinesis protein 5	DOCK5	29.4972	29.4989	29.3726	29.5375	29.4058	29.1428	29.0272	29.3166	29.1021	29.4685	29.1067	29.2097
1434	H0Y7L2	Dedicator of cytokinesis protein 7	DOCK7	29.2402	29.0498	29.0608	29.1658	28.5593	28.639	29.0621	29.2344	28.9467	28.939	28.8559	28.7865
215	A0A088AWN3	Dedicator of cytokinesis protein 9	DOCK9	25.5088	25.2954	26.1368	26.053	25.8019	25.0375	24.441	24.7056	24.3629	25.0461	25.3607	25.2151
5999	Q9BU89	Deoxyhypusine hydroxylase	DOHH	27.2705	26.8725	27.3038	27.1468	27.5267	27.4376	26.9036	26.887	26.8751	27.0144	27.1605	26.5616
4961	Q86YN1	Dolichyldiphosphatase 1	DOLPP1	24.3555	24.5708	24.5271	24.8268	25.3139	21.5294	22.306	24.7466	24.3827	23.5117	22.3898	21.2918
6238	Q9H3H5-3	UDP-N-acetylglucosamine--dolichyl-phosphate N-acetylglucosaminephosphotransferase	DPAGT1	21.2528	20.748	23.6625	23.5071	23.0493	23.1206	24.3268	22.3103	23.2777	22.8301	22.4183	22.8222
6040	Q9BVM2	Protein DPCD	DPCD	26.6856	26.8319	26.8844	26.1616	26.405	26.859	26.1357	26.4489	26.7181	27.1209	27.428	27.2671
1637	J3KMZ8	Zinc finger protein ubi-d4	DPF2	24.4581	24.6391	24.3149	23.5196	23.7137	24.5687	23.0733	23.3481	22.5839	22.8878	24.0284	22.7017
1616	I3L1H5	Diphthamide biosynthesis protein 1	DPH1	25.3952	25.9916	25.395	24.9893	25.4596	25.8126	25.0126	25.1561	24.3076	25.4964	25.1733	24.7894
5912	Q9BQC3-3	Diphthamide biosynthesis protein 2	DPH2	23.9896	25.4273	25.0375	23.6352	24.4282	24.1682	23.52	23.8521	25.038	25.7557	23.6937	24.7446
6229	Q9H2P9	Diphthine synthase	DPH5	27.993	27.9522	27.7808	27.7961	27.8491	27.3432	27.2041	27.6926	27.1651	27.5717	27.6941	27.3272
1502	H0YNH5	Diphthine--ammonia ligase	DPH6	24.6869	NA	23.2809	23.0086	NA	22.9233	NA	NA	NA	NA	NA	NA
2145	O60762	Dolichol-phosphate mannosyltransferase subunit 1	DPM1	29.3506	29.2523	29.0841	29.5411	29.6331	29.5268	29.5344	29.7244	29.5577	29.5721	29.3914	29.3385
1352	G3V1D3	Dipeptidyl peptidase 3	DPP3	29.8914	30.0743	30.4736	30.1858	29.4944	29.8335	29.6719	29.6711	30.2789	29.9064	29.4253	30.0233
6817	Q9UHL4	Dipeptidyl peptidase 2	DPP7	26.8383	26.5753	26.8049	26.8726	27.3933	26.4979	26.7992	25.5596	26.4725	26.2849	25.1566	26.9108
4735	Q6V1X1-5	Dipeptidyl peptidase 8	DPP8	24.5726	24.8927	24.5883	24.0514	23.2459	23.6429	24.2887	21.547	24.2322	24.4257	22.96	24.3163
4884	Q86TI2	Dipeptidyl peptidase 9	DPP9	28.7611	28.6696	28.6954	28.4637	27.672	28.2176	28.4033	28.0825	29.1976	28.6456	27.8998	28.2701
3912	Q12882	Dihydropyrimidine dehydrogenase [NADP(+)]	DPYD	28.0036	27.8849	27.8893	28.278	26.9397	28.0321	27.6227	27.7819	27.8943	27.8201	27.7135	27.5884
4299	Q16555	Dihydropyrimidinase-related protein 2	DPYSL2	31.4971	31.6689	31.6375	31.8181	31.9171	31.5499	31.4035	31.3431	31.5906	31.6944	31.5277	31.5331
1881	O14531	Dihydropyrimidinase-related protein 4	DPYSL4	26.3883	26.4217	26.7321	26.9	26.9324	26.0247	26.5375	25.3324	26.2063	26.7515	26.3935	27.0092
3768	Q01658	Protein Dr1	DR1	28.052	28.1157	27.4352	27.8333	27.9126	27.4837	28.2389	27.1599	26.6416	27.9513	27.8145	27.7075
791	C9JCC6	Dr1-associated corepressor	DRAP1	27.668	27.4872	27.3106	27.5058	27.4749	27.314	27.5069	27.5404	27.7764	27.5628	27.3099	27.1126
7007	Q9Y295	Developmentally-regulated GTP-binding protein 1	DRG1	29.2286	29.3775	29.5272	29.1304	29.4985	29.4831	29.267	29.0165	28.5998	29.2431	29.485	29.4211
3479	P55039	Developmentally-regulated GTP-binding protein 2	DRG2	28.503	28.4081	28.5912	27.9911	28.3657	28.35	28.5536	28.5307	28.0561	28.2744	28.6669	28.342
4068	Q14126	Desmoglein-2	DSG2	28.4108	28.1979	28.0955	28.3692	28.0441	28.1176	28.7771	28.767	28.8088	28.2422	28.3582	28.1954
4464	Q5JW53	Kinetochore-associated protein DSN1 homolog	DSN1	23.9136	23.7602	24.6488	24.1277	24.2763	24.2399	23.8892	24.4363	24.7731	24.5551	24.05	24.6149
2764	P15924	Desmoplakin	DSP	33.1904	32.9618	32.9773	33.4832	33.3797	33.1274	33.284	33.2606	33.1613	33.1442	32.6631	33.0748
1097	E9PHM6	Dystonin	DST	28.0225	27.9881	26.0667	28.1713	28.4993	27.2201	27.6341	27.9399	28.8445	29.1999	26.5621	26.6779
3543	P60981	Destrin	DSTN	30.1218	30.1124	29.7649	30.2215	29.7733	30.1492	30.1193	30.3845	29.774	30.245	30.138	30.1573
5323	Q8TEA8	D-tyrosyl-tRNA(Tyr) deacylase 1	DTD1	26.7669	26.7306	26.5208	26.6251	26.1948	26.2617	26.6504	26.4261	26.0582	26.4033	26.2941	25.914
1067	E7EVB6	Dystrobrevin	DTNB	22.086	NA	22.5487	NA	NA	NA	22.7685	21.7799	NA	22.4333	NA	NA
5113	Q8N5C7-2	DTW domain-containing protein 1	DTWD1	23.4303	21.6253	NA	22.0867	22.6863	NA	23.6654	21.9793	22.2926	22.9431	21.7995	NA
5304	Q8TDB6	E3 ubiquitin-protein ligase DTX3L	DTX3L	22.6325	23.7804	23.7149	23.7552	22.6921	23.1055	22.9991	22.8937	24.1305	24.1053	23.1333	24.3952
2910	P23919	Thymidylate kinase	DTYMK	30.1892	30.1157	30.1431	30.0079	29.0468	30.188	30.2421	30.4799	30.1399	30.2344	30.2763	30.3814
4675	Q6P1R4	tRNA-dihydrouridine(16/17) synthase [NAD(P)(+)]-like	DUS1L	25.0983	25.2053	25.4831	25.1418	24.9179	25.086	25.3002	25.1477	24.3745	25.8338	24.9228	25.1527
1059	E7EUN9	tRNA-dihydrouridine(20) synthase [NAD(P)+]-like	DUS2	26.4895	26.4582	26.3263	26.0335	26.7263	25.6681	26.5953	26.5569	26.8908	25.7034	25.8266	25.7064
5662	Q96G46	tRNA-dihydrouridine(47) synthase [NAD(P)(+)]-like	DUS3L	27.8359	28.123	28.0913	28.0099	27.7168	27.6933	27.9522	27.7097	27.9351	27.6456	27.7684	27.8737
6947	Q9UNI6	Dual specificity protein phosphatase 12	DUSP12	27.7778	27.642	28.0937	27.4672	28.0695	27.6944	27.7954	27.5358	27.6942	27.446	27.3844	27.1805
6038	Q9BVJ7	Dual specificity protein phosphatase 23	DUSP23	28.29	28.4763	28.2754	28.1146	27.5094	28.1435	28.3337	28.435	28.2216	28.4064	28.2754	28.3804
3371	P51452	Dual specificity protein phosphatase 3	DUSP3	29.5927	29.5881	29.4957	29.3129	28.8897	29.3762	29.48	29.6279	29.2967	29.5793	29.5128	29.4254
5893	Q99956	Dual specificity protein phosphatase 9	DUSP9	26.1317	26.2547	25.9494	26.096	27.1568	26.6915	25.8059	25.952	25.373	26.2322	26.2115	25.3815
3060	P33316-2	Deoxyuridine 5-triphosphate nucleotidohydrolase, mitochondrial	DUT	30.4505	30.3729	30.2317	30.1242	30.4142	30.0873	30.8006	30.221	29.9666	30.3808	30.3285	30.4625
1629	I3L2W9	Segment polarity protein dishevelled homolog DVL-2	DVL2	25.5697	25.6524	25.6231	24.9946	23.9886	24.325	25.0171	24.7435	24.7808	25.2277	24.4741	24.3466
2295	O77932	Decapping and exoribonuclease protein	DXO	25.5712	26.0446	25.6219	25.6035	26.0889	25.6697	26.0571	25.977	25.7556	25.5088	25.4021	25.4862
4086	Q14204	Cytoplasmic dynein 1 heavy chain 1	DYNC1H1	29.7684	29.9171	30.234	31.558	34.5825	34.8333	34.8513	34.8766	34.754	35.0451	34.8309	34.6277
3983	Q13409-6	Cytoplasmic dynein 1 intermediate chain 2	DYNC1I2	29.3545	29.887	29.8932	29.4091	28.0372	29.1949	28.9903	28.8239	29.3792	28.992	28.5379	29.8083
7191	Q9Y6G9	Cytoplasmic dynein 1 light intermediate chain 1	DYNC1LI1	30.0008	30.0453	30.079	29.5933	29.4622	29.4405	29.5859	29.4758	30.156	29.7519	29.3605	29.6046
2012	O43237	Cytoplasmic dynein 1 light intermediate chain 2	DYNC1LI2	29.6353	29.6015	29.4753	29.2648	29.3548	29.3821	29.3058	29.18	29.3697	29.4832	29.0196	28.9456
3656	P63167	Dynein light chain 1, cytoplasmic	DYNLL1	25.0682	25.4956	25.9275	29.9929	25.2897	30.8295	27.7249	27.3988	29.0013	30.5937	30.6569	30.67
6415	Q9NP97	Dynein light chain roadblock-type 1	DYNLRB1	NA	21.8327	23.5777	28.8057	28.6404	29.2095	26.7127	23.0321	27.3364	29.5671	29.338	29.0991
3657	P63172	Dynein light chain Tctex-type 1	DYNLT1	27.138	26.694	27.181	26.7505	25.8796	26.9746	26.2479	26.8042	25.9391	27.0719	26.2437	27.0858
559	A6NGJ0	Dynein light chain Tctex-type 3	DYNLT3	25.1017	24.9421	25.2301	24.8998	24.5231	25.1146	25.2674	25.3578	24.3491	25.2545	25.4054	25.7653
4030	Q13627-3	Dual specificity tyrosine-phosphorylation-regulated kinase 1A	DYRK1A	24.0541	24.3612	23.1381	23.9659	24.9974	24.0059	22.996	23.103	NA	24.2213	22.9205	23.2662
1546	H3BTB7	Probable glutamate--tRNA ligase, mitochondrial	EARS2	25.6237	25.7991	25.1594	25.5374	25.7605	25.3653	25.9001	25.7704	25.4734	25.0448	25.257	25.2388
1593	H7C2Q8	Probable rRNA-processing protein EBP2	EBNA1BP2	27.9023	27.3816	27.2185	27.0909	27.3768	27.3606	27.6652	27.4972	26.6079	26.8034	27.4784	27.7567
4194	Q15125	3-beta-hydroxysteroid-Delta(8),Delta(7)-isomerase	EBP	30.0884	30.2195	30.0815	30.6074	30.8983	30.8997	30.7443	30.9082	31.1228	31.1837	30.9325	31.0346
2440	O95905	Protein SGT1	ECD	25.7866	26.3563	26.7512	25.9519	25.3576	24.9461	25.4726	25.0248	26.0093	25.8213	24.9531	25.6802
664	B4DKB2	Endothelin-converting enzyme 1	ECE1	26.253	26.2771	26.1971	26.5626	25.7422	26.182	26.4827	26.1556	26.1709	26.2943	26.0063	26.0847
2108	O60344-4	Endothelin-converting enzyme 2	ECE2	26.2292	26.3806	25.9584	26.1035	23.3008	26.4195	25.6849	26.0582	25.9521	26.0824	25.568	26.1441
3930	Q13011	Delta(3,5)-Delta(2,4)-dienoyl-CoA isomerase, mitochondrial	ECH1	30.2316	30.3221	30.3255	30.6527	31.1159	30.9962	30.627	30.4855	30.6516	30.4166	30.9028	30.5204
6521	Q9NTX5-6	Ethylmalonyl-CoA decarboxylase	ECHDC1	27.2171	27.0895	27.1155	26.6505	27.2957	27.5095	26.9022	27.1811	27.1802	26.8175	27.4453	26.8164
5611	Q96DC8	Enoyl-CoA hydratase domain-containing protein 3, mitochondrial	ECHDC3	25.8598	25.5925	25.558	25.8134	25.4093	25.5373	25.3056	25.7175	25.6255	25.7958	25.2703	26.0268
3001	P30084	Enoyl-CoA hydratase, mitochondrial	ECHS1	31.3396	31.3971	31.1869	31.5728	31.072	31.5089	31.538	31.51	31.2517	31.5965	31.3337	31.7967
3180	P42126	Enoyl-CoA delta isomerase 1, mitochondrial	ECI1	29.9905	29.9442	29.8838	30.1204	29.4403	30.0144	29.7826	29.6618	29.1002	29.4169	30.0441	29.8301
390	A0A0C4DGA2	Enoyl-CoA delta isomerase 2, mitochondrial	ECI2	28.5135	28.3612	28.6935	28.65	29.5877	29.2395	28.4047	28.6671	28.2656	28.3753	29.1205	29.0295
1696	J3KTF5	Evolutionarily conserved signaling intermediate in Toll pathway, mitochondrial	ECSIT	21.506	NA	21.7892	23.1424	24.8833	25.0407	22.9037	23.1832	NA	23.3599	23.0501	23.3793
6328	Q9H8V3-2	Protein ECT2	ECT2	25.1155	25.2967	24.5707	24.0439	23.9409	24.2479	23.2676	24.3772	24.6943	24.5937	23.9553	23.3963
5649	Q96F86	Enhancer of mRNA-decapping protein 3	EDC3	27.1839	26.9569	26.8324	26.4709	26.5053	26.2167	26.4839	25.4263	27.8522	25.952	25.9986	26.5448
4677	Q6P2E9	Enhancer of mRNA-decapping protein 4	EDC4	29.7469	29.7489	29.6608	29.3705	28.9906	28.9885	29.1971	29.0705	29.0579	29.1108	28.9046	29.0836
6127	Q9BZQ6-2	ER degradation-enhancing alpha-mannosidase-like protein 3	EDEM3	26.7407	26.68	26.4679	26.7852	26.2269	26.7862	26.2825	26.6648	26.3757	26.5525	26.3524	25.6766
2157	O60869	Endothelial differentiation-related factor 1	EDF1	30.2241	30.0223	29.9304	29.2796	27.7553	29.6222	29.7984	30.255	30.2311	30.4246	30.1927	30.3313
4189	Q15075	Early endosome antigen 1	EEA1	29.8814	29.6571	29.4517	29.7648	29.5363	29.1892	29.3094	29.6066	29.7873	29.6608	28.9769	29.1728
2236	O75530-3	Polycomb protein EED	EED	24.0293	23.6286	23.7736	23.222	23.9563	23.7917	23.8524	23.7716	24.686	23.8197	23.7543	24.1011
3674	P68104	Elongation factor 1-alpha 1	EEF1A1	36.6682	36.6694	36.6699	36.4945	36.5922	36.6711	36.6055	36.6692	36.4896	36.4903	36.7371	36.5512
3825	Q05639	Elongation factor 1-alpha 2	EEF1A2	31.7948	31.7033	31.46	31.4933	32.0381	31.8627	31.1339	31.4358	30.953	31.5209	31.6177	31.4888
2915	P24534	Elongation factor 1-beta	EEF1B2	31.8522	31.9691	31.7052	31.607	30.2677	31.6027	31.7478	32.1657	31.4866	31.5736	31.4571	31.9705
2986	P29692	Elongation factor 1-delta	EEF1D	33.0708	33.0581	32.9091	32.9008	33.1252	32.8796	32.9307	32.9757	32.989	33.0474	33.0195	32.9181
2024	O43324	Eukaryotic translation elongation factor 1 epsilon-1	EEF1E1	30.9154	31.0515	30.8368	30.5965	30.8577	30.7116	30.8459	30.7123	30.2951	31.026	30.8869	30.814
2949	P26641	Elongation factor 1-gamma	EEF1G	34.7195	34.7229	34.8302	34.2215	34.4875	34.4531	34.4419	34.4946	34.086	34.1883	34.6637	34.3503
2721	P13639	Elongation factor 2	EEF2	36.2989	36.4231	36.4909	36.365	36.1995	36.3625	36.2201	36.3594	36.5468	36.168	36.0826	36.1735
1843	O00418	Eukaryotic elongation factor 2 kinase	EEF2K	25.267	25.5137	25.6541	25.7619	25.9822	25.0765	25.379	25.6132	25.9936	25.0679	24.7554	25.511
3521	P57772	Selenocysteine-specific elongation factor	EEFSEC	27.1019	27.3591	27.3711	27.3188	26.3981	27.0081	26.8376	26.4169	27.0901	27.0559	26.814	27.0721
3905	Q12805-2	EGF-containing fibulin-like extracellular matrix protein 1	EFEMP1	26.421	25.8661	25.9423	26.3314	26.4704	25.8226	26.3706	26.0276	26.9135	26.7993	26.4233	26.7586
197	A0A087X1Z2	EF-hand domain-containing protein D1	EFHD1	23.8375	23.8673	23.5977	23.1854	23.6231	23.0102	22.5118	23.7979	21.5048	23.0407	21.7552	23.0448
5586	Q96C19	EF-hand domain-containing protein D2	EFHD2	30.9039	30.8741	30.929	30.6724	31.262	30.7617	30.8578	30.629	30.4249	30.4622	31.1667	30.952
3735	P98172	Ephrin-B1	EFNB1	24.2523	23.9249	24.4985	23.3421	22.9376	22.0996	21.606	22.3231	21.265	24.611	23.768	23.9723
4827	Q7Z2Z2	Elongation factor Tu GTP-binding domain-containing protein 1	EFTUD1	28.9686	28.8318	28.766	28.8836	28.3629	28.5159	28.3496	28.5209	28.438	28.3021	28.5784	28.2946
4173	Q15029	116 kDa U5 small nuclear ribonucleoprotein component	EFTUD2	31.708	31.7478	31.6515	32.0247	31.2809	31.7696	31.7909	31.9131	31.906	31.8406	31.5477	31.5916
2471	P00533	Epidermal growth factor receptor	EGFR	31.0619	30.9135	30.8019	31.3174	30.8881	31.3225	31.0707	31.3366	31.0678	31.1256	30.8624	30.9407
6161	Q9GZT9	Egl nine homolog 1	EGLN1	27.5582	26.694	27.1469	27.5771	27.3606	28.0762	26.529	26.7929	25.648	26.6675	27.4829	27.2214
5201	Q8NDI1-3	EH domain-binding protein 1	EHBP1	24.776	24.5498	24.7473	24.4985	24.5974	23.432	24.1797	23.3816	24.8137	24.1933	23.4721	24.3043
5094	Q8N3D4	EH domain-binding protein 1-like protein 1	EHBP1L1	27.0535	27.3411	27.4174	27.7031	27.7222	26.8459	26.6094	27.1952	27.6518	27.3426	26.7469	26.8647
6266	Q9H4M9	EH domain-containing protein 1	EHD1	30.9946	31.1493	31.3907	31.1342	31.2335	30.9522	31.2599	30.6129	31.2984	30.513	30.7209	30.9872
6679	Q9NZN4	EH domain-containing protein 2	EHD2	29.2987	29.2932	29.4906	29.9561	29.7436	29.507	29.0908	28.6352	29.1951	29.353	29.2245	29.5951
6213	Q9H223	EH domain-containing protein 4	EHD4	28.6982	29.0829	28.9736	28.6376	28.393	28.4721	28.5791	28.4484	28.5453	28.7007	28.0495	28.7328
3866	Q08426	Peroxisomal bifunctional enzyme	EHHADH	28.1074	27.7641	27.9187	28.0588	27.3701	27.9277	27.8004	27.5916	27.9304	27.9159	27.7272	27.7686
6341	Q9H9B1-4	Histone-lysine N-methyltransferase EHMT1	EHMT1	21.8651	23.0002	21.8101	21.6218	22.5222	23.1347	22.3304	23.5022	22.7082	22.209	23.4415	23.2831
448	A0A0G2JIS2	Histone-lysine N-methyltransferase EHMT2	EHMT2	24.7278	25.6081	24.3916	24.718	24.106	24.1617	24.667	25.0762	24.4273	24.8531	24.8662	24.726
1896	O14681	Etoposide-induced protein 2.4 homolog	EI24	23.5197	24.3413	23.8184	23.5616	25.1318	24.0661	24.9579	24.0301	25.151	24.3728	24.0691	23.9057
3176	P41567	Eukaryotic translation initiation factor 1	EIF1	29.5769	29.5174	29.4546	29.1484	28.1829	29.1229	29.5377	30.1871	29.8555	29.7377	30.1412	29.8058
1152	E9PLI6	Probable RNA-binding protein EIF1AD	EIF1AD	25.0754	25.1705	25.5082	24.5144	23.8414	23.024	23.3036	24.7587	24.4858	24.4356	24.0843	24.4006
3250	P47813	Eukaryotic translation initiation factor 1A, X-chromosomal	EIF1AX	30.0239	30.1047	29.985	29.7873	28.3086	29.978	29.9836	30.4635	29.9017	30.0927	30.0171	30.3684
6089	Q9BY44	Eukaryotic translation initiation factor 2A	EIF2A	30.4993	30.6695	30.7483	30.4647	30.5562	30.4323	30.2664	30.0263	30.6749	30.1575	30.2643	30.3632
2832	P19525	Interferon-induced, double-stranded RNA-activated protein kinase	EIF2AK2	28.9178	28.9869	29.02	28.893	28.9116	28.7671	28.8028	28.8002	29.3173	28.6869	28.7142	28.8393
6732	Q9P2K8-2	Eukaryotic translation initiation factor 2-alpha kinase 4	EIF2AK4	26.9604	26.9761	26.5523	26.8657	26.2692	27.0996	26.4403	26.7779	27.0287	26.8617	26.5914	26.6982
4088	Q14232	Translation initiation factor eIF-2B subunit alpha	EIF2B1	29.1426	29.184	29.5968	28.8646	29.5292	29.1724	29.391	28.931	28.8143	29.1607	29.2702	29.0944
3320	P49770	Translation initiation factor eIF-2B subunit beta	EIF2B2	28.9633	28.8054	29.1644	28.5972	29.106	28.8059	28.992	28.8259	28.6181	28.3036	28.7766	28.9103
6469	Q9NR50	Translation initiation factor eIF-2B subunit gamma	EIF2B3	28.3863	29.152	28.0646	27.8313	29.0402	27.9745	29.0292	28.6476	29.044	28.9283	28.5924	27.7904
6832	Q9UI10	Translation initiation factor eIF-2B subunit delta	EIF2B4	28.7479	29.0145	29.0661	28.5471	28.9066	28.6134	28.458	28.5127	28.5935	28.3766	28.3004	28.2096
1091	E9PC74	Translation initiation factor eIF-2B subunit epsilon	EIF2B5	28.8378	29.3006	28.9497	28.7192	28.5841	28.6692	28.8229	28.5065	28.8498	28.4261	28.682	28.6485
3164	P41214	Eukaryotic translation initiation factor 2D	EIF2D	27.8119	28.2299	28.3512	27.9061	27.8583	27.8433	28.0236	27.8095	28.0096	27.676	27.8711	27.7365
2527	P05198	Eukaryotic translation initiation factor 2 subunit 1	EIF2S1	31.6114	31.4253	31.91	31.2013	32.1318	31.5602	31.9766	32.4422	31.6552	31.3697	32.0118	31.7707
2839	P20042	Eukaryotic translation initiation factor 2 subunit 2	EIF2S2	30.8301	30.7489	31.0337	30.493	31.2904	30.8188	31.1904	30.9582	29.5287	30.7468	31.3228	30.976
3160	P41091	Eukaryotic translation initiation factor 2 subunit 3	EIF2S3	32.8153	32.7594	33.0005	32.6695	32.9605	32.6906	32.8562	32.7458	33.2741	32.312	32.6445	32.9702
4076	Q14152	Eukaryotic translation initiation factor 3 subunit A	EIF3A	32.8357	32.6925	32.6063	32.9407	32.9142	32.5833	32.6573	32.832	32.5894	32.3976	32.3997	32.4714
3497	P55884	Eukaryotic translation initiation factor 3 subunit B	EIF3B	32.7925	32.6383	32.6395	32.7662	32.3453	32.4783	32.634	32.4536	32.2979	32.1827	32.198	32.2924
5858	Q99613	Eukaryotic translation initiation factor 3 subunit C	EIF3C	31.9612	31.6726	31.9242	31.8667	31.7092	31.4521	31.7944	31.7116	31.948	31.6995	31.1846	31.2936
1982	O15371-2	Eukaryotic translation initiation factor 3 subunit D	EIF3D	31.0752	31.2496	31.4347	31.2071	30.9638	30.9368	30.8506	30.5052	31.27	30.9845	30.3064	31.321
3528	P60228	Eukaryotic translation initiation factor 3 subunit E	EIF3E	31.4398	31.4843	31.531	31.2116	31.618	31.6547	31.285	31.5416	31.0371	30.9328	31.5724	31.2514
1836	O00303	Eukaryotic translation initiation factor 3 subunit F	EIF3F	31.092	31.1174	31.0985	31.0346	31.0382	31.1913	31.0983	30.9891	30.6932	30.8324	31.1526	30.6389
2263	O75821	Eukaryotic translation initiation factor 3 subunit G	EIF3G	30.5176	30.7232	30.6679	30.4362	30.7017	30.7143	30.5013	30.72	29.8177	30.1187	30.6688	30.3604
649	B3KS98	Eukaryotic translation initiation factor 3 subunit H	EIF3H	30.0782	29.7397	30.1894	29.464	30.504	29.8519	30.2775	29.8462	29.2928	29.1087	30.29	30.0004
3974	Q13347	Eukaryotic translation initiation factor 3 subunit I	EIF3I	30.9072	30.9215	31.1234	30.4337	31.2022	31.0859	30.9177	30.8522	30.4597	30.1596	31.3592	31.1307
2264	O75822	Eukaryotic translation initiation factor 3 subunit J	EIF3J	30.0655	29.85	29.8535	29.5285	29.875	29.5811	30.0503	30.0634	29.3911	29.6823	30.0856	29.8259
6759	Q9UBQ5	Eukaryotic translation initiation factor 3 subunit K	EIF3K	29.9114	29.7252	29.5222	29.6109	29.1391	29.7224	29.9504	29.4652	29.4307	29.8641	29.7269	29.5411
607	B0QY89	Eukaryotic translation initiation factor 3 subunit L	EIF3L	31.506	31.7862	32.05	31.6106	31.7591	31.4867	31.4879	31.2634	31.806	31.5233	31.3882	31.6294
4795	Q7L2H7	Eukaryotic translation initiation factor 3 subunit M	EIF3M	31.1237	31.1089	30.956	30.8077	31.1813	31.3132	30.9109	31.2041	30.3386	30.5732	31.0719	30.8357
3537	P60842	Eukaryotic initiation factor 4A-I	EIF4A1	34.9338	34.7938	35.0229	34.6277	34.9645	34.8802	34.9002	35.0217	34.494	34.6078	35.1535	35.0834
4089	Q14240	Eukaryotic initiation factor 4A-II	EIF4A2	28.0082	27.7602	27.9993	28.2414	28.3643	28.0808	28.3616	27.9098	27.6824	26.8246	28.4183	28.0555
3136	P38919	Eukaryotic initiation factor 4A-III	EIF4A3	30.4302	30.4222	30.8274	30.1614	30.6274	30.4611	30.6598	30.498	30.3059	30.2972	31.0552	30.6093
1080	E7EX17	Eukaryotic translation initiation factor 4B	EIF4B	31.0651	31.1287	31.2846	30.9327	30.6723	30.5899	30.5605	30.8402	31.7459	30.8562	30.3201	31.1656
2549	P06730	Eukaryotic translation initiation factor 4E	EIF4E	30.0905	30.2894	30.0697	30.1265	29.5804	30.2151	29.8762	30.0829	29.4721	30.0397	30.3103	30.0282
2133	O60573	Eukaryotic translation initiation factor 4E type 2	EIF4E2	27.6247	27.2696	27.0156	27.514	27.5432	27.874	26.5588	25.8574	25.1648	26.4166	26.44	26.6623
3809	Q04637-4	Eukaryotic translation initiation factor 4 gamma 1	EIF4G1	33.1177	32.8997	32.839	32.9336	33.1373	32.4888	32.7163	32.8819	32.7699	32.4618	32.404	32.5409
3685	P78344	Eukaryotic translation initiation factor 4 gamma 2	EIF4G2	31.5769	31.6398	31.5164	31.1307	31.3469	30.9329	31.3717	31.3755	31.4349	30.9521	31.1879	31.0851
477	A0A0U1RQK7	Eukaryotic translation initiation factor 4 gamma 3	EIF4G3	28.2712	27.9913	27.8355	27.5211	27.5655	27.534	27.133	27.4563	27.3854	26.9461	27.1002	26.6757
4183	Q15056	Eukaryotic translation initiation factor 4H	EIF4H	30.9009	31.0258	30.6293	30.8457	31.2049	30.8384	30.7794	31.1663	31.2626	31.1674	31.163	31.4655
3476	P55010	Eukaryotic translation initiation factor 5	EIF5	30.6309	30.7369	30.6323	30.2888	30.7704	30.0511	30.2334	30.1149	30.6035	30.3433	30.4044	30.294
3661	P63241	Eukaryotic translation initiation factor 5A-1	EIF5A	33.5181	33.4748	33.1825	33.3464	32.9238	33.2218	33.4371	33.8646	33.4275	33.6335	33.6749	33.5614
6163	Q9GZV4	Eukaryotic translation initiation factor 5A-2	EIF5A2	24.298	23.7997	23.7058	23.3156	NA	22.994	24.1955	24.1942	23.711	23.6559	23.7778	23.1759
57	A0A087WUT6	Eukaryotic translation initiation factor 5B	EIF5B	31.954	31.8212	31.5601	31.7018	31.5906	31.613	31.6937	31.7558	31.5535	31.8585	31.6104	31.4933
3509	P56537	Eukaryotic translation initiation factor 6	EIF6	31.073	31.1207	30.8802	30.725	29.697	30.7879	30.9229	30.7658	30.6843	31.2053	31.3052	31.0001
5906	Q9BQ52	Zinc phosphodiesterase ELAC protein 2	ELAC2	29.1185	29.1914	29.4276	29.1979	28.6752	29.14	28.9605	28.9151	29.237	28.973	28.961	28.8896
4256	Q15717	ELAV-like protein 1	ELAVL1	29.4642	29.4321	29.6793	29.4167	29.9453	29.819	30.0341	30.0583	30.1103	29.7796	30.0936	29.9053
4463	Q5JVZ5	Engulfment and cell motility protein 2	ELMO2	27.809	28.2829	28.5003	28.1658	27.9722	27.9105	28.0499	27.7877	28.6129	28.0323	27.4488	28.1924
955	D6RBS5	ELMO domain-containing protein 2	ELMOD2	24.9511	25.2427	25.8377	25.3443	26.8741	26.3352	26.2732	25.502	26.0735	26.0769	26.2963	25.7911
6051	Q9BW60	Elongation of very long chain fatty acids protein 1	ELOVL1	25.3187	25.6662	24.9602	26.1706	25.7694	26.0776	25.0839	25.986	25.4218	25.2036	25.2867	24.9784
6648	Q9NYP7	Elongation of very long chain fatty acids protein 5	ELOVL5	26.5745	26.8142	26.4236	27.2905	27.2227	26.8972	26.9088	26.5696	26.2139	27.1347	26.7059	26.6427
4636	Q6IA86-2	Elongator complex protein 2	ELP2	28.6084	28.8012	29.0998	28.6953	28.4076	28.3684	28.286	28.3072	28.4709	28.5726	28.4957	28.7932
6348	Q9H9T3	Elongator complex protein 3	ELP3	29.3265	29.3546	29.5568	29.4066	29.2699	29.0848	28.97	28.8965	28.9135	28.9681	28.7984	29.1086
1398	G5E9D4	Elongator complex protein 4	ELP4	22.9727	NA	24.3268	NA	24.3279	NA	23.4849	25.4612	23.1069	NA	24.1769	23.7151
1619	I3L1Q3	Elongator complex protein 5	ELP5	NA	24.7808	25.0548	23.9638	24.7536	23.9978	23.8772	23.2042	23.6561	24.1334	24.314	24.2976
3881	Q0PNE2-2	Elongator complex protein 6	ELP6	25.2913	25.7038	25.48	25.2931	25.0403	25.5917	24.7894	24.0947	23.5813	22.0232	23.6099	24.8743
127	Q6ICJ4	Glutathione S-transferase theta-2B	Em	28.6543	28.7	28.7144	28.7746	28.1491	28.9066	28.8012	28.9632	28.9893	28.8408	29.0061	28.999
5134	Q8N766-3	ER membrane protein complex subunit 1	EMC1	29.2576	29.2724	29.1575	29.7237	28.4668	29.392	29.5009	29.6901	29.8319	29.5157	29.3465	29.267
1803	M0R2A0	ER membrane protein complex subunit 10	EMC10	24.4437	24.4243	24.3557	24.5754	25.2263	24.3336	24.6806	24.8869	25.1213	24.8672	24.9798	24.95
4164	Q15006	ER membrane protein complex subunit 2	EMC2	25.4263	24.8346	25.4546	25.6161	26.7347	25.3971	26.9191	25.6597	25.6595	26.3251	26.7794	26.3254
6692	Q9P0I2	ER membrane protein complex subunit 3	EMC3	26.3481	26.4366	26.2876	26.6923	26.816	26.8323	26.0542	26.6939	25.2566	26.3099	26.2151	26.8326
4440	Q5J8M3	ER membrane protein complex subunit 4	EMC4	25.4882	25.5337	25.5809	25.6278	25.9795	26.185	26.6908	26.447	27.0718	26.6147	26.8496	26.0022
6028	Q9BV81	ER membrane protein complex subunit 6	EMC6	21.9592	23.2901	23.9132	24.3903	NA	NA	24.1546	24.8196	NA	24.6468	24.4952	24.3508
6416	Q9NPA0	ER membrane protein complex subunit 7	EMC7	27.2097	26.794	26.6303	27.3328	26.8849	27.9173	28.6881	28.3118	28.248	28.347	27.7343	27.8932
2032	O43402	ER membrane protein complex subunit 8	EMC8	25.2462	25.6002	25.2132	26.2447	26.1354	25.9545	26.3435	25.2178	24.5848	26.2255	26.1456	26.1367
3338	P50402	Emerin	EMD	25.9981	25.5576	26.4824	26.2956	26.0321	26.4058	26.4361	26.6872	26.7954	26.5707	26.8599	27.0286
5501	Q92979	Ribosomal RNA small subunit methyltransferase NEP1	EMG1	27.6543	27.7185	27.6033	27.164	27.0327	26.99	27.4108	27.0021	27.443	27.6176	27.4116	27.4093
2432	O95834-2	Echinoderm microtubule-associated protein-like 2	EML2	29.0081	28.7396	29.4296	28.807	28.8835	28.6933	28.213	28.6157	29.0394	29.0076	28.7035	28.5226
694	B7WPE2	Echinoderm microtubule-associated protein-like 3	EML3	25.0971	25.8163	26.0463	26.0172	24.4314	24.7778	25.3359	26.1596	25.6581	24.7023	25.247	25.0428
6378	Q9HC35	Echinoderm microtubule-associated protein-like 4	EML4	30.5131	30.3025	30.3778	30.3393	29.7078	29.7843	29.9477	30.183	30.1288	30.1243	29.7533	29.7821
1791	M0QZ66	Epithelial membrane protein 3	EMP3	22.3567	23.5936	23.2931	24.0609	23.359	24.4836	24.1168	23.143	21.8014	24.1429	23.8379	22.1977
5145	Q8N8S7	Protein enabled homolog	ENAH	29.0096	29.2334	29.4933	28.9344	28.6368	28.5123	28.5068	28.1604	29.1778	28.9406	28.2682	29.1126
2323	O94919	Endonuclease domain-containing 1 protein	ENDOD1	24.3606	24.0658	23.7983	24.0816	23.5481	22.7261	24.8803	24.9599	22.5708	22.7748	25.2146	24.7044
4092	Q14249	Endonuclease G, mitochondrial	ENDOG	25.4446	25.6348	24.7608	25.9594	26.0282	25.816	23.9512	22.9314	22.9241	25.26	24.1738	25.3266
1329	F8W925	Cytosolic endo-beta-N-acetylglucosaminidase	ENGASE	23.5291	22.3752	22.7284	23.0367	22.5164	21.8885	23.1134	21.8387	23.2275	20.9744	22.8021	23.1991
2551	P06733	Alpha-enolase	ENO1	36.6056	36.4902	36.6077	36.5512	36.6567	36.8205	36.5459	36.4899	36.2223	36.3011	36.9022	36.6727
2608	P09104	Gamma-enolase	ENO2	30.1326	30.1592	30.5398	30.1668	30.8286	30.7555	30.0709	29.9116	29.8218	30.2221	30.732	30.5728
2733	P13929-2	Beta-enolase	ENO3	31.7528	28.9188	29.5744	28.6902	29.2368	28.43	29.3791	29.2119	28.2201	27.9276	29.2782	28.8593
6829	Q9UHY7	Enolase-phosphatase E1	ENOPH1	28.2435	27.9479	27.8006	27.6789	28.2714	27.765	27.6836	27.838	27.6238	27.5551	28.0837	27.7154
4805	Q7L5Y1	Mitochondrial enolase superfamily member 1	ENOSF1	27.7476	27.6944	27.5484	27.7567	28.0485	28.0431	26.6584	27.3146	26.7152	27.6501	27.5024	27.4907
3848	Q07075	Glutamyl aminopeptidase	ENPEP	26.6753	26.3156	25.7586	25.9431	26.6307	26.1761	26.1105	26.5993	26.7832	26.4484	26.4336	26.0104
6418	Q9NPA8-2	Transcription and mRNA export factor ENY2	ENY2	20.3045	NA	NA	24.5526	24.4116	25.8754	22.6681	24.3051	23.6625	26.387	27.4069	26.1815
4474	Q5NDL2-3	EGF domain-specific O-linked N-acetylglucosamine transferase	EOGT	24.8474	25.2125	25.081	25.2358	25.617	25.3496	25.1939	24.5984	25.0737	24.9959	24.6851	25.0283
5740	Q96L91-4	E1A-binding protein p400	EP400	23.3169	23.0709	22.7615	24.7052	24.7848	24.2996	24.7154	24.8035	24.5334	24.8325	24.631	24.3672
2671	P11171-2	Protein 4.1	EPB41	26.687	26.4423	26.7676	26.5761	26.6957	26.8188	26.6985	26.5463	27.309	26.4591	25.3895	26.138
6260	Q9H4G0-2	Band 4.1-like protein 1	EPB41L1	28.1025	28.5137	28.392	28.6449	28.5605	28.2759	28.3176	28.0052	28.1771	28.2537	28.3261	28.0033
2038	O43491	Band 4.1-like protein 2	EPB41L2	28.6285	28.4806	28.4156	28.4534	27.6742	27.3684	28.1664	28.4118	28.463	28.7046	27.67	27.5647
6392	Q9HCM4-4	Band 4.1-like protein 5	EPB41L5	24.8087	25.1895	25.022	24.3627	24.0324	23.0083	25.5169	24.6449	24.5405	23.4843	23.6956	24.9293
1254	H3BTE6	Erythrocyte membrane protein band 4.2	EPB42	24.7635	25.2209	24.9365	24.697	NA	25.3174	24.528	25.6418	25.7306	25.4643	25.0462	25.3505
686	B5MCA4	Epithelial cell adhesion molecule	EPCAM	28.6845	28.878	28.8714	28.6412	28.7869	28.8937	28.2707	28.5713	28.5241	28.8159	29.3247	29.0028
2980	P29317	Ephrin type-A receptor 2	EPHA2	27.7065	27.8455	27.6627	27.5973	24.8706	26.9567	27.735	28.053	28.0206	27.3213	27.0784	27.4959
2560	P07099	Epoxide hydrolase 1	EPHX1	31.669	31.8359	31.8283	32.1404	32.4364	32.3689	31.9233	32.0277	31.5755	32.0697	32.1787	32.0247
3072	P34913	Bifunctional epoxide hydrolase 2	EPHX2	27.23	27.3875	26.965	27.3475	27.4333	27.2337	27.2473	26.4036	26.657	27.259	26.8658	27.11
4807	Q7L775	EPM2A-interacting protein 1	EPM2AIP1	26.2201	26.3375	26.4813	26.086	25.9853	25.507	25.8722	25.5695	26.2614	25.6344	25.4889	25.8758
7193	Q9Y6I3-3	Epsin-1	EPN1	27.1803	27.6038	27.816	27.6828	25.8906	26.8188	26.8804	26.6566	27.4027	26.4763	26.9024	27.6457
1088	F6PQP6	Epsin-2	EPN2	21.7919	22.6557	23.0267	21.9062	24.0116	23.1993	22.387	21.4723	22.9805	22.3099	22.6592	22.9801
3523	P58107	Epiplakin	EPPK1	29.4771	29.2911	29.1371	29.9295	30.1979	29.9901	30.2402	30.2038	30.0185	30.4645	29.562	29.7794
2576	P07814	Bifunctional glutamate/proline--tRNA ligase	EPRS	33.9837	33.9273	33.7922	33.6704	33.638	33.6029	33.4716	33.6733	33.4025	33.5979	33.4505	33.5486
3189	P42566	Epidermal growth factor receptor substrate 15	EPS15	27.5214	27.5114	27.3895	27.4907	26.1746	26.9118	26.7919	27.1658	27.1666	26.7864	26.403	26.0717
1798	M0R165	Epidermal growth factor receptor substrate 15-like 1	EPS15L1	29.0258	29.1897	28.8127	28.873	28.4529	28.5858	28.4218	28.642	28.8538	28.5745	28.2112	28.6067
3921	Q12929	Epidermal growth factor receptor kinase substrate 8	EPS8	23.79	24.764	23.4038	23.6578	24.3041	24.5179	23.9036	22.7665	24.4143	24.5589	24.3292	25.2289
6288	Q9H6S3	Epidermal growth factor receptor kinase substrate 8-like protein 2	EPS8L2	28.5794	28.7182	28.5504	28.5242	28.5331	28.3942	28.2819	28.3265	28.6219	28.0402	27.8576	28.1713
93	A0A087WW58	Ethanolaminephosphotransferase 1	EPT1	26.8552	26.6817	26.2645	26.6874	26.8377	26.4558	26.6265	25.6855	25.6267	26.5643	26.157	26.5269
1721	J3QSB2	GTPase Era, mitochondrial	ERAL1	24.6923	24.5514	24.3198	24.3369	24.5514	24.7185	24.8462	25.2568	24.8863	24.4343	25.312	24.8412
6657	Q9NZ08	Endoplasmic reticulum aminopeptidase 1	ERAP1	29.4253	29.6386	29.2996	29.262	28.3822	29.0669	28.9405	29.0721	29.3563	28.8378	28.753	28.6694
2511	P04626-5	Receptor tyrosine-protein kinase erbB-2	ERBB2	25.8133	25.1849	25.8363	26.5058	25.0381	25.3582	25.4983	26.0012	25.963	25.902	25.6007	25.0236
5802	Q96RT1-7	Protein LAP2	ERBB2IP	23.6236	23.8047	23.3973	24.9533	25.0868	24.5817	24.4471	24.7238	24.9949	24.0987	24.2858	24.8839
4971	X6RLX0	ELKS/Rab6-interacting/CAST family member 1	ERC1	29.4954	29.1082	28.981	29.2515	28.6567	28.8693	28.4351	29.0435	29.2163	29.1306	28.1637	28.6449
601	A8MX75	TFIIH basal transcription factor complex helicase XPD subunit	ERCC2	26.6015	26.746	27.0647	26.6458	26.1463	26.4446	26.5071	26.0179	26.3303	26.5384	26.6234	26.5227
2830	P19447	TFIIH basal transcription factor complex helicase XPB subunit	ERCC3	26.0652	26.1431	25.9511	26.9309	25.744	26.6411	25.856	25.7433	25.8421	26.3906	25.8661	26.049
5486	Q92889	DNA repair endonuclease XPF	ERCC4	25.18	25.665	25.4261	25.6933	25.4149	24.9479	25.6867	25.0527	25.103	24.062	24.3973	23.7241
47	A0A087WUH0	DNA repair protein complementing XP-G cells	ERCC5	23.1167	22.8034	22.7022	23.2831	22.9415	22.6107	23.139	23.3318	23.5382	24.6843	23.2558	23.1137
3807	Q03468	DNA excision repair protein ERCC-6	ERCC6	24.1505	23.2416	23.0729	23.0484	23.0657	23.8355	22.3497	23.9322	23.9027	23.6505	23.1811	24.3369
4344	Q2NKX8	DNA excision repair protein ERCC-6-like	ERCC6L	27.3469	27.1413	27.1413	26.2858	26.6588	26.5215	26.4793	26.8179	26.5007	26.2652	26.2133	26.4477
5536	Q969X5-2	Endoplasmic reticulum-Golgi intermediate compartment protein 1	ERGIC1	30.2294	30.3702	30.5244	30.3671	31.0509	30.6718	30.8824	30.6701	30.7828	30.472	30.9897	30.4745
38	A0A087WU02	Endoplasmic reticulum-Golgi intermediate compartment protein 2	ERGIC2	26.0565	25.0816	22.286	25.1661	24.0541	24.3733	24.9026	24.2617	24.8278	25.8865	25.5238	25.6556
1425	H0Y5K5	Endoplasmic reticulum-Golgi intermediate compartment protein 3	ERGIC3	26.9182	26.6207	27.9685	25.9076	27.9971	27.1347	27.5859	27.5899	25.0985	23.6487	27.86	27.4046
3722	P84090	Enhancer of rudimentary homolog	ERH	27.4655	26.7096	28.0014	29.0605	28.2388	28.3555	29.0605	29.1593	29.3736	29.314	29.2935	29.5615
4980	Q8IV48	3-5 exoribonuclease 1	ERI1	27.0653	27.2596	27.2265	26.6289	27.6669	27.3764	27.3759	27.1535	27.4063	26.8533	27.9981	27.3749
1420	H0Y4B0	ERI1 exoribonuclease 3	ERI3	25.5122	25.6261	25.2673	25.3357	22.9026	25.5087	25.3225	25.9432	25.5796	25.4252	25.2735	25.6638
5622	Q96DZ1-3	Endoplasmic reticulum lectin 1	ERLEC1	25.875	25.5183	25.6805	26.069	25.701	26.765	25.1643	25.0824	24.6662	26.1729	24.6276	26.3938
2233	O75477	Erlin-1	ERLIN1	26.5112	26.9042	26.4117	26.7467	26.6641	26.8651	27.4528	27.5324	27.2112	26.8084	27.2011	27.4337
997	E5RHW4	Erlin-2	ERLIN2	27.4589	27.4991	28.0784	27.8963	28.564	28.1068	28.6188	28.3671	28.057	27.8006	28.7105	28.5808
4821	Q7Z2K6	Endoplasmic reticulum metallopeptidase 1	ERMP1	28.8395	28.8622	29.2207	29.5235	29.3361	29.2346	29.1131	29.1575	29.4343	29.6059	28.8723	29.2902
5685	Q96HE7	ERO1-like protein alpha	ERO1L	31.7386	31.9078	31.8668	32.206	32.4012	32.1075	31.8876	31.8502	32.0309	31.8269	32.1092	32.1268
4958	Q86YB8	ERO1-like protein beta	ERO1LB	24.9816	25.0138	24.7763	24.3099	25.2169	23.9418	23.6569	24.0361	23.8294	23.7801	23.6134	24.2376
2992	P30040	Endoplasmic reticulum resident protein 29	ERP29	32.3872	32.6483	32.2954	32.3739	32.3235	32.4954	32.4502	32.2127	32.4415	32.7542	32.4703	32.651
5954	Q9BS26	Endoplasmic reticulum resident protein 44	ERP44	30.8859	30.7967	30.5798	30.8532	31.0548	30.9549	30.7028	30.6678	30.2715	30.7527	30.9297	30.7586
2661	P10768	S-formylglutathione hydrolase	ESD	30.3455	30.3096	30.9708	30.0522	30.7512	30.5052	30.3144	30.2733	29.4678	29.6352	30.8249	30.557
6289	Q9H6T0-2	Epithelial splicing regulatory protein 2	ESRP2	25.6767	25.6138	26.5335	26.049	25.9668	25.9019	26.1578	25.9296	26.8698	25.716	25.8114	26.6516
5964	Q9BSJ8	Extended synaptotagmin-1	ESYT1	31.4808	31.5485	31.3579	32.0208	31.4386	31.8662	31.8621	31.7207	31.7285	31.534	31.5097	31.5018
1560	H7BXI1	Extended synaptotagmin-2	ESYT2	30.2908	30.3257	30.5097	30.5826	30.4191	30.4182	30.6115	30.4348	31.0809	30.6952	30.2918	30.7557
3618	P62495	Eukaryotic peptide chain release factor subunit 1	ETF1	31.4704	31.3925	31.2945	31.2806	31.4302	31.5532	31.2989	30.8887	31.1934	30.9726	31.236	31.0509
2729	P13804	Electron transfer flavoprotein subunit alpha, mitochondrial	ETFA	31.4743	31.3802	31.4517	31.3641	31.5064	31.6168	31.3333	31.6109	31.2776	31.4499	31.6523	31.3855
3129	P38117	Electron transfer flavoprotein subunit beta	ETFB	31.1622	30.8157	30.6092	30.7853	30.1858	30.8514	31.2276	31.2282	30.819	31.0796	31.3688	31.0687
4281	Q16134	Electron transfer flavoprotein-ubiquinone oxidoreductase, mitochondrial	ETFDH	26.3566	26.5683	27.2929	27.7287	27.8979	27.439	27.4608	27.3592	27.9447	27.2827	26.9293	27.6896
2398	O95571	Persulfide dioxygenase ETHE1, mitochondrial	ETHE1	29.7156	29.7149	29.5606	29.5148	29.0306	29.647	29.9024	29.7306	29.208	29.6309	29.8212	29.5781
1474	H0YH69	Ethanolamine kinase 1	ETNK1	23.8859	24.183	24.2495	24.2376	24.7458	24.6868	24.5099	23.5534	22.5986	23.917	23.7612	24.4397
6830	Q9UI08	Ena/VASP-like protein	EVL	22.8775	24.2706	24.504	24.3075	24.0664	24.1841	NA	24.77	25.4111	24.4779	24.4502	23.8519
5475	Q92817	Envoplakin	EVPL	26.1919	26.1103	24.7065	24.8057	26.4565	25.8865	24.9785	26.1511	26.3961	25.1565	25.1828	24.1044
609	B0QYK0	RNA-binding protein EWS	EWSR1	29.8543	29.9087	30.2365	29.9227	29.9328	29.4685	29.495	29.428	30.3264	30.0374	29.1588	30.0379
6553	Q9NVH0-2	Exonuclease 3-5 domain-containing protein 2	EXD2	25.8691	26.0598	25.8772	26.2534	26.2069	26.2062	26.3421	26.1083	26.3518	25.7751	26.2086	25.9564
6543	Q9NV70-2	Exocyst complex component 1	EXOC1	28.8421	28.888	28.73	28.9499	27.2012	28.3754	28.6709	28.5837	28.7824	28.3007	28.7313	28.6196
5733	Q96KP1	Exocyst complex component 2	EXOC2	29.1875	29.168	29.172	29.1217	28.7176	28.4456	28.5423	28.907	28.9358	28.5287	28.2876	28.3326
2135	O60645-2	Exocyst complex component 3	EXOC3	28.4602	28.6751	28.9292	28.7086	28.484	28.1953	28.5621	28.3807	28.991	28.4147	28.1047	28.4097
5545	Q96A65	Exocyst complex component 4	EXOC4	29.5604	29.5312	29.3651	29.511	28.6353	29.1448	29.1112	29.033	29.1724	28.8033	28.6044	28.5242
1854	O00471	Exocyst complex component 5	EXOC5	28.3222	28.548	28.3494	28.2441	28.1745	27.8841	28.2109	27.5388	28.5852	27.8104	27.5056	28.2333
1073	E7EW84	Exocyst complex component 6	EXOC6	27.2464	27.1658	26.9518	27.0129	26.7495	26.6306	26.7389	26.5031	27.0362	26.6898	26.3035	26.4335
486	A0A0U1RRB6	Exocyst complex component 6B	EXOC6B	26.5264	26.8544	26.5986	26.5953	26.1305	26.5329	26.1531	26.3225	26.1034	26.2466	26.0917	25.9347
6966	Q9UPT5-2	Exocyst complex component 7	EXOC7	28.8651	28.9104	29.1017	28.8435	28.4167	28.5107	28.7069	28.7387	29.6287	28.7902	28.5191	29.0457
5043	Q8IYI6	Exocyst complex component 8	EXOC8	28.0795	28.3016	28.4343	28.2758	27.219	27.9637	27.5267	27.7679	28.1488	27.6642	27.0977	27.6934
7064	Q9Y3B2	Exosome complex component CSL4	EXOSC1	27.1751	27.3083	27.2102	27.0163	25.2021	27.2586	27.2429	27.483	27.3825	27.4059	27.2444	27.4801
3771	Q01780	Exosome component 10	EXOSC10	28.4818	28.4322	28.2842	28.3338	27.3505	27.7245	28.2487	28.0321	28.3232	28.1163	27.7002	27.8917
4049	Q13868	Exosome complex component RRP4	EXOSC2	27.4307	27.0354	27.5956	27.309	27.621	27.5065	27.16	27.4942	27.0445	26.8545	27.8235	27.2948
6453	Q9NQT5	Exosome complex component RRP40	EXOSC3	27.3238	27.4858	27.1428	27.1353	27.6233	27.616	27.4092	27.7859	26.9425	27.1651	27.5845	27.6429
6421	Q9NPD3	Exosome complex component RRP41	EXOSC4	28.2381	28.2545	28.2501	28.1845	27.9393	28.2885	28.2447	28.3647	28.3694	28.581	28.1884	28.4056
6452	Q9NQT4	Exosome complex component RRP46	EXOSC5	27.683	27.4265	27.3578	27.4427	27.0513	27.5542	27.6785	27.2666	27.2772	27.621	27.7258	27.5058
4483	Q5RKV6	Exosome complex component MTR3	EXOSC6	26.8925	26.5169	26.4213	26.5616	26.1507	26.7904	26.0261	26.4286	26.018	26.2046	26.1771	26.053
4172	Q15024	Exosome complex component RRP42	EXOSC7	27.7255	27.4533	27.572	27.4633	27.6318	27.4778	27.6438	27.6423	27.0529	27.2555	27.7945	27.4184
5566	Q96B26	Exosome complex component RRP43	EXOSC8	25.807	26.3506	26.6045	26.202	26.8112	26.5074	26.6998	26.5638	25.8879	25.938	26.9581	26.014
978	D6RIY6	Exosome complex component RRP45	EXOSC9	27.6887	27.7834	27.7159	27.4876	26.8638	27.5878	27.22	27.3898	27.3144	27.9627	27.4037	27.4651
5509	Q93063	Exostosin-2	EXT2	23.1131	28.45	23.3683	23.545	NA	22.8835	26.4214	27.4488	24.3785	28.9449	22.432	23.9289
4278	Q15910-3	Histone-lysine N-methyltransferase EZH2	EZH2	NA	23.3002	23.3426	23.8269	NA	23.8455	23.7384	22.9399	22.9097	22.2399	22.8913	23.8675
1030	E7EQR4	Ezrin	EZR	34.1009	34.0687	34.1897	34.0951	33.5442	34.0384	33.9492	33.6955	34.2347	33.9142	33.616	34.2215
7171	Q9Y624	Junctional adhesion molecule A	F11R	25.548	25.931	27.1951	27.7821	27.6496	27.7096	27.2671	27.3444	26.6469	27.0232	27.4683	27.2
2727	P13726	Tissue factor	F3	27.6501	27.5663	27.3351	28.0079	28.3342	28.4102	27.4936	27.1437	26.3974	28.1755	28.1689	28.0704
2904	P23610	Factor VIII intron 22 protein	F8A1	23.9693	22.9742	24.8858	23.2563	24.1257	24.5128	23.4664	24.0812	22.6401	23.8076	24.0268	23.1854
2533	S4R371	Fatty acid-binding protein, heart	FABP3	26.7366	27.1184	26.7971	26.9108	25.9063	27.2574	26.8403	27.0172	27.5909	27.846	27.6903	27.7798
3762	Q01469	Fatty acid-binding protein, epidermal	FABP5	30.6809	30.9052	30.6366	30.4673	28.9484	30.8007	30.6373	30.9672	30.9006	31.0435	30.9546	30.9682
3952	Q13158	FAS-associated death domain protein	FADD	27.7503	27.8137	27.5644	27.3922	26.9717	27.3188	27.7669	27.7893	27.5784	27.043	27.2688	27.6034
2112	O60427	Fatty acid desaturase 1	FADS1	23.8601	24.3575	25.1578	25.3589	26.3026	26.3148	23.2507	25.2657	23.9565	25.8603	26.0014	24.9893
1190	E9PS00	Fatty acid desaturase 3	FADS3	NA	20.688	NA	NA	21.592	22.1791	21.0614	20.8481	19.9723	21.7366	23.2213	22.8334
6950	Q9UNN5	FAS-associated factor 1	FAF1	28.03	28.1816	28.3348	27.714	27.1527	27.8881	27.823	27.9383	28.1946	27.9403	27.4323	27.6849
5599	Q96CS3	FAS-associated factor 2	FAF2	29.0799	28.8547	28.6526	28.9965	29.4472	29.4144	29.2715	29.5105	29.0029	29.3632	29.4923	29.0967
2782	P16930	Fumarylacetoacetase	FAH	28.0782	28.2804	28.1602	27.8878	28.6868	28.0886	27.8668	27.8277	27.3397	27.3476	28.2001	27.792
4689	Q6P587	Acylpyruvase FAHD1, mitochondrial	FAHD1	28.1637	28.0864	27.9978	28.2616	28.5766	28.2427	28.4914	28.1298	27.0119	28.3706	28.5843	28.1634
5670	Q96GK7	Fumarylacetoacetate hydrolase domain-containing protein 2A	FAHD2A	28.0991	28.0334	28.113	27.8892	28.2074	28.1869	27.9126	27.9781	27.5826	28.0041	28.1804	27.9157
6567	Q9NVQ4	Fas apoptotic inhibitory molecule 1	FAIM	NA	NA	NA	NA	22.9153	22.1859	NA	NA	NA	21.6151	21.8801	21.7202
5984	Q9BTL3	RNMT-activating mini protein	FAM103A1	24.3104	24.2217	24.3359	24.6348	NA	24.4009	24.6365	25.1033	25.2431	25.2643	24.9514	24.8785
6537	Q9NUU6	Inactive ubiquitin thioesterase FAM105A	FAM105A	26.7005	26.7177	26.1239	27.1253	26.8127	26.6752	26.5618	26.6116	26.5059	26.8286	26.8681	26.54
772	C9J6N5	Protein FAM107B	FAM107B	25.2742	25.4912	25.2466	25.2614	21.8081	25.3808	26.1703	26.2783	26.0147	25.9786	25.7368	25.6933
4998	Q8IWE2	Protein NOXP20	FAM114A1	28.4237	28.5914	28.5217	28.6136	28.5641	28.3459	28.55	28.3088	28.8586	28.4507	28.0213	28.6555
6500	Q9NRY5	Protein FAM114A2	FAM114A2	27.6149	27.574	28.0507	27.8164	27.6865	27.2947	27.4768	26.9144	27.1929	27.3789	27.0053	27.7639
1164	E9PMJ2	Protein FAM118B	FAM118B	24.5275	24.8362	24.7779	23.4101	23.866	23.7566	23.9346	24.3234	23.5354	24.1071	24.8737	24.527
6663	Q9NZB2-4	Constitutive coactivator of PPAR-gamma-like protein 1	FAM120A	29.9586	29.9991	29.8451	29.9366	29.5267	29.4275	29.5666	29.8209	30.2463	29.7875	29.3932	29.511
428	A0A0D9SEJ5	Constitutive coactivator of peroxisome proliferator-activated receptor gamma	FAM120B	25.1682	25.3126	25.4636	25.2985	23.5346	24.9787	24.8306	25.0509	25.6496	25.1133	25.1039	24.8652
5026	Q8IXS8	Protein FAM126B	FAM126B	NA	NA	NA	NA	NA	27.4911	NA	NA	NA	NA	NA	NA
584	A6ZKI3	Protein FAM127A	FAM127A	25.8241	25.3536	26.2408	27.5591	27.2344	27.4161	27.0895	26.8498	27.0728	27.5732	27.2329	26.9997
6128	Q9BZQ8	Protein Niban	FAM129A	28.5191	28.2417	28.2478	27.743	26.6515	27.6119	28.0591	27.7838	27.8559	27.3599	27.3644	27.4847
5833	Q96TA1-2	Niban-like protein 1	FAM129B	31.7341	31.7909	31.9872	31.9421	31.7855	31.7009	31.4109	31.2712	31.7199	31.4541	31.6339	31.7198
5181	Q8NC44	Protein FAM134A	FAM134A	25.6404	25.6767	25.37	25.4367	24.3211	23.9568	25.8199	24.913	25.7358	24.1651	25.7647	25.7749
4921	Q86VR2	Protein FAM134C	FAM134C	25.3758	26.17	25.5858	24.5895	26.7521	25.9872	25.9391	26.1471	26.5926	25.9284	25.9435	24.8983
5585	Q96C01	Protein FAM136A	FAM136A	28.2767	28.3243	28.3598	28.6152	27.1969	27.8206	28.2377	28.7138	28.822	28.2793	28.8999	28.7313
3833	Q05DH4	Protein FAM160A1	FAM160A1	25.3019	25.0797	25.1788	25.0376	23.7522	24.6227	24.2102	24.9297	24.647	24.7086	24.7342	24.6718
5123	Q8N612	FTS and Hook-interacting protein	FAM160A2	26.2392	25.662	25.7719	25.8182	23.9459	25.619	25.445	25.8536	24.9997	25.7242	26.3614	25.9944
4586	Q5W0V3-2	Protein FAM160B1	FAM160B1	24.8801	24.7879	24.7913	24.8668	22.4867	23.8761	24.6082	23.4943	23.866	24.6828	24.531	24.5039
1323	F8W7Q4	Protein FAM162A	FAM162A	28.5832	28.7716	28.4937	29.7031	29.0369	29.7366	29.6349	30.4759	30.3676	30.3158	30.2503	30.1127
4685	Q6P4H8-2	Protein FAM173B	FAM173B	26.7041	26.0488	26.1414	26.5496	25.7935	23.4677	26.7474	26.536	26.474	26.1289	25.0537	25.1684
964	D6REL5	BRCA1-A complex subunit Abraxas	FAM175A	NA	NA	NA	NA	24.563	NA	NA	NA	NA	NA	NA	NA
4168	Q15018	BRISC complex subunit Abro1	FAM175B	25.4503	26.5006	25.766	26.1769	25.1587	26.5545	25.9139	25.7764	25.4428	25.526	25.8883	25.4016
1377	G3V583	Protein FAM177A1	FAM177A1	24.426	23.9351	24.4899	24.1061	23.6866	23.7025	24.3875	24.6737	24.028	24.6586	24.7676	24.8074
6162	Q9GZU8	Protein FAM192A	FAM192A	27.096	26.8396	26.2117	26.9028	29.1083	26.2184	25.9654	25.8213	26.5755	26.0393	25.4538	26.3327
1060	E7EUR8	Protein FAM193A	FAM193A	26.903	26.5417	26.0686	NA	26.7804	NA	26.6155	26.4736	26.4125	NA	NA	26.0832
6017	Q9BUT9	Protein FAM195A	FAM195A	24.8513	25.3047	25.4572	25.0533	25.7254	25.036	25.5077	25.398	24.9212	25.6151	25.1302	25.6127
6510	Q9NSI2-2	Protein FAM207A	FAM207A	25.0045	25.117	25.11	24.9755	24.0138	25.1672	24.3985	24.5795	24.8892	24.3242	23.1439	25.0844
2175	O75063	Glycosaminoglycan xylosylkinase	FAM20B	23.1936	23.6704	22.9604	23.3645	NA	23.4953	23.1691	23.3542	23.5176	23.2816	23.7998	23.1553
1746	K7EK00	Protein FAM210A	FAM210A	26.4499	26.2077	26.0318	26.2672	26.5694	29.1496	25.9509	26.8562	26.4095	26.3822	26.5248	26.5462
5737	Q96KR6	Protein FAM210B	FAM210B	24.2193	24.0038	23.8719	24.5061	24.0345	24.0882	23.9999	24.695	24.6136	24.4982	22.5741	23.9123
5952	Q9BRX8-2	Redox-regulatory protein FAM213A	FAM213A	28.4549	28.6514	28.5649	28.9412	28.7317	29.1056	28.718	28.4754	28.6205	29.2202	29.0837	29.0329
272	J3QKK8	Prostamide/prostaglandin F synthase	FAM213B	23.9543	24.1673	24.2127	22.556	24.2893	23.9259	23.7107	23.7046	23.7169	23.7227	23.0861	23.5958
4594	Q641Q2-2	WASH complex subunit FAM21A	FAM21A	28.0284	27.3712	27.1347	26.7044	26.8994	26.5648	27.251	26.7236	26.1381	25.3106	27.1508	26.657
5414	Q92520	Protein FAM3C	FAM3C	27.1363	27.4367	26.9489	27.5314	27.5134	27.6785	27.8309	27.5259	27.5516	27.5145	27.6366	27.2842
4650	Q8TCE6-2	Protein FAM45A	FAM45A	25.6935	25.7807	25.81	25.635	25.6814	25.9362	24.875	24.7886	25.2113	25.237	25.2294	24.9484
6534	Q9NUQ9	Protein FAM49B	FAM49B	29.4112	29.5561	29.3253	29.3977	29.6756	29.5438	29.2231	28.8999	28.6074	29.4618	29.4334	29.204
4099	Q14320	Protein FAM50A	FAM50A	28.768	28.4183	28.8572	28.3584	28.9149	28.5612	28.5358	28.9883	28.0716	28.5419	28.5404	28.5099
323	A0A0A0MTL6	Protein FAM65A	FAM65A	25.7494	25.0565	25.3749	25.7886	23.4865	24.6598	25.0619	25.1788	24.764	24.1089	24.843	24.0562
4500	Q5T0W9	Protein FAM83B	FAM83B	22.8544	NA	23.5254	22.5251	22.9668	23.2608	23.8727	24.4972	24.5256	NA	24.1849	23.671
113	A0A087WXK8	Protein FAM83D	FAM83D	26.1761	26.1735	26.4009	25.1649	23.9751	25.1967	25.4863	25.1673	25.6388	25.314	24.5714	24.8543
4758	Q6ZRV2	Protein FAM83H	FAM83H	24.4477	24.0712	24.4649	24.4189	22.1579	24.1898	23.1091	23.0933	24.4324	24.0756	23.5646	23.3569
4597	Q658Y4	Protein FAM91A1	FAM91A1	27.9507	27.8084	27.8076	27.8264	26.9386	27.6717	27.6399	27.3687	27.7522	27.3114	27.3302	27.5323
6275	Q9H5X1	MIP18 family protein FAM96A	FAM96A	26.3626	26.1251	25.7466	26.3799	26.4291	26.0673	26.1374	26.077	26.4424	26.1208	26.0757	26.9501
7074	Q9Y3D0	Mitotic spindle-associated MMXD complex subunit MIP18	FAM96B	27.1492	27.3433	26.9405	27.2445	26.9661	27.2712	27.2327	27.0021	26.5183	27.1801	27.4977	27.1232
5187	Q8NCA5-2	Protein FAM98A	FAM98A	27.4177	27.0478	27.511	27.6004	28.457	27.324	27.1033	27.6609	27.5737	27.8322	26.6574	27.1329
4391	Q52LJ0-2	Protein FAM98B	FAM98B	29.041	29.0306	28.7565	29.047	29.4269	29.3578	29.2572	29.2942	29.1675	28.8865	29.5263	29.4385
4333	Q17RN3	Protein FAM98C	FAM98C	23.9604	23.9149	23.7631	23.6304	NA	24.3931	23.4942	23.9597	23.1778	24.0826	23.9316	23.7955
6085	Q9BXW9	Fanconi anemia group D2 protein	FANCD2	25.7207	25.4783	25.3134	25.5442	24.6946	25.3792	25.0556	25.7889	25.7117	25.0397	25.1518	25.2322
6556	Q9NVI1	Fanconi anemia group I protein	FANCI	29.3041	29.2376	28.948	29.3144	28.9116	29.0382	28.7926	28.6687	28.7953	28.4247	28.5332	28.5166
5377	Q8WVX9	Fatty acyl-CoA reductase 1	FAR1	26.8812	26.5964	26.5947	26.993	27.1147	26.931	27.212	27.3042	27.1162	27.2379	27.0258	27.0835
820	C9JME2	FERM, RhoGEF and pleckstrin domain-containing protein 1	FARP1	25.4626	25.7066	25.5236	26.1696	25.9582	27.5834	26.004	27.4905	26.0235	25.1945	25.9524	25.5432
7002	Q9Y285	Phenylalanine--tRNA ligase alpha subunit	FARSA	30.9861	31.2998	31.0884	30.9567	31.1732	31.0397	30.8164	30.7921	31.3126	30.674	30.5432	30.8631
6507	Q9NSD9	Phenylalanine--tRNA ligase beta subunit	FARSB	31.3689	31.6497	31.6702	31.6294	31.5261	31.5366	31.6075	31.4317	31.8296	31.2968	31.1018	31.5148
2928	P25445-6	Tumor necrosis factor receptor superfamily member 6	FAS	25.3566	25.0451	27.8837	27.0208	26.0592	25.659	24.3499	24.6292	25.5017	25.0641	25.9914	25.8313
3290	P49327	Fatty acid synthase	FASN	35.2229	35.2252	35.1896	35.3836	35.2369	35.4458	35.1136	35.2249	35.0442	35.3029	35.2269	34.9957
4412	Q53R41	FAST kinase domain-containing protein 1	FASTKD1	24.7822	24.3171	25.1	25.1559	24.7797	25.0254	24.467	24.8299	25.08	25.336	23.9124	24.3425
6654	Q9NYY8-2	FAST kinase domain-containing protein 2	FASTKD2	26.4162	26.3351	26.3165	26.1815	26.1604	26.1355	25.7516	25.8683	25.6644	26.514	26.5172	25.9519
4811	Q7L8L6	FAST kinase domain-containing protein 5	FASTKD5	26.4532	27.0209	26.3191	26.3401	25.8609	25.9798	26.1248	26.2725	26.5353	26.1803	26.0395	26.716
80	A0A087WVP1	Protocadherin Fat 1	FAT1	20.9449	21.3437	21.8805	25.0977	26.0047	26.1929	26.4395	26.4024	26.4819	27.3152	26.3866	26.2688
1181	E9PR30	40S ribosomal protein S30	FAU	29.4726	29.1406	30.1021	30.5332	29.9561	30.5846	30.7187	30.0197	31.2116	30.8069	30.6991	30.2169
1783	M0R0P1	rRNA 2-O-methyltransferase fibrillarin	FBL	27.2605	27.1952	27.3481	26.9371	27.4782	27.5584	27.777	27.5666	27.2591	26.4154	27.7189	27.4672
5358	Q8WUP2-3	Filamin-binding LIM protein 1	FBLIM1	23.1309	24.4115	24.4293	24.2254	24.0708	25.2525	23.5073	24.0531	23.6755	24.9794	23.0592	25.2222
5749	Q96ME1-4	F-box/LRR-repeat protein 18	FBXL18	26.9574	27.0494	27.0636	26.9117	26.6445	26.8162	26.2641	26.5104	26.4474	26.2278	26.4658	26.1047
6867	Q9UK22	F-box only protein 2	FBXO2	30.0127	30.0839	29.8322	29.8972	30.2931	30.2814	29.8353	30.1037	29.1186	30.0871	30.2111	30.1224
2327	Q4G104	F-box only protein 21	FBXO21	24.5352	25.2221	24.7362	24.7855	24.4246	24.7056	23.4552	23.7449	23.6342	24.12	24.1825	24.6379
5224	Q8NEZ5	F-box only protein 22	FBXO22	29.125	29.1483	28.8679	28.7408	28.9876	29.3165	28.684	29.0974	28.719	28.5509	29.0133	28.873
1132	E9PJM3	F-box only protein 3	FBXO3	24.3731	24.4497	24.5805	24.4453	23.8993	24.7736	23.8344	22.9022	22.6262	24.8305	23.7867	23.3421
5273	Q8TB52	F-box only protein 30	FBXO30	24.5339	24.5479	23.9648	23.6602	23.1017	23.7378	23.4409	23.8337	23.4033	24.1138	23.0341	21.8585
946	D6RAJ6	F-box only protein 4	FBXO4	25.8102	26.2637	26.093	26.4353	26.7211	26.5588	26.0613	26.2213	25.7214	25.6456	26.263	26.1168
6472	Q9NRD1	F-box only protein 6	FBXO6	NA	23.4938	24.7547	21.8165	25.3467	23.6494	24.1915	23.3353	21.1132	23.503	24.2444	24.2952
7083	Q9Y3I1	F-box only protein 7	FBXO7	26.8759	26.9617	26.7468	26.5181	26.9536	26.725	25.9712	25.9629	26.0811	25.9346	26.632	26.4142
4589	Q5XUX1-3	F-box/WD repeat-containing protein 9	FBXW9	22.3643	NA	NA	22.8626	22.5458	22.8257	21.9496	NA	21.3303	22.1736	21.8204	21.6754
3880	Q0JRZ9-3	F-BAR domain only protein 2	FCHO2	23.8723	NA	23.9342	23.5223	25.015	24.5556	NA	19.972	NA	22.4655	23.659	23.6551
3125	P37268	Squalene synthase	FDFT1	27.147	27.1445	27.49	27.8477	27.8672	27.9371	27.4429	27.576	26.4384	27.3194	27.9417	27.636
2737	P14324-2	Farnesyl pyrophosphate synthase	FDPS	31.8747	31.7298	31.8014	31.8631	32.2134	31.9821	31.7735	31.8035	31.6101	31.7482	32.1636	32.086
2640	P10109	Adrenodoxin, mitochondrial	FDX1	25.6198	25.3174	25.3836	25.3858	NA	25.4276	22.9729	26.1686	25.3295	25.1185	25.6162	26.2333
2880	P22570-4	NADPH:adrenodoxin oxidoreductase, mitochondrial	FDXR	27.327	27.1267	27.1347	27.0208	27.3053	27.2597	27.224	27.3852	26.7737	27.0544	26.8756	27.0198
2887	P22830	Ferrochelatase, mitochondrial	FECH	25.6603	26.3091	26.1317	26.3732	26.1007	26.1474	25.4782	25.621	26.2884	25.773	26.2615	25.8897
3140	P39748	Flap endonuclease 1	FEN1	31.2356	31.1151	31.235	31.1692	31.5788	31.4483	31.2148	31.3134	31.1723	31.2432	31.5172	31.2898
2780	P16591-2	Tyrosine-protein kinase Fer	FER	26.1973	26.1528	25.2397	26.0056	26.3295	24.413	23.7453	26.4867	26.5378	24.7484	23.5772	24.4247
5920	Q9BQL6	Fermitin family homolog 1	FERMT1	24.7126	25.3679	25.437	23.3187	23.757	24.289	24.4069	23.8679	24.9721	24.5848	23.2593	24.7411
5548	Q96AC1	Fermitin family homolog 2	FERMT2	30.3381	30.2609	30.5167	29.8682	29.3783	29.6953	29.851	29.5933	29.893	29.898	30.1231	29.9431
1317	F8W6C0	Fasciculation and elongation protein zeta-2	FEZ2	23.5346	22.475	22.3904	22.6339	24.0969	23.371	NA	22.1396	21.6405	23.0738	21.9556	22.0531
3736	P98174	FYVE, RhoGEF and PH domain-containing protein 1	FGD1	24.7872	24.8499	24.4001	24.5238	23.7592	24.8064	23.8093	23.9105	24.6431	23.4021	24.3862	23.9999
702	E9PNX0	FYVE, RhoGEF and PH domain-containing protein 4	FGD4	25.4038	25.8474	26.0444	25.7997	23.5683	25.1087	25.9755	25.5345	26.533	26.2809	24.337	25.9548
4766	Q6ZV73-2	FYVE, RhoGEF and PH domain-containing protein 6	FGD6	26.4847	26.3736	26.4223	26.4045	25.102	22.4066	21.1746	26.5557	26.9978	26.6179	22.8098	26.1249
1999	O15520	Fibroblast growth factor 10	FGF10	NA	NA	NA	23.9856	NA	24.3682	24.4925	23.4212	24.9637	24.389	24.0409	24.5346
46	A0A087WUF6	Fibroblast growth factor	FGF2	25.1061	24.7393	24.8844	24.6611	25.8809	25.0989	25.0872	25.3546	24.9355	25.2264	25.1057	25.705
2408	O95684-2	FGFR1 oncogene partner	FGFR1OP	21.9147	22.2158	NA	22.5094	NA	NA	22.8183	22.9908	23.3418	NA	NA	NA
239	A0A0A0MR25	Fibroblast growth factor receptor	FGFR2	25.2552	25.0954	25.1405	25.9944	25.3621	26.0873	24.3459	26.324	25.8141	25.1544	25.2512	24.7549
2582	P07954-2	Fumarate hydratase, mitochondrial	FH	32.3085	32.2392	32.2285	32.1458	32.4101	32.5464	32.184	32.2695	31.7549	32.0284	32.4288	32.2384
4035	Q5JXI8	Four and a half LIM domains protein 1	FHL1	26.074	26.3633	26.36	25.2426	26.0622	25.3826	25.5224	25.0074	25.2835	23.4988	26.4743	26.0801
293	J3KNW4	Four and a half LIM domains protein 2	FHL2	28.7901	28.7993	29.2119	28.4385	29.0936	28.9448	29.059	28.2832	28.2756	28.7059	29.427	29.0657
4036	Q13643	Four and a half LIM domains protein 3	FHL3	NA	NA	24.222	NA	NA	23.5275	NA	23.6203	24.0748	NA	23.907	23.4508
7167	Q9Y613	FH1/FH2 domain-containing protein 1	FHOD1	27.7517	27.8123	28.1193	27.7319	26.9844	27.362	27.888	27.7019	26.6862	26.8703	27.1635	26.5033
2034	O43427-2	Acidic fibroblast growth factor intracellular-binding protein	FIBP	25.833	25.4475	25.3785	25.2501	25.7296	25.7123	25.6881	25.7781	25.1631	25.4843	25.8052	25.0335
4725	Q6UN15	Pre-mRNA 3-end-processing factor FIP1	FIP1L1	26.041	26.4241	26.126	26.6303	26.7187	26.512	26.9009	26.5858	26.7752	26.5301	26.9883	27.0996
7076	Q9Y3D6	Mitochondrial fission 1 protein	FIS1	28.3674	28.6431	28.0063	28.2834	28.8559	28.3603	28.8578	28.6772	28.3088	28.3131	27.9147	27.8125
5129	Q8N6M3	Fat storage-inducing transmembrane protein 2	FITM2	23.4475	23.5132	23.4235	22.5308	23.2282	23.254	23.3754	23.8835	23.0688	24.5143	23.597	23.4277
5562	Q96AY3	Peptidyl-prolyl cis-trans isomerase FKBP10	FKBP10	29.538	29.8302	30.2148	30.0702	29.6931	29.4022	29.7203	29.3709	29.9826	29.614	29.4235	30.2532
310	A0A0A0MT60	Peptidyl-prolyl cis-trans isomerase	FKBP15	28.374	28.5859	27.9171	28.1942	27.4188	28.1203	28.0641	27.7042	27.675	27.788	27.3525	27.3441
3645	P62942	Peptidyl-prolyl cis-trans isomerase FKBP1A	FKBP1A	27.283	27.1703	27.1267	26.8614	20.8164	26.9599	26.8895	27.354	27.1246	27.4203	27.2935	28.2811
2950	P26885	Peptidyl-prolyl cis-trans isomerase FKBP2	FKBP2	29.3835	29.717	29.146	29.64	29.4361	29.9222	29.5717	29.7428	29.8778	29.6997	29.4661	29.3111
3751	Q00688	Peptidyl-prolyl cis-trans isomerase FKBP3	FKBP3	30.3482	30.3781	30.2929	30.4423	29.2678	30.5416	30.2359	30.4179	30.1699	30.7024	30.4676	30.9365
3791	Q02790	Peptidyl-prolyl cis-trans isomerase FKBP4	FKBP4	32.9038	33.2405	33.2636	32.9768	32.8141	32.7342	32.6814	32.5841	33.2051	33.1121	32.4808	33.18
4000	Q13451	Peptidyl-prolyl cis-trans isomerase FKBP5	FKBP5	28.7057	28.7255	28.7807	28.5147	28.7781	29.1098	28.3925	28.3178	28.3586	28.3845	28.0914	28.834
7177	Q9Y680-3	Peptidyl-prolyl cis-trans isomerase FKBP7	FKBP7	24.8943	24.8967	24.8657	24.9656	22.8596	25.1403	24.8597	24.5551	23.8921	24.9734	23.7739	23.6783
4098	Q14318	Peptidyl-prolyl cis-trans isomerase FKBP8	FKBP8	27.2277	27.0437	27.1303	27.4706	27.7743	27.6556	27.5886	27.4344	26.9169	27.5274	27.3191	27.8653
2366	O95302	Peptidyl-prolyl cis-trans isomerase FKBP9	FKBP9	28.2058	28.1068	28.2876	28.2563	28.2782	28.3874	28.1524	27.8637	28.5597	28.0958	28.4322	28.6228
5228	Q8NFF5-3	FAD synthase	FLAD1	28.6413	28.5627	28.5249	28.2694	28.1074	28.7464	27.8726	28.0415	27.8888	28.4896	28.3017	28.4385
3935	Q13045	Protein flightless-1 homolog	FLII	30.8724	30.851	30.613	30.8165	30.3557	30.6014	30.4452	30.6981	30.4626	30.3193	30.3835	30.2603
2860	P21333-2	Filamin-A	FLNA	36.2204	35.9381	35.9404	36.0906	35.6781	35.6311	35.8203	35.9374	35.9362	35.9385	35.443	35.6386
2211	O75369-8	Filamin-B	FLNB	35.5114	35.2586	35.2595	35.1235	34.7201	34.9646	35.2227	35.188	35.0213	35.1886	34.45	34.9675
4097	Q14315	Filamin-C	FLNC	35.1138	34.9027	34.9038	34.8053	34.5613	34.5701	34.6365	34.7548	34.6069	34.8538	34.1063	34.4811
2283	O75955	Flotillin-1	FLOT1	28.5493	32.3756	27.0174	26.9609	27.3203	28.0716	28.0985	32.8742	32.6282	27.4228	28.3175	27.436
4093	Q14254	Flotillin-2	FLOT2	27.1199	26.9346	27.1499	26.1441	26.4465	26.7067	26.7075	27.6454	26.7486	26.4089	26.7867	26.7543
7159	Q9Y5Y0	Feline leukemia virus subgroup C receptor-related protein 1	FLVCR1	24.1952	23.8491	23.9871	23.625	24.7349	24.5402	23.5752	24.2747	24.8642	24.7913	22.4457	23.5637
5596	Q96CP2	FLYWCH family member 2	FLYWCH2	26.8888	26.6467	26.6459	26.3275	NA	26.4572	26.7107	27.0113	26.7579	26.3398	26.6446	26.9163
2389	O95466-2	Formin-like protein 1	FMNL1	27.83	27.6868	27.6017	27.3734	27.7124	27.4232	27.379	27.5102	27.6417	27.2641	27.4739	27.2588
5777	Q96PY5	Formin-like protein 2	FMNL2	28.7962	26.634	28.4413	26.4447	26.0061	27.7207	28.0609	26.1441	26.4002	26.8465	27.0606	27.2287
4985	Q8IVF7	Formin-like protein 3	FMNL3	26.8843	25.8998	26.9276	26.8591	27.3517	25.5278	25.909	24.9177	25.8108	27.1521	25.5372	25.2775
3843	Q06787-8	Fragile X mental retardation protein 1	FMR1	25.2377	25.3613	26.2305	25.6706	24.6178	25.8741	25.9582	26.1196	26.8565	27.2787	25.7829	26.3241
6253	Q9H479	Fructosamine-3-kinase	FN3K	27.4959	27.273	26.877	27.3141	27.6148	27.469	27.1209	26.8211	26.787	27.236	27.3611	27.218
6351	Q9HA64	Ketosamine-3-kinase	FN3KRP	23.9509	24.2906	25.8067	24.1152	25.6384	24.8833	25.0291	24.0556	25.1899	24.829	24.6819	24.4602
5804	Q96RU3-5	Formin-binding protein 1	FNBP1	24.9495	24.6745	24.7391	24.5346	23.6121	24.766	24.6127	24.6184	24.9117	25.0574	24.7144	24.2524
4499	S4R347	Formin-binding protein 1-like	FNBP1L	26.7135	26.4644	27.0791	26.7578	26.8934	26.4162	26.6892	25.7594	26.9866	25.9154	25.8164	26.7789
5100	Q8N3X1	Formin-binding protein 4	FNBP4	25.8778	25.5687	25.6817	25.9733	25.7577	25.8433	25.8827	26.0883	25.9665	25.6811	25.6939	25.7295
7017	Q9Y2H6-2	Fibronectin type-III domain-containing protein 3A	FNDC3A	27.5198	26.7397	27.1858	27.6772	25.1445	27.4791	27.1184	27.244	27.8136	27.466	27.234	27.3012
4394	Q53EP0	Fibronectin type III domain-containing protein 3B	FNDC3B	26.2648	26.1072	26.3285	26.4411	23.7076	26.2828	26.6485	27.062	26.5669	26.5321	26.7899	26.5561
1180	E9PQP6	Protein farnesyltransferase/geranylgeranyltransferase type-1 subunit alpha	FNTA	27.8002	28.0533	27.684	27.9818	28.0569	28.7598	27.8894	27.8018	27.3952	27.8893	27.5948	28.2641
4567	Q5VW36	Focadhesin	FOCAD	28.6151	28.6376	28.4042	28.5548	28.5898	28.4481	28.1018	28.4691	28.5405	28.0914	28.0247	28.1619
792	C9JCN8	Fos-related antigen 2	FOSL2	24.2171	NA	NA	NA	NA	NA	NA	NA	NA	NA	24.675	NA
5894	Q99958	Forkhead box protein C2	FOXC2	NA	23.2466	NA	NA	NA	20.6193	22.4569	23.592	24.2859	NA	22.8141	NA
3726	P85037	Forkhead box protein K1	FOXK1	28.2186	28.4199	28.5493	28.1298	27.575	28.0619	27.9522	27.5802	28.5165	28.288	27.4941	27.9396
3761	Q01167-2	Forkhead box protein K2	FOXK2	24.9418	24.5626	24.7855	24.7044	23.6511	24.3963	25.171	23.3892	25.7447	25.0164	24.7477	24.5971
5601	Q96CU9-3	FAD-dependent oxidoreductase domain-containing protein 1	FOXRED1	23.3991	24.0658	23.8787	23.7652	24.609	23.9227	23.9189	24.3596	24.3429	23.5193	24.6964	22.2981
3830	Q05932-3	Folylpolyglutamate synthase, mitochondrial	FPGS	27.11	27.5726	27.2761	27.1155	27.6349	27.1436	27.1501	26.5681	27.108	27.2534	27.0121	27.1669
261	A0A0A0MRP2	Fucose-1-phosphate guanylyltransferase	FPGT	27.4763	27.6966	27.0495	27.2431	26.4335	27.9513	27.3729	26.6281	27.6867	27.3463	27.0953	27.1596
4100	Q14331	Protein FRG1	FRG1	25.8428	25.7659	25.7359	25.1128	26.2083	25.7194	25.0476	25.7945	25.1174	26.074	26.0208	25.7816
6114	Q9BZ67-2	FERM domain-containing protein 8	FRMD8	24.9545	24.662	25.3078	24.5704	23.3326	22.841	NA	21.9229	25.2043	24.5977	NA	25.3684
2321	O94915	Protein furry homolog-like	FRYL	27.5789	27.1354	27.4064	27.7781	27.8091	27.7962	27.4715	27.8903	28.2012	27.7547	27.4309	27.3578
4309	Q16658	Fascin	FSCN1	33.4253	33.6591	33.7723	33.5614	33.4037	33.3417	33.3332	33.1799	33.5843	33.54	33.1641	33.4725
3907	Q12841	Follistatin-related protein 1	FSTL1	23.7086	22.5573	NA	23.6154	22.8398	23.7669	23.427	23.3176	21.7137	22.354	23.3418	23.4004
2489	P02794	Ferritin heavy chain	FTH1	30.9608	31.072	30.9123	30.8556	30.8556	30.5192	30.6869	31.1485	30.9339	31.0633	30.9169	30.4308
2488	P02792	Ferritin light chain	FTL	29.458	28.9646	29.1209	28.8084	29.6119	29.0055	28.7515	28.6851	28.5197	28.6232	28.9212	28.7287
6135	Q9C0B1	Alpha-ketoglutarate-dependent dioxygenase FTO	FTO	27.7023	27.6438	27.6409	27.5153	27.769	27.3939	26.9784	27.342	27.3551	26.8669	26.9762	27.4554
6781	Q9UET6-2	Putative tRNA (cytidine(32)/guanosine(34)-2-O)-methyltransferase	FTSJ1	26.2984	26.1946	25.9037	26.183	26.4952	26.4948	25.9537	26.0956	25.6547	26.3178	26.4512	26.1227
5035	Q8IY81	pre-rRNA processing protein FTSJ3	FTSJ3	26.3139	26.512	26.2965	26.54	26.1249	26.6231	26.5341	26.2608	26.4689	26.2712	25.8091	26.3476
5550	Q96AE4	Far upstream element-binding protein 1	FUBP1	31.9985	32.0476	32.557	32.3796	31.6692	31.9315	32.1185	31.8572	32.8095	32.328	31.9553	32.7662
5697	Q96I24	Far upstream element-binding protein 3	FUBP3	29.9726	29.88	29.8061	30.1781	30.016	30.1757	30.2664	30.1355	30.4069	30.1841	30.1735	30.3986
2500	P04066	Tissue alpha-L-fucosidase	FUCA1	23.9111	24.0252	23.5148	25.0187	25.2645	24.9591	24.2237	24.7952	24.1623	23.6811	24.1288	22.502
5992	Q9BTY2	Plasma alpha-L-fucosidase	FUCA2	25.5834	25.2007	25.099	25.2307	25.7728	25.5442	23.4717	25.3181	26.3042	23.5855	24.9212	24.8714
5067	Q8N0W3	L-fucose kinase	FUK	25.9462	25.7561	25.7864	26.1914	25.3789	25.5755	25.1838	25.1957	25.6399	24.9417	25.4521	25.0064
6064	Q9BWH2	FUN14 domain-containing protein 2	FUNDC2	25.8394	26.0398	25.7673	25.7295	24.9108	25.1129	25.0717	25.942	25.3217	25.4506	25.3489	26.1484
532	X6R6T9	Fucose mutarotase	FUOM	23.2383	23.5195	23.2493	22.9099	22.7732	NA	23.3784	23.17	22.1748	23.2228	23.6649	19.9688
1500	H0YNB5	Furin	FURIN	NA	22.1314	NA	NA	22.1643	22.0716	22.6376	NA	NA	21.7705	22.6286	22.6898
1529	H3BPE7	RNA-binding protein FUS	FUS	30.1054	30.1565	30.0205	30.4384	30.868	30.2929	30.4589	29.9116	30.31	29.9146	30.5696	30.5276
787	C9JAX1	Frataxin, mitochondrial	FXN	25.4952	25.1831	25.0572	25.1708	21.3983	24.938	23.1857	25.2419	25.6243	25.339	23.855	25.0046
3362	P51114	Fragile X mental retardation syndrome-related protein 1	FXR1	29.286	29.4611	29.6123	29.2715	28.8195	29.1854	29.5327	29.1371	30.1369	29.6292	28.8655	29.7109
3363	P51116	Fragile X mental retardation syndrome-related protein 2	FXR2	27.517	27.406	27.5317	27.792	27.0528	27.2077	26.9966	26.9951	27.6932	27.4976	27.0448	27.8817
5923	Q9BQS8	FYVE and coiled-coil domain-containing protein 1	FYCO1	26.5853	26.5034	26.2103	26.1902	26.1731	26.2244	25.6818	26.2967	25.8158	25.209	25.4821	26.731
6926	Q9UM11-2	Fizzy-related protein homolog	FZR1	NA	NA	22.7433	NA	NA	NA	NA	NA	NA	NA	NA	NA
3968	Q13283	Ras GTPase-activating protein-binding protein 1	G3BP1	32.0827	32.2339	32.4852	32.1036	32.2891	32.1038	32.2019	31.9301	32.7068	32.086	31.9174	32.6016
6942	Q9UN86-2	Ras GTPase-activating protein-binding protein 2	G3BP2	29.8968	30.0016	30.2217	29.8217	30.2875	29.7124	29.8224	29.7387	30.2821	29.8039	29.6255	29.8447
1775	K7ESE6	Glucose-6-phosphatase 3	G6PC3	24.1931	25.0682	24.6231	24.9798	25.2753	25.2683	24.7062	25.0585	24.2806	24.6448	21.2642	24.8438
2686	P11413	Glucose-6-phosphate 1-dehydrogenase	G6PD	33.0627	33.1331	33.2418	33.1437	33.3248	32.9873	33.005	32.8259	33.3468	33.0659	32.8545	33.1543
2645	P10253	Lysosomal alpha-glucosidase	GAA	25.8929	25.8129	25.5794	26.3011	26.4022	25.8948	26.1713	25.5109	25.2942	25.0992	25.8728	25.1708
1232	F5GZY7	Gamma-aminobutyric acid receptor-associated protein-like 1	GABARAPL1	24.5842	23.8762	24.3931	24.028	24.1983	23.7832	24.2845	24.1078	23.7986	22.8443	22.4803	26.1902
3841	Q06546	GA-binding protein alpha chain	GABPA	25.8735	26.3987	26.3919	25.9489	26.519	25.9747	25.8337	25.8706	25.9787	25.5363	25.2791	26.1584
5264	Q8TAE8	Growth arrest and DNA damage-inducible proteins-interacting protein 1	GADD45GIP1	26.3976	26.3415	26.223	26.7698	26.2326	26.7275	27.3334	27.0856	27.3155	26.9217	27.0302	26.7837
45	A0A087WUD6	G antigen 12F	GAGE2E	25.7648	25.6843	25.6084	25.1697	NA	24.8599	25.4565	25.2292	26.0367	25.1205	25.4099	25.3858
1933	O14976	Cyclin-G-associated kinase	GAK	28.3503	28.057	27.9484	28.2236	27.542	28.0124	27.7041	28.1066	27.9883	27.9445	27.7885	27.5811
4103	Q14376	UDP-glucose 4-epimerase	GALE	28.5249	28.5946	28.3308	28.504	28.4731	28.8494	28.3051	28.4301	28.2353	28.474	28.5043	28.6596
3376	P51570	Galactokinase	GALK1	28.3575	28.3347	28.7512	28.5051	28.8795	29.1139	27.9501	28.5746	27.7481	27.9721	28.1701	28.5888
711	B7ZAX5	N-acetylgalactosamine kinase	GALK2	27.5556	27.419	27.4677	27.44	27.604	27.7121	26.8133	26.8747	26.3329	27.1139	27.1618	26.6558
5587	Q96C23	Aldose 1-epimerase	GALM	27.6479	27.8052	27.741	27.2511	28.3597	28.1322	27.5085	27.4191	27.2462	27.3437	27.9597	27.8449
3068	P34059	N-acetylgalactosamine-6-sulfatase	GALNS	23.651	23.5397	23.4922	23.865	24.279	23.8245	23.8842	23.0891	23.8032	23.6208	23.4346	23.6954
3887	Q10472	Polypeptide N-acetylgalactosaminyltransferase 1	GALNT1	26.3028	26.7282	25.9524	26.9672	26.6485	26.2875	26.4418	25.9346	27.1209	27.2095	26.6172	26.7823
3886	Q10471	Polypeptide N-acetylgalactosaminyltransferase 2	GALNT2	30.6438	30.8246	31.1305	31.2144	31.1514	31.0555	30.8876	30.775	31.0951	30.9807	30.9872	31.4124
4102	Q14353	Guanidinoacetate N-methyltransferase	GAMT	28.9734	29.1822	28.8852	29.1584	29.4203	29.3405	29.0719	28.0925	28.1579	29.1901	29.2549	29.0702
6217	Q9H2C0	Gigaxonin	GAN	27.1395	26.3043	27.3118	26.1014	25.2971	25.4341	25.9318	25.142	26.1329	25.7622	25.5385	30.7007
4141	Q14697-2	Neutral alpha-glucosidase AB	GANAB	34.2854	34.2364	34.0887	34.5033	34.0603	34.2931	34.1637	34.3116	34.4137	34.0473	33.9899	33.9212
2509	P04406	Glyceraldehyde-3-phosphate dehydrogenase	GAPDH	37.3777	37.378	37.2605	37.4549	37.4549	37.4549	37.3777	37.3779	37.3779	37.4549	37.4549	37.3787
4162	Q14C86-2	GTPase-activating protein and VPS9 domain-containing protein 1	GAPVD1	30.3854	30.3589	30.2406	29.9653	30.291	29.66	29.765	29.8653	29.5787	29.9177	29.372	29.6335
6635	Q9NY12-2	H/ACA ribonucleoprotein complex subunit 1	GAR1	26.4618	26.4739	26.2243	26.8749	26.8751	26.81	27.0111	26.3641	26.5404	26.6229	25.7069	26.4233
3171	P41250	Glycine--tRNA ligase	GARS	32.5816	32.6425	32.8275	32.086	32.2064	32.091	32.2281	32.0023	32.4098	32.0819	31.9914	32.2773
2872	P22102	Trifunctional purine biosynthetic protein adenosine-3	GART	33.214	33.1439	33.0279	32.9181	32.5947	32.8003	32.7992	32.9828	32.8734	32.6427	32.7745	32.5215
160	A0A087WZT7	Growth arrest-specific protein 8	GAS8	NA	NA	26.2257	24.2144	26.1165	NA	NA	26.5401	NA	NA	25.9739	24.4159
4962	Q86YP4-2	Transcriptional repressor p66-alpha	GATAD2A	25.0389	25.2813	26.7209	25.0748	24.273	25.0932	25.0402	25.1577	26.3658	25.3641	25.2808	25.8745
490	A0A0U1RRM1	Transcriptional repressor p66-beta	GATAD2B	26.5552	27.1898	26.755	26.7958	26.9144	26.4098	26.7564	26.2426	27.4135	27.6081	26.3003	27.5435
1480	H0YIV9	Glutamyl-tRNA(Gln) amidotransferase subunit C, mitochondrial	GATC	23.2118	22.3036	22.2544	23.2432	22.7034	23.1936	23.5375	23.8653	22.8125	23.5313	23.4974	23.196
2499	P04062-4	Glucosylceramidase	GBA	28.9943	29.2494	29.4976	29.3232	29.2781	29.2281	29.2925	28.9269	29.1836	29.4707	29.0878	29.5824
2200	O75323	Protein NipSnap homolog 2	GBAS	28.1958	28.2123	27.9035	28.5485	27.8863	28.7015	28.173	28.4888	28.435	28.2368	28.2036	28.468
3808	Q04446	1,4-alpha-glucan-branching enzyme	GBE1	31.1342	31.3304	31.7896	31.9865	31.6141	31.6671	31.4276	31.0785	31.648	31.2796	31.2822	31.7821
5420	Q92538-3	Golgi-specific brefeldin A-resistance guanine nucleotide exchange factor 1	GBF1	29.6873	29.7102	29.608	29.7939	29.5983	29.4449	29.511	29.478	29.5938	29.4544	29.0969	29.1537
3052	P32456	Interferon-induced guanylate-binding protein 2	GBP2	25.3819	25.1539	25.148	25.2792	25.5403	25.0999	24.7876	24.6751	25.332	25.1713	24.8619	24.1938
1556	H7C2Z6	Grancalcin	GCA	24.7149	24.9842	25.2064	24.3466	24.9446	24.1898	24.5506	28.238	24.518	24.0312	23.4437	24.0128
5001	Q8IWJ2	GRIP and coiled-coil domain-containing protein 2	GCC2	28.1251	28.2918	28.2546	27.9256	28.1441	27.7507	27.757	28.1452	28.2166	28.2114	27.9769	27.7406
5496	Q92947	Glutaryl-CoA dehydrogenase, mitochondrial	GCDH	27.8325	27.8407	27.8288	27.6377	27.5221	28.0014	27.6945	27.6668	27.4529	28.1341	28.01	28.3038
2775	P16383-2	GC-rich sequence DNA-binding factor 2	GCFC2	23.1656	22.863	22.6906	23.7432	24.3911	23.7143	23.6314	24.1096	22.263	21.001	22.9113	22.5056
2997	P30047	GTP cyclohydrolase 1 feedback regulatory protein	GCHFR	NA	NA	NA	23.5134	24.3477	26.7224	NA	NA	21.3625	26.8984	26.6529	27.8878
3265	P48506	Glutamate--cysteine ligase catalytic subunit	GCLC	28.6827	28.745	29.4776	29.0156	28.8341	28.3208	28.4528	28.3498	28.8412	28.4925	28.4987	28.922
3266	P48507	Glutamate--cysteine ligase regulatory subunit	GCLM	29.5815	29.5264	29.6179	29.1766	29.8926	29.5601	29.2766	29.0997	28.3602	28.9903	29.6383	29.4849
5446	Q92616	Translational activator GCN1	GCN1L1	33.3998	33.2757	33.1732	33.0845	32.8797	33.0891	32.9873	33.0739	32.9686	32.9835	32.8771	32.8391
2897	P23434	Glycine cleavage system H protein, mitochondrial	GCSH	27.3401	27.5995	27.4583	27.7075	28.2038	28.1006	28.0142	28.1885	27.77	28.1719	28.6279	28.2989
7033	Q9Y2T3	Guanine deaminase	GDA	29.1275	28.3174	29.0277	28.3716	29.2304	29.0497	28.7958	28.9408	28.0148	28.1502	28.9179	28.9596
5272	Q8TB36	Ganglioside-induced differentiation-associated protein 1	GDAP1	24.9736	25.1608	24.758	25.2562	26.1964	25.8542	25.8171	26.1351	25.3454	25.6984	26.2694	25.5874
6630	Q9NXN4-2	Ganglioside-induced differentiation-associated protein 2	GDAP2	25.2705	25.7628	25.1652	25.3472	25.4338	24.4628	24.8135	24.7032	25.6468	25.2809	25.0143	24.8106
6664	Q9NZC3	Glycerophosphodiester phosphodiesterase 1	GDE1	23.4233	22.4602	23.5714	24.4439	25.3912	25.0481	22.739	24.794	23.0251	24.6045	25.4085	25.2426
3028	P31150	Rab GDP dissociation inhibitor alpha	GDI1	29.5015	29.7888	29.3783	28.9141	29.7408	28.9934	29.4823	29.0044	29.2868	29.7277	29.4044	29.4188
3337	P50395	Rab GDP dissociation inhibitor beta	GDI2	33.7403	33.6449	33.8664	33.6789	34.006	33.9178	33.6712	33.7322	33.1425	33.8069	34.0486	33.7292
5153	Q8N9F7-2	Glycerophosphodiester phosphodiesterase domain-containing protein 1	GDPD1	24.4617	25.0834	24.7894	24.699	25.2629	24.9975	24.7268	24.7497	24.9027	24.4084	24.0868	24.8355
4755	Q6ZNW5	GDP-D-glucose phosphorylase 1	GDPGP1	26.6715	26.6745	26.5564	26.5168	26.6857	26.8354	26.1248	26.3274	26.4571	26.59	26.4019	25.8167
1623	I3L2C7	Gem-associated protein 4	GEMIN4	29.6852	29.5504	29.367	29.178	27.5205	28.7104	29.0372	29.3207	29.1532	28.7098	28.6583	28.7036
5330	Q8TEQ6	Gem-associated protein 5	GEMIN5	31.2751	31.0432	31.0249	30.814	30.4958	30.479	30.9821	30.8565	30.8112	30.8213	30.5179	30.822
5394	Q8WXD5	Gem-associated protein 6	GEMIN6	25.9688	25.9112	25.7135	25.6891	25.482	25.7825	25.8259	25.8123	25.6796	26.0075	26.0728	25.9933
6317	Q9H840	Gem-associated protein 7	GEMIN7	25.6661	25.4311	24.9835	25.5812	25.9508	25.5889	25.3204	25.0394	25.1471	25.3706	25.674	25.2358
4803	Q7L5D6	Golgi to ER traffic protein 4 homolog	GET4	27.2049	26.7546	27.0004	26.3386	27.1649	26.9345	26.7075	26.8367	26.5466	26.8206	27.1906	27.012
3494	P55789	FAD-linked sulfhydryl oxidase ALR	GFER	23.5267	23.0149	23.5277	23.5667	22.2318	22.8737	23.0204	22.7034	24.384	24.4701	24.1371	24.6611
5798	Q96RP9	Elongation factor G, mitochondrial	GFM1	29.3604	29.3304	29.4475	29.566	28.7554	29.2571	29.088	28.8903	29.1926	29.4293	28.9288	28.9893
4359	Q3B7J2	Glucose-fructose oxidoreductase domain-containing protein 2	GFOD2	28.1948	28.452	23.5232	23.3704	28.7289	22.6879	23.6452	23.7025	28.6989	28.2863	23.5052	28.0648
3837	Q06210-2	Glutamine--fructose-6-phosphate aminotransferase [isomerizing] 1	GFPT1	32.3996	32.3358	32.715	32.1715	31.9392	31.8009	32.004	31.7238	32.3843	32.25	31.8188	32.1506
2302	O94808	Glutamine--fructose-6-phosphate aminotransferase [isomerizing] 2	GFPT2	26.5948	26.9373	26.7114	26.2297	26.0075	25.9905	26.2224	25.2542	25.7729	26.2211	26.0077	25.9202
6865	Q9UJY5-4	ADP-ribosylation factor-binding protein GGA1	GGA1	25.9017	25.9234	26.2024	25.9062	25.7962	25.6639	26.9512	25.948	26.3633	25.9184	25.6465	25.8196
6864	Q9UJY4	ADP-ribosylation factor-binding protein GGA2	GGA2	22.8582	23.5476	23.2282	23.0883	22.5525	23.0408	22.7352	22.4475	23.2939	23.1173	26.0497	24.0743
6041	Q9BVM4	Gamma-glutamylaminecyclotransferase	GGACT	23.2815	23.6037	23.9575	23.7241	24.6378	24.0541	24.0497	23.8383	22.7898	24.4858	24.5122	24.7876
2196	O75223	Gamma-glutamylcyclotransferase	GGCT	29.8855	29.777	29.5652	29.1434	28.8212	29.4119	29.3927	29.2416	29.4565	29.8452	29.3796	29.6827
3133	P38435	Vitamin K-dependent gamma-carboxylase	GGCX	26.6645	27.1714	26.9131	27.3749	28.0653	27.2697	26.3297	26.622	26.301	26.3742	27.1436	27.4727
5476	Q92820	Gamma-glutamyl hydrolase	GGH	27.452	27.6282	27.2993	27.4245	27.6622	27.6498	27.0399	26.698	26.1155	27.417	27.504	27.3777
2415	O95749	Geranylgeranyl pyrophosphate synthase	GGPS1	27.455	27.5637	27.0135	27.0534	27.2039	27.3314	26.9857	27.2175	27.4471	27.1189	26.937	27.0332
515	A2A2G5	Gamma-glutamyltransferase 7	GGT7	22.7911	NA	NA	NA	NA	NA	NA	NA	NA	NA	NA	NA
5085	Q8N2G8-3	GH3 domain-containing protein	GHDC	25.4964	25.5113	26.0729	25.4329	25.5559	25.2392	25.3805	24.7663	25.9841	25.4761	25.05	25.7177
6239	Q9H3K2	Growth hormone-inducible transmembrane protein	GHITM	22.4167	29.9968	30.0678	23.6831	23.6425	30.1164	24.8426	25.2201	25.281	30.666	25.3802	25.1271
6594	Q9NWU2	Glucose-induced degradation protein 8 homolog	GID8	25.4285	26.3927	26.2569	25.2514	24.9419	24.9304	25.8656	25.9642	26.5311	25.6306	25.795	25.8909
2224	O75420	PERQ amino acid-rich with GYF domain-containing protein 1	GIGYF1	21.2654	NA	NA	26.0671	NA	NA	NA	NA	NA	NA	NA	NA
4745	Q6Y7W6	PERQ amino acid-rich with GYF domain-containing protein 2	GIGYF2	28.8754	28.9431	28.6167	28.1685	28.2246	27.2211	27.6452	28.0098	28.1715	28.7204	27.4629	27.837
4135	Q14691	DNA replication complex GINS protein PSF1	GINS1	27.2567	27.5828	27.1535	27.2068	26.1708	27.2374	26.858	26.8739	27.0614	27.0288	27.4016	27.2653
6993	Q9Y248	DNA replication complex GINS protein PSF2	GINS2	26.6148	25.788	26.4732	25.9907	25.0137	26.3087	26.3618	25.8357	25.9597	26.4118	26.6156	26.3619
5951	Q9BRX5	DNA replication complex GINS protein PSF3	GINS3	28.1514	28.119	28.0551	28.3119	27.6536	28.0162	27.9205	28.3405	28.1621	28.1886	27.9748	27.9494
5947	Q9BRT9	DNA replication complex GINS protein SLD5	GINS4	28.1092	28.3715	28.0259	28.3165	27.991	28.1729	28.3484	28.2548	28.5049	28.3118	28.4097	28.1699
1919	O14908	PDZ domain-containing protein GIPC1	GIPC1	26.6764	25.8524	26.9812	25.5969	26.7302	26.9163	26.7458	25.6167	25.7518	25.8933	26.7887	26.2946
7042	Q9Y2X7	ARF GTPase-activating protein GIT1	GIT1	27.3068	27.197	27.2662	27.1329	26.9179	26.2606	26.6541	26.0666	26.805	25.3083	25.7937	26.4756
4081	Q14161	ARF GTPase-activating protein GIT2	GIT2	25.4793	25.5715	25.7845	25.4215	24.3978	24.9959	25.1365	25.0383	26.4672	25.2844	25.0832	25.9285
4552	Q5VSY0-2	G kinase-anchoring protein 1	GKAP1	NA	NA	NA	NA	NA	NA	NA	NA	23.9911	NA	NA	NA
2541	P06280	Alpha-galactosidase A	GLA	26.1687	25.9496	26.1607	26.4497	25.9377	26.7104	26.2677	25.4113	25.5131	26.4247	26.0236	26.1706
2772	P16278-3	Beta-galactosidase	GLB1	28.197	28.2376	28.2071	28.671	28.5246	28.6225	28.3601	28.0551	28.4741	28.2387	28.512	28.4534
2894	P23378	Glycine dehydrogenase (decarboxylating), mitochondrial	GLDC	28.603	28.6285	28.5278	29.1877	28.3877	28.8753	28.3101	28.5864	28.6703	28.4047	28.4295	28.5471
5488	Q92896	Golgi apparatus protein 1	GLG1	28.5348	28.4685	28.2338	29.0488	28.7802	28.8803	28.7913	29.0489	28.5421	28.9127	28.7374	28.3658
4582	Q5VZR0	Golgi-associated plant pathogenesis-related protein 1	GLIPR2	22.2112	23.2353	23.5926	22.6384	21.9806	19.6761	NA	23.2358	22.3237	22.8666	23.1678	23.5745
5502	Q92990	Glomulin	GLMN	28.9827	29.1793	29.3292	28.9525	29.0866	28.8361	28.9225	28.7526	28.6403	28.01	28.7921	28.7464
3813	Q04760	Lactoylglutathione lyase	GLO1	32.2652	32.3327	32.0872	32.2856	31.2587	32.2786	32.1081	32.468	31.9844	32.161	32.0063	32.1404
6379	Q9HC38-2	Glyoxalase domain-containing protein 4	GLOD4	30.0942	30.0593	30.0744	29.7625	30.3341	29.962	29.8539	29.6436	29.332	29.7344	30.0471	29.9227
3102	P35754	Glutaredoxin-1	GLRX	NA	NA	NA	27.0307	26.4354	27.401	23.9441	NA	25.2445	27.7009	27.5167	27.1872
2288	O76003	Glutaredoxin-3	GLRX3	31.5015	31.4043	31.2188	31.1479	31.5993	31.5132	31.2015	31.1559	31.0154	31.0558	31.4527	31.2772
4878	Q86SX6	Glutaredoxin-related protein 5, mitochondrial	GLRX5	26.6523	26.8221	26.5657	26.9222	27.1894	27.178	27.1674	26.5544	26.4241	27.1852	27.4221	26.9842
2325	O94925-3	Glutaminase kidney isoform, mitochondrial	GLS	30.6486	30.8209	30.763	30.8514	30.792	30.7273	30.5402	30.4553	30.6545	30.6219	30.4819	30.7089
2324	O94925	Glutaminase kidney isoform, mitochondrial	GLS	23.1552	23.0101	23.1127	23.4876	NA	22.546	22.8348	NA	23.1977	23.0771	NA	23.4876
4607	Q68CQ7	Glycosyltransferase 8 domain-containing protein 1	GLT8D1	NA	22.5024	23.5841	23.5164	23.6964	NA	23.4992	23.5455	22.4707	24.102	23.7259	24.1277
6666	Q9NZD2	Glycolipid transfer protein	GLTP	26.6164	26.9388	26.4914	26.8625	27.3068	26.7079	26.9644	25.9968	26.237	26.7067	25.7409	26.6177
2460	P00367	Glutamate dehydrogenase 1, mitochondrial	GLUD1	31.2393	31.286	31.2812	31.4368	31.521	31.2489	31.2314	30.9442	31.5441	31.4219	31.0393	31.4221
2754	P15104	Glutamine synthetase	GLUL	24.4452	25.2491	25.1182	24.834	24.4228	25.7207	24.5856	24.5172	24.6192	24.9074	25.001	24.8679
2128	O60547-2	GDP-mannose 4,6 dehydratase	GMDS	29.4508	29.3795	29.2899	28.9456	29.3668	29.1909	28.8087	28.6624	28.9756	28.5181	29.0469	28.9516
3544	P60983	Glia maturation factor beta	GMFB	28.8998	28.8816	28.7602	28.8099	28.8409	28.7934	29.2326	29.0313	28.8698	28.9586	28.9374	28.5632
6708	Q9P107	GEM-interacting protein	GMIP	23.6903	23.9058	23.4488	23.6888	23.8538	23.5541	23.6861	24.1862	23.8256	24.4127	23.8804	23.2493
5705	Q96IJ6	Mannose-1-phosphate guanyltransferase alpha	GMPPA	28.0173	28.0347	28.4056	28.1234	28.4715	28.3058	27.8596	28.0755	27.6036	27.8104	28.09	28.1047
7148	Q9Y5P6	Mannose-1-phosphate guanyltransferase beta	GMPPB	27.7131	27.6157	27.8024	27.5534	28.0734	28.1078	27.6508	27.8139	27.2757	27.2032	28.0681	27.6978
3120	P36959	GMP reductase 1	GMPR	23.3204	NA	23.5514	21.6754	NA	23.0882	NA	NA	NA	23.1558	NA	23.537
100	H0YMB3	GMP reductase	GMPR2	26.959	27.0969	27.7965	27.2796	28.0515	27.7904	27.5487	27.4817	27.2849	27.2555	27.8533	27.6124
3330	P49915	GMP synthase [glutamine-hydrolyzing]	GMPS	31.7177	31.9229	32.117	31.8885	31.7508	31.7353	31.8654	31.6258	32.0891	31.6886	31.5321	31.9239
2990	P29992	Guanine nucleotide-binding protein subunit alpha-11	GNA11	27.4052	27.6144	26.6313	27.9272	27.5719	27.7743	27.8828	27.5775	27.6141	27.6819	28.0436	27.2715
4101	Q14344	Guanine nucleotide-binding protein subunit alpha-13	GNA13	26.4642	26.5309	26.1403	26.3619	27.3713	27.1406	26.9618	27.0744	26.8666	26.5223	27.5357	27.4442
3652	P63096	Guanine nucleotide-binding protein G(i) subunit alpha-1	GNAI1	26.8212	26.8111	26.7286	26.9144	27.2244	27.4317	26.682	27.101	26.3277	26.2351	27.0849	27.0512
2517	P04899	Guanine nucleotide-binding protein G(i) subunit alpha-2	GNAI2	26.3244	25.9094	26.2617	26.4585	26.692	26.9197	26.4925	26.0609	26.1058	26.6493	26.432	26.5561
2605	P08754	Guanine nucleotide-binding protein G(k) subunit alpha	GNAI3	30.0408	29.9203	30.0352	30.0861	30.4635	30.3277	30.1741	30.4133	30.2973	30.0769	30.6192	30.3951
4465	Q5JWF2	Guanine nucleotide-binding protein G(s) subunit alpha isoforms XLas	GNAS	29.1337	28.9538	28.6063	29.1521	28.9859	29.3054	29.3078	29.5053	29.1212	29.4274	29.4383	29.0855
3635	P62873-2	Guanine nucleotide-binding protein G(I)/G(S)/G(T) subunit beta-1	GNB1	28.299	28.6413	29.0624	28.5725	29.0285	29.0649	28.5861	28.3456	27.5563	29.0619	29.4088	29.2399
6092	Q9BYB4	Guanine nucleotide-binding protein subunit beta-like protein 1	GNB1L	24.8303	25.3828	25.2483	24.986	25.5839	24.8691	24.438	25.1087	24.8599	24.8718	25.4588	24.2062
3638	P62879	Guanine nucleotide-binding protein G(I)/G(S)/G(T) subunit beta-2	GNB2	30.0612	29.6844	30.2495	29.8004	30.5769	30.4733	30.2266	30.0653	29.7273	29.3799	30.7845	30.194
3662	P63244	Guanine nucleotide-binding protein subunit beta-2-like 1	GNB2L1	33.9113	33.8066	33.8959	33.7646	33.9886	34.025	33.876	33.9868	33.5967	34.1258	34.3682	33.9782
6359	Q9HAV0	Guanine nucleotide-binding protein subunit beta-4	GNB4	24.2082	24.4451	23.8683	24.1028	24.6518	24.5268	23.9072	24.0342	23.0013	24.5436	22.0383	24.9405
6986	Q9Y223-2	Bifunctional UDP-N-acetylglucosamine 2-epimerase/N-acetylmannosamine kinase	GNE	29.5095	29.6174	29.5697	29.3596	29.3631	29.3706	29.3115	29.0421	29.6258	29.2566	29.09	29.38
6751	Q9UBI6	Guanine nucleotide-binding protein G(I)/G(S)/G(O) subunit gamma-12	GNG12	NA	NA	22.4371	NA	NA	24.8877	NA	NA	NA	26.6726	26.5997	25.712
3116	P36915	Guanine nucleotide-binding protein-like 1	GNL1	29.3949	29.4383	29.5333	29.2109	29.2812	29.0598	28.9474	28.9704	29.5009	29.1771	28.8166	29.0238
4045	Q13823	Nucleolar GTP-binding protein 2	GNL2	25.2802	23.9362	25.2715	25.1754	23.1426	25.3303	24.9087	25.6532	25.7472	24.4433	23.5271	23.8382
6042	Q9BVP2-2	Guanine nucleotide-binding protein-like 3	GNL3	28.5478	28.9008	28.6225	28.3854	28.9327	28.2441	28.7942	28.3858	29.1615	28.3498	28.2353	28.7408
6564	Q9NVN8	Guanine nucleotide-binding protein-like 3-like protein	GNL3L	25.7586	25.4996	24.5849	24.7488	25.308	24.3394	25.349	25.7188	25.0139	24.3193	25.0883	24.484
1965	O15228	Dihydroxyacetone phosphate acyltransferase	GNPAT	26.0699	26.6445	26.459	26.6531	25.9292	25.7684	25.4826	26.0511	26.5802	25.9877	25.469	26.199
3240	P46926	Glucosamine-6-phosphate isomerase 1	GNPDA1	30.7881	30.6593	30.6795	30.4171	30.6491	30.6592	30.2088	30.3722	30.025	30.4772	30.4598	30.4277
5314	Q8TDQ7	Glucosamine-6-phosphate isomerase 2	GNPDA2	26.7031	26.9403	26.5444	26.3118	26.6687	26.2794	24.6053	24.8508	24.033	25.351	23.5731	26.1184
5633	Q96EK6	Glucosamine 6-phosphate N-acetyltransferase	GNPNAT1	30.3672	30.4575	30.1837	30.3344	30.4713	30.3913	30.3251	30.0433	29.7622	30.5265	30.2351	30.327
1275	H7C3P4	N-acetylglucosamine-6-sulfatase	GNS	28.2203	28.2336	28.0889	28.5129	28.3069	28.4019	28.187	28.2792	28.2519	28.0289	28.4398	27.8726
5474	Q92805	Golgin subfamily A member 1	GOLGA1	26.473	26.3082	25.7612	26.2638	26.1551	26.5514	27.0476	26.3515	25.3933	26.1044	26.4354	21.4672
411	A0A0C4DGS5	Golgin subfamily A member 2	GOLGA2	28.2745	28.303	28.2556	28.6393	27.6133	28.3845	28.6793	28.4888	28.6019	28.6606	28.4604	27.9047
3864	Q08378	Golgin subfamily A member 3	GOLGA3	29.2544	29.0071	28.9844	28.9469	28.6384	28.5913	28.8195	28.7933	28.8809	28.5918	28.2487	28.4495
3995	Q13439-5	Golgin subfamily A member 4	GOLGA4	27.9179	27.8105	27.6745	27.6595	27.5377	27.1604	27.7432	27.4084	27.5136	27.3772	27.3204	26.7019
4854	Q7Z5G4	Golgin subfamily A member 7	GOLGA7	25.8679	25.398	25.1824	25.5916	25.8503	25.7645	25.8853	25.5188	25.1683	25.6357	25.3425	25.3904
4144	Q14789	Golgin subfamily B member 1	GOLGB1	26.9803	26.7008	26.3969	29.1954	29.478	29.367	29.2475	29.3516	29.0822	29.1796	28.8917	29.1694
1851	O00461	Golgi integral membrane protein 4	GOLIM4	27.1147	27.0821	26.3298	27.6392	27.6955	26.8749	27.4854	26.89	27.0691	27.4864	27.1204	26.8859
5168	Q8NBJ4-2	Golgi membrane protein 1	GOLM1	25.6922	25.663	25.8938	24.314	23.5066	23.6728	24.2526	25.1008	25.3399	25.6823	25.0368	25.9022
6258	Q9H4A6	Golgi phosphoprotein 3	GOLPH3	28.0348	27.9394	27.8476	28.0058	27.93	27.947	27.1882	26.9662	27.0345	27.7659	27.7536	27.986
4518	Q5T5I6	Golgi phosphoprotein 3-like	GOLPH3L	25.2028	24.269	25.7563	24.7011	24.9608	25.4288	24.3683	24.81	23.9545	25.0659	24.7883	25.3357
7078	Q9Y3E0	Vesicle transport protein GOT1B	GOLT1B	27.2069	27.4919	27.3023	27.4727	28.1799	27.4148	27.5327	27.5997	27.3983	27.491	27.4655	27.3507
6400	Q9HD26-2	Golgi-associated PDZ and coiled-coil motif-containing protein	GOPC	25.921	26.5639	26.6625	26.3154	25.9521	26.357	26.2239	26.2736	26.5193	26.3586	26.0195	26.4673
6331	Q9H8Y8-3	Golgi reassembly-stacking protein 2	GORASP2	27.6874	27.8337	27.5855	27.894	27.2287	27.6521	27.6306	27.696	28.1969	27.6965	27.6736	27.6908
144	E9PCW1	Golgi SNAP receptor complex member 1	GOSR1	24.9961	24.8519	24.9493	24.6003	24.3625	24.8412	25.2367	25.8588	25.8865	25.0363	25.6205	24.9918
1028	E7EQ34	Golgi SNAP receptor complex member 2	GOSR2	26.9277	26.969	26.8926	27.0534	25.4881	26.9286	27.4734	27.3202	27.2703	27.233	27.0655	27.1768
2789	P17174	Aspartate aminotransferase, cytoplasmic	GOT1	32.1046	32.0632	32.1126	31.5867	32.118	31.9611	31.9863	31.8934	31.5221	31.5292	32.1134	31.854
2469	P00505	Aspartate aminotransferase, mitochondrial	GOT2	33.2028	33.1717	33.0859	33.2744	33.4292	33.5128	33.2026	33.24	33.0351	33.01	33.2648	33.162
2018	O43292	Glycosylphosphatidylinositol anchor attachment 1 protein	GPAA1	26.0608	25.9024	26.0051	26.5899	26.6011	26.674	26.2552	26.3463	26.3182	26.5959	26.0296	26.3042
251	A0A0A0MRI1	GPALPP motifs-containing protein 1	GPALPP1	23.6651	NA	23.5357	NA	NA	NA	NA	23.2581	23.3454	22.4149	23.7142	NA
4568	Q5VW52	Glycerol-3-phosphate acyltransferase 1, mitochondrial	GPAM	23.0397	23.5242	23.1817	23.1312	23.2846	23.2087	23.5676	23.6312	23.4106	22.7248	23.2427	22.9149
291	A0A0A0MSF9	G patch domain-containing protein 11	GPATCH11	24.7532	24.7917	24.647	24.8322	24.5934	24.2597	23.8293	24.2656	23.6142	24.6971	24.4236	24.2588
254	A0A0A0MRK1	G patch domain-containing protein 4	GPATCH4	22.4761	24.755	23.8981	23.2662	23.2076	23.2499	23.7088	23.8854	24.2625	23.0513	23.8246	21.7765
6882	Q9UKJ3-2	G patch domain-containing protein 8	GPATCH8	NA	NA	23.0953	23.2535	23.5317	NA	22.7013	24.3754	23.7928	23.762	NA	NA
1595	H7C410	Glypican-1	GPC1	26.8528	26.5995	26.5706	27.0428	27.2178	26.557	27.1872	27.3817	27.3221	26.967	26.5077	26.9402
5088	Q8N335	Glycerol-3-phosphate dehydrogenase 1-like protein	GPD1L	27.4643	27.5128	27.5615	26.8783	27.8274	27.4582	28.0294	27.8214	27.1978	27.3335	27.9128	27.3982
3209	P43304	Glycerol-3-phosphate dehydrogenase, mitochondrial	GPD2	30.9287	31.1743	31.2612	31.5178	31.2371	31.2883	31.3627	31.089	31.3536	30.8562	31.253	31.3611
1233	F5H039	Gephyrin	GPHN	25.3732	25.7452	25.2285	24.9784	24.0827	23.4422	25.3475	24.4671	25.3178	24.6545	23.3793	25.2918
2553	P06744	Glucose-6-phosphate isomerase	GPI	35.6167	35.7364	35.8262	35.9551	36.1338	35.9466	35.6162	35.515	35.8229	35.516	35.8271	35.7513
5491	Q92917	G patch domain and KOW motifs-containing protein	GPKOW	28.5737	28.9486	28.6345	28.4097	28.6539	28.3822	28.8707	28.4248	28.6092	28.3618	28.5611	28.383
6393	Q9HCN4	GPN-loop GTPase 1	GPN1	25.0025	25.6826	26.3078	25.1877	24.5648	25.4088	24.9756	25.3222	25.3077	25.174	25.2107	25.4438
6825	Q9UHW5	GPN-loop GTPase 3	GPN3	24.3764	24.2865	24.8747	23.0573	NA	24.5107	23.1169	22.7409	22.5106	23.6329	24.5813	24.2422
1785	M0QYF6	Protein GPR108	GPR108	23.7212	23.7466	24.2729	23.4813	22.7216	22.3132	21.9246	21.6402	21.9484	23.942	21.4708	23.222
4877	Q86SQ4-2	G-protein coupled receptor 126	GPR126	24.4718	23.5618	24.433	24.8473	23.9886	24.5915	24.8906	25.4848	25.6746	24.7049	24.6124	25.1049
5233	Q8NFJ5	Retinoic acid-induced protein 3	GPRC5A	29.1791	29.146	29.239	28.8181	29.5174	29.2998	29.6605	29.7066	29.3194	29.8304	29.6652	29.6941
798	C9JFE4	COP9 signalosome complex subunit 1	GPS1	30.0344	30.3053	29.969	30.2336	30.3122	29.8051	30.0936	30.0109	30.8009	29.8264	29.7763	29.9536
296	A0A0A0MSK4	G-protein-signaling modulator 1	GPSM1	24.8562	24.1394	24.8887	24.7284	24.4731	24.4064	24.7406	24.4568	24.2232	23.0081	24.7317	24.3237
5303	Q8TD30	Alanine aminotransferase 2	GPT2	25.9179	25.9261	26.1002	25.6718	26.3747	25.9674	26.4134	25.7557	27.4978	26.0354	26.3249	25.8869
54	A0A087WUQ6	Glutathione peroxidase	GPX1	29.3196	29.5588	29.3801	29.2923	28.9942	29.5042	29.4503	29.1554	29.4607	29.5441	29.6678	29.3819
24	A0A087X2I2	Glutathione peroxidase	GPX4	28.3849	28.6084	28.3202	28.2883	28.0594	28.5737	29.2366	28.778	28.8483	29.4019	28.8903	29.0926
5326	Q8TED1	Probable glutathione peroxidase 8	GPX8	26.6181	26.8638	26.7737	27.0231	24.5915	27.1393	27.4389	27.9169	27.7136	27.4157	27.5146	27.3683
1789	M0QZ12	GRAM domain-containing protein 1A	GRAMD1A	22.8019	22.1499	20.7474	22.9027	NA	23.6652	21.5489	22.014	22.7339	21.5195	20.6869	NA
1652	J3KNL5	GRAM domain-containing protein 1B	GRAMD1B	25.838	25.93	25.5429	26.0022	25.2329	25.7025	25.6492	26.4012	25.8096	25.8799	26.0526	25.9783
5687	Q96HH9-3	GRAM domain-containing protein 3	GRAMD3	25.6537	25.9714	25.5781	25.923	26.419	25.7465	26.0598	26.2199	25.7819	26.5371	26.0163	25.8448
3647	P62993	Growth factor receptor-bound protein 2	GRB2	29.3098	29.3443	29.2687	29.4786	28.1945	29.4618	29.4659	29.5705	29.5879	29.4994	29.6285	29.4768
4107	Q14451-4	Growth factor receptor-bound protein 7	GRB7	23.4693	23.4989	23.7291	23.8111	21.5799	23.2223	23.7005	22.5938	23.288	23.3113	23.0629	23.5266
6760	Q9UBQ7	Glyoxylate reductase/hydroxypyruvate reductase	GRHPR	29.4992	29.5986	29.7277	29.4768	30.042	29.8626	29.6534	29.6186	29.1296	29.4448	29.939	29.7542
26	A0A087WT45	GRIP1-associated protein 1	GRIPAP1	27.8434	27.8093	27.7659	27.4134	25.6135	26.5192	27.2457	26.9403	27.6618	27.0595	26.1992	26.509
1333	F8W9W2	G protein-coupled receptor kinase 6	GRK6	23.2897	24.0503	22.8697	23.935	24.0857	24.1964	23.2147	22.7488	23.1258	NA	22.7018	23.6908
2973	P28799	Granulins	GRN	25.8268	25.9249	26.9678	26.776	25.8779	26.6376	26.2081	26.7143	27.3452	26.1273	26.5218	27.1524
6361	Q9HAV7	GrpE protein homolog 1, mitochondrial	GRPEL1	30.6004	30.3278	30.1137	30.2805	29.0226	30.3219	30.2441	30.8504	30.7881	30.6482	30.7969	30.5637
5260	Q8TAA5	GrpE protein homolog 2, mitochondrial	GRPEL2	27.5326	27.6905	25.4247	25.524	25.8272	28.1157	25.3311	27.3651	28.1059	26.5002	28.0647	28.2458
1255	F5H5I6	G-rich sequence factor 1	GRSF1	28.5656	28.4972	28.8007	28.5776	29.1265	28.5963	28.9856	28.6701	28.4248	28.0481	29.0215	28.6934
4537	Q5TC63-2	Growth hormone-regulated TBC protein 1	GRTP1	23.5771	24.0446	24.1251	23.8153	23.9348	23.9698	24.1108	24.6362	24.0661	23.8548	23.6974	23.6888
5908	Q9BQ67	Glutamate-rich WD repeat-containing protein 1	GRWD1	27.7534	27.7717	27.6045	27.0052	28.5856	28.2919	28.0199	27.9956	28.9664	27.74	28.5057	27.983
4132	Q14687	Genetic suppressor element 1	GSE1	29.7631	29.3345	27.8369	28.1252	30.0017	29.4295	30.2603	29.7952	28.892	28.1011	29.5879	28.7298
3325	P49840	Glycogen synthase kinase-3 alpha	GSK3A	27.513	27.3456	27.8331	27.3536	27.2878	27.1589	27.0645	26.154	26.7784	27.5298	26.8526	27.0231
3326	P49841	Glycogen synthase kinase-3 beta	GSK3B	27.0928	27.8718	26.8889	27.9897	27.1709	27.0408	26.4487	26.5154	26.2559	25.8028	27.1708	27.7601
2756	P15170-2	Eukaryotic peptide chain release factor GTP-binding subunit ERF3A	GSPT1	31.6785	31.9895	32.4697	31.7821	31.2208	31.5044	31.6724	31.4111	32.0763	31.3974	31.4394	31.977
2463	P00390-2	Glutathione reductase, mitochondrial	GSR	30.0919	30.4717	30.1157	29.8176	30.1717	30.0338	30.0803	29.6672	30.502	29.5942	29.764	29.998
3271	P48637	Glutathione synthetase	GSS	30.719	30.7604	31.1837	30.7089	30.8933	30.636	30.9379	30.6794	29.9872	30.6057	30.3492	30.4896
5213	Q8NEC7	Glutathione S-transferase C-terminal domain-containing protein	GSTCD	25.7847	26.0832	25.9633	25.7606	25.0941	25.5476	25.8223	24.8726	24.7879	25.0694	25.5904	25.0685
7026	Q9Y2Q3	Glutathione S-transferase kappa 1	GSTK1	29.8068	29.7514	29.6959	30.0358	29.8289	30.0193	30.229	30.1321	30.3832	29.9796	29.984	30.1809
2615	P09488	Glutathione S-transferase Mu 1	GSTM1	27.4395	27.5279	27.2727	27.5635	26.9024	27.5778	27.6473	27.6861	27.7245	27.3088	27.2392	26.963
2856	P21266	Glutathione S-transferase Mu 3	GSTM3	32.6405	32.5846	32.4205	32.7607	32.3891	32.7286	32.5814	32.6768	32.6986	32.8664	32.6506	32.4235
3799	Q03013	Glutathione S-transferase Mu 4	GSTM4	23.0873	23.3951	23.1754	23.7477	22.4779	23.6592	21.65	21.3999	21.4727	23.2386	23.2805	23.1723
3696	P78417	Glutathione S-transferase omega-1	GSTO1	32.1474	32.1268	31.9659	32.0377	30.7744	32.0639	31.965	31.9599	31.9006	32.0945	31.9433	32.1074
3022	P30711	Glutathione S-transferase theta-1	GSTT1	28.3474	28.392	28.1894	28.6467	28.1983	28.4658	28.5311	28.4284	28.4301	28.1583	28.2616	27.9928
361	G3V5T0	Maleylacetoacetate isomerase	GSTZ1	26.7856	27.0699	26.8372	26.7815	27.2318	26.8338	26.863	26.7043	27.2204	26.9114	27.1694	26.775
3413	P52655	Transcription initiation factor IIA subunit 1	GTF2A1	23.7047	23.6767	20.8473	22.4748	22.6601	NA	23.8753	24.6398	20.3039	23.357	NA	NA
3743	Q00403	Transcription initiation factor IIB	GTF2B	25.9875	26.4528	26.0498	26.255	25.714	25.4793	26.0309	25.7018	26.1442	26.4879	26.6513	25.4873
2976	P29083	General transcription factor IIE subunit 1	GTF2E1	26.6351	26.7243	26.1572	26.402	25.5905	26.0322	26.3586	25.6645	25.5756	25.7232	26.3541	26.5289
2977	P29084	Transcription initiation factor IIE subunit beta	GTF2E2	26.2344	26.1157	26.3312	25.9049	26.1478	26.3113	25.4884	26.7701	25.3132	25.9479	25.8998	25.217
3086	P35269	General transcription factor IIF subunit 1	GTF2F1	27.6231	27.7908	27.8707	27.7059	27.6222	27.2472	27.5723	27.0125	27.8619	27.6613	27.0538	27.5797
2734	P13984	General transcription factor IIF subunit 2	GTF2F2	28.0644	28.027	27.9904	27.4159	26.9378	27.7445	27.5618	27.1525	27.0242	27.488	27.1394	28.4411
3053	P32780	General transcription factor IIH subunit 1	GTF2H1	26.6901	27.8874	27.4978	25.7637	24.0991	27.6728	27.0634	28.0938	28.2943	26.8119	28.3417	28.3631
4052	Q6P1K8	General transcription factor IIH subunit 2-like protein	GTF2H2C	25.1707	25.3273	25.1297	25.1403	25.6635	25.447	25.2597	25.5682	24.7335	25.3969	24.6534	24.8957
5465	Q92759	General transcription factor IIH subunit 4	GTF2H4	26.1167	26.1985	25.704	25.526	26.2549	26.7893	25.7239	25.2999	25.1005	26.1941	26.305	26.1728
3688	P78347-2	General transcription factor II-I	GTF2I	31.3464	31.0664	31.022	31.6485	30.8155	31.319	31.5871	31.5613	31.5681	31.3727	30.9494	30.8946
3900	Q12789	General transcription factor 3C polypeptide 1	GTF3C1	28.1862	28.3581	27.7023	28.2484	28.0837	28.0303	27.9427	28.3485	28.3845	28.1948	27.8358	27.8668
5351	Q8WUA4	General transcription factor 3C polypeptide 2	GTF3C2	27.0128	27.0537	26.7617	27.2735	26.1078	26.6352	26.8966	27.1371	26.9397	26.7773	26.8439	26.7242
7150	Q9Y5Q9	General transcription factor 3C polypeptide 3	GTF3C3	26.7215	26.665	26.5187	27.1609	26.7035	26.9321	26.6733	27.1215	27.1421	26.4632	26.3992	26.4798
6886	Q9UKN8	General transcription factor 3C polypeptide 4	GTF3C4	28.3133	28.2753	28.6763	28.0648	28.3129	27.9978	28.2238	28.0109	28.433	28.0125	27.9234	28.2029
7149	Q9Y5Q8	General transcription factor 3C polypeptide 5	GTF3C5	27.6984	27.7219	27.5926	27.6612	27.7572	27.2795	27.5206	27.3885	28.0549	27.6031	27.3899	27.3697
1821	O00178	GTP-binding protein 1	GTPBP1	26.85	27.0635	26.9622	27.1194	26.176	25.8852	26.4325	26.7919	26.9186	25.9803	25.9844	27.0612
536	A4D1E9	GTP-binding protein 10	GTPBP10	26.8958	26.8661	27.0059	26.9869	27.332	27.3121	27.0535	27.3316	26.2049	26.9912	27.1657	26.8647
5538	Q969Y2-3	tRNA modification GTPase GTPBP3, mitochondrial	GTPBP3	25.5674	25.6588	25.9393	24.9703	25.6261	25.355	24.9132	25.6671	25.6761	25.4892	25.4321	25.3486
6118	Q9BZE4	Nucleolar GTP-binding protein 1	GTPBP4	29.0116	29.0599	29.2415	28.8688	28.1231	28.3588	28.2754	28.167	28.8774	28.4526	28.3868	28.6347
4320	Q16774	Guanylate kinase	GUK1	27.8146	27.5378	27.6409	27.4259	27.4077	27.3342	28.1472	27.0983	26.614	27.3879	27.4845	28.0528
2590	P08236-3	Beta-glucuronidase	GUSB	27.3212	27.2555	27.34	27.4025	26.5227	27.3352	26.8359	26.7447	27.1636	27.2073	27.1245	26.8625
2730	P13807	Glycogen [starch] synthase, muscle	GYS1	29.3004	29.6816	29.5159	29.6164	29.3452	29.3862	30.0307	29.9654	30.3488	29.5178	29.3157	29.4702
2566	P07305-2	Histone H1.0	H1F0	26.6316	26.4519	26.3251	25.0496	26.3775	25.9269	27.3321	26.8857	26.6331	23.9776	26.9713	26.6707
5415	Q92522	Histone H1x	H1FX	27.8697	28.1057	28.0622	27.6961	27.1709	28.0897	27.8982	28.5197	28.3682	28.3821	28.6445	28.0994
2631	Q71UI9	Histone H2A.V	H2AFV	27.5478	25.4453	27.1445	25.7954	26.2732	26.0601	26.0358	26.9919	26.755	26.62	26.1153	28.5787
2209	O75367-2	Core histone macro-H2A.1	H2AFY	28.0696	28.1408	27.7824	28.2108	28.557	28.5872	27.6976	27.7368	27.3748	27.615	27.5578	27.2767
2391	R4GMU1	GDH/6PGL endoplasmic bifunctional protein	H6PD	23.4939	23.716	23.8748	24.6497	24.7076	24.2458	24.1088	23.1735	22.8677	23.3473	24.3488	22.1121
4743	Q6Y1H2	Very-long-chain (3R)-3-hydroxyacyl-CoA dehydratase 2	HACD2	25.0064	25.4943	25.4461	25.2296	24.6846	24.9007	26.2462	26.0566	26.8387	26.1315	26.3687	25.7036
6690	Q9P035	Very-long-chain (3R)-3-hydroxyacyl-CoA dehydratase 3	HACD3	28.7306	28.7291	28.8401	28.9708	29.3452	29.0399	29.0573	29.0684	29.1745	29.2896	29.2222	29.3015
6847	Q9UJ83-2	2-hydroxyacyl-CoA lyase 1	HACL1	28.5859	28.6469	29.0903	28.7598	28.8064	28.4809	28.3516	27.8852	28.9341	28.4006	28.0403	28.4952
290	A0A0A0MSE2	Hydroxyacyl-coenzyme A dehydrogenase, mitochondrial	HADH	30.6635	30.8285	30.9437	30.9457	31.2466	31.0665	30.6189	30.7863	30.1161	30.6894	30.7689	30.4773
3159	P40939	Trifunctional enzyme subunit alpha, mitochondrial	HADHA	32.3718	32.2994	32.4125	32.5873	32.5198	32.5107	32.6076	32.4104	32.6471	32.6386	32.571	32.7198
3483	P55084-2	Trifunctional enzyme subunit beta, mitochondrial	HADHB	31.3296	31.2092	31.2119	31.6141	31.6394	31.4768	31.5175	31.6299	31.207	31.7527	31.7256	31.6611
1530	H3BPK3	Hydroxyacylglutathione hydrolase, mitochondrial	HAGH	27.3737	27.2371	27.0922	26.9726	27.1132	27.1378	26.9757	26.9731	26.6457	27.2675	26.8163	27.801
2700	P12081-4	Histidine--tRNA ligase, cytoplasmic	HARS	31.822	31.9813	32.5444	31.8375	32.7659	31.7312	31.7836	31.7261	32.1145	31.8074	31.7199	31.8844
3305	P49590-2	Probable histidine--tRNA ligase, mitochondrial	HARS2	27.2538	26.5532	27.4028	27.036	27.0282	27.3663	27.3547	27.2336	26.4039	27.4647	27.26	27.0638
1923	O14929	Histone acetyltransferase type B catalytic subunit	HAT1	30.3187	30.51	30.2908	30.3175	30.5883	30.6173	30.2491	30.2507	29.657	30.3622	30.594	30.3574
5598	Q96CS2	HAUS augmin-like complex subunit 1	HAUS1	24.308	24.3106	26.4849	24.1758	25.1127	24.5474	25.2015	24.33	23.7878	24.2272	24.6051	24.4964
6575	Q9NVX0	HAUS augmin-like complex subunit 2	HAUS2	25.0485	24.786	25.0134	25.1271	25.5732	24.7793	25.2178	25.2688	25.2912	25.1844	24.8822	24.9138
4609	Q68CZ6	HAUS augmin-like complex subunit 3	HAUS3	25.8438	26.3518	26.9921	26.1025	26.2613	25.8499	25.8186	26.3971	26.5942	26.0424	25.7704	26.2432
6279	Q9H6D7	HAUS augmin-like complex subunit 4	HAUS4	25.9315	25.6815	25.5654	25.3152	26.1852	25.7378	26.383	26.1982	25.297	25.0901	25.6511	25.2736
2326	O94927	HAUS augmin-like complex subunit 5	HAUS5	26.3092	26.3946	26.4803	26.2753	25.9965	26.146	25.4875	25.0373	26.3375	25.9329	24.6866	25.8437
4576	Q5VY60	HAUS augmin-like complex subunit 6	HAUS6	26.8268	26.267	26.4789	26.0704	26.327	26.0848	25.3658	26.2367	26.7498	26.0867	25.4858	25.9247
5888	Q99871-3	HAUS augmin-like complex subunit 7	HAUS7	24.2862	24.19	24.2199	24.0082	23.25	23.9899	21.591	26.0652	23.8819	25.0562	23.874	24.5783
5974	Q9BT25-2	HAUS augmin-like complex subunit 8	HAUS8	25.73	25.8856	25.4867	25.5333	25.5372	25.735	25.1505	25.6947	25.3102	25.3227	25.3623	23.4849
1819	O00165	HCLS1-associated protein X-1	HAX1	26.8825	26.9129	26.6771	26.5882	26.8452	26.8957	27.5277	27.1355	26.7338	26.8818	26.9238	26.2577
7098	Q9Y450	HBS1-like protein	HBS1L	28.6377	28.698	28.7955	28.5787	28.4487	28.2527	28.6567	28.0366	28.15	28.2349	28.1383	28.5904
3445	P53701	Cytochrome c-type heme lyase	HCCS	27.894	28.0036	27.5514	28.3248	28.2591	28.426	27.7497	27.8627	27.9181	28.3248	28.2229	28.3854
3380	P51610	Host cell factor 1	HCFC1	29.483	29.1123	29.3513	29.6549	29.1822	29.2233	29.2006	29.3959	29.647	29.3743	29.0456	29.3688
1607	I3L0E3	28S ribosomal protein S17, mitochondrial	hCG	27.0827	27.0317	26.8861	27.7938	27.6078	27.1941	27.3835	26.5911	27.5125	27.3247	27.4382	26.9059
4014	Q13547	Histone deacetylase 1	HDAC1	29.7878	29.8554	30.6021	30.1593	29.9479	29.8969	29.8266	29.981	30.225	30.0227	29.7509	30.0419
5467	Q92769	Histone deacetylase 2	HDAC2	28.5232	28.4309	28.8349	28.7349	28.4559	28.6167	28.3204	28.223	28.3617	28.6418	28.7124	28.7684
1983	O15379	Histone deacetylase 3	HDAC3	23.2673	23.9402	22.4691	24.3346	24.5594	24.8081	23.1554	24.1362	21.8115	24.4391	24.0036	23.2115
3508	P56524	Histone deacetylase 4	HDAC4	24.5044	25.5224	25.7574	25.5494	25.6751	25.231	25.6299	25.0842	24.5421	21.5894	23.5507	25.055
6755	Q9UBN7	Histone deacetylase 6	HDAC6	27.0728	26.8942	26.8167	26.8205	25.8036	26.7848	26.6223	26.6307	26.8875	26.9544	26.6284	26.4809
1663	J3KPH8	Histone deacetylase	HDAC7	27.4453	26.7857	27.898	23.0106	27.4458	27.2135	28.0265	27.9121	27.3349	21.0368	27.9812	27.8205
6087	Q9BY41-4	Histone deacetylase 8	HDAC8	24.5186	24.825	24.2632	24.3403	25.2766	24.9169	24.5308	23.9906	23.2425	23.4168	24.7263	24.5334
4847	Q7Z4H3-2	HD domain-containing protein 2	HDDC2	27.2232	27.0058	26.8799	26.199	26.4798	26.3005	26.9582	26.1485	26.3789	26.4323	26.6996	26.834
5104	Q8N4P3	Guanosine-3,5-bis(diphosphate) 3-pyrophosphohydrolase MESH1	HDDC3	25.4098	25.9949	25.4232	24.7247	24.5025	24.542	24.3282	25.3881	25.1819	25.256	25.4847	25.8405
3393	P51858	Hepatoma-derived growth factor	HDGF	31.8409	31.615	31.6168	31.4437	31.7044	31.6327	31.1515	31.4612	31.1387	31.5388	31.5539	31.3522
4853	Q7Z4V5-2	Hepatoma-derived growth factor-related protein 2	HDGFRP2	25.5744	25.5233	25.9249	27.7676	26.4768	27.4986	27.6462	27.7632	27.9621	27.7843	27.5402	27.2476
1770	K7ER15	Haloacid dehalogenase-like hydrolase domain-containing protein 2	HDHD2	26.9166	26.4397	26.2795	26.3134	26.7884	25.9721	26.2205	26.4239	25.214	26.2303	26.081	25.8608
5962	Q9BSH5	Haloacid dehalogenase-like hydrolase domain-containing protein 3	HDHD3	25.8702	25.9411	25.1886	25.9783	23.7473	25.9444	25.7291	25.8089	25.1966	24.8223	25.0311	25.5796
6270	Q9H583	HEAT repeat-containing protein 1	HEATR1	28.3153	29.2656	28.0026	28.3903	27.86	28.5707	29.161	29.6109	28.2328	29.1622	28.1983	28.8766
4850	Q7Z4Q2	HEAT repeat-containing protein 3	HEATR3	27.4906	28.0807	27.7475	27.9589	28.0825	27.6371	27.4445	27.4322	27.8326	27.6721	27.4701	27.8234
1258	F5H619	HEAT repeat-containing protein 5A	HEATR5A	29.7382	29.7979	29.5198	29.6298	29.2577	28.5987	29.4607	29.0344	29.0513	28.7414	29.2991	29.1979
6726	Q9P2D3-3	HEAT repeat-containing protein 5B	HEATR5B	28.182	27.9711	27.7501	28.0512	27.3228	27.4807	27.6061	28.0032	27.7784	27.7988	27.3046	27.4062
4621	Q6AI08	HEAT repeat-containing protein 6	HEATR6	25.422	25.7052	25.7026	25.6463	24.8982	25.1272	25.0778	25.2466	24.5156	24.4448	25.0105	25.1649
6490	Q9NRV9	Heme-binding protein 1	HEBP1	28.4681	28.4029	28.2667	28.5594	28.3792	28.6663	28.6426	28.6127	28.2183	28.5798	29.0573	29.0407
7161	Q9Y5Z4	Heme-binding protein 2	HEBP2	26.5057	25.4365	25.5014	26.4008	NA	25.8798	25.3998	25.7306	25.6687	26.4377	25.0576	25.9733
210	A0A087X2H1	E3 ubiquitin-protein ligase HECTD1	HECTD1	29.5243	29.3266	29.2301	29.5089	29.0958	29.1465	28.6693	29.0374	28.527	29.0163	28.5912	28.9482
4512	Q5T447	E3 ubiquitin-protein ligase HECTD3	HECTD3	26.3171	26.4563	26.5579	26.5584	25.6092	26.4411	26.1478	25.8432	26.4842	26.2991	25.9275	26.06
21	V9HW75	Nucleobindin-2	HEL	28.4073	28.1766	28.1945	28.5325	28.2501	28.4933	28.4632	28.4708	27.5429	28.9628	28.6224	28.4293
5241	Q8NG08	DNA helicase B	HELB	21.5791	21.1728	25.9774	22.4599	20.4897	21.6014	21.3449	21.9127	22.1968	21.6039	22.3457	21.3264
22	A0A087WSW7	Lymphoid-specific helicase	HELLS	25.2971	25.2829	25.0787	25.6678	23.3863	24.404	24.4188	24.9375	25.5931	24.989	23.8107	24.6042
1723	J3QS41	Probable helicase with zinc finger domain	HELZ	25.3685	25.6443	25.7922	25.7022	25.6924	26.0034	24.9514	26.0977	26.2216	26.1522	25.7467	25.8623
6104	Q9BYK8	Helicase with zinc finger domain 2	HELZ2	24.5712	23.8199	24.1919	24.7956	24.5838	24.1784	23.3408	24.8742	25.0435	25.1038	23.4897	25.0609
643	B2RA97	HemK methyltransferase family member 2	HEMK2	26.0796	26.1809	25.9352	25.8661	26.3232	25.8991	26.2627	26.2953	26.1699	25.984	26.1112	25.6463
4434	Q5GLZ8-3	Probable E3 ubiquitin-protein ligase HERC4	HERC4	29.169	29.3154	28.9225	28.8977	27.1709	28.9624	28.8718	28.838	29.0743	28.9701	28.6004	28.5356
6842	Q9UII4	E3 ISG15--protein ligase HERC5	HERC5	26.6677	27.0411	26.7389	26.6423	24.2851	26.8399	26.6668	26.822	26.8822	26.5988	26.6817	26.6968
1539	H3BS10	Beta-hexosaminidase	HEXA	28.0753	28.4256	27.9081	28.0008	28.4821	28.2095	28.5198	28.2367	28.2254	27.6043	28.2056	28.1251
2571	P07686	Beta-hexosaminidase subunit beta	HEXB	28.4319	28.0833	28.3691	28.4549	28.1202	28.4246	28.2326	28.2591	28.0364	28.271	27.6867	28.5725
2331	O94992	Protein HEXIM1	HEXIM1	28.5362	28.4376	28.3629	28.4056	28.7681	28.2026	28.3833	28.1581	28.666	28.3695	28.1118	28.5606
5751	Q96MH2	Protein HEXIM2	HEXIM2	NA	NA	22.3217	21.9267	22.5598	NA	NA	NA	NA	NA	22.7059	22.8176
1325	F8W7W8	Hereditary hemochromatosis protein	HFE	25.031	25.3464	25.4819	25.5583	25.3542	26.0419	24.9101	23.4239	23.3014	24.7786	25.4444	24.9755
5993	Q9BTY7	Protein HGH1 homolog	HGH1	27.0914	27.1672	27.117	26.728	27.2274	26.9858	27.206	27.3263	25.229	27.6333	25.8898	26.5708
1927	O14964	Hepatocyte growth factor-regulated tyrosine kinase substrate	HGS	28.2865	28.2251	28.3085	27.9572	27.3948	27.9386	27.7334	27.6787	28.1982	28.4458	27.4369	27.5129
3039	P31937	3-hydroxyisobutyrate dehydrogenase, mitochondrial	HIBADH	27.8826	27.8582	28.0825	28.0605	28.7703	28.3221	28.1139	28.3602	28.3338	28.0739	28.4308	28.3645
4659	Q6NVY1	3-hydroxyisobutyryl-CoA hydrolase, mitochondrial	HIBCH	28.1622	28.0909	28.0992	28.2029	28.4441	28.2968	27.9343	28.2536	27.6305	28.0758	28.4623	28.1423
6592	Q9NWT6	Hypoxia-inducible factor 1-alpha inhibitor	HIF1AN	24.455	25.2752	24.9021	24.6167	25.5466	24.8138	25.0854	24.5909	25.1289	23.849	24.8127	22.9287
6991	Q9Y241	HIG1 domain family member 1A, mitochondrial	HIGD1A	24.4227	23.4453	23.9907	23.9912	24.413	24.4225	24.7727	24.7557	24.3551	24.6928	24.6184	26.0932
3321	P49773	Histidine triad nucleotide-binding protein 1	HINT1	32.8634	32.9258	32.6561	32.7198	32.4743	33.0621	32.9732	32.8443	32.8016	33.0369	33.0971	33.1437
6069	Q9BX68	Histidine triad nucleotide-binding protein 2, mitochondrial	HINT2	28.1288	28.596	28.2788	28.1206	28.7724	28.0973	28.9304	28.8823	28.6459	28.5788	28.8382	28.5051
6444	Q9NQE9	Histidine triad nucleotide-binding protein 3	HINT3	27.708	27.763	27.6468	27.5183	27.4525	27.7305	27.7087	27.9244	27.5858	27.7739	27.9838	27.6883
1834	O00291-3	Huntingtin-interacting protein 1	HIP1	26.2947	26.2473	26.107	26.7095	25.4702	26.2012	26.9456	26.866	27.2565	26.5601	26.5331	26.5374
2183	O75146	Huntingtin-interacting protein 1-related protein	HIP1R	25.5548	25.8006	25.3264	25.6604	25.3761	25.2938	25.5126	25.7985	25.8027	25.8292	25.3508	25.5134
6053	Q9BW71	HIRA-interacting protein 3	HIRIP3	24.8161	24.7377	24.6666	24.3612	25.2223	24.4496	24.8224	24.672	25.273	24.7774	24.543	24.4617
3788	Q02539	Histone H1.1	HIST1H1A	26.6992	26.0345	26.2425	26.5637	27.4265	26.7802	26.3283	27.2508	27.0255	25.3311	27.5663	27.6742
2776	P16401	Histone H1.5	HIST1H1B	28.894	28.839	29.1292	29.0097	29.6177	29.3783	29.6937	29.4029	29.2719	28.554	29.4826	29.386
2777	P16403	Histone H1.2	HIST1H1C	24.7386	23.3721	25.7828	23.0963	26.1534	25.047	25.8398	24.5713	23.9675	NA	26.1585	26.3081
2649	P10412	Histone H1.4	HIST1H1E	28.4904	28.4432	29.292	28.6067	29.2208	29.1253	29.269	29.4524	29.5172	28.0681	29.1039	28.65
2518	Q93077	Histone H2A type 1-C	HIST1H2AC	32.8564	32.8448	32.8125	33.3684	32.9756	33.1761	32.3715	33.1619	32.9973	32.7247	32.6568	32.3395
483	A0A0U1RR32	Histone H2A type 1-J	HIST1H2AJ	30.0532	30.2681	29.8758	30.4423	29.9703	30.1897	30.5862	30.3997	30.7956	30.5059	30.2284	30.0928
[truncated: 3,450 more rows]
