# Supplementary material for: Spatially resolved phosphoproteomics reveals fibroblast growth factor receptor recycling-driven regulation of autophagy and survival
Source: Nat Commun. 2022 Nov 3;13:6589. doi: 10.1038/s41467-022-34298-2 (PMC9633600; doi:10.1038/s41467-022-34298-2)
Supplement: Supplementary file 5 — Supplementary Dataset 2 [file 41467_2022_34298_MOESM5_ESM.xlsx]

## Sheet: HeLa Dn STY
id	Uniprot	Protein names	Gene names	Amino acid	Position	Sequence window	Phosphorylated site	GFP_UT_01	GFP_UT_02	GFP_UT_03	GFP_FGF10_01	GFP_FGF10_02	GFP_FGF10_03	DnRAB11_FGF10_01	DnRAB11_FGF10_02	DnRAB11_FGF10_03	DnDNM2_FGF10_01	DnDNM2_FGF10_02	DnDNM2_FGF10_03	ANOVA Significant	fuzzy c-means cluster(s)
8603	E7ES33	Septin-7	SEPT7	T	406	WEAQQRILEQQNSSRTLEKNKKKGKIF____	SEPT7_T406	NA	NA	NA	25.7834	NA	NA	24.9229	26.4867	NA	NA	NA	NA
1455	F8VZ44	Aladin	AAAS	S	495	AHIPLYFVNAQFPRFSPVLGRAQEPPAGGGG	AAAS_S495	26.5205	26.7782	27.1443	27.374	27.4757	27.3565	27.5165	27.6915	27.3128	27.3308	27.0508	27.5761
5282	Q6PD74	Alpha- and gamma-adaptin-binding protein p34	AAGAB	S	310	FWMAIGGDRDEIEGLSSDEEH__________	AAGAB_S310	24.7171	24.5206	24.513	23.7641	23.8198	23.984	22.4161	22.6324	23.4124	23.9677	23.5357	24.0529
5283	Q6PD74	Alpha- and gamma-adaptin-binding protein p34	AAGAB	S	311	WMAIGGDRDEIEGLSSDEEH___________	AAGAB_S311	24.7171	24.5206	24.513	23.7641	23.8198	23.984	22.4161	22.6324	23.4124	23.9677	23.5357	24.0529
4787	Q2M2I8-2	AP2-associated protein kinase 1	AAK1	S	624	PAVQGQKVGSLTPPSSPKTQRAGHRRILSDV	AAK1_S624	NA	NA	NA	26.0591	22.4887	NA	NA	NA	NA	NA	NA	NA
4785	Q2M2I8-2	AP2-associated protein kinase 1	AAK1	S	618	VQTTPPPAVQGQKVGSLTPPSSPKTQRAGHR	AAK1_S618	NA	20.7601	NA	NA	NA	NA	NA	NA	NA	21.5576	21.2156	NA
4784	Q2M2I8-2	AP2-associated protein kinase 1	AAK1	S	637	PSSPKTQRAGHRRILSDVTHSAVFGVPASKS	AAK1_S637	26.9632	26.9988	27.2353	27.3415	27.4282	27.458	27.0749	27.1636	27.0577	26.3017	26.3304	27.0696
9204	Q2M2I8-2	AP2-associated protein kinase 1	AAK1	T	606	PAIQAPVRQQPKVQTTPPPAVQGQKVGSLTP	AAK1_T606	24.0951	24.8977	24.1918	26.1641	24.9956	26.8316	25.8709	26.6024	26.8257	24.9681	24.3439	23.9664
9203	Q2M2I8-2	AP2-associated protein kinase 1	AAK1	T	620	TTPPPAVQGQKVGSLTPPSSPKTQRAGHRRI	AAK1_T620	26.3502	26.4086	26.5903	26.2828	26.2303	26.1618	26.2108	26.321	26.5602	26.4708	26.553	26.2223
4786	Q2M2I8-2	AP2-associated protein kinase 1	AAK1	S	623	PPAVQGQKVGSLTPPSSPKTQRAGHRRILSD	AAK1_S623	26.3238	26.4086	26.4404	22.8763	26.0216	25.9702	25.7526	26.015	26.3439	26.39	26.553	26.0689
248	A0A096LP25	Uncharacterized protein FLJ45252	AAK1	S	249	PGKLGGAVPFAPPEVSPEQAKTVQGGRKNQF	AAK1_S249	25.7584	26.0825	25.8487	25.8593	26.1152	25.9974	25.0064	25.333	25.4032	24.8736	25.3554	25.1623
3520	P49588	Alanine--tRNA ligase, cytoplasmic	AARS	S	399	KTLSRGRRILDRKIQSLGDSKTIPGDTAWLL	AARS_S399	20.8058	NA	NA	NA	NA	NA	NA	NA	NA	NA	NA	19.2635
3521	P49588	Alanine--tRNA ligase, cytoplasmic	AARS	S	555	GQIYDEGYLVKVDDSSEDKTEFTVKNAQVRG	AARS_S555	23.9071	24.0737	23.9442	22.7508	22.8215	22.4028	21.5855	21.8746	22.5929	21.6055	20.6913	21.6691	+	1
7504	Q9NY61	Protein AATF	AATF	S	321	LVDGTKPNAGSEEISSEDDELVEEKKQQRRR	AATF_S321	24.1318	22.9494	22.4541	23.2975	22.6473	NA	23.4479	22.5344	24.1602	24.9767	24.5239	24.9852
7503	Q9NY61	Protein AATF	AATF	S	320	YLVDGTKPNAGSEEISSEDDELVEEKKQQRR	AATF_S320	24.1318	22.9494	22.4541	23.2975	22.6473	NA	23.4479	22.5344	23.5189	24.9767	24.5239	24.9852
7502	Q9NY61	Protein AATF	AATF	S	316	PDTRYLVDGTKPNAGSEEISSEDDELVEEKK	AATF_S316	22.7154	NA	NA	22.4413	NA	NA	22.7764	NA	22.0964	24.0567	23.7039	23.9264	+	2
132	J3QSS3	ATP-binding cassette sub-family A member 2	ABCA2	S	1328	TTLEEVFLKVSEEDQSLENSEADVKESRKDV	ABCA2_S1328	21.9492	21.8633	21.9276	22.1978	21.7959	22.2693	21.9496	21.74	22.3005	23.0112	23.4184	22.5982
133	J3QSS3	ATP-binding cassette sub-family A member 2	ABCA2	S	1332	EVFLKVSEEDQSLENSEADVKESRKDVLPGA	ABCA2_S1332	21.9492	21.8633	21.9276	22.1978	21.7959	22.2693	21.9496	21.74	22.3005	23.0112	23.4184	22.5982
8479	J3QSS3	ATP-binding cassette sub-family A member 2	ABCA2	T	2413	TELRALVADEPEDLDTEDEGLISFEEERAQL	ABCA2_T2413	23.4658	23.2868	23.4969	22.0858	22.3429	22.1677	NA	22.1233	22.5017	22.9269	22.9377	NA	+	1;4
3214	P33527	Multidrug resistance-associated protein 1	ABCC1	S	919	DSAGKQLQRQLSSSSSYSGDISRHHNSTAEL	ABCC1_S919	23.0707	23.048	22.931	21.5447	22.3633	22.355	21.8904	22.092	22.2253	24.1985	24.1056	23.5586	+	2;5
3212	P33527	Multidrug resistance-associated protein 1	ABCC1	S	915	MLVTDSAGKQLQRQLSSSSSYSGDISRHHNS	ABCC1_S915	22.8316	22.9272	21.7593	NA	21.9857	22.0345	22.5479	22.0895	22.8492	23.5026	23.4227	22.353
8771	O15439-2	Multidrug resistance-associated protein 4	ABCC4	T	646	LKKDNEESEQPPVPGTPTLRNRTFSESSVWS	ABCC4_T646	24.069	24.2258	24.4571	24.6218	24.688	24.8071	24.9805	24.7888	25.1629	24.762	24.8438	24.7404
2094	O15440-5	Multidrug resistance-associated protein 5	ABCC5	S	509	NATLAWDSSHSSIQNSPKLTPKMKKDKRASR	ABCC5_S509	24.2851	24.3732	24.6278	23.9034	23.7295	23.5696	24.0382	24.3043	24.0313	23.7987	24.0604	23.9427
2092	O15440-5	Multidrug resistance-associated protein 5	ABCC5	S	553	HQAVLAEQKGHLLLDSDERPSPEEEEGKHIH	ABCC5_S553	NA	NA	22.8403	23.1962	NA	22.3348	NA	23.0445	23.4579	23.4543	22.8926	23.3603
2093	O15440-5	Multidrug resistance-associated protein 5	ABCC5	S	505	IEMKNATLAWDSSHSSIQNSPKLTPKMKKDK	ABCC5_S505	22.5048	22.5317	22.7601	21.9474	21.4703	21.3391	21.8429	22.1088	22.2658	22.7772	22.4869	22.227
5998	Q8NE71	ATP-binding cassette sub-family F member 1	ABCF1	S	140	KTKGGNVFAALIQDQSEEEEEEEKHPPKPAK	ABCF1_S140	28.4881	28.9122	28.8869	28.757	29.1038	29.0268	27.7047	28.5103	28.9143	28.3336	28.4798	28.3768
6000	Q8NE71	ATP-binding cassette sub-family F member 1	ABCF1	S	109	EKELMERLKKLSVPTSDEEDEVPAPKPRGGK	ABCF1_S109	28.1719	28.6494	28.4548	28.0882	28.2024	27.8556	27.8126	28.0482	28.4227	27.7317	27.3821	28.3202
5995	Q8NE71	ATP-binding cassette sub-family F member 1	ABCF1	S	228	PPKQGKEKAKKAEQGSEEEGEGEEEEEEGGE	ABCF1_S228	28.2205	28.3955	27.8595	27.079	27.2296	27.0553	26.4924	26.5315	27.031	27.4507	27.5359	27.4532	+	4
6002	Q8NE71	ATP-binding cassette sub-family F member 1	ABCF1	S	22	QQPPEPEWIGDGESTSPSDKVVKKGKKDKKI	ABCF1_S22	26.1147	26.2681	26.3327	26.7924	26.7639	26.7981	25.8655	26.4119	26.9249	26.6115	26.7912	26.3058
9367	Q8NE71	ATP-binding cassette sub-family F member 1	ABCF1	T	108	EEKELMERLKKLSVPTSDEEDEVPAPKPRGG	ABCF1_T108	24.9607	25.3572	25.1163	25.9668	25.9899	25.9868	26.1397	26.1034	28.1991	26.3325	26.5313	26.2508
5997	Q8NE71	ATP-binding cassette sub-family F member 1	ABCF1	S	621	KEYTVRFTFPDPPPLSPPVLGLHGVTFGYQG	ABCF1_S621	24.5499	24.2626	24.6639	23.9803	23.9001	24.8476	24.037	23.4113	22.3623	23.5912	23.6165	24.2629
6001	Q8NE71	ATP-binding cassette sub-family F member 1	ABCF1	S	595	TRKQQKCRRKNQDEESQEAPELLKRPKEYTV	ABCF1_S595	23.9423	24.3167	24.1258	24.1564	24.1994	23.8945	23.7639	24.109	24.144	24.0651	24.0781	23.7039
5999	Q8NE71	ATP-binding cassette sub-family F member 1	ABCF1	S	105	DDGEEKELMERLKKLSVPTSDEEDEVPAPKP	ABCF1_S105	22.9081	22.9877	22.8851	23.3186	23.3626	23.484	23.5844	23.4851	23.5109	23.5423	23.5425	23.8941	+	3
5996	Q8NE71	ATP-binding cassette sub-family F member 1	ABCF1	S	166	PKPAKPEKNRINKAVSEEQQPALKGKKGKEE	ABCF1_S166	23.5478	23.3413	23.014	24.138	23.9448	23.3223	NA	24.5342	23.6137	23.3343	23.0115	23.3718
324	B6VEX4	Abl interactor 1	ABI1	S	183	TGTLSRTNPPTQKPPSPPMSGRGTLGRNTPY	ABI1_S183	24.4868	24.0814	24.1891	23.8625	23.4779	NA	24.614	24.8858	22.7248	23.6005	23.7308	22.7798
424	B7Z836	Abl interactor 2	ABI2	S	165	DYVPSPTRNMAPSQQSPVRTASVNQRNRTYS	ABI2_S165	NA	NA	19.7176	25.2333	NA	NA	23.7762	25.9409	NA	NA	NA	NA
423	B7Z836	Abl interactor 2	ABI2	S	245	MNRPASRHTPPTIGGSLPYRRPPSITSQTSL	ABI2_S245	23.3934	23.4356	23.4472	21.9095	21.0976	NA	20.846	NA	NA	23.7835	23.9585	23.849	+	5
2620	P00519	Tyrosine-protein kinase ABL1	ABL1	S	569	KGQGESDPLDHEPAVSPLLPRKERGPPEGGL	ABL1_S569	24.5202	24.7122	24.716	24.533	24.8449	24.7627	25.1092	24.7272	24.4114	24.6477	24.4294	25.4735
2622	P00519	Tyrosine-protein kinase ABL1	ABL1	S	805	NEEAADEVFKDIMESSPGSSPPNLTPKPLRR	ABL1_S805	23.3798	23.025	22.9932	22.1517	22.6434	22.8734	NA	NA	NA	23.3458	NA	NA
2623	P00519	Tyrosine-protein kinase ABL1	ABL1	S	809	ADEVFKDIMESSPGSSPPNLTPKPLRRQVTV	ABL1_S809	23.3798	23.025	22.9932	22.1517	22.6434	22.8734	NA	NA	22.1931	23.3458	23.0526	22.9758	+	6
3364	P42684-4	Abelson tyrosine-protein kinase 2	ABL2	S	797	PVLPTTHNHKVPVLISPTLKHTPADVQLIGT	ABL2_S797	25.3431	25.2058	25.3382	26.1056	26.1395	26.2364	26.4247	NA	26.0311	25.0977	25.4821	26.2431	+	6
3362	P42684-4	Abelson tyrosine-protein kinase 2	ABL2	S	595	ASSGSPALPRKQRDKSPSSLLEDAKETCFTR	ABL2_S595	24.8136	24.7948	24.5071	24.421	24.4119	24.0575	24.5872	24.9697	24.8318	23.7399	23.9777	23.9852
309	H0Y7N6	Actin-binding LIM protein 1	ABLIM1	S	96	DKQERQSLGESPRTLSPTPSAEGYQDVRDRM	ABLIM1_S96	22.7409	22.5798	22.4559	22.4977	22.4009	22.9893	23.3818	23.2945	22.8325	23.982	23.5492	23.1179
4226	Q13085	Acetyl-CoA carboxylase 1	ACACA	S	23	AQPLELNQHSRFIIGSVSEDNSEDEISNLVK	ACACA_S23	20.8219	20.535	20.5956	NA	NA	NA	NA	NA	20.2612	24.0011	NA	NA
4228	Q13085	Acetyl-CoA carboxylase 1	ACACA	S	29	NQHSRFIIGSVSEDNSEDEISNLVKLDLLEE	ACACA_S29	28.1543	28.447	28.8101	28.0714	28.1171	28.3503	26.8294	27.6642	28.0043	28.4037	28.048	27.9703
4231	Q13085	Acetyl-CoA carboxylase 1	ACACA	S	5	___________MDEPSPLAQPLELNQHSRFI	ACACA_S5	24.3364	24.1445	24.2416	24.1463	24.0666	24.432	23.1073	23.2072	23.5269	23.3243	23.345	23.3845	+	1
4232	Q13085	Acetyl-CoA carboxylase 1	ACACA	S	80	SSLQDGLALHIRSSMSGLHLVKQGRDRKKID	ACACA_S80	25.8094	26.0023	25.336	24.6443	24.4499	23.8596	24.0235	23.1149	22.4251	23.7168	22.8532	22.6221
4227	Q13085	Acetyl-CoA carboxylase 1	ACACA	S	25	PLELNQHSRFIIGSVSEDNSEDEISNLVKLD	ACACA_S25	20.8219	20.535	24.4357	NA	23.7177	23.4417	NA	22.8481	20.2612	NA	NA	NA
4229	Q13085	Acetyl-CoA carboxylase 1	ACACA	S	2343	PTQRAEVIRILSTMDSPST____________	ACACA_S2343	22.0645	21.8877	21.9932	NA	21.1856	20.9783	20.8546	20.9518	21.1178	21.8177	21.856	21.2045
217	A0A087X1H5	Arf-GAP with coiled-coil, ANK repeat and PH domain-containing protein 2	ACAP2	S	520	KYVERKFVDKYSISLSPPEQQKKFVSKSSEE	ACAP2_S520	28.1417	28.1886	29.315	29.5689	29.8565	29.5721	30.4903	29.7663	29.8275	27.759	27.9705	29.5652
216	A0A087X1H5	Arf-GAP with coiled-coil, ANK repeat and PH domain-containing protein 2	ACAP2	S	774	MASNNPEKLNRFQQDSQKF____________	ACAP2_S774	23.5159	23.5138	23.4444	23.3083	22.7583	22.9841	23.0024	22.7653	23.0238	23.9129	23.87	23.7219	+	5
7163	Q9H3P7	Golgi resident protein GCP60	ACBD3	S	43	GAEGAPLLPPPLPPPSPPGSGRGPGASGEQP	ACBD3_S43	24.7089	24.4119	25.0591	24.9403	24.9234	25.5635	25.1867	24.8722	24.8981	25.4371	24.4968	26.0581
773	B7Z2R7	Acyl-CoA-binding domain-containing protein 5	ACBD5	S	189	KTVNGKAESSDSGAESEEEEAQEEVKGAEQS	ACBD5_S189	22.6022	22.8083	22.7436	23.4191	23.3235	23.2026	23.7936	24.3632	24.4442	24.1646	24.1816	23.6196	+	7
8573	B7Z2R7	Acyl-CoA-binding domain-containing protein 5	ACBD5	T	170	RSSDITSDLGNVLTSTPNAKTVNGKAESSDS	ACBD5_T170	22.1339	NA	21.8441	22.3646	21.8017	22.3107	22.0694	22.0177	21.2862	22.1945	22.1908	NA
9582	Q9UKV3-5	Apoptotic chromatin condensation inducer in the nucleus	ACIN1	T	335	QGLKEKSKSPSPPRLTEDRKKASLVALPEQT	ACIN1_T335	NA	NA	23.5959	24.0561	NA	NA	NA	NA	NA	NA	NA	NA
7816	Q9UKV3-5	Apoptotic chromatin condensation inducer in the nucleus	ACIN1	S	237	EEDDEEEEGDDEGQKSREAPILKEFKEEGEE	ACIN1_S237	NA	NA	NA	NA	NA	NA	NA	24.0376	NA	NA	NA	NA
7806	Q9UKV3-5	Apoptotic chromatin condensation inducer in the nucleus	ACIN1	S	885	LKEAVVDLHADDSRISEDETERNGDDGTHDK	ACIN1_S885	23.8525	24.0938	24.2754	24.9425	25.0863	NA	26.482	26.0303	25.1745	23.566	23.6215	24.6915	+	9
7817	Q9UKV3-5	Apoptotic chromatin condensation inducer in the nucleus	ACIN1	S	270	RVKPEEMMDERPKTRSQEQEVLERGGRFTRS	ACIN1_S270	24.8666	27.3988	24.2816	27.6592	26.1347	28.2861	27.7887	28.2266	27.4339	28.3964	25.9878	25.3247
7809	Q9UKV3-5	Apoptotic chromatin condensation inducer in the nucleus	ACIN1	S	652	ERTSTSSSSVQARRLSQPESAEKHVTQRLQP	ACIN1_S652	27.163	26.515	26.5859	27.7629	27.2447	27.4629	NA	26.4612	25.5582	26.0607	25.4532	25.6149	+	6
7803	Q9UKV3-5	Apoptotic chromatin condensation inducer in the nucleus	ACIN1	S	432	GGLSPLSSPSDTKAESPAEKVPEESVLPLVQ	ACIN1_S432	26.2063	26.219	26.2736	26.8534	27.1509	27.4205	27.3467	26.8935	27.3632	26.8016	26.5252	26.824
7804	Q9UKV3-5	Apoptotic chromatin condensation inducer in the nucleus	ACIN1	S	352	DRKKASLVALPEQTASEEETPPPLLTKEASS	ACIN1_S352	26.2524	26.4207	26.4018	25.875	26.0505	26.044	25.7492	26.1681	26.4353	25.5884	25.7211	25.7944
7802	Q9UKV3-5	Apoptotic chromatin condensation inducer in the nucleus	ACIN1	S	185	SSRVRQARAAKLSEGSQPAEEEEDQETPSRN	ACIN1_S185	24.5456	25.0504	24.7915	24.6519	25.2784	25.2174	25.5837	25.748	26.5522	26.6099	27.0818	26.4449
7815	Q9UKV3-5	Apoptotic chromatin condensation inducer in the nucleus	ACIN1	S	599	RSRSRSASSNSRKSLSPGVSRDSSTSYTETK	ACIN1_S599	25.9595	25.8578	25.5894	26.6727	25.8532	25.0884	27.0532	27.3687	25.4803	26.4907	26.6086	26.1046
7801	Q9UKV3-5	Apoptotic chromatin condensation inducer in the nucleus	ACIN1	S	182	ERRSSRVRQARAAKLSEGSQPAEEEEDQETP	ACIN1_S182	23.6402	24.0641	23.8	NA	NA	25.0179	25.121	24.6869	26.2242	26.6565	26.9484	25.593	+	7;9
9581	Q9UKV3-5	Apoptotic chromatin condensation inducer in the nucleus	ACIN1	T	356	ASLVALPEQTASEEETPPPLLTKEASSPPPH	ACIN1_T356	24.7435	24.8033	24.7952	24.2226	24.6456	24.8868	24.2879	24.7321	24.8822	24.2118	24.235	24.6037
7814	Q9UKV3-5	Apoptotic chromatin condensation inducer in the nucleus	ACIN1	S	597	RSRSRSRSASSNSRKSLSPGVSRDSSTSYTE	ACIN1_S597	24.669	25.1508	24.6598	24.2183	24.1833	24.2447	24.077	23.7727	24.1055	25.6071	25.6343	25.2631	+	2
8450	S4R3H4	Apoptotic chromatin condensation inducer in the nucleus	ACIN1	S	840	GQEAVVDLHADDSRISEDETERNGDDGTHDK	ACIN1_S840	22.3363	22.6604	22.9206	23.3674	23.5815	23.6466	25.0047	24.7598	24.4186	22.6163	NA	23.3533	+	8
7810	Q9UKV3-5	Apoptotic chromatin condensation inducer in the nucleus	ACIN1	S	946	VSITIDDPVRTAQVPSPPRGKISNIVHISNL	ACIN1_S946	23.3513	23.6993	23.2906	23.6501	23.2531	23.4605	NA	NA	24.2337	24.7024	23.9411	23.5126
7807	Q9UKV3-5	Apoptotic chromatin condensation inducer in the nucleus	ACIN1	S	67	NLQKHSTPHAAFQPNSQIGEEMSQNSFIKQY	ACIN1_S67	NA	21.9257	22.2079	23.0547	23.0555	23.1331	23.816	23.9884	23.7736	NA	NA	22.6654	+	8
7818	Q9UKV3-5	Apoptotic chromatin condensation inducer in the nucleus	ACIN1	S	307	SHLARQQQEKEMKTTSPLEEEEREIKSSQGL	ACIN1_S307	22.1272	22.3647	21.8681	23.2025	22.8826	22.9441	23.0056	22.7619	23.1161	24.171	23.2169	23.0679
7811	Q9UKV3-5	Apoptotic chromatin condensation inducer in the nucleus	ACIN1	S	326	EEEREIKSSQGLKEKSKSPSPPRLTEDRKKA	ACIN1_S326	23.976	23.4256	23.5959	NA	23.6741	22.7211	25.2292	25.3404	NA	26.0059	26.232	25.7246	+	2;5
7813	Q9UKV3-5	Apoptotic chromatin condensation inducer in the nucleus	ACIN1	S	330	EIKSSQGLKEKSKSPSPPRLTEDRKKASLVA	ACIN1_S330	25.824	25.6733	25.6289	24.6451	23.9507	22.3756	25.4592	25.7697	24.7629	25.9317	26.0058	26.0095
7812	Q9UKV3-5	Apoptotic chromatin condensation inducer in the nucleus	ACIN1	S	328	EREIKSSQGLKEKSKSPSPPRLTEDRKKASL	ACIN1_S328	25.6297	25.4712	25.4347	24.4316	23.9507	21.9336	25.29	25.6474	24.5602	25.8507	25.9241	26.0095
3680	P53396	ATP-citrate synthase	ACLY	S	455	NASGSTSTPAPSRTASFSESRADEVAPAKKA	ACLY_S455	28.1354	28.275	27.9455	28.0157	28.1826	28.0307	29.0057	28.7992	28.6685	28.5728	28.9681	28.2449
3679	P53396	ATP-citrate synthase	ACLY	S	481	PAKKAKPAMPQDSVPSPRSLQGKSTTLFSRH	ACLY_S481	25.9476	26.2402	26.2963	26.9231	26.9307	26.522	27.4879	27.5526	26.7026	26.8456	27.2792	26.8677
2574	O95573	Long-chain-fatty-acid--CoA ligase 3	ACSL3	S	683	SASLEKFEIPVKIRLSPEPWTPETGLVTDAF	ACSL3_S683	24.2554	24.4579	24.2926	25.1554	25.1459	25.5396	25.4373	25.0637	24.881	23.9318	24.1122	25.2344
8831	O95573	Long-chain-fatty-acid--CoA ligase 3	ACSL3	T	688	KFEIPVKIRLSPEPWTPETGLVTDAFKLKRK	ACSL3_T688	22.9997	23.7228	23.6037	23.2112	23.3501	23.7088	23.342	NA	23.4255	22.9414	23.1376	24.0568	+	6
8789	O60488-2	Long-chain-fatty-acid--CoA ligase 4	ACSL4	T	638	RFEIPIKVRLSPEPWTPETGLVTDAFKLKRK	ACSL4_T638	22.9997	23.7228	23.6037	23.2112	23.3501	23.7088	23.342	NA	23.4255	22.9414	23.1376	24.0568	+	6
2235	O60488-2	Long-chain-fatty-acid--CoA ligase 4	ACSL4	S	633	AMKLERFEIPIKVRLSPEPWTPETGLVTDAF	ACSL4_S633	22.7851	22.6479	23.2354	23.092	23.6477	23.6858	23.6186	23.6876	23.4864	21.9805	21.6048	23.0035
7392	Q9NR19	Acetyl-coenzyme A synthetase, cytoplasmic	ACSS2	S	30	RGQEEAGAGGRARSWSPPPEVSRSAHVPSLQ	ACSS2_S30	27.209	27.4558	27.3853	27.2417	27.3075	27.2672	27.1528	27.2101	27.2531	27.8503	27.8175	27.2779
7391	Q9NR19	Acetyl-coenzyme A synthetase, cytoplasmic	ACSS2	S	267	HLGRAELGMGDSTSQSPPIKRSCPDVQISWN	ACSS2_S267	24.3977	24.6526	24.768	24.4441	24.4105	24.3509	23.9715	23.8922	24.4214	24.3209	24.4998	24.3985
3764	P60709	Actin, cytoplasmic 1	ACTB	S	239	ENEMATAASSSSLEKSYELPDGQVITIGNER;EQEMAMAASSSSVEKSYELPDGQVITIGNER;EQEMATAASSSSLEKSYELPDGQVITIGNER;EQEMVRAAASSSPERSYELPDGQVITIGNER	ACTB_S239	25.2889	25.3038	25.1874	24.5312	24.6813	24.581	22.2925	23.155	23.546	24.9037	24.3337	24.0824
3763	P60709	Actin, cytoplasmic 1	ACTB	S	323	GIADRMQKEITALAPSTMKIKIIAPPERKYS	ACTB_S323	24.0937	24.5445	24.2528	24.6366	24.6684	24.5291	25.0375	24.8746	25.0032	23.5495	23.247	23.7231	+	8;10
9037	P60709	Actin, cytoplasmic 1	ACTB	T	318	TTMYPGIADRMQKEITALAPSTMKIKIIAPP	ACTB_T318	22.2215	22.3189	22.6159	22.9429	22.9917	23.3319	23.757	23.5444	23.5261	21.786	21.8243	22.1911	+	8
1793	I3L4N8	Actin, cytoplasmic 1	ACTG1	S	33	KAGFAGDDAPRAVFPSIVGRPRHQDSYVGDE;KAGFAGDDAPRAVFPSIVGRPRHQGVMVGMG;KAGFAGDDAPRAVFPSIVGRPRQQGMMGGMH	ACTG1_S33	22.8673	23.0893	22.9832	23.8882	23.9324	23.8401	25.0802	24.2379	24.0073	22.4462	22.9607	23.7253
1893	K7EM38	Actin, cytoplasmic 1	ACTG1	S	60	VGMGQKDSYVGDEAQSKRGILTLKYPIEHGI	ACTG1_S60	22.7357	22.2892	22.2954	22.4798	22.2611	22.1736	22.7012	23.2371	22.3931	22.6979	NA	NA
8721	I3L4N8	Actin, cytoplasmic 1	ACTG1	T	202	DYLMKILTERGYSFTTTAEREIVRDIKEKLC	ACTG1_T202	21.4322	21.6193	22.0773	21.5425	21.9943	22.0948	22.4959	22.2104	21.4652	21.3759	21.7286	NA
2615	O96019-2	Actin-like protein 6A	ACTL6A	S	191	VPPYMIASKEAVREGSPANWKRKEKLPQVTR	ACTL6A_S191	25.2142	24.788	24.8796	24.9029	24.0864	22.2852	24.5065	24.9589	23.6361	23.146	23.4106	23.9508
7296	Q9H981-2	Actin-related protein 8	ACTR8	S	21	IWSKKMSNGTRRIPVSPEQARSYNKQMRPAI	ACTR8_S21	22.7231	22.0053	22.5293	24.0646	23.544	25.2602	24.4676	24.5609	NA	NA	23.1104	22.7749	+	11
7297	Q9H981-2	Actin-related protein 8	ACTR8	S	301	TFGIVGQKMTTLQHRSQGDPEDPHDEHYLLA	ACTR8_S301	23.0928	23.1598	23.149	21.9841	NA	22.1642	21.8705	NA	22.1641	22.8952	22.6059	22.6992	+	5
8840	P00813	Adenosine deaminase	ADA	T	4	____________MAQTPAFDKPKVELHVHLD	ADA_T4	22.2709	22.5418	22.2325	22.7904	22.8382	22.8121	23.4931	23.0471	22.6811	23.0812	22.8442	22.8204
3854	P78536	Disintegrin and metalloproteinase domain-containing protein 17	ADAM17	S	791	GFEKDPFPNSSTAAKSFEDLTDHPVTRSEKA	ADAM17_S791	25.9897	26.4149	26.3968	26.8346	26.8571	26.8521	25.1987	25.1909	25.4989	26.3817	26.436	26.3762	+	6
9124	Q13443	Disintegrin and metalloproteinase domain-containing protein 9	ADAM9	T	761	PSRQPGSVPRHVSPVTPPREVPIYANRFAVP	ADAM9_T761	26.1696	26.3141	26.2468	26.5926	26.599	26.4164	27.2386	26.6055	26.574	26.9125	26.8642	27.0313
4329	Q13443	Disintegrin and metalloproteinase domain-containing protein 9	ADAM9	S	758	QANPSRQPGSVPRHVSPVTPPREVPIYANRF	ADAM9_S758	25.6705	25.773	25.6767	25.9254	25.93	25.6583	25.9275	25.5642	25.9413	26.4721	26.2706	26.2163
3725	P55265	Double-stranded RNA-specific adenosine deaminase	ADAR	S	825	VTGASLRRTMLLLSRSPEAQPKTLPLTGSTF	ADAR_S825	24.4404	24.6878	24.446	24.8537	24.689	24.8741	25.5297	25.4371	25.2529	25.0346	25.5817	24.4756
3724	P55265	Double-stranded RNA-specific adenosine deaminase	ADAR	S	823	TPVTGASLRRTMLLLSRSPEAQPKTLPLTGS	ADAR_S823	23.778	23.7694	23.5897	23.0676	22.9315	22.8355	23.2681	22.9796	22.9759	NA	22.4311	22.7462	+	10
3855	P78563-3	Double-stranded RNA-specific editase 1	ADARB1	S	26	SSSTDVKENRNLDNVSPKDGSTPGPGEGSQL	ADARB1_S26	24.4166	23.8143	23.9452	24.474	24.154	23.3822	23.9839	24.44	23.276	24.0229	24.3191	23.8078
2126	O43306-2	Adenylate cyclase type 6	ADCY6	S	54	CTPRYMSCLRDAEPPSPTPAGPPRCPWQDDA	ADCY6_S54	NA	24.169	22.6206	NA	NA	NA	NA	NA	NA	NA	24.9754	NA
2125	O43306-2	Adenylate cyclase type 6	ADCY6	S	576	EEKAMLAKLQRTRANSMEGLMPRWVPDRAFS	ADCY6_S576	22.5847	22.5142	22.8998	23.7826	23.6344	23.534	23.246	23.7234	23.6182	23.7392	23.668	23.8986	+	3
2241	O60503	Adenylate cyclase type 9	ADCY9	S	1259	KCTDHRVIPQHQLSISPDIRVQVDGSIGRSP	ADCY9_S1259	NA	23.7003	23.6667	22.6805	22.9323	22.6164	23.0871	23.1371	23.3133	23.0596	22.926	23.4168	+	3;7
3249	P35611	Alpha-adducin	ADD1	S	12	____MNGDSRAAVVTSPPPTTAPHKERYFDR	ADD1_S12	24.9211	25.5264	25.6582	25.1892	24.1106	NA	25.977	25.3875	NA	25.1973	26.4882	25.9992	+	5
3252	P35611	Alpha-adducin	ADD1	S	465	SGRGDEASEEGQNGSSPKSKTKWTKEDGHRT	ADD1_S465	26.8751	26.8374	27.0548	25.8766	26.0403	25.4872	25.5935	26.1713	25.6158	26.0456	26.5568	26.2752
3250	P35611	Alpha-adducin	ADD1	S	358	LLNPEKYKAKSRSPGSPVGEGTGSPPKWQIG	ADD1_S358	25.2953	25.7113	25.3232	25.5943	23.1561	25.2167	24.6877	NA	23.8825	25.5929	26.1126	25.1491	+	6
3251	P35611	Alpha-adducin	ADD1	S	464	NSGRGDEASEEGQNGSSPKSKTKWTKEDGHR	ADD1_S464	NA	NA	NA	24.2573	23.7265	22.0459	23.7477	24.6602	22.3851	NA	NA	NA
3259	P35612	Beta-adducin	ADD2	S	592	LELDGEKETAPEEPGSPAKSAPASPVQSPAK	ADD2_S592	23.5529	23.3227	23.2282	26.7343	22.5296	22.6552	22.0048	27.4866	22.6631	23.3792	23.7737	23.0171
3260	P35612	Beta-adducin	ADD2	S	596	GEKETAPEEPGSPAKSAPASPVQSPAKEAET	ADD2_S596	23.5529	23.261	23.2282	21.8609	22.5296	22.6552	22.0048	21.8655	22.6631	23.3792	23.7737	23.0171
3261	P35612	Beta-adducin	ADD2	S	600	TAPEEPGSPAKSAPASPVQSPAKEAETKSPL	ADD2_S600	23.5529	23.261	23.2282	21.8609	22.5296	22.6552	22.0048	21.8655	22.6631	23.3792	23.7737	23.0171
3255	P35612	Beta-adducin	ADD2	S	701	SVTSGPMSPEGSPSKSPSKKKKKFRTPSFLK	ADD2_S701	22.9032	22.9737	22.5022	25.4612	21.9061	22.1864	25.7136	26.1365	22.9277	23.9402	NA	23.2612
3253	P35612	Beta-adducin	ADD2	S	693	DTSKDKTESVTSGPMSPEGSPSKSPSKKKKK	ADD2_S693	22.9032	22.9737	22.5022	NA	21.9061	22.1864	23.3082	22.3628	22.9277	23.9402	23.64	23.2612	+	9
3254	P35612	Beta-adducin	ADD2	S	697	DKTESVTSGPMSPEGSPSKSPSKKKKKFRTP	ADD2_S697	22.9032	22.9737	22.5022	NA	21.9061	22.1864	23.3082	22.3628	22.9277	23.9402	23.64	23.2612
3257	P35612	Beta-adducin	ADD2	S	613	PASPVQSPAKEAETKSPLVSPSKSLEEGTKK	ADD2_S613	NA	20.8066	21.9769	NA	22.3922	20.9674	23.1896	22.793	23.0556	22.0362	23.0126	22.1884
3258	P35612	Beta-adducin	ADD2	S	617	VQSPAKEAETKSPLVSPSKSLEEGTKKTETS	ADD2_S617	22.1366	20.8066	21.9769	NA	22.3922	20.9674	23.1896	22.793	23.0556	22.0362	23.0126	22.1884
124	A0A087WX08	Gamma-adducin	ADD3	S	647	EKIEEVLSPEGSPSKSPSKKKKKFRTPSFLK	ADD3_S647	26.2447	26.7048	26.3935	27.5542	27.4238	27.46	27.9822	27.8316	27.7628	27.3424	27.5762	27.146	+	3
120	A0A087WX08	Gamma-adducin	ADD3	S	726	PGKSPSKKKKKFRTPSFLKKSKKKSDS____;PSKSPSKKKKKFRTPSFLKKNKKKEKVEA__;PSKSPSKKKKKFRTPSFLKKSKKKEKVES__	ADD3_S726	25.338	25.7252	25.8848	26.7977	26.8842	26.8506	27.3772	26.9096	26.6037	24.9934	25.9217	26.7739
122	A0A087WX08	Gamma-adducin	ADD3	S	643	IKSPEKIEEVLSPEGSPSKSPSKKKKKFRTP	ADD3_S643	24.8233	24.9818	24.861	25.563	25.2092	25.3766	25.1913	25.6163	25.862	25.7051	25.908	25.4519
121	A0A087WX08	Gamma-adducin	ADD3	S	639	IEITIKSPEKIEEVLSPEGSPSKSPSKKKKK	ADD3_S639	24.0136	24.1301	23.8559	24.1602	24.0625	24.0562	23.1596	24.155	24.4098	25.0075	25.2176	24.6435
8477	A0A087WX08	Gamma-adducin	ADD3	T	12	____MSSDASQGVITTPPPPSMPHKERYFDR	ADD3_T12	NA	23.2899	23.6967	24.0997	24.5315	23.9699	24.2744	NA	24.1281	23.5146	23.3239	23.486	+	11
7147	Q9H2P0	Activity-dependent neuroprotector homeobox protein	ADNP	S	98	SKFFSAYKSHFRNVHSEDFENRILLNCPYCT	ADNP_S98	NA	NA	NA	24.3877	NA	NA	NA	24.814	NA	NA	NA	NA
7148	Q9H2P0	Activity-dependent neuroprotector homeobox protein	ADNP	S	921	DNPEEHVLKVIPEDASESEEKLDQKEDGSKY	ADNP_S921	26.0655	26.0371	25.8892	25.9017	25.4942	25.2102	25.5799	25.7782	26.2423	27.4394	27.6603	27.2407	+	2
7146	Q9H2P0	Activity-dependent neuroprotector homeobox protein	ADNP	S	1071	RLSNPQIEWQNSTIDSEDGEQFDNMTDGVAE	ADNP_S1071	25.3077	24.7285	25.1204	24.155	24.3141	24.853	23.7187	24.3763	24.4323	24.6996	24.8325	24.8537
7144	Q9H2P0	Activity-dependent neuroprotector homeobox protein	ADNP	S	953	TIHLTEEPTKLMHNASDSEVDQDDVVEWKDG	ADNP_S953	22.9877	21.9389	21.7018	23.6903	23.8084	23.6113	22.7956	23.7766	23.4699	24.0615	24.5171	24.291
7145	Q9H2P0	Activity-dependent neuroprotector homeobox protein	ADNP	S	955	HLTEEPTKLMHNASDSEVDQDDVVEWKDGAS	ADNP_S955	22.3033	21.9389	NA	22.832	22.9882	22.4136	22.7956	22.5876	22.6207	23.4724	24.011	23.6505	+	3
4721	Q16186	Proteasomal ubiquitin receptor ADRM1	ADRM1	S	405	KEGDTKDKKDEEEDMSLD_____________	ADRM1_S405	25.2574	25.4724	25.5511	25.0719	25.1131	25.1785	24.6331	24.6495	25.0333	25.3174	25.4031	25.2151
3182	P30566	Adenylosuccinate lyase	ADSL	S	12	____MAAGGDHGSPDSYRSPLASRYASPEMC	ADSL_S12	NA	NA	NA	NA	NA	NA	NA	NA	24.6979	NA	NA	NA
3181	P30566	Adenylosuccinate lyase	ADSL	S	9	_______MAAGGDHGSPDSYRSPLASRYASP	ADSL_S9	27.7475	27.9239	27.8455	27.5665	27.6054	27.6503	27.2422	27.3564	27.5591	27.465	NA	26.9507	+	10
5372	Q6ZN18-2	Zinc finger protein AEBP2	AEBP2	S	27	EELSRLSPLPPGSPGSAARGRAEPPEEEEEE	AEBP2_S27	NA	20.5571	20.794	NA	NA	NA	NA	NA	NA	NA	NA	NA
5369	Q6ZN18-2	Zinc finger protein AEBP2	AEBP2	S	15	_MAAAITDMADLEELSRLSPLPPGSPGSAAR	AEBP2_S15	NA	NA	NA	NA	NA	NA	NA	NA	27.5347	NA	NA	NA
5370	Q6ZN18-2	Zinc finger protein AEBP2	AEBP2	S	18	AAITDMADLEELSRLSPLPPGSPGSAARGRA	AEBP2_S18	27.1178	27.6123	27.5388	26.7954	26.67	27.1279	26.7066	26.8191	NA	27.5586	27.7661	27.3314	+	6
5371	Q6ZN18-2	Zinc finger protein AEBP2	AEBP2	S	24	ADLEELSRLSPLPPGSPGSAARGRAEPPEEE	AEBP2_S24	27.1178	27.6123	27.5388	26.7954	26.67	27.1279	26.7066	26.8191	27.5347	27.5586	27.7661	27.3314
5373	Q6ZN18-2	Zinc finger protein AEBP2	AEBP2	S	206	TGGGGSSATSGGRRGSLEMSSDGEPLSRMDS	AEBP2_S206	24.807	24.8716	24.9859	25.2148	25.3982	25.3214	25.0308	25.1133	25.2429	25.1913	25.794	25.1206
5895	Q8N556	Actin filament-associated protein 1	AFAP1	S	665	GVTLGLAIEPKSGTSSPQSPVFRHRTLENSP	AFAP1_S665	21.7486	21.961	21.2573	21.1331	21.1902	NA	22.1716	22.3549	22.3247	23.0007	23.1502	22.7291
5896	Q8N556	Actin filament-associated protein 1	AFAP1	S	668	LGLAIEPKSGTSSPQSPVFRHRTLENSPISS	AFAP1_S668	26.3319	26.5691	26.0856	26.214	25.8391	26.2862	26.3645	26.7915	26.6057	26.7951	26.8173	26.1652
5891	Q8N556	Actin filament-associated protein 1	AFAP1	S	277	PPSSPVHKAELEKKLSSERPSSDGEGVVENG	AFAP1_S277	23.5185	23.9795	23.8869	23.3506	23.8037	23.2163	24.0616	23.812	23.5244	24.7642	24.6946	24.4026
5893	Q8N556	Actin filament-associated protein 1	AFAP1	S	282	VHKAELEKKLSSERPSSDGEGVVENGITTCN	AFAP1_S282	25.2162	25.5595	23.8869	25.7135	23.8037	23.2163	24.0616	26.5753	23.5244	24.7642	22.7371	24.4026
5894	Q8N556	Actin filament-associated protein 1	AFAP1	S	283	HKAELEKKLSSERPSSDGEGVVENGITTCNG	AFAP1_S283	23.8891	23.3318	23.431	23.8747	24.1545	23.2155	23.9136	23.9563	23.549	24.5189	23.9574	23.8466
5889	Q8N556	Actin filament-associated protein 1	AFAP1	S	342	IISLGKKKPSTDEQTSSAEEDVPTCGYLNVL	AFAP1_S342	23.5912	23.8133	23.6474	23.0644	NA	22.9959	NA	NA	NA	NA	24.516	NA	+	4
5890	Q8N556	Actin filament-associated protein 1	AFAP1	S	343	ISLGKKKPSTDEQTSSAEEDVPTCGYLNVLS	AFAP1_S343	23.5912	23.8133	23.6474	23.0644	NA	22.9959	NA	NA	NA	NA	24.516	NA	+	4
7711	Q9UHB7	AF4/FMR2 family member 4	AFF4	S	212	SHGNDHHSKEHQRSKSPRDPDANWDSPSRVP	AFF4_S212	NA	NA	NA	NA	NA	NA	NA	NA	NA	NA	NA	21.4431
7710	Q9UHB7	AF4/FMR2 family member 4	AFF4	S	836	SKDPKTEHGSRKRTISQSSSLKSSSNSNKET	AFF4_S836	NA	NA	NA	22.8691	NA	NA	21.9731	22.8741	NA	NA	21.9739	20.9038
7708	Q9UHB7	AF4/FMR2 family member 4	AFF4	S	706	RMFSPMEEKELLSPLSEPDDRYPLIVKIDLN	AFF4_S706	24.1938	24.052	23.7141	24.6113	24.1384	24.6575	24.4859	24.637	24.7002	24.8871	24.6826	24.9975
7706	Q9UHB7	AF4/FMR2 family member 4	AFF4	S	814	ESSKQSAAKEKDLLPSPAGPVPSKDPKTEHG	AFF4_S814	22.0716	22.8117	22.3004	22.5674	NA	23.6198	23.5486	23.2111	23.4585	22.8739	22.4563	22.8383
7707	Q9UHB7	AF4/FMR2 family member 4	AFF4	S	703	FRQRMFSPMEEKELLSPLSEPDDRYPLIVKI	AFF4_S703	23.4204	23.1634	22.6448	22.468	24.7055	23.0346	22.0301	22.9035	23.242	25.0497	23.6738	24.067
7709	Q9UHB7	AF4/FMR2 family member 4	AFF4	S	694	SSVEEEDSFFRQRMFSPMEEKELLSPLSEPD	AFF4_S694	21.7546	22.0897	21.9419	22.9792	22.9613	22.7879	23.9861	23.3355	23.874	23.0396	22.8282	23.2507	+	3
5321	Q6ULP2-3	Aftiphilin	AFTPH	S	411	PNIDPTEENDLDDSLSVKNGDSSNDFVTCND	AFTPH_S411	24.9655	24.86	24.8428	23.9766	23.9987	24.3106	NA	NA	NA	23.0486	NA	23.0438	+	1
9018	P52594-2	Arf-GAP domain and FG repeat-containing protein 1	AGFG1	T	177	SLLGDSAPTLHLNKGTPSQSPVVGRSQGQQQ	AGFG1_T177	22.0079	NA	NA	NA	NA	NA	NA	NA	NA	23.0524	22.4443	23.0156
3655	P52594-2	Arf-GAP domain and FG repeat-containing protein 1	AGFG1	S	181	DSAPTLHLNKGTPSQSPVVGRSQGQQQEKKQ	AGFG1_S181	23.7822	23.735	24.0809	24.7243	24.2807	23.6843	24.951	24.7046	23.8314	23.4581	23.8645	23.4067
3653	P52594-2	Arf-GAP domain and FG repeat-containing protein 1	AGFG1	S	322	SGFGTTGKAPVGSVVSVPSQSSASSDKYAAL	AGFG1_S322	23.6889	23.7146	23.744	21.6938	NA	22.1179	NA	NA	20.4288	NA	NA	NA	+	4
4870	Q53EU6	Glycerol-3-phosphate acyltransferase 3	AGPAT9	S	77	ILKNSASVGIIQRDESPMEKGLSGLRGRDFE	AGPAT9_S77	23.1935	23.1022	23.4964	22.689	22.8814	22.775	22.7371	23.1504	23.1694	22.3283	22.6568	22.7314
4869	Q53EU6	Glycerol-3-phosphate acyltransferase 3	AGPAT9	S	68	IEKGTPKESILKNSASVGIIQRDESPMEKGL	AGPAT9_S68	22.6439	22.8072	22.604	21.8811	21.5903	21.4566	21.1884	20.6442	20.6331	21.2182	21.0149	21.0161	+	1;4
1943	O00116	Alkyldihydroxyacetonephosphate synthase, peroxisomal	AGPS	S	65	REALSTNECKARRAASAATAAPTATPAAQES	AGPS_S65	21.9904	22.4392	22.2644	23.2561	23.0731	22.9064	23.691	23.2402	23.5185	23.2655	23.1528	22.7805
5313	Q6RW13	Type-1 angiotensin II receptor-associated protein	AGTRAP	S	127	ERGGELLVHTGFLGSSQDRSAYQTIDSAEAP	AGTRAP_S127	NA	22.7691	22.943	21.8326	22.502	NA	NA	NA	NA	22.0674	21.6086	22.1047
6244	Q8WYP5	Protein ELYS	AHCTF1	S	1513	KESVDLPEEKLPISDSPPDTQEIHVIEQEKL	AHCTF1_S1513	22.2572	22.6806	22.8365	23.4958	23.8624	23.7023	23.1405	23.4567	23.36	22.8148	23.049	22.7328
9390	Q8WYP5	Protein ELYS	AHCTF1	T	1369	QTEKDGDKDVFASEVTPSDLQKQMGNLEDAE	AHCTF1_T1369	22.0837	22.151	NA	22.4369	22.4977	22.7893	21.6943	21.9905	22.1734	22.2376	22.1679	22.0776	+	3
6243	Q8WYP5	Protein ELYS	AHCTF1	S	1283	EWLKSKDRTTSFFLNSPEKEHQEMDEGSQSL	AHCTF1_S1283	24.023	24.1374	23.7974	22.8665	23.1098	22.6153	22.95	23.2456	23.3771	22.7058	22.3868	22.9368
3112	P23526	Adenosylhomocysteinase	AHCY	S	183	MANGILKVPAINVNDSVTKSKFDNLYGCRES	AHCY_S183	22.232	22.4171	22.4519	22.1071	21.9684	22.2155	22.4468	22.1505	22.2679	21.874	22.0532	21.4216
2180	O43865	Putative adenosylhomocysteinase 2	AHCYL1	S	2	______________MSMPDAMPLPGVGEELK	AHCYL1_S2	24.0695	24.3508	24.7982	24.4812	24.5487	25.0149	23.9819	24.3717	24.7387	24.3405	24.6626	24.2778
5827	Q8N157	Jouberin	AHI1	S	1123	SETLYQELPPEIKERSPPLSPEEKTKIEKSP	AHI1_S1123	25.2172	20.7384	21.52	24.8656	22.3852	NA	24.3933	25.1611	NA	24.0859	22.9899	22.5267
5828	Q8N157	Jouberin	AHI1	S	1127	YQELPPEIKERSPPLSPEEKTKIEKSPAPQK	AHI1_S1127	21.8386	20.7384	21.52	23.6722	22.3852	NA	22.4018	23.3877	NA	21.8755	22.9899	22.5267
5829	Q8N157	Jouberin	AHI1	S	45	KKKLKKKLVRSEENISPDTIRSNLHYMKETT	AHI1_S45	22.5345	22.8627	22.5067	22.1031	NA	22.2146	22.1774	21.7121	22.2636	22.9002	23.0395	22.5294
4086	Q09666	Neuroblast differentiation-associated protein AHNAK	AHNAK	S	5737	PKGKGGVTGSPEASISGSKGDLKSSKASLGS	AHNAK_S5737	22.8076	23.1229	NA	NA	NA	NA	NA	24.577	NA	NA	NA	NA
4095	Q09666	Neuroblast differentiation-associated protein AHNAK	AHNAK	S	5784	SLFKSKKPRHRSNSFSDEREFSGPSTPTGTL	AHNAK_S5784	24.7307	24.9085	24.7298	NA	NA	NA	NA	NA	23.8563	23.8314	NA	NA	+	4
4103	Q09666	Neuroblast differentiation-associated protein AHNAK	AHNAK	S	3411	GKVKGSKFKMPFLSISSPKVSMPDVELNLKS	AHNAK_S3411	NA	24.5311	24.5086	23.6414	23.5796	NA	22.8588	NA	NA	NA	22.6606	NA
4096	Q09666	Neuroblast differentiation-associated protein AHNAK	AHNAK	S	5790	KPRHRSNSFSDEREFSGPSTPTGTLEFEGGE	AHNAK_S5790	NA	NA	NA	NA	NA	NA	NA	NA	NA	NA	NA	24.1838
4077	Q09666	Neuroblast differentiation-associated protein AHNAK	AHNAK	S	5749	ASISGSKGDLKSSKASLGSLEGEAEAEASSP	AHNAK_S5749	23.8034	23.6858	NA	NA	24.0555	NA	22.4812	22.5038	24.5472	23.808	22.5595	24.1128
4075	Q09666	Neuroblast differentiation-associated protein AHNAK	AHNAK	S	3054	GPDVDVNLPKADLDVSGPKVDIDVPDVNIEG	AHNAK_S3054	NA	NA	NA	NA	NA	NA	NA	24.1884	24.7418	NA	NA	23.8414
9095	Q09666	Neuroblast differentiation-associated protein AHNAK	AHNAK	T	4100	PKADIDVSGPKVDIDTPDIDIHGPEGKLKGP	AHNAK_T4100	22.292	22.7136	22.712	23.7204	23.9347	NA	23.7157	23.4164	24.0553	22.9213	22.8163	23.6819
4082	Q09666	Neuroblast differentiation-associated protein AHNAK	AHNAK	S	177	VDVTGREGAKDIDISSPEFKIKIPRHELTEI	AHNAK_S177	28.8447	28.9265	29.0105	28.9672	29.0865	29.0589	28.3579	28.8334	29.4276	28.7601	28.8034	28.7976
4088	Q09666	Neuroblast differentiation-associated protein AHNAK	AHNAK	S	5841	GGLGSKSKGHYEVTGSDDETGKLQGSGVSLA	AHNAK_S5841	28.4433	28.1601	28.6168	29.751	28.6789	28.7672	28.6124	30.3244	27.2595	27.1141	23.1602	27.4127
4099	Q09666	Neuroblast differentiation-associated protein AHNAK	AHNAK	S	135	EYQRIYTTKIKPRLKSEDGVEGDLGETQSRT	AHNAK_S135	29.0468	29.3142	29.2482	28.6322	28.5784	28.2914	28.1423	28.1524	28.567	28.4957	28.2359	28.4796
4094	Q09666	Neuroblast differentiation-associated protein AHNAK	AHNAK	S	5782	KFSLFKSKKPRHRSNSFSDEREFSGPSTPTG	AHNAK_S5782	28.8518	28.6038	28.4741	27.9287	28.2212	28.2096	27.3566	27.5826	27.8104	28.2073	28.1467	28.3531
4085	Q09666	Neuroblast differentiation-associated protein AHNAK	AHNAK	S	5731	KFNFSKPKGKGGVTGSPEASISGSKGDLKSS	AHNAK_S5731	28.3615	28.7099	28.4301	28.2473	28.2238	28.1025	28.9777	29.0935	29.1019	27.9818	28.1892	27.7834	+
4078	Q09666	Neuroblast differentiation-associated protein AHNAK	AHNAK	S	5752	SGSKGDLKSSKASLGSLEGEAEAEASSPKGK	AHNAK_S5752	27.3657	27.4284	27.7838	27.2142	27.3346	27.5528	26.8209	27.277	27.5844	26.9284	27.0536	26.9126
4093	Q09666	Neuroblast differentiation-associated protein AHNAK	AHNAK	S	5780	KGKFSLFKSKKPRHRSNSFSDEREFSGPSTP	AHNAK_S5780	26.6676	26.6069	26.3669	26.878	26.9976	27.0223	27.2215	26.5254	26.7286	23.8314	24.4413	24.1838	+	10
4108	Q09666	Neuroblast differentiation-associated protein AHNAK	AHNAK	S	5077	VNIAGPDAALKVDVKSPKTKKTMFGKMYFPD	AHNAK_S5077	26.3277	26.4387	26.5987	27.093	26.9487	26.9562	27.1142	26.3875	26.446	25.6202	NA	25.3364	+	10
4098	Q09666	Neuroblast differentiation-associated protein AHNAK	AHNAK	S	511	QKPKISMQDVDLSLGSPKLKGDIKVSAPGVQ	AHNAK_S511	26.7331	26.7962	26.7969	26.886	26.8884	26.92	25.9205	26.8631	27.0027	26.3262	26.3273	26.4196
4100	Q09666	Neuroblast differentiation-associated protein AHNAK	AHNAK	S	210	VDVETQSGKTVIRLPSGSGAASPTGSAVDIR	AHNAK_S210	NA	25.7488	26.1345	25.6791	25.8402	25.6823	25.6269	25.7469	25.9252	26.1318	26.0737	25.8934	+	3
4102	Q09666	Neuroblast differentiation-associated protein AHNAK	AHNAK	S	216	SGKTVIRLPSGSGAASPTGSAVDIRAGAISA	AHNAK_S216	26.7076	26.6442	26.4733	25.6562	25.6434	25.6425	26.2053	25.9089	25.9948	25.8175	26.0362	25.8126	+	4
4091	Q09666	Neuroblast differentiation-associated protein AHNAK	AHNAK	S	5448	LKGPGVDVNLKGPRISAPNVDFNLEGPKVKG	AHNAK_S5448	25.027	24.994	24.7883	24.6549	24.5914	25.0733	25.4389	25.5771	25.6593	23.0492	23.3227	24.1203	+	10
4090	Q09666	Neuroblast differentiation-associated protein AHNAK	AHNAK	S	5552	AAPDISVKGPAFNMASPESDFGINLKGPKIK	AHNAK_S5552	24.7403	24.8917	25.0176	24.7869	24.8114	24.9691	24.2993	24.6864	24.6766	24.2147	24.3414	24.5363
4076	Q09666	Neuroblast differentiation-associated protein AHNAK	AHNAK	S	5110	FDIKSPKFKAEAPLPSPKLEGELQAPDLELS	AHNAK_S5110	23.1717	23.5027	23.3859	24.8872	24.8842	24.7401	25.7687	25.3007	24.5734	23.9169	23.7431	23.8773	+	8
4105	Q09666	Neuroblast differentiation-associated protein AHNAK	AHNAK	S	5099	MFGKMYFPDVEFDIKSPKFKAEAPLPSPKLE	AHNAK_S5099	24.5918	24.1563	24.3714	23.8299	23.877	24.4399	23.086	23.3238	23.3529	22.6759	22.2668	23.803
4109	Q09666	Neuroblast differentiation-associated protein AHNAK	AHNAK	S	4960	KGPKVEAPSLDVHMDSPDINIEGPDVKIPKF	AHNAK_S4960	24.4301	NA	24.2859	NA	24.1252	24.4228	23.5678	24.5088	24.3593	23.8259	23.2896	23.9421	+	7
4081	Q09666	Neuroblast differentiation-associated protein AHNAK	AHNAK	S	41	AQRDDGVFVQEVTQNSPAARTGVVKEGDQIV	AHNAK_S41	24.3385	24.5526	24.6745	23.995	24.0326	24.1207	24.076	24.0906	24.7305	24.737	25.0149	24.7787
4104	Q09666	Neuroblast differentiation-associated protein AHNAK	AHNAK	S	3412	KVKGSKFKMPFLSISSPKVSMPDVELNLKSP	AHNAK_S3412	24.5923	NA	NA	NA	NA	23.7439	NA	23.1741	23.4215	22.7237	NA	23.0382
9096	Q09666	Neuroblast differentiation-associated protein AHNAK	AHNAK	T	4766	KGPEADIKGPKVDINTPDVDVHGPDWHLKMP	AHNAK_T4766	NA	NA	NA	23.4316	23.7965	23.6864	24.2209	23.5912	23.632	21.792	22.2957	23.2808
4110	Q09666	Neuroblast differentiation-associated protein AHNAK	AHNAK	S	3426	SSPKVSMPDVELNLKSPKVKGDLDIAGPNLE	AHNAK_S3426	25.4792	25.3359	25.1315	23.8108	23.208	23.5859	23.1782	23.3973	23.7729	23.2326	22.691	23.6896	+	4
4084	Q09666	Neuroblast differentiation-associated protein AHNAK	AHNAK	S	93	GHHTVGLKLHRKGDRSPEPGQTWTREVFSSC	AHNAK_S93	23.5413	23.7236	24.0852	24.0317	24.2163	23.3011	24.2322	24.0863	23.8454	22.4659	22.6028	23.4162
4097	Q09666	Neuroblast differentiation-associated protein AHNAK	AHNAK	S	2397	KAPKISMPDLDLHLKSPKAKGEVDVDVPKLE	AHNAK_S2397	23.6696	23.3493	23.2425	22.9046	23.2844	23.291	23.2211	22.7291	22.7907	22.9194	23.2068	24.039
9097	Q09666	Neuroblast differentiation-associated protein AHNAK	AHNAK	T	490	ATGGLEGKMKGTKVKTPEMIIQKPKISMQDV	AHNAK_T490	21.996	22.7078	22.5706	23.0086	23.2773	23.2658	24.7937	24.1484	23.5391	22.419	22.8916	23.1293
4080	Q09666	Neuroblast differentiation-associated protein AHNAK	AHNAK	S	5763	ASLGSLEGEAEAEASSPKGKFSLFKSKKPRH	AHNAK_S5763	25.6115	25.4179	24.2671	22.7863	25.132	23.0141	24.4357	24.7675	24.1001	22.7913	24.8025	24.4987
4111	Q09666	Neuroblast differentiation-associated protein AHNAK	AHNAK	S	5400	VSVGAPDLSLEASEGSIKLPKMKLPQFGIST	AHNAK_S5400	23.7151	23.5339	23.6387	22.5827	22.6393	22.9567	23.1126	23.2428	23.2656	22.2436	21.9293	22.6863	+
4073	Q09666	Neuroblast differentiation-associated protein AHNAK	AHNAK	S	4993	PKFGFGAKSPKADIKSPSLDVTVPEAELNLE	AHNAK_S4993	NA	NA	22.415	22.2883	23.0812	22.7839	23.7951	22.6976	23.2852	22.2427	22.6004	23.4251
4101	Q09666	Neuroblast differentiation-associated protein AHNAK	AHNAK	S	212	VETQSGKTVIRLPSGSGAASPTGSAVDIRAG	AHNAK_S212	25.7918	25.0173	25.0965	23.7835	23.6949	22.7345	NA	23.1914	22.9116	NA	NA	NA	+	1
4083	Q09666	Neuroblast differentiation-associated protein AHNAK	AHNAK	S	5830	GKHGKLKFGTFGGLGSKSKGHYEVTGSDDET	AHNAK_S5830	23.5036	23.6013	23.8301	22.5518	22.3089	22.5442	22.9906	23.1636	23.5561	22.1479	22.007	22.1767	+
4089	Q09666	Neuroblast differentiation-associated protein AHNAK	AHNAK	S	5857	DDETGKLQGSGVSLASKKSRLSSSSSNDSGN	AHNAK_S5857	23.2051	23.4411	23.0831	22.6308	22.3222	22.4796	23.4346	23.3117	23.3633	22.2148	22.4469	22.099	+	10
9093	Q09666	Neuroblast differentiation-associated protein AHNAK	AHNAK	T	2845	FKTPKISMPDIDLNLTGPKIKGDVDVTGPKV	AHNAK_T2845	23.0557	23.0771	23.0279	22.2618	NA	22.4171	NA	22.3923	22.5411	NA	NA	22.1504	+	4
5731	Q8IVF2-3	Protein AHNAK2	AHNAK2	S	194	HSSSEAYEPRDAHDVSPTSTDTEAQLTVERQ	AHNAK2_S194	26.3031	26.4784	26.6486	26.2	26.2095	26.1191	26.5155	26.5582	26.5252	27.1362	26.7776	26.8484
5733	Q8IVF2-3	Protein AHNAK2	AHNAK2	S	493	GQIRMPKFKIPSLGWSPSKHTKTGREKATED	AHNAK2_S493	24.3584	24.3115	24.3983	24.734	24.6071	24.6968	24.5854	24.4509	24.4709	23.7125	24.0321	24.5436
5734	Q8IVF2-3	Protein AHNAK2	AHNAK2	S	742	TAKDSKFKMPKFKMPSFGVSAPGKSMEDSVD	AHNAK2_S742	23.0922	23.3091	23.4506	24.2999	24.316	24.1976	23.6957	24.2426	24.2612	23.1893	23.678	24.0043
5735	Q8IVF2-3	Protein AHNAK2	AHNAK2	S	4377	KFKMPKFKMPSFGMLSPGKSIEVSVDVSAPK	AHNAK2_S4377	23.0142	22.223	22.7489	22.9317	22.5361	23.0464	22.5459	22.5813	22.6107	22.3798	22.4726	22.4295
5732	Q8IVF2-3	Protein AHNAK2	AHNAK2	S	160	KPRVGRGRQSQRERLSWPKFQSIKSKRGPGP	AHNAK2_S160	22.1412	21.8974	22.4582	22.6721	22.6286	22.5737	NA	22.9385	22.9953	22.3273	22.5932	23.4902
6423	Q96BJ3	Axin interactor, dorsalization-associated protein	AIDA	S	162	SFPARVPGTLLPRLPSEPGMTLLTIRIEKIG	AIDA_S162	22.9965	23.0101	23.0678	22.2628	22.8978	22.7331	NA	NA	NA	22.7074	22.5569	22.8002	+	6
2600	O95831-3	Apoptosis-inducing factor 1, mitochondrial	AIFM1	S	288	VKSRTTLFRKIGDFRSLEKISREVKSITIIG	AIFM1_S288	NA	NA	22.3034	22.4306	NA	NA	22.8046	22.8502	23.6145	NA	21.3104	21.6666
2601	O95831-3	Apoptosis-inducing factor 1, mitochondrial	AIFM1	S	264	YEKCLIATGGTPRSLSAIDRAGAEVKSRTTL	AIFM1_S264	26.9367	27.2852	26.8244	26.1763	26.0674	26.03	26.0545	26.0286	26.167	26.9641	26.6434	26.5714	+	5
1482	F8W950	Aminoacyl tRNA synthase complex-interacting multifunctional protein 2	AIMP2	S	219	MCPIEGEGNIARFLFSLFGQKHNAVNATLID	AIMP2_S219	20.512	25.4065	21.652	NA	NA	20.5909	NA	NA	19.9268	NA	NA	20.3877
6515	Q96IF1	LIM domain-containing protein ajuba	AJUBA	S	119	SLPPDFRLEPTAPALSPRSSFASSSASDASK	AJUBA_S119	24.5043	20.956	21.1103	20.2567	20.9068	21.2278	21.5124	NA	20.5309	NA	NA	25.4552
6323	Q92667	A-kinase anchor protein 1, mitochondrial	AKAP1	S	445	PPPKTYVSCLKSLLSSPTKDSKPNISAHHIS	AKAP1_S445	26.0732	26.081	25.6372	25.0646	24.8553	24.6433	25.4187	25.5388	25.4588	25.326	24.7522	24.6893
9404	Q92667	A-kinase anchor protein 1, mitochondrial	AKAP1	T	533	DSCTETSSSPRDKAITPPLPESTVPFSNGVL	AKAP1_T533	22.9852	23.3419	23.5308	23.6377	24.1604	24.0012	25.2179	24.6035	24.3642	23.2073	22.8763	24.1632
6324	Q92667	A-kinase anchor protein 1, mitochondrial	AKAP1	S	429	PPDAGLPLPGLPAEGSPPPKTYVSCLKSLLS	AKAP1_S429	24.5585	24.1434	23.7752	23.7662	23.8459	24.0006	23.7295	23.6693	23.6567	23.7877	23.5946	23.3912
2149	O43572	A-kinase anchor protein 10, mitochondrial	AKAP10	S	187	HSLNTVKQSSLAEPVSPSKKHETTASFLTDS	AKAP10_S187	25.4813	25.6803	25.448	25.7955	25.7488	25.7695	25.9604	26.0194	25.8051	25.6926	25.7419	25.0525
2148	O43572	A-kinase anchor protein 10, mitochondrial	AKAP10	S	281	ESSSTLTVASRNSPASPLKELSGKLMKSIEQ	AKAP10_S281	23.0756	21.9096	22.3514	NA	NA	22.4347	NA	NA	23.0838	21.4947	21.3238	21.0591
7784	Q9UKA4	A-kinase anchor protein 11	AKAP11	S	20	RNNHMKTKASVRKSFSEDVFQSVKSLLQSQK	AKAP11_S20	NA	NA	NA	NA	NA	NA	NA	NA	NA	NA	22.232	NA
7786	Q9UKA4	A-kinase anchor protein 11	AKAP11	S	1242	KVKNPCLNVQSQRSVSPTFLNPSDENLKTLC	AKAP11_S1242	25.7718	25.535	25.3756	25.6443	25.8318	25.7949	25.5053	25.0906	25.2964	25.3952	25.6148	25.2974
7781	Q9UKA4	A-kinase anchor protein 11	AKAP11	S	444	DAPDSPRPVKASREDSGLFSPIRSSAFSPLG	AKAP11_S444	NA	24.0974	NA	23.9169	23.9722	24.1813	23.8079	NA	NA	NA	NA	NA	+	11
7785	Q9UKA4	A-kinase anchor protein 11	AKAP11	S	1171	TIEKEEFMLKLMRSLSEEVESSESGELPEVD	AKAP11_S1171	24.2801	23.9843	23.9486	23.0581	23.5708	23.7055	21.9315	22.9981	23.2051	23.7333	23.5887	22.8641
9579	Q9UKA4	A-kinase anchor protein 11	AKAP11	T	1100	VEDKQKVRDRNVIPDTPPSTPLVPSRASSEW	AKAP11_T1100	23.2745	23.5013	23.6359	23.1393	23.6356	23.5988	23.8992	23.5062	23.5278	23.2106	23.2989	23.9
7783	Q9UKA4	A-kinase anchor protein 11	AKAP11	S	18	TFRNNHMKTKASVRKSFSEDVFQSVKSLLQS	AKAP11_S18	22.2425	22.2835	22.1799	23.1149	22.9815	22.7417	21.2997	21.3489	22.4809	22.5357	NA	22.3242
7782	Q9UKA4	A-kinase anchor protein 11	AKAP11	S	448	SPRPVKASREDSGLFSPIRSSAFSPLGGCTP	AKAP11_S448	22.6285	22.573	22.4781	20.7482	21.0367	20.6763	20.9507	20.9882	21.0517	20.7961	20.7336	21.8355
3984	Q02952-3	A-kinase anchor protein 12	AKAP12	S	1226	KDDALELQSHAKSPPSPVEREMVVQVEREKT	AKAP12_S1226	NA	17.5471	19.0634	27.319	26.1368	NA	25.4199	25.3653	25.8241	NA	25.5721	NA	+
3980	Q02952-3	A-kinase anchor protein 12	AKAP12	S	522	SFKKMVTPKKRVRRPSESDKEDELDKVKSAT	AKAP12_S522	25.4987	24.7242	24.4256	25.5377	NA	NA	NA	NA	NA	24.3566	23.5642	24.9478	+	5
3981	Q02952-3	A-kinase anchor protein 12	AKAP12	S	524	KKMVTPKKRVRRPSESDKEDELDKVKSATLS	AKAP12_S524	25.4987	24.7242	24.4256	25.5377	NA	NA	NA	NA	NA	24.3566	23.5642	24.9478	+	5
3982	Q02952-3	A-kinase anchor protein 12	AKAP12	S	178	EGEEKQEKEPSKSAESPTSPVTSETGSTFKK	AKAP12_S178	NA	20.9371	NA	NA	NA	NA	NA	NA	NA	21.44	21.6001	21.6354
3979	Q02952-3	A-kinase anchor protein 12	AKAP12	S	266	AHPQEPAESAHEPRLSAEYEKVELPSEEQVS	AKAP12_S266	27.914	27.9822	27.9866	28.7172	28.7838	28.4161	29.1376	28.7186	28.123	27.1994	27.3177	28.1336
3978	Q02952-3	A-kinase anchor protein 12	AKAP12	S	493	LAEVQQDGEAEEGATSDGEKKREGVTPWASF	AKAP12_S493	26.7978	27.1929	27.3885	27.1594	27.2165	27.0577	26.7597	27.035	27.4611	27.325	27.5449	26.9829
3987	Q02952-3	A-kinase anchor protein 12	AKAP12	S	283	EYEKVELPSEEQVSGSQGPSEEKPAPLATEV	AKAP12_S283	24.8791	24.9362	24.9869	25.2119	25.3069	25.0867	NA	NA	NA	24.4177	24.4408	NA	+	1
3976	Q02952-3	A-kinase anchor protein 12	AKAP12	S	627	AGKDKETGTDGILAGSQEHDPGQGSSSPEQA	AKAP12_S627	24.1782	24.5156	24.3444	24.3385	NA	24.5476	24.4087	24.3702	24.6665	24.1365	24.239	24.4776	+	9
3983	Q02952-3	A-kinase anchor protein 12	AKAP12	S	181	EKQEKEPSKSAESPTSPVTSETGSTFKKFFT	AKAP12_S181	23.6319	23.9177	23.4816	23.3367	23.1148	23.1635	NA	23.3838	22.8467	23.5621	22.4139	23.1606
3988	Q02952-3	A-kinase anchor protein 12	AKAP12	S	400	SKPPEGVVSEVEMLSSQERMKVQGSPLKKLF	AKAP12_S400	23.5244	23.7292	23.9549	22.5766	23.0587	22.9468	22.1458	23.2077	23.4283	23.4195	23.6004	23.6649
3977	Q02952-3	A-kinase anchor protein 12	AKAP12	S	507	TSDGEKKREGVTPWASFKKMVTPKKRVRRPS	AKAP12_S507	23.5232	23.4978	23.6109	21.9714	23.0844	21.9758	22.8185	22.5721	22.4683	22.1915	21.7494	23.4497
3989	Q02952-3	A-kinase anchor protein 12	AKAP12	S	1014	EPFTQGKVVGQTTPESFEKAPQVTESIESSE	AKAP12_S1014	21.8596	22.2699	22.3975	22.2152	22.071	21.5895	22.4533	21.7904	22.1676	21.9447	22.0949	21.352
3985	Q02952-3	A-kinase anchor protein 12	AKAP12	S	276	HEPRLSAEYEKVELPSEEQVSGSQGPSEEKP	AKAP12_S276	22.8655	22.8773	22.9981	21.7147	22.1429	21.5525	22.386	22.314	22.1476	21.4583	21.2857	21.4695	+	4
9102	Q12802-4	A-kinase anchor protein 13	AKAP13	T	1912	NDENMSNTWKFLSHSTDSLNKISKVNESTES	AKAP13_T1912	NA	24.2135	NA	NA	NA	NA	NA	NA	NA	NA	NA	NA
4145	Q12802-4	A-kinase anchor protein 13	AKAP13	S	2325	DTINTLNRDEDEGIPSENEEEKKMLDTRARE	AKAP13_S2325	25.1457	24.3575	24.8465	NA	24.825	NA	23.929	24.5274	NA	NA	NA	NA	+	4
4143	Q12802-4	A-kinase anchor protein 13	AKAP13	S	1914	ENMSNTWKFLSHSTDSLNKISKVNESTESLT	AKAP13_S1914	NA	22.7411	22.5935	22.8072	22.6785	NA	23.3528	23.3084	23.6391	23.9177	23.8136	23.791	+	7
4149	Q12802-4	A-kinase anchor protein 13	AKAP13	S	1559	VPANCSVLRSSMRSLSPFRRHSWGPGKNAAS	AKAP13_S1559	26.5638	26.7261	26.0411	25.7259	26.3939	26.1065	24.8361	25.2036	26.545	25.6416	25.4225	25.3321
4140	Q12802-4	A-kinase anchor protein 13	AKAP13	S	790	PDQAVISDSTFSLANSPGSESVTKDDALSFV	AKAP13_S790	25.5022	25.8919	25.7385	25.6361	25.7332	25.8546	24.5652	25.5749	25.4603	24.9249	24.9524	24.4965
4147	Q12802-4	A-kinase anchor protein 13	AKAP13	S	2708	PSIAKSGSLDSELSVSPKRNSISRTHKDKGP	AKAP13_S2708	25.5188	25.6189	25.4718	25.3993	25.3686	25.3806	25.4975	25.6112	25.756	25.4122	25.4254	25.0518
4150	Q12802-4	A-kinase anchor protein 13	AKAP13	S	1565	VLRSSMRSLSPFRRHSWGPGKNAASDAEMNH	AKAP13_S1565	25.2977	25.4801	24.8394	25.5718	25.3862	25.2082	24.8361	25.2036	25.565	22.084	23.9076	22.7184
4146	Q12802-4	A-kinase anchor protein 13	AKAP13	S	1584	GKNAASDAEMNHRSFSLEGLTGGAGVGNKPS	AKAP13_S1584	25.8679	NA	25.1766	24.9637	25.1092	25.1563	25.1342	25.026	24.6861	25.249	25.3351	25.3298	+	3
9101	Q12802-4	A-kinase anchor protein 13	AKAP13	T	953	KENALSSGTLQEEQRTPPPGQDTQQFHEKSI	AKAP13_T953	24.0225	24.3231	24.5079	24.5024	24.4993	24.4795	24.8812	24.4434	24.5675	23.9441	23.7215	24.22
4142	Q12802-4	A-kinase anchor protein 13	AKAP13	S	1911	GNDENMSNTWKFLSHSTDSLNKISKVNESTE	AKAP13_S1911	23.3904	23.9099	24.1761	24.4285	24.5511	24.2504	25.2985	24.6094	25.1318	24.6621	24.7757	24.8724
4144	Q12802-4	A-kinase anchor protein 13	AKAP13	S	2689	LMRIPSFFPSPEEPPSPSAPSIAKSGSLDSE	AKAP13_S2689	24.483	24.2406	24.4432	23.6164	23.9287	23.942	NA	23.3196	23.5727	23.2737	23.1483	23.7824	+	6
4141	Q12802-4	A-kinase anchor protein 13	AKAP13	S	1858	VIMRNKPSQPKERPRSAVLLVDETATTPIFA	AKAP13_S1858	23.5856	23.6249	23.6512	22.8401	23.543	23.6334	24.1584	23.9427	23.984	22.6676	23.2874	24.5157
4139	Q12802-4	A-kinase anchor protein 13	AKAP13	S	983	ISADCAKDKALQLSNSPGASSAFLKAETEHN	AKAP13_S983	22.5456	22.8512	23.1989	23.5292	23.3309	23.6036	23.1917	22.905	23.2395	22.776	23.2968	23.1549
4152	Q12802-4	A-kinase anchor protein 13	AKAP13	S	1627	LRHPFSGEERVDSLVSLSEEDLESDQREHRM	AKAP13_S1627	23.2521	22.9278	23.1124	NA	NA	21.7126	NA	NA	22.5887	23.3033	23.1919	NA	+	4
4153	Q12802-4	A-kinase anchor protein 13	AKAP13	S	1629	HPFSGEERVDSLVSLSEEDLESDQREHRMFD	AKAP13_S1629	23.9911	22.9278	24.0685	23.1569	23.5356	21.7126	NA	NA	22.5887	24.6501	24.1276	23.2103
3954	Q02040	A-kinase anchor protein 17A	AKAP17A	S	537	CKEVQSSCRVVPEDGSPEKRCPGGVLSCIPD	AKAP17A_S537	24.9512	24.2178	24.7752	24.881	NA	NA	26.0668	25.8568	NA	23.6551	23.4468	23.6828	+	5
8078	Q9Y2D5-6	A-kinase anchor protein 2	AKAP2	S	1009	YKTAPGKIEKVKPPPSPTTEGPSLQPDLAPE	AKAP2_S1009	21.0667	21.1869	21.5663	22.6843	22.3283	NA	24.2767	23.5058	23.2669	22.4817	22.6448	22.5565	+	7
8077	Q9Y2D5-6	A-kinase anchor protein 2	AKAP2	S	383	SQPRDALGDSLQVPVSPSSTTSSRCSSRDGE	AKAP2_S383	NA	23.6177	NA	23.7215	23.1917	23.1971	NA	NA	22.6022	22.8764	23.0966	NA	+	11
2175	O43823	A-kinase anchor protein 8	AKAP8	S	323	FQLYEEPDTKLARVDSEGDFSENDDAAGDFR	AKAP8_S323	22.3846	21.4956	NA	NA	NA	NA	NA	NA	22.3297	22.1538	22.827	22.3361
2176	O43823	A-kinase anchor protein 8	AKAP8	S	328	EPDTKLARVDSEGDFSENDDAAGDFRSGDEE	AKAP8_S328	24.5137	24.4	24.8208	24.5186	24.6905	24.4655	24.7666	25.1117	25.674	25.5215	25.7834	25.6517
2177	O43823	A-kinase anchor protein 8	AKAP8	S	685	APAAADAEVEQTDAESKDAVPTE________	AKAP8_S685	21.5398	21.3643	NA	21.1614	21.874	21.4806	NA	21.2202	NA	21.8816	22.1809	21.7222
7874	Q9ULX6	A-kinase anchor protein 8-like	AKAP8L	S	552	KKLERYLKGENPFTDSPEEEKEQEEAEGGAL	AKAP8L_S552	23.3798	23.6544	23.6645	24.383	24.2712	24.2196	24.3277	24.418	24.7428	23.7614	24.0597	23.4444
757	B4DQP0	Akirin-1	AKIRIN1	S	22	LKRPMEFEAALLSPGSPKRRRCAPLPGPTPG	AKIRIN1_S22	23.2097	23.2317	23.0588	22.4642	22.7371	22.6232	22.262	22.5758	22.9168	21.952	22.2495	22.7334
2145	O43488	Aflatoxin B1 aldehyde reductase member 2	AKR7A2	S	255	EDKDGKQPVGRFFGNSWAETYRNRFWKEHHF	AKR7A2_S255	25.1879	25.0058	24.9552	24.3561	24.7063	24.7069	23.0279	23.5762	23.7716	23.8185	23.7224	24.176	+	1
3202	P31749-2	RAC-alpha serine/threonine-protein kinase	AKT1	S	62	GLKKQEEEEMDFRSGSPSDNSGAEEMEVSLA	AKT1_S62	24.7654	24.9131	24.9143	NA	24.3194	24.0852	23.6466	21.3892	21.4323	25.2088	25.4214	25.1907	+	5
3203	P31749-2	RAC-alpha serine/threonine-protein kinase	AKT1	S	67	EEEEMDFRSGSPSDNSGAEEMEVSLAKPKHR	AKT1_S67	22.1157	22.2741	21.6592	NA	21.3942	21.1367	21.2275	21.3892	21.4323	22.4312	22.8006	22.9047	+	5
6412	Q96B36	Proline-rich AKT1 substrate 1	AKT1S1	S	222	SVPVWGFKEKRTEARSSDEENGPPSSPDLDR	AKT1S1_S222	23.547	23.1174	23.0939	22.593	22.0258	NA	22.8079	25.0784	NA	23.6125	23.6158	23.4772	+	5
6416	Q96B36	Proline-rich AKT1 substrate 1	AKT1S1	S	203	SVPPASALPTQQYAKSLPVSVPVWGFKEKRT	AKT1S1_S203	29.3798	29.6115	29.8087	29.4361	29.6609	29.652	28.421	28.8035	28.7208	28.8282	28.6776	29.2197
9419	Q96B36	Proline-rich AKT1 substrate 1	AKT1S1	T	266	EDTQVFGDLPRPRLNTSDFQKLKRKY_____	AKT1S1_T266	28.3807	28.4199	28.1919	28.6418	28.5382	27.9046	28.9631	28.4563	27.907	28.118	28.1224	28.1029
6410	Q96B36	Proline-rich AKT1 substrate 1	AKT1S1	S	108	TAARPPAPPPAPQPPSPTPSPPRPTLAREDN	AKT1S1_S108	27.2041	26.9898	26.8272	26.4554	26.3483	26.1121	26.1567	26.596	26.4472	27.2463	26.8027	26.4521
6411	Q96B36	Proline-rich AKT1 substrate 1	AKT1S1	S	112	PPAPPPAPQPPSPTPSPPRPTLAREDNEEDE	AKT1S1_S112	25.9009	25.9041	25.8423	25.721	25.9111	25.8014	25.8554	25.8535	26.1471	26.9944	26.8891	26.298
6415	Q96B36	Proline-rich AKT1 substrate 1	AKT1S1	S	232	RTEARSSDEENGPPSSPDLDRIAASMRALVL	AKT1S1_S232	25.0082	25.0127	24.8387	24.3759	24.2158	24.1639	24.753	24.9088	24.8181	26.1904	25.8907	25.4735	+	2
6413	Q96B36	Proline-rich AKT1 substrate 1	AKT1S1	S	223	VPVWGFKEKRTEARSSDEENGPPSSPDLDRI	AKT1S1_S223	26.2015	25.3615	25.8258	25.188	24.7799	23.3131	24.5306	23.0193	23.2898	25.8839	26.4312	26.3194
6414	Q96B36	Proline-rich AKT1 substrate 1	AKT1S1	S	231	KRTEARSSDEENGPPSSPDLDRIAASMRALV	AKT1S1_S231	20.9309	25.3615	NA	NA	24.7799	23.3131	NA	NA	23.2898	NA	21.2012	20.5986
6417	Q96B36-3	Proline-rich AKT1 substrate 1	AKT1S1	S	2	______________MSFEGGDGAGPAMLATG	AKT1S1_S2	23.2638	23.0122	23.3591	22.1691	22.2021	22.5825	20.9082	NA	21.2791	22.0661	21.8359	NA
1661	H3BM79	AKT-interacting protein	AKTIP	S	30	RSEGEEKTLTGDVKTSPPRTAPKKQLPSIPK	AKTIP_S30	23.2709	23.0485	23.2619	23.3766	NA	22.1014	24.7888	24.1181	22.7353	24.0887	23.9437	23.3814
2660	P04075	Fructose-bisphosphate aldolase A	ALDOA	S	39	VAPGKGILAADESTGSIAKRLQSIGTENTEE	ALDOA_S39	NA	27.927	27.9541	27.7332	27.7378	27.6836	27.2074	27.4609	27.6869	27.4534	27.4893	27.3207	+	3
2661	P04075	Fructose-bisphosphate aldolase A	ALDOA	S	46	LAADESTGSIAKRLQSIGTENTEENRRFYRQ	ALDOA_S46	NA	25.999	25.9239	26.6869	NA	27.3205	25.3084	27.5678	NA	24.7582	24.7495	25.691	+	2
2659	P04075	Fructose-bisphosphate aldolase A	ALDOA	S	36	HRIVAPGKGILAADESTGSIAKRLQSIGTEN	ALDOA_S36	26.6766	27.1296	27.0775	27.0774	26.959	26.9251	26.8008	26.9958	27.2918	26.8145	26.8789	26.7277
8846	P04075	Fructose-bisphosphate aldolase A	ALDOA	T	37	RIVAPGKGILAADESTGSIAKRLQSIGTENT	ALDOA_T37	23.7095	23.4459	23.5207	23.295	23.1737	23.2781	23.0145	23.1052	23.4432	23.0843	23.1591	23.0127
2802	P09972	Fructose-bisphosphate aldolase C	ALDOC	S	45	ILAADESVGSMAKRLSQIGVENTEENRRLYR	ALDOC_S45	23.065	22.9569	23.1755	24.5132	25.104	23.0207	24.0089	24.1493	22.8102	22.0604	23.4038	24.0858
1740	H7C0X4	Dol-P-Man:Man(5)GlcNAc(2)-PP-Dol alpha-1,3-mannosyltransferase	ALG3	S	12	____XAGLRKRGRSGSAAQAEGLCKQWLQRA	ALG3_S12	23.5921	22.303	22.7336	24.8122	23.4441	23.6277	24.3703	25.0448	25.1219	23.2923	23.8057	23.0209
5271	Q6P6C2	RNA demethylase ALKBH5	ALKBH5	S	69	SGAKRKYQEDSDPERSDYEEQQLQKEEEARK	ALKBH5_S69	NA	NA	NA	NA	NA	NA	NA	NA	NA	25.3088	24.4398	24.3394	+	2
5270	Q6P6C2	RNA demethylase ALKBH5	ALKBH5	S	64	EPYPVSGAKRKYQEDSDPERSDYEEQQLQKE	ALKBH5_S64	24.4728	23.8293	23.858	24.2029	24.2783	24.5299	23.7998	23.068	23.8715	26.5867	25.599	25.5753
8797	O75342	Arachidonate 12-lipoxygenase, 12R-type	ALOX12B	T	614	MRNPPIQTKGLTTLETFMDTLPDVKTTCITL	ALOX12B_T614	NA	NA	NA	24.7044	NA	NA	25.2413	NA	NA	NA	NA	NA
2688	P05187	Alkaline phosphatase, placental type	ALPP	S	114	VALSKTYNVDKHVPDSGATATAYLCGVKGNF	ALPP_S114	25.0664	25.4011	NA	25.2402	25.2454	25.3059	26.1525	25.7143	25.726	25.0811	25.3332	24.5006	+	3
8855	P05187	Alkaline phosphatase, placental type	ALPP	T	117	SKTYNVDKHVPDSGATATAYLCGVKGNFQTI	ALPP_T117	25.9277	25.8939	NA	NA	24.9835	24.7069	NA	25.38	25.0044	24.4707	24.1844	NA
211	A0A087X0P5	Alkaline phosphatase	ALPPL2	S	111	VALSKTYSVDKHVPDSGATATAYLCGVKGNF	ALPPL2_S111	25.0664	25.4011	NA	25.2402	25.2454	25.3059	26.1525	25.7143	25.726	25.0811	25.3332	24.5006	+	3
8484	A0A087X0P5	Alkaline phosphatase	ALPPL2	T	114	SKTYSVDKHVPDSGATATAYLCGVKGNFQTI	ALPPL2_T114	25.9277	25.8939	NA	NA	24.9835	24.7069	NA	25.38	25.0044	24.4707	24.1844	NA
6611	Q96Q42	Alsin	ALS2	S	492	GGSRRLSLPGLLSQVSPRLLRKAARVKTRTV	ALS2_S492	25.5939	25.8285	25.809	25.1474	24.843	24.7476	23.4872	24.1764	23.8003	25.232	25.079	24.9253	+	6
6610	Q96Q42	Alsin	ALS2	S	483	VDIREEETEGGSRRLSLPGLLSQVSPRLLRK	ALS2_S483	23.8799	23.7197	23.8263	22.6494	22.0147	22.3936	20.681	21.2156	22.1205	23.1939	23.7705	23.0411
4939	Q5JTC6-2	APC membrane recruitment protein 1	AMER1	S	286	QPKPAPEASSLEEPHSPETGEKVVAGEVNPP	AMER1_S286	24.0328	24.2268	24.111	24.1691	24.2012	23.5864	24.169	24.3416	24.1257	23.9965	23.9272	23.4676
7821	Q9UKV5	E3 ubiquitin-protein ligase AMFR	AMFR	S	542	EGETSAQTERVPLDLSPRLEETLDFGEVEVE	AMFR_S542	21.479	21.642	21.7952	22.4273	22.4645	22.2922	22.2658	22.3282	21.9229	22.6544	22.2761	22.7919
8091	Q9Y2J4-4	Angiomotin-like protein 2	AMOTL2	S	817	EPDSLLGCSSSQRAASLDSVATSRVQDLSDM	AMOTL2_S817	NA	NA	NA	22.8335	NA	NA	NA	23.5483	NA	NA	NA	NA
8093	Q9Y2J4-4	Angiomotin-like protein 2	AMOTL2	S	474	ANRRLASKTQEAQAGSQDMVAKLLAQSYEQQ	AMOTL2_S474	NA	NA	27.71	27.5305	27.5947	27.1689	27.7761	27.4566	28.0852	21.8097	NA	NA	+	8
9629	Q9Y2J4-4	Angiomotin-like protein 2	AMOTL2	T	467	LRERLESANRRLASKTQEAQAGSQDMVAKLL	AMOTL2_T467	NA	NA	27.71	27.5305	27.5947	27.1689	27.7761	27.4566	28.0852	21.8097	NA	NA	+	8
8094	Q9Y2J4-4	Angiomotin-like protein 2	AMOTL2	S	485	AQAGSQDMVAKLLAQSYEQQQEQEKLEREMA	AMOTL2_S485	23.0598	NA	NA	24.0566	24.1059	24.5402	NA	23.7304	23.741	NA	22.5146	NA	+	11
8092	Q9Y2J4-4	Angiomotin-like protein 2	AMOTL2	S	598	QRQAGAPGGSSGSGGSPELSALRLSEQLREK	AMOTL2_S598	23.2313	23.7018	23.4414	NA	NA	22.6331	NA	NA	NA	23.3217	23.7278	22.6962	+	5
1576	H0Y360	AMP deaminase 2	AMPD2	S	89	GPAPCLKHFPLDLRTSMDGKCKEIAEELFTR	AMPD2_S89	25.0033	25.2603	25.2171	NA	25.9911	NA	25.1566	25.2471	25.5432	24.1453	24.7667	25.5823	+	9
1577	H0Y360	AMP deaminase 2	AMPD2	S	139	IEQLEERRQRLERQISQDVKLEPDILLRAKQ	AMPD2_S139	28.0094	28.0581	28.2652	27.5406	27.7409	27.812	26.5342	26.7257	26.9374	27.6475	27.6639	27.9204	+	6
7096	Q9H1A4	Anaphase-promoting complex subunit 1	ANAPC1	S	688	DRLAWTRNFDFEGSLSPVIAPKKARPSETGS	ANAPC1_S688	27.3395	27.4687	27.6064	27.4457	27.5521	27.7175	26.7411	27.071	27.1522	27.3592	27.1863	27.5321
7763	Q9UJX6-2	Anaphase-promoting complex subunit 2	ANAPC2	S	467	ELSKTDPASLETGQDSEDDSGEPEDWVPDPV	ANAPC2_S467	25.9838	25.1555	NA	24.5243	NA	NA	23.1946	NA	23.8982	24.6949	24.346	24.3737
7762	Q9UJX6-2	Anaphase-promoting complex subunit 2	ANAPC2	S	531	YRSLLADRLLHQFSFSPEREIRNVELLKLRF	ANAPC2_S531	23.3497	23.5585	23.7428	23.9985	23.9639	23.8292	23.8603	23.8201	23.8449	23.9648	24.0264	24.5963
7760	Q9UJX5	Anaphase-promoting complex subunit 4	ANAPC4	S	777	EEASNKPVKIKEEVLSESEAENQQAGAAALA	ANAPC4_S777	27.5615	27.5367	27.4563	27.3437	27.5322	27.6011	26.2401	27.2794	27.4072	27.4911	27.3444	27.2845
7761	Q9UJX5	Anaphase-promoting complex subunit 4	ANAPC4	S	779	ASNKPVKIKEEVLSESEAENQQAGAAALAPE	ANAPC4_S779	24.3378	24.1786	24.0348	23.1028	23.6704	23.7141	NA	22.9149	23.6464	24.6443	24.3962	24.3307	+	6
2939	P16157-2	Ankyrin-1	ANK1	S	856	KELLDFVPKLDQVVESPAIPRIPCAMPETVV	ANK1_S856	22.9548	22.7791	23.1973	23.1476	NA	22.9119	23.4753	22.9719	23.2261	22.9593	23.308	23.1333	+	9
1794	I6L894	Ankyrin-2	ANK2	S	3760	GTETSETQKAMIVPSSPSKTPEEVSTPAEEE	ANK2_S3760	24.5901	24.7892	24.7744	24.4392	24.3043	24.3623	24.6964	24.9749	24.7751	24.4831	24.4688	24.2567
1795	I6L894	Ankyrin-2	ANK2	S	846	HKLNVPETMTEVLDVSDEEGDDTMTGDGGEY	ANK2_S846	23.7409	23.6101	23.8926	23.156	22.9592	23.5921	22.9524	NA	23.3564	22.9098	23.0431	23.3528	+	6
1796	I6L894	Ankyrin-2	ANK2	S	31	FNGSSQRRKRPKKSDSNASFLRAARAGNLDK	ANK2_S31	22.8611	22.6876	22.4445	21.25	21.2203	21.335	20.7591	21.2869	21.8557	23.169	23.0282	22.8239	+	5
1797	I6L894	Ankyrin-2	ANK2	S	34	SSQRRKRPKKSDSNASFLRAARAGNLDKVVE	ANK2_S34	22.8611	22.6876	22.4445	21.25	21.2203	21.335	20.7591	21.2869	21.8557	23.169	23.0282	22.8239	+	5
5762	Q8IWZ3	Ankyrin repeat and KH domain-containing protein 1	ANKHD1	S	101	TGGGGGASGSDEDEVSEVESFILDQEDLDNP	ANKHD1_S101	21.5637	20.1078	NA	NA	NA	NA	17.5471	NA	NA	NA	NA	NA
5759	Q8IWZ3	Ankyrin repeat and KH domain-containing protein 1	ANKHD1	S	1679	VSLPLSSPNIKLNLTSPKRGQKREEGWKEVV	ANKHD1_S1679	27.3019	27.5769	27.1188	26.6249	26.3441	26.0589	26.5466	26.6969	26.5804	25.9385	25.7071	26.0717	+	4
7625	Q9P2G1	Ankyrin repeat and IBR domain-containing protein 1	ANKIB1	S	737	QEFLASVARGVAPADSPEAPRRSFAGGTWDW	ANKIB1_S737	23.4381	NA	23.3763	24.5398	23.9114	23.0237	24.6535	24.7028	22.4507	23.482	NA	22.8034
5685	Q86XL3	Ankyrin repeat and LEM domain-containing protein 2	ANKLE2	S	662	SLEEIKNRQNAARNNSPPTVGAFGHTRCSAF	ANKLE2_S662	24.5061	24.9122	24.9592	24.4734	24.2514	24.0376	23.9696	24.1757	24.0035	24.0048	23.8252	24.5015
5684	Q86XL3	Ankyrin repeat and LEM domain-containing protein 2	ANKLE2	S	528	PRDPVLTLRAFAGPLSPAKAEDFRKLWKTPP	ANKLE2_S528	22.5221	22.5497	NA	23.1055	22.9692	23.1214	NA	22.9636	23.2119	NA	22.4584	22.6611	+	11
5686	Q86XL3	Ankyrin repeat and LEM domain-containing protein 2	ANKLE2	S	268	ICDYFPSPSKTSLPLSPVKTAPLFSNDRLKD	ANKLE2_S268	22.0771	22.0608	21.9063	22.5258	22.6383	22.4647	23.0602	23.079	22.9205	22.5982	22.289	21.9098
5320	Q6UB99	Ankyrin repeat domain-containing protein 11	ANKRD11	S	276	QQSNRKGETPLKVANSPTMVNLLLGKGTYTS	ANKRD11_S276	23.4271	23.4564	23.7456	24.0112	24.0135	24.1498	24.0451	24.1433	23.7518	23.5773	23.4078	23.8433
5316	Q6UB99	Ankyrin repeat domain-containing protein 11	ANKRD11	S	834	NKNQFLENEDTKFSLSDDQRDRWFSDLSDSS	ANKRD11_S834	21.0406	NA	NA	22.0501	22.0072	22.0892	NA	22.1795	22.279	22.7972	22.4015	22.4167	+	6
5317	Q6UB99	Ankyrin repeat domain-containing protein 11	ANKRD11	S	1983	ENPVSWPVGSDLLLKSPQRFPESPKRFCPAD	ANKRD11_S1983	21.3373	21.895	21.2521	NA	22.2586	21.8399	22.7237	NA	22.7108	22.5346	22.7298	22.3861
5318	Q6UB99	Ankyrin repeat domain-containing protein 11	ANKRD11	S	1990	VGSDLLLKSPQRFPESPKRFCPADPLHSAAP	ANKRD11_S1990	21.3373	21.895	21.2521	NA	22.2586	21.8399	22.7237	NA	22.7108	22.5346	22.7298	22.3861
5319	Q6UB99	Ankyrin repeat domain-containing protein 11	ANKRD11	S	1792	QAPARPLSTNLYRSVSVDIRRTPEEEFSVGD	ANKRD11_S1792	22.4628	22.6312	22.3811	21.2723	21.5211	21.6621	21.1488	21.802	21.5668	22.0801	21.827	21.6761
5394	Q6ZTN6-2	Ankyrin repeat domain-containing protein 13D	ANKRD13D	S	202	LQESLQLSTEPRGPGSPPRTPPAPGPPSFEE	ANKRD13D_S202	24.4516	24.3065	24.4785	23.5559	23.7414	24.0731	23.2436	23.5846	23.6785	24.3068	24.5776	24.1964
9276	Q6ZTN6-2	Ankyrin repeat domain-containing protein 13D	ANKRD13D	T	206	LQLSTEPRGPGSPPRTPPAPGPPSFEEQLRL	ANKRD13D_T206	24.4516	24.3065	24.4785	23.5559	23.7414	24.0731	23.2436	23.5846	23.6785	24.3068	24.5776	24.1964
2313	O75179-2	Ankyrin repeat domain-containing protein 17	ANKRD17	S	19	ATVPVAAATAAEGEGSPPAVAAVAGPPAAAE	ANKRD17_S19	24.8165	NA	NA	NA	NA	NA	NA	NA	NA	NA	NA	NA
2321	O75179-2	Ankyrin repeat domain-containing protein 17	ANKRD17	S	1699	NSLSTCTKSGPSPLSSPNGKLTVASPKRGQK	ANKRD17_S1699	22.7598	23.5538	22.9382	22.202	22.342	NA	23.1775	23.1924	22.4723	23.013	NA	22.7582	+
2320	O75179-2	Ankyrin repeat domain-containing protein 17	ANKRD17	S	1698	SNSLSTCTKSGPSPLSSPNGKLTVASPKRGQ	ANKRD17_S1698	NA	NA	NA	22.3967	20.441	NA	NA	22.7572	NA	NA	23.8662	22.6751
8794	O75179-2	Ankyrin repeat domain-containing protein 17	ANKRD17	T	5	___________MEKATVPVAAATAAEGEGSP	ANKRD17_T5	25.5295	NA	NA	NA	24.5112	24.6029	24.072	NA	24.6679	NA	NA	24.4616
2317	O75179-2	Ankyrin repeat domain-containing protein 17	ANKRD17	S	1708	GPSPLSSPNGKLTVASPKRGQKREEGWKEVV	ANKRD17_S1708	26.1136	24.9259	25.4275	26.3571	25.2915	24.1834	26.1291	26.1112	25.7311	23.4478	23.9382	24.115
2316	O75179-2	Ankyrin repeat domain-containing protein 17	ANKRD17	S	2046	PTAKEHYPVSSPSSPSPPAQPGGVSRNSPLD	ANKRD17_S2046	NA	NA	NA	23.8573	23.6835	24.0996	24.3446	24.289	24.5513	25.3234	25.2254	24.8654	+	3
2315	O75179-2	Ankyrin repeat domain-containing protein 17	ANKRD17	S	2044	PMPTAKEHYPVSSPSSPSPPAQPGGVSRNSP	ANKRD17_S2044	NA	24.002	24.1036	23.8573	24.7996	23.8423	24.3446	NA	24.5513	25.823	25.7907	24.8654	+	2
2312	O75179-2	Ankyrin repeat domain-containing protein 17	ANKRD17	S	2400	NDSSAQSVSSGVRAPSPAPSSVPLGSEKPSN	ANKRD17_S2400	23.4156	23.59	23.8207	23.4343	23.1535	23.5115	23.862	23.5121	23.2524	23.1713	23.3469	23.1941
2319	O75179-2	Ankyrin repeat domain-containing protein 17	ANKRD17	S	1695	EGTSNSLSTCTKSGPSPLSSPNGKLTVASPK	ANKRD17_S1695	22.7598	24.6846	23.4468	23.394	23.0703	23.4435	24.0185	24.1983	22.4723	23.7568	23.8525	23.1095
2318	O75179-2	Ankyrin repeat domain-containing protein 17	ANKRD17	S	2066	PGGVSRNSPLDCGSASPNKVASSSEQEAGSP	ANKRD17_S2066	24.1492	23.9838	23.7613	23.8144	23.5944	23.1097	24.0712	24.0618	23.3301	23.8374	24.2289	23.761
1092	E7ESJ3	Ankyrin repeat domain-containing protein 26	ANKRD26	S	647	KSTEKEKRTSKESVNSPVFGKASLLTGGLLQ	ANKRD26_S647	23.7919	23.7097	23.8607	23.5906	24.0492	24.2707	23.6375	23.6442	23.9117	22.8817	23.4384	23.774
1091	E7ESJ3	Ankyrin repeat domain-containing protein 26	ANKRD26	S	546	DVQTSKAAEHDLEVASEEEQEREGSENNQPQ	ANKRD26_S546	22.9323	22.4191	22.8843	NA	NA	21.6095	NA	22.4153	22.0993	NA	22.0582	22.6424
2058	O15084	Serine/threonine-protein phosphatase 6 regulatory ankyrin repeat subunit A	ANKRD28	S	990	CLALILATMMPVSSSSPLSSLTFNAINRYTN	ANKRD28_S990	23.1092	22.8058	21.4471	NA	NA	NA	NA	NA	NA	NA	NA	NA
2059	O15084	Serine/threonine-protein phosphatase 6 regulatory ankyrin repeat subunit A	ANKRD28	S	1011	TFNAINRYTNTSKTVSFEALPIMRNEPSSYC	ANKRD28_S1011	23.8495	23.5875	23.741	23.5938	23.6416	23.5269	22.7991	23.0916	23.2776	23.5953	23.1955	22.9414
7849	Q9ULJ7	Ankyrin repeat domain-containing protein 50	ANKRD50	S	1183	PDSTVDRQKSSLSNNSLKSSKNSSLRTTSST	ANKRD50_S1183	22.8632	NA	21.2045	NA	NA	NA	NA	NA	NA	NA	NA	NA
7848	Q9ULJ7	Ankyrin repeat domain-containing protein 50	ANKRD50	S	1167	GLPNGPTHAFSSPSESPDSTVDRQKSSLSNN	ANKRD50_S1167	23.5492	23.7941	23.837	23.4386	23.3685	23.3193	NA	NA	23.6339	NA	23.4452	23.0287	+	1
6321	Q92625	Ankyrin repeat and SAM domain-containing protein 1A	ANKS1A	S	661	ESLSNCSIGKKRLEKSPSFASEWDEIEKIMS	ANKS1A_S661	24.5382	NA	NA	NA	NA	NA	NA	22.4986	23.1822	23.4519	NA	23.4889
6320	Q92625	Ankyrin repeat and SAM domain-containing protein 1A	ANKS1A	S	647	TCSPTEDATMGSRSESLSNCSIGKKRLEKSP	ANKS1A_S647	23.6415	23.4641	23.131	22.3191	22.6959	NA	23.1333	22.9668	22.374	23.7054	23.2437	22.4504	+	9
6322	Q92625	Ankyrin repeat and SAM domain-containing protein 1A	ANKS1A	S	663	LSNCSIGKKRLEKSPSFASEWDEIEKIMSSI	ANKS1A_S663	27.2824	27.1591	26.9615	26.9618	26.9268	27.176	25.3317	25.7283	26.2097	26.422	26.2021	26.1516	+	1
6319	Q92625	Ankyrin repeat and SAM domain-containing protein 1A	ANKS1A	S	620	SRAPPTSKPKAELKLSRSLSKSDSDLLTCSP	ANKS1A_S620	23.0915	22.9243	22.7843	24.5141	23.3606	25.0421	23.5837	24.2566	24.7743	23.2707	22.8001	22.774
9403	Q92625	Ankyrin repeat and SAM domain-containing protein 1A	ANKS1A	T	318	EDHMTGKRSTKEVDKTPPPQPPLISSMDSIS	ANKS1A_T318	23.2206	23.1471	23.1619	23.8688	23.908	23.8841	23.8301	23.9238	23.5866	22.832	22.6904	23.6598
9514	Q9H8Y5	Ankyrin repeat and zinc finger domain-containing protein 1	ANKZF1	T	607	PDAYDYNKAQVPGPLTPEMEARQATRKREQK	ANKZF1_T607	25.5014	25.8207	25.9014	26.9754	26.9567	26.8863	27.1338	26.8606	26.7333	26.2065	26.4804	26.8564
7381	Q9NQW6	Actin-binding protein anillin	ANLN	S	658	PKPGKFQRTRVPRAESGDSLGSEDRDLLYSI	ANLN_S658	NA	23.1694	21.9715	NA	NA	NA	NA	NA	NA	NA	NA	NA
7387	Q9NQW6	Actin-binding protein anillin	ANLN	S	323	SCEGQNPELLPKTPISPLKTGVSKPIVKSTL	ANLN_S323	27.517	27.722	27.4065	27.3522	27.1303	27.1166	27.464	27.1195	27.0577	26.836	26.5597	26.4487
7384	Q9NQW6	Actin-binding protein anillin	ANLN	S	561	VIREIEMSVDDDDINSSKVINDLFSDVLEEG	ANLN_S561	25.033	25.2008	25.3015	24.57	24.6994	24.7344	23.345	23.7197	24.424	25.0034	25.0117	24.7526
7386	Q9NQW6	Actin-binding protein anillin	ANLN	S	54	RARQPLSEASNQQPLSGGEEKSCTKPSPSKK	ANLN_S54	23.953	24.4096	24.2281	23.9571	24.0237	23.7098	NA	23.5649	NA	24.5135	24.6294	23.928	+	6
7385	Q9NQW6	Actin-binding protein anillin	ANLN	S	449	ELACLRGRFDKGNIWSAEKGGNSKSKQLETK	ANLN_S449	21.2906	21.4516	21.2704	22.7133	22.5233	22.7602	22.1206	22.0854	22.4137	22.0742	21.9416	22.1219	+	3
7382	Q9NQW6	Actin-binding protein anillin	ANLN	S	661	GKFQRTRVPRAESGDSLGSEDRDLLYSIDAY	ANLN_S661	23.842	NA	22.7175	21.8043	22.3738	22.7529	NA	20.8188	21.0708	23.5752	22.8897	22.7835
7383	Q9NQW6	Actin-binding protein anillin	ANLN	S	553	PKVEQKIEVIREIEMSVDDDDINSSKVINDL	ANLN_S553	NA	NA	22.4703	21.7862	22.495	22.283	21.3661	21.7493	22.2744	22.7734	22.4904	22.9972
7388	Q9NQW6	Actin-binding protein anillin	ANLN	S	485	QSTPLKKHQGVSKTQSLPVTEKVTENQIPAK	ANLN_S485	24.4485	23.9312	24.065	22.4558	NA	22.1237	NA	NA	22.1114	22.4351	21.9651	20.5329
4846	Q4KMQ2-3	Anoctamin-6	ANO6	S	891	AERMIEAVDNNLRPKSE______________	ANO6_S891	23.5666	23.1971	23.3403	22.931	22.8415	22.3715	22.3521	22.7893	22.5719	22.6684	22.3146	23.0223
7325	Q9HCE9-2	Anoctamin-8	ANO8	S	1032	SDTRLPAFLSFKFLKSPETRRDSERSHSPPK	ANO8_S1032	28.4216	28.5604	28.3569	NA	28.0243	28.0642	27.5806	28.0304	28.4118	28.7679	28.9396	28.7232	+	9
7244	Q9H6X2-5	Anthrax toxin receptor 1	ANTXR1	S	362	CTVIIKEVPPPPAEESEEEDDDGLPKKKWPT	ANTXR1_S362	23.0335	23.2268	23.2933	22.9813	22.9507	23.059	23.1365	22.8877	23.5062	23.5156	23.337	22.821
9703	P07355	Annexin A2	ANXA2	Y	24	CKLSLEGDHSTPPSAYGSVKAYTNFDAERDA	ANXA2_Y24	23.2922	23.2221	23.4741	23.0026	23.1672	23.0183	23.4517	23.4779	23.2041	22.0447	21.9879	22.4183	+	10
8866	P07355	Annexin A2	ANXA2	T	19	VHEILCKLSLEGDHSTPPSAYGSVKAYTNFD	ANXA2_T19	21.3609	21.8064	21.9547	NA	NA	21.0371	24.7785	24.2024	NA	20.7273	NA	20.9335
9246	Q63HQ0-2	AP-1 complex-associated regulatory protein	AP1AR	T	195	EEGMNRMLPMRERSKTEEDILRAALKYSNKK	AP1AR_T195	23.9093	24.2748	23.8468	24.6558	24.4621	23.9548	26.3213	25.5344	24.7804	24.7885	24.548	24.2735
2592	O95782-2	AP-2 complex subunit alpha-1	AP2A1	S	655	INGGMEPTPSTVSTPSPSADLLGLRAAPPPA	AP2A1_S655	24.4207	23.7915	23.9914	24.6697	24.5759	24.7615	24.3075	24.0785	23.9641	23.2593	23.9071	24.1325
1957	O00203-3	AP-3 complex subunit beta-1	AP3B1	S	227	KEGDELEDNGKNFYESDDDQKEKTDKKKKPY	AP3B1_S227	28.1603	28.4159	28.1305	28.5461	28.5162	28.4358	28.7342	28.8952	28.9988	29.1069	29.1437	28.7618
1958	O00203-3	AP-3 complex subunit beta-1	AP3B1	S	560	AKKIFLAQKPAPLLESPFKDRDHFQLGTLSH	AP3B1_S560	22.816	22.9553	22.9097	23.7271	23.6998	23.7883	23.9897	23.6871	23.7615	23.1055	23.4387	23.9983
4286	Q13367	AP-3 complex subunit beta-2	AP3B2	S	272	NESLLEENAEKAFYGSEEDEAKGAGSEETAA	AP3B2_S272	24.8816	25.3469	25.3327	25.3247	25.444	25.3795	24.9601	25.2547	25.3968	25.5439	25.5603	25.4142
2012	O14617-5	AP-3 complex subunit delta-1	AP3D1	S	636	LDLDAWINEPLSDSESEDERPRAVFHEEEQR	AP3D1_S636	22.1812	21.3784	NA	NA	NA	NA	NA	NA	NA	23.44	23.3107	23.8052	+	2
8753	O14617-5	AP-3 complex subunit delta-1	AP3D1	T	878	EKEKKAEDLDFWLSTTPPPAPAPAPAPVPST	AP3D1_T878	NA	NA	NA	NA	23.2741	23.3987	24.2529	23.8031	23.7022	NA	22.1279	NA	+	8
2011	O14617-5	AP-3 complex subunit delta-1	AP3D1	S	634	EGLDLDAWINEPLSDSESEDERPRAVFHEEE	AP3D1_S634	23.2387	23.2849	23.0629	21.7806	22.4688	22.1318	NA	22.0975	22.6163	22.9777	23.3107	23.8052	+	5
2010	O14617-5	AP-3 complex subunit delta-1	AP3D1	S	632	VPEGLDLDAWINEPLSDSESEDERPRAVFHE	AP3D1_S632	23.2387	23.2849	23.0629	21.7806	22.4688	22.1318	NA	22.0975	22.6163	23.44	22.9759	23.3686	+	5;6
993	D6RB55	Amyloid beta A4 precursor protein-binding family B member 2	APBB2	S	106	RKAAEQGQQDPNKNLSPTAVINITSEKLEGK	APBB2_S106	23.2776	23.0965	23.2379	23.4799	23.4498	23.6786	22.6596	23.0024	23.1279	22.8443	23.0986	23.3415
3121	P25054	Adenomatous polyposis coli protein	APC	S	1360	ESARHKAVEFSSGAKSPSKSGAQTPKSPPEH	APC_S1360	NA	NA	NA	23.7859	NA	NA	NA	25.8407	NA	NA	NA	NA
3130	P25054	Adenomatous polyposis coli protein	APC	S	2512	SSVQAGGWRKLPPNLSPTIEYNDGRPAKRHD	APC_S2512	NA	21.0712	NA	23.9972	NA	NA	NA	21.1754	NA	NA	NA	NA
3138	P25054	Adenomatous polyposis coli protein	APC	S	2531	EYNDGRPAKRHDIARSHSESPSRLPINRSGT	APC_S2531	NA	23.2642	22.9888	NA	NA	NA	NA	NA	22.1055	22.4167	22.5325	22.4652
3140	P25054	Adenomatous polyposis coli protein	APC	S	2535	GRPAKRHDIARSHSESPSRLPINRSGTWKRE	APC_S2535	23.149	23.2642	22.9888	NA	NA	NA	NA	NA	22.1055	22.4167	22.5325	22.4652	+	5
3124	P25054	Adenomatous polyposis coli protein	APC	S	2093	LDLKDIQRPDSEHGLSPDSENFDWKAIQEGA	APC_S2093	25.3973	25.4054	25.5831	25.8896	26.0527	26.0783	25.8066	25.7681	26.0277	25.7487	25.7259	26.0843
3120	P25054	Adenomatous polyposis coli protein	APC	S	780	DAQHLSETFDNIDNLSPKASHRSKQRHKQSL	APC_S780	25.9829	26.3356	26.3528	25.368	25.5285	25.4177	24.6989	25.5402	25.948	26.3228	25.6972	26.065
3135	P25054	Adenomatous polyposis coli protein	APC	S	2283	TTSPRGAKPSVKSELSPVARQTSQIGGSSKA	APC_S2283	25.621	25.644	25.2929	25.0244	25.1706	25.3354	24.9749	24.4785	24.634	25.3321	24.9617	24.682
3134	P25054	Adenomatous polyposis coli protein	APC	S	2835	TDSTESSGTQSPKRHSGSYLVTSV_______	APC_S2835	24.0523	24.2817	24.2015	24.9378	24.9547	24.9216	25.4912	25.3639	25.0779	23.866	24.6413	24.305
3125	P25054	Adenomatous polyposis coli protein	APC	S	2449	RPVLVRQSTFIKEAPSPTLRRKLEESASFES	APC_S2449	24.3473	24.2275	24.2379	24.7811	24.6823	24.3089	25.2531	24.8885	24.1925	24.1851	23.9592	23.677
3132	P25054	Adenomatous polyposis coli protein	APC	S	2129	SLHQAAAAACLSRQASSDSDSILSLKSGISL	APC_S2129	23.987	23.7921	23.8519	24.1356	24.0601	24.1602	NA	NA	23.8083	23.4168	23.6435	23.3153	+	6
3123	P25054	Adenomatous polyposis coli protein	APC	S	2088	GEDLTLDLKDIQRPDSEHGLSPDSENFDWKA	APC_S2088	24.1257	23.9384	23.5717	23.7469	23.899	24.0555	22.8799	23.1216	23.482	24.1304	24.0007	24.0344
3131	P25054	Adenomatous polyposis coli protein	APC	S	987	GYGKRGQMKPSIESYSEDDESKFCSYGQYPA	APC_S987	24.4506	24.5271	24.3497	23.6897	23.8958	23.8417	23.8712	24.0301	24.2474	24.5125	24.692	24.0226
3133	P25054	Adenomatous polyposis coli protein	APC	S	130	MGSFPRRGFVNGSRESTGYLEELEKERSLLL	APC_S130	22.0543	22.4792	22.6554	22.746	23.3175	22.9775	22.8874	22.3405	22.8597	22.1126	21.8104	22.3275
3129	P25054	Adenomatous polyposis coli protein	APC	S	2473	ESASFESLSPSSRPASPTRSQAQTPVLSPSL	APC_S2473	24.4329	24.6574	23.9863	22.5061	23.0659	22.5349	22.5652	22.8291	23.3125	24.4653	24.2167	NA	+	4
3126	P25054	Adenomatous polyposis coli protein	APC	S	2461	EAPSPTLRRKLEESASFESLSPSSRPASPTR	APC_S2461	24.0028	23.9364	23.9863	22.5061	23.0659	22.5349	22.5652	22.8291	23.3125	NA	24.2167	23.7248	+	10
3122	P25054	Adenomatous polyposis coli protein	APC	S	744	LMANRPAKYKDANIMSPGSSLPSLHVRKQKA	APC_S744	23.3459	22.8067	22.644	21.1262	NA	21.5458	22.0707	22.3027	21.2987	21.9838	21.9859	21.589
886	C9JIF9	Acylamino-acid-releasing enzyme	APEH	S	187	KAESFFQTKALDVSASDDEIARLKKPDQAIK	APEH_S187	NA	NA	25.0854	NA	24.7249	NA	NA	24.4574	NA	24.8122	25.0953	24.8839	+	2
885	C9JIF9	Acylamino-acid-releasing enzyme	APEH	S	185	RPKAESFFQTKALDVSASDDEIARLKKPDQA	APEH_S185	24.7586	24.9323	NA	24.5892	NA	24.5153	24.3995	NA	24.7395	NA	NA	NA
6990	Q9BZZ5	Apoptosis inhibitor 5	API5	S	464	VEIGQKRASEDTTSGSPPKKSSAGPKRDARQ	API5_S464	29.0323	28.0173	28.3711	29.0152	29.0094	28.8142	28.8046	27.7042	28.3413	27.2829	27.3047	27.0899
6498	Q96GX9	Methylthioribulose-1-phosphate dehydratase	APIP	S	87	DMFVCDINEKDISGPSPSKKLKKSQCTPLFM	APIP_S87	26.8501	26.1306	26.6107	25.6108	25.679	NA	25.465	25.0743	NA	24.0904	24.9426	24.5717	+	5
7789	Q9UKG1	DCC-interacting protein 13-alpha	APPL1	S	401	TAARVNQSALEAVTPSPSFQQRHESLRPAAG	APPL1_S401	24.9433	25.2049	25.234	24.9927	25.1647	25.1163	23.732	24.1844	25.5737	25.0506	25.5242	25.3234
2808	P10398	Serine/threonine-protein kinase A-Raf	ARAF	S	582	IELLQRSLPKIERSASEPSLHRTQADELPAC	ARAF_S582	29.6294	28.9579	28.7771	29.2024	28.6232	28.5551	28.0827	28.6958	27.8912	28.4224	27.645	27.6255
2811	P10398	Serine/threonine-protein kinase A-Raf	ARAF	S	186	PSNRPLNELLTPQGPSPRTQHCDPEHFPFPA	ARAF_S186	24.5415	25.1224	24.8125	25.5499	25.6489	25.6668	25.7984	25.7173	25.5592	25.0023	25.513	25.5668
6589	Q96P48-3	Arf-GAP with Rho-GAP domain, ANK repeat and PH domain-containing protein 1	ARAP1	S	229	EIPPKPVRLFPEFDDSDYDEVPEEGPGAPAR	ARAP1_S229	25.9243	25.8894	25.5374	23.8006	24.4154	24.6621	22.9911	23.2913	24.0268	24.7059	24.4341	24.5327	+	4
1557	G5E9Y3	Arf-GAP with Rho-GAP domain, ANK repeat and PH domain-containing protein 3	ARAP3	S	1275	REWTVKPENPLTSQKSLDQPFLSKSSTLGQE	ARAP3_S1275	23.3851	23.4958	23.7763	24.2363	24.2895	24.1545	22.0265	23.0886	23.4535	23.4315	23.4557	23.6352
3769	P61204	ADP-ribosylation factor 3	ARF3	S	147	NAMNAAEITDKLGLHSLRHRNWYIQATCATS	ARF3_S147	23.3594	24.1306	23.9378	23.7237	23.7131	23.53	24.0581	23.7505	23.3976	22.9032	23.0729	23.6953
2988	P18085	ADP-ribosylation factor 4	ARF4	S	147	NAMAISEMTDKLGLQSLRNRTWYVQATCATQ	ARF4_S147	23.4436	23.6383	23.7041	22.9946	23.0258	23.0396	22.4684	22.9408	22.9106	22.9375	22.7685	23.4451
9351	Q8N6T3	ADP-ribosylation factor GTPase-activating protein 1	ARFGAP1	T	135	EGREWSLESSPAQNWTPPQPRTLPSMVHRVS	ARFGAP1_T135	24.5521	24.3387	24.4941	23.9841	24.0756	24.2329	22.9708	23.5684	23.5805	23.8996	24.0229	24.3721
5911	Q8N6T3	ADP-ribosylation factor GTPase-activating protein 1	ARFGAP1	S	361	SDSWTCADTSTERRSSDSWEVWGSASTNRNS	ARFGAP1_S361	22.5573	21.944	23.0855	22.7008	22.9563	23.6732	21.7805	21.9447	22.3834	21.9652	NA	22.6892
9352	Q8N6T3	ADP-ribosylation factor GTPase-activating protein 1	ARFGAP1	T	189	SYQGAQGNRYVGFGNTPPPQKKEDDFLNNAM	ARFGAP1_T189	23.4567	23.605	23.5154	23.3478	23.5193	23.4487	23.8309	23.7413	23.6645	23.63	23.956	23.564
5908	Q8N6H7	ADP-ribosylation factor GTPase-activating protein 2	ARFGAP2	S	146	TDLWIDNMSSAVPNHSPEKKDSDFFTEHTQP	ARFGAP2_S146	25.3649	25.859	25.6326	26.4847	26.8125	26.3183	26.7823	26.3631	26.0751	24.5336	24.8236	26.0515
5906	Q8N6H7	ADP-ribosylation factor GTPase-activating protein 2	ARFGAP2	S	432	ESSEARQKFAGAKAISSDMFFGREVDAEYEA	ARFGAP2_S432	25.374	25.1518	25.5229	25.8333	26.0157	26.0259	24.2166	24.9683	25.117	25.2673	25.5006	26.0527
5907	Q8N6H7	ADP-ribosylation factor GTPase-activating protein 2	ARFGAP2	S	368	SGPPKYKDNPFSLGESFGSRWDTDAAWGMDR	ARFGAP2_S368	24.6032	24.5043	24.8317	23.642	23.9177	23.7902	22.3533	22.6456	22.774	23.8292	23.5781	23.9613	+	6
8306	Q9Y6D6	Brefeldin A-inhibited guanine nucleotide-exchange protein 1	ARFGEF1	S	1569	PSPVSEKPLDTISQKSVDIHDSIQPRSVDNR	ARFGEF1_S1569	24.9142	25.4401	25.094	26.1695	26.0617	26.1042	25.3152	25.4195	25.5094	25.1229	25.1848	25.2617	+	11
8305	Q9Y6D6	Brefeldin A-inhibited guanine nucleotide-exchange protein 1	ARFGEF1	S	52	CEVALEEIKAETEKQSPPHGEAKAGSSTLPP	ARFGEF1_S52	25.4044	24.3225	24.1269	25.3115	24.5545	24.93	24.3226	23.4082	24.0721	23.0062	NA	NA	+	10
8301	Q9Y6D5	Brefeldin A-inhibited guanine nucleotide-exchange protein 2	ARFGEF2	S	1513	SSEKHLDVDLDRQSLSSIDKNPSERGQSQLS	ARFGEF2_S1513	NA	25.1242	24.9706	23.678	NA	NA	NA	24.0593	NA	NA	NA	24.7923
8303	Q9Y6D5	Brefeldin A-inhibited guanine nucleotide-exchange protein 2	ARFGEF2	S	349	NSQTNGIADDRQSLSSADNLESDAQGHQVAA	ARFGEF2_S349	NA	23.0442	NA	NA	22.4259	NA	22.39	22.526	22.5695	22.2577	NA	21.7066	+
8298	Q9Y6D5	Brefeldin A-inhibited guanine nucleotide-exchange protein 2	ARFGEF2	S	1525	QSLSSIDKNPSERGQSQLSNPTDDSWKGRPY	ARFGEF2_S1525	NA	21.5815	22.2729	20.9721	21.7811	NA	NA	21.3328	21.399	21.9682	22.385	21.6843
8299	Q9Y6D5	Brefeldin A-inhibited guanine nucleotide-exchange protein 2	ARFGEF2	S	1528	SSIDKNPSERGQSQLSNPTDDSWKGRPYANQ	ARFGEF2_S1528	NA	21.5815	22.2729	20.9721	21.7811	NA	NA	21.3328	21.399	21.9682	22.385	21.6843
8304	Q9Y6D5	Brefeldin A-inhibited guanine nucleotide-exchange protein 2	ARFGEF2	S	1015	ELAQLIGTGVKTRYLSGSGREREGSLKGHTL	ARFGEF2_S1015	22.6028	21.456	21.8167	NA	NA	NA	NA	NA	NA	21.8548	21.3997	21.3041
8297	Q9Y6D5	Brefeldin A-inhibited guanine nucleotide-exchange protein 2	ARFGEF2	S	277	KVSTENGDAPRERGSSLSGTDDGAQEVVKDI	ARFGEF2_S277	27.222	27.5338	26.1595	26.7282	26.8905	27.1395	25.9454	26.6346	26.5957	24.8386	26.7579	27.0716
8300	Q9Y6D5	Brefeldin A-inhibited guanine nucleotide-exchange protein 2	ARFGEF2	S	1511	EDSSEKHLDVDLDRQSLSSIDKNPSERGQSQ	ARFGEF2_S1511	26.3047	26.5359	26.4663	26.2691	26.517	26.3831	26.3439	26.3648	26.7155	26.5976	26.8741	27.1376
8302	Q9Y6D5	Brefeldin A-inhibited guanine nucleotide-exchange protein 2	ARFGEF2	S	1514	SEKHLDVDLDRQSLSSIDKNPSERGQSQLSN	ARFGEF2_S1514	25.8943	26.0083	25.8615	25.4104	NA	25.6733	25.2994	25.2489	25.9029	26.2403	26.535	26.79	+	9
8295	Q9Y6D5	Brefeldin A-inhibited guanine nucleotide-exchange protein 2	ARFGEF2	S	227	IQSKPQSPVIQAAAVSPKFVRLKHSQAQSKP	ARFGEF2_S227	26.5353	26.4494	26.32	25.6512	25.7906	25.6516	25.6996	25.753	26.1072	26.3526	26.5157	26.1601
8294	Q9Y6D5	Brefeldin A-inhibited guanine nucleotide-exchange protein 2	ARFGEF2	S	218	QEARELEKPIQSKPQSPVIQAAAVSPKFVRL	ARFGEF2_S218	26.3956	26.2616	26.025	25.2494	25.379	25.1419	25.0336	25.0491	25.5773	26.1368	26.3434	25.7404
5065	Q5TH69	Brefeldin A-inhibited guanine nucleotide-exchange protein 3	ARFGEF3	S	1991	SLSLKAGGGDLLLPPSPKVEKKDPSRKKEWW	ARFGEF3_S1991	22.2842	22.5346	22.6501	23.2645	23.2272	23.506	23.411	23.2435	22.9589	20.3848	22.4129	22.8734
3677	P53367	Arfaptin-1	ARFIP1	S	79	GAFQGSPAPPLPSVMSPSRVAASRLAQQGSD	ARFIP1_S79	24.0485	24.0731	24.07	21.7206	NA	NA	21.9586	22.9271	22.4569	NA	NA	NA	+	4
3676	P53367	Arfaptin-1	ARFIP1	S	5	___________MAQESPKNSAAEIPVTSNGE	ARFIP1_S5	24.3188	24.3676	24.0104	22.41	22.0983	22.2646	NA	22.5059	23.3554	23.5384	23.5769	NA	+	1;4
3678	P53367	Arfaptin-1	ARFIP1	S	132	IKNPAMEKLELVRKWSLNTYKCTRQIISEKL	ARFIP1_S132	23.1974	23.474	23.3196	21.9639	22.1506	22.1522	22.6105	22.3699	21.8645	21.5717	21.838	NA
7473	Q9NWB6	Arginine and glutamate-rich protein 1	ARGLU1	S	77	NTAVSRRERDRERASSPPDRIDIFGRTVSKR	ARGLU1_S77	28.2068	28.4408	28.705	28.8453	29.111	29.0332	29.2903	29.0285	29.236	28.7827	29.3223	29.6673
4040	Q07960	Rho GTPase-activating protein 1	ARHGAP1	S	51	DEMPDFPKSDDSKSSSPELVTHLKWDDPYYD	ARHGAP1_S51	24.708	24.3909	24.2264	22.6124	22.4171	22.1342	22.6916	22.6862	23.0891	22.7877	22.0216	22.0527	+	4
4767	Q1RLN5	Rho GTPase-activating protein 12	ARHGAP12	S	240	EQIRATTPPNQGRPDSPVYANLQELKISQSA	ARHGAP12_S240	26.6962	26.5374	26.7036	26.0911	26.2177	26.1706	25.7051	25.898	26.1566	27.0865	27.0041	26.7858	+	5
9200	Q1RLN5	Rho GTPase-activating protein 12	ARHGAP12	T	231	GDELSSSSTEQIRATTPPNQGRPDSPVYANL	ARHGAP12_T231	26.5981	26.135	26.5316	25.8366	25.983	25.9079	25.4496	25.5697	25.8312	26.9598	26.8495	26.6732	+	5
4770	Q1RLN5	Rho GTPase-activating protein 12	ARHGAP12	S	545	QAVETDEGIEEEIPDSPGIEKHDKEKEQKDP	ARHGAP12_S545	25.665	25.5317	25.621	25.1485	25.1668	25.0582	24.1924	24.6804	25.2726	25.0776	25.1	24.8431
4768	Q1RLN5	Rho GTPase-activating protein 12	ARHGAP12	S	215	DSAGEGSERIHQDSESGDELSSSSTEQIRAT	ARHGAP12_S215	24.175	24.2561	23.993	23.1898	23.283	23.1712	22.8804	23.4296	23.4899	24.2255	23.7414	23.8397
5201	Q68EM7	Rho GTPase-activating protein 17	ARHGAP17	S	575	SSAGILEQGPSPGDGSPPKPKDPVSAAVPAP	ARHGAP17_S575	26.5752	26.9581	27.0178	26.6159	26.7949	26.7076	26.8768	26.6244	26.7486	27.0505	26.914	26.7928
5202	Q68EM7	Rho GTPase-activating protein 17	ARHGAP17	S	676	QHPPSLSPKPPTRSPSPPTQHTGQPPGQPSA	ARHGAP17_S676	24.9589	24.8636	25.1336	24.4519	24.6627	24.6891	25.2703	25.1095	24.9877	25.5092	25.2889	24.2253
446	A0A0C4DGG5	Rho GTPase-activating protein 20	ARHGAP20	S	692	KLCMKSHEEIEPGSQSSSGSLPWERASASSW	ARHGAP20_S692	25.5558	25.637	25.8352	25.5567	25.4917	NA	NA	NA	NA	NA	NA	NA	+	4
447	A0A0C4DGG5	Rho GTPase-activating protein 20	ARHGAP20	S	694	CMKSHEEIEPGSQSSSGSLPWERASASSWTL	ARHGAP20_S694	25.5558	25.637	25.8352	25.5567	25.4917	NA	NA	NA	NA	NA	NA	NA	+	4
5037	Q5T5U3	Rho GTPase-activating protein 21	ARHGAP21	S	1430	AASRKRKKPKEKAQPSSSEDELDNVFFKKEN	ARHGAP21_S1430	20.7311	20.5958	20.8106	NA	21.0223	NA	20.8073	NA	NA	NA	NA	NA
5038	Q5T5U3	Rho GTPase-activating protein 21	ARHGAP21	S	1431	ASRKRKKPKEKAQPSSSEDELDNVFFKKENV	ARHGAP21_S1431	20.7311	20.5958	20.8106	NA	21.0223	NA	20.8073	NA	NA	NA	NA	NA
5040	Q5T5U3	Rho GTPase-activating protein 21	ARHGAP21	S	856	PPCLTTSAPLIRRQLSHDHESVGPPSLDAQP	ARHGAP21_S856	23.5598	23.6467	23.3266	23.7384	23.9153	23.7721	23.6413	23.5435	23.9894	23.3937	23.504	23.3359
5041	Q5T5U3	Rho GTPase-activating protein 21	ARHGAP21	S	458	HDRVPQSVQIRQRSVSQERLEDSVLMKYCPR	ARHGAP21_S458	23.0421	22.8193	22.901	23.5125	23.6576	23.6576	23.9937	23.5142	23.6218	23.4638	24.0379	23.8755
5039	Q5T5U3	Rho GTPase-activating protein 21	ARHGAP21	S	1432	SRKRKKPKEKAQPSSSEDELDNVFFKKENVE	ARHGAP21_S1432	20.7311	20.5958	20.8106	NA	21.0223	22.4583	20.8073	21.9377	NA	NA	NA	NA
9553	Q9P227-2	Rho GTPase-activating protein 23	ARHGAP23	T	656	LPNRIPSLRMLRSFFTDGSLDSWGTSEDADA	ARHGAP23_T656	NA	NA	NA	NA	21.389	21.171	NA	NA	NA	21.2019	NA	NA
1313	E9PNT2	Rho GTPase-activating protein 27	ARHGAP27	S	410	ELPPEESESSRVDFGSSERLGSWQEKEEDAR	ARHGAP27_S410	23.8653	23.3837	23.8236	23.853	23.6887	23.1925	NA	23.4244	22.8088	23.9149	23.5563	23.354	+	6
4860	Q52LW3	Rho GTPase-activating protein 29	ARHGAP29	S	913	SIGVVDQGCFPKPLLSPEERDIERSMKSLFF	ARHGAP29_S913	23.6251	23.8075	23.7531	24.3438	24.3833	24.0043	23.7553	23.5029	23.6276	23.152	23.5914	23.4702
4859	Q52LW3	Rho GTPase-activating protein 29	ARHGAP29	S	1029	KIRPVSLPVDRLLLASPPNERNGRNMGNVNL	ARHGAP29_S1029	23.7143	24.1503	24.0715	23.0656	23.1845	23.0191	22.9493	23.1641	23.3227	23.7011	23.7631	23.9858	+	5
655	G3V174	Rho GTPase-activating protein 32	ARHGAP32	S	818	SSKPSSFTEKVVYAFSPKIGRKLSKSPSMSI	ARHGAP32_S818	23.6802	23.6485	23.708	23.0307	23.0072	22.6179	23.2162	23.2662	22.8823	23.0298	22.6329	22.5797
7416	Q9NRY4	Rho GTPase-activating protein 35	ARHGAP35	S	1176	RCTRLGRFASYRTSFSVGSDDELGPIRKKEE	ARHGAP35_S1176	26.5791	NA	26.3699	24.9338	NA	NA	NA	NA	NA	NA	NA	NA
7417	Q9NRY4	Rho GTPase-activating protein 35	ARHGAP35	S	1179	RLGRFASYRTSFSVGSDDELGPIRKKEEDQA	ARHGAP35_S1179	NA	26.2261	NA	NA	25.044	25.1497	24.7243	24.9801	25.3314	26.5146	25.822	26.0422	+	7
7413	Q9NRY4	Rho GTPase-activating protein 35	ARHGAP35	S	1134	IRNINKAQSNGSGNGSDSEMDTSSLERGRKV	ARHGAP35_S1134	22.413	22.3074	22.6457	22.936	22.6566	22.8199	22.9335	22.8245	23.1918	23.4758	23.5827	22.9607
9726	Q9NRY4	Rho GTPase-activating protein 35	ARHGAP35	Y	1105	PMDAVVKPRNEEENIYSVPHDSTQGKIITIR	ARHGAP35_Y1105	22.2434	22.3896	22.4225	21.5934	21.6117	20.87	NA	20.9608	21.7032	21.7906	21.5225	21.2712
7056	Q9C0H5	Rho GTPase-activating protein 39	ARHGAP39	S	604	GALPLPMPGPVVRAFSEDEALAQQENRHWRR	ARHGAP39_S604	22.9889	23.3022	23.2943	23.0466	23.101	23.0294	22.7589	22.9709	23.3903	23.9794	23.8983	23.8814
4216	Q13017-2	Rho GTPase-activating protein 5	ARHGAP5	S	1173	KTLFSKAKSYYRRTHSDASDDEAFTTSKTKR	ARHGAP5_S1173	22.6187	22.2629	22.1865	22.3802	22.0214	NA	22.4389	22.2894	NA	23.6712	23.5396	23.3581	+	2;5
4217	Q13017-2	Rho GTPase-activating protein 5	ARHGAP5	S	1176	FSKAKSYYRRTHSDASDDEAFTTSKTKRKGR	ARHGAP5_S1176	22.6187	22.2629	22.1865	22.3802	22.0214	NA	22.4389	22.2894	NA	23.6712	23.5396	23.3581
4213	Q13017-2	Rho GTPase-activating protein 5	ARHGAP5	S	1218	PVETWKGGIDNPAITSDQELDDKKMKKKTHK	ARHGAP5_S1218	26.5834	26.6822	26.6269	26.2609	26.045	25.7703	26.078	26.3677	26.3321	25.9099	25.7136	25.8107
4215	Q13017-2	Rho GTPase-activating protein 5	ARHGAP5	S	1202	KRKGRHRGSEEDPLLSPVETWKGGIDNPAIT	ARHGAP5_S1202	23.4839	NA	23.1646	23.5208	23.7849	23.798	22.6343	23.1389	22.9493	23.1781	23.0819	23.3984	+	3
4214	Q13017-2	Rho GTPase-activating protein 5	ARHGAP5	S	1195	AFTTSKTKRKGRHRGSEEDPLLSPVETWKGG	ARHGAP5_S1195	23.1685	23.2188	23.3524	23.3759	23.4683	23.5687	23.3359	23.3156	23.3284	23.1906	23.5536	24.4445
3646	P52565	Rho GDP-dissociation inhibitor 1	ARHGDIA	S	24	EQLAQIAAENEEDEHSVNYKPPAQKSIQEIQ	ARHGDIA_S24	25.3901	25.023	24.9213	24.6896	24.8301	24.7498	23.6024	24.1897	24.2731	24.5181	24.7452	24.2176
3647	P52565	Rho GDP-dissociation inhibitor 1	ARHGDIA	S	34	EEDEHSVNYKPPAQKSIQEIQELDKDDESLR	ARHGDIA_S34	22.1228	NA	22.0374	22.6056	22.7109	22.6347	21.7141	21.9504	21.9531	22.2821	NA	22.1056
1914	M0QZR4	Rho guanine nucleotide exchange factor 1	ARHGEF1	S	919	GPPRDGDGVPGGGPLSPARTQEIQENLLSLE	ARHGEF1_S919	24.1591	23.8994	24.3514	23.4032	NA	23.6632	23.3051	23.1061	23.7972	23.42	23.7091	23.8526	+	9
1638	H0YAN8	Rho guanine nucleotide exchange factor 10	ARHGEF10	S	27	TRAAVKRGRSFIRTKSLIAQDHRSSLEEEQN	ARHGEF10_S27	NA	NA	NA	NA	NA	NA	NA	24.5029	NA	NA	NA	NA
1635	H0YAN8	Rho guanine nucleotide exchange factor 10	ARHGEF10	S	902	LGDSLGSMTQKSDLSSSSGSLSLSHGSSSLE	ARHGEF10_S902	NA	24.8414	24.7008	NA	NA	NA	NA	NA	24.1479	NA	24.8617	NA
1636	H0YAN8	Rho guanine nucleotide exchange factor 10	ARHGEF10	S	903	GDSLGSMTQKSDLSSSSGSLSLSHGSSSLEH	ARHGEF10_S903	24.9987	22.8828	22.7312	23.7537	23.773	23.7015	24.4119	23.0591	23.1859	25.6627	23.1995	25.2334
1637	H0YAN8	Rho guanine nucleotide exchange factor 10	ARHGEF10	S	906	LGSMTQKSDLSSSSGSLSLSHGSSSLEHRSE	ARHGEF10_S906	24.6112	24.8414	24.7008	22.872	23.0936	22.9595	23.6794	23.8907	24.1479	25.3607	24.8617	24.9998	+	5;9
2063	O15085-2	Rho guanine nucleotide exchange factor 11	ARHGEF11	S	285	FPSLSESLMNRNSVLSDPGLDSPRTSPVIMA	ARHGEF11_S285	NA	NA	NA	NA	NA	NA	NA	NA	24.6221	NA	NA	25.2011
8763	O15085-2	Rho guanine nucleotide exchange factor 11	ARHGEF11	T	1502	RELLKSLGGESSGGTTPVGSFHTEAARWTDG	ARHGEF11_T1502	NA	NA	NA	NA	NA	NA	NA	NA	NA	NA	23.8422	23.5312
2065	O15085-2	Rho guanine nucleotide exchange factor 11	ARHGEF11	S	295	RNSVLSDPGLDSPRTSPVIMARVAQHHRRQG	ARHGEF11_S295	25.8046	25.6909	25.9608	26.0542	25.2889	25.2321	25.1312	25.5439	25.7234	25.7079	25.8342	26.1908
2064	O15085-2	Rho guanine nucleotide exchange factor 11	ARHGEF11	S	291	SLMNRNSVLSDPGLDSPRTSPVIMARVAQHH	ARHGEF11_S291	24.3634	24.4848	24.6666	24.9173	24.8139	24.8679	24.0395	24.6257	NA	25.0591	25.0315	NA	+	1
2066	O15085-2	Rho guanine nucleotide exchange factor 11	ARHGEF11	S	1498	ELAHRELLKSLGGESSGGTTPVGSFHTEAAR	ARHGEF11_S1498	25.3443	25.2791	25.2716	24.8576	24.659	24.5515	24.3978	24.5933	24.605	25.4917	25.3382	24.4043
2060	O15085-2	Rho guanine nucleotide exchange factor 11	ARHGEF11	S	1195	QGKHQVLLEDPEQEGSAEEEELGVLPCPSTS	ARHGEF11_S1195	NA	23.4376	23.4639	22.7943	23.7792	24.0362	22.8023	22.6553	NA	22.7346	22.8323	23.0738	+	11
2068	O15085-2	Rho guanine nucleotide exchange factor 11	ARHGEF11	S	1520	GSFHTEAARWTDGSLSPPAKEPLASDSRNSH	ARHGEF11_S1520	23.3419	23.3172	23.7486	23.5541	23.845	23.6661	NA	NA	24.0895	23.6028	23.7806	23.8364	+	6
2061	O15085-2	Rho guanine nucleotide exchange factor 11	ARHGEF11	S	256	GDTSQRPSEGRLSLDSQEGDSGLDSGTERFP	ARHGEF11_S256	23.1564	22.6933	23.1893	NA	23.0328	23.3301	NA	NA	NA	22.9863	23.0447	23.134	+	5
2062	O15085-2	Rho guanine nucleotide exchange factor 11	ARHGEF11	S	1335	MGLCSLEHLPPRTRNSGIWESPELDRNLAED	ARHGEF11_S1335	23.8328	NA	NA	23.0559	23.0684	22.5808	23.0084	NA	NA	NA	NA	NA	+	11
8762	O15085-2	Rho guanine nucleotide exchange factor 11	ARHGEF11	T	1501	HRELLKSLGGESSGGTTPVGSFHTEAARWTD	ARHGEF11_T1501	23.8396	23.724	23.6445	23.0211	22.346	22.4427	22.3028	22.9009	22.9	23.9926	NA	23.5312	+	10
2067	O15085-2	Rho guanine nucleotide exchange factor 11	ARHGEF11	S	1453	PQLQGGNDDPRRPSRSPPSLALRDVGMIFHT	ARHGEF11_S1453	20.6879	21.3599	21.3091	22.4662	22.2879	22.1488	21.8095	22.2485	21.6672	22.1582	21.7202	21.7714
7543	Q9NZN5-2	Rho guanine nucleotide exchange factor 12	ARHGEF12	S	618	QKARHPKHLSTPSSVSPEPQDSAKLRQSGLA	ARHGEF12_S618	21.8988	NA	21.3994	23.2039	23.4698	NA	23.9102	23.9158	NA	22.0591	23.4409	22.3916
7544	Q9NZN5-2	Rho guanine nucleotide exchange factor 12	ARHGEF12	S	41	RESPTDKKQKVERIASHDFDPTGLVQRCVII	ARHGEF12_S41	NA	21.8324	22.2675	22.9229	23.4009	23.1952	NA	22.8618	23.2536	22.9144	23.1385	23.3245
7547	Q9NZN5-2	Rho guanine nucleotide exchange factor 12	ARHGEF12	S	1269	SVQEDWQHFPRYRTASQGPQTDSVIQNSENI	ARHGEF12_S1269	22.4665	22.5618	22.3538	22.795	22.7569	22.9132	22.6931	22.7546	23.1305	23.7185	23.4938	22.8159
7545	Q9NZN5-2	Rho guanine nucleotide exchange factor 12	ARHGEF12	S	322	KSETIQDTDTQSLVGSPSTRIAPHIIGAEDD	ARHGEF12_S322	23.12	23.0725	22.5493	22.7592	23.0641	22.8922	22.5175	22.8767	22.6533	23.1568	20.0041	NA
5123	Q5VV41	Rho guanine nucleotide exchange factor 16	ARHGEF16	S	191	KLQALAEEPSQPHTRSPAKNKKTLGRKRGHK	ARHGEF16_S191	NA	NA	NA	NA	NA	NA	NA	23.8234	NA	NA	NA	NA
5119	Q5VV41	Rho guanine nucleotide exchange factor 16	ARHGEF16	S	107	SLAVASKAKTPARHQSFGAAVLSREAARRDP	ARHGEF16_S107	23.193	23.5234	23.7053	NA	NA	NA	25.3523	25.0805	NA	24.5239	24.9401	25.4363	+	5
5118	Q5VV41	Rho guanine nucleotide exchange factor 16	ARHGEF16	S	230	LYQEIQERGLNTSQESDDDILDESSSPEGTQ	ARHGEF16_S230	25.0429	24.7128	24.5714	24.4527	24.5568	24.452	24.0623	24.0962	24.5723	24.9756	25.194	24.7731
5116	Q5VV41	Rho guanine nucleotide exchange factor 16	ARHGEF16	S	174	KGLGKPGGQGDAIQLSPKLQALAEEPSQPHT	ARHGEF16_S174	24.9259	25.0955	25.0164	24.2515	24.3846	24.0133	24.2154	24.2915	24.5546	24.2209	23.8112	24.35
5121	Q5VV41	Rho guanine nucleotide exchange factor 16	ARHGEF16	S	577	IEPSELPLPGGGNRSSSVPHPFQVTLLRNSE	ARHGEF16_S577	25.0851	24.9776	24.3345	23.664	24.0267	23.8695	23.9605	23.8377	23.548	24.6468	24.1306	23.9069
5117	Q5VV41	Rho guanine nucleotide exchange factor 16	ARHGEF16	S	227	DPQLYQEIQERGLNTSQESDDDILDESSSPE	ARHGEF16_S227	24.0709	23.2621	22.7951	22.2718	22.4941	22.682	22.1703	22.2191	22.2357	23.1652	23.0019	23.1531
6590	Q96PE2	Rho guanine nucleotide exchange factor 17	ARHGEF17	S	619	RMGAQQDDGSDAPPGSPDWAGDVTRGQRSQE	ARHGEF17_S619	22.5272	NA	NA	NA	NA	NA	NA	NA	NA	NA	NA	NA
6591	Q96PE2	Rho guanine nucleotide exchange factor 17	ARHGEF17	S	142	TEMRKLFGGPGSRRPSADSESPGTPSPDGAA	ARHGEF17_S142	NA	NA	22.8609	NA	22.5734	NA	23.0445	NA	NA	NA	23.3841	NA
6593	Q96PE2	Rho guanine nucleotide exchange factor 17	ARHGEF17	S	463	DGGFEPEKSRQRKSLSNPDIASETLTLLSFL	ARHGEF17_S463	23.0408	22.7222	NA	NA	NA	24.2457	23.1972	23.8761	22.4404	21.5773	23.8393	24.2952
6592	Q96PE2	Rho guanine nucleotide exchange factor 17	ARHGEF17	S	735	SELSNGEAGEAYRSLSDPIPQRHRAATSEEP	ARHGEF17_S735	24.3153	24.3051	24.1391	23.3264	23.1037	23.3496	23.6592	23.8184	23.9808	24.4795	24.3379	23.9154
162	A0A087WZG4	Rho guanine nucleotide exchange factor 18	ARHGEF18	S	1037	LMGKDESTSRNRRSLSPILPGRHSPAPPPDP	ARHGEF18_S1037	26.2412	26.3757	26.1848	25.4844	25.4579	25.5106	25.4424	25.6004	25.585	25.9512	26.1	25.8658	+	5
160	A0A087WZG4	Rho guanine nucleotide exchange factor 18	ARHGEF18	S	1058	RHSPAPPPDPGFPAPSPPPADSPSEGFSLKA	ARHGEF18_S1058	23.3124	23.2288	23.5114	23.9163	23.849	24.206	24.3571	23.9691	24.0277	23.8866	23.8398	24.4783
159	A0A087WZG4	Rho guanine nucleotide exchange factor 18	ARHGEF18	S	694	SSTDPRPRDWRGPPNSPDLKLSDSDIPGSSE	ARHGEF18_S694	22.2684	NA	22.5749	22.8885	22.7348	23.1654	22.6453	22.6583	23.2357	NA	23.2138	22.8406	+	8
163	A0A087WZG4	Rho guanine nucleotide exchange factor 18	ARHGEF18	S	667	PPRRAETFAGYDCTNSPTKNGSFKKKVSSTD	ARHGEF18_S667	22.0604	22.3127	21.9497	21.414	21.7584	21.9452	22.7176	21.9834	22.4707	23.0634	23.0648	22.238
161	A0A087WZG4	Rho guanine nucleotide exchange factor 18	ARHGEF18	S	1035	NKLMGKDESTSRNRRSLSPILPGRHSPAPPP	ARHGEF18_S1035	23.4005	23.9713	23.3054	21.6102	21.1129	21.9161	NA	21.3729	21.9822	22.1652	22.4266	22.5738	+	4;5
6368	V9GYM8	Rho guanine nucleotide exchange factor 2	ARHGEF2	S	690	GMALPTLPRGLFRSESLESPRGERLLQDAIR	ARHGEF2_S690	20.9934	NA	20.2836	NA	NA	NA	NA	NA	NA	NA	20.9963	NA
6369	V9GYM8	Rho guanine nucleotide exchange factor 2	ARHGEF2	S	1001	SDPDTGSEEEGSSRLSPPHSPRDFTRMQDIP	ARHGEF2_S1001	24.2328	24.1485	23.8115	NA	22.3656	NA	22.4548	NA	22.5075	23.4433	23.5025	23.3974	+	5
6370	V9GYM8	Rho guanine nucleotide exchange factor 2	ARHGEF2	S	1005	TGSEEEGSSRLSPPHSPRDFTRMQDIPEETE	ARHGEF2_S1005	24.2328	24.1485	23.8115	NA	22.3656	NA	22.4548	NA	22.5075	23.4433	23.5025	23.3974	+	5
6371	V9GYM8	Rho guanine nucleotide exchange factor 2	ARHGEF2	S	977	SVHRNFEDRERQELGSPEERLQDSSDPDTGS	ARHGEF2_S977	25.8486	26.132	25.8239	24.5093	24.5961	24.3243	24.3317	24.4495	24.8398	23.3748	24.9649	24.9243
6367	V9GYM8	Rho guanine nucleotide exchange factor 2	ARHGEF2	S	741	REPALPLEPDSGGNTSPGVTANGEARTFNGS	ARHGEF2_S741	24.7816	24.8482	24.9197	24.0375	24.2295	24.3059	24.1712	24.5097	24.7531	24.8239	24.4462	24.8036
6455	Q96DR7-3	Rho guanine nucleotide exchange factor 26	ARHGEF26	S	392	AVLYQNYKEKALDIDSDEESEPKEQKSDEKI	ARHGEF26_S392	25.2075	25.446	25.5021	25.4626	25.3961	25.3376	25.3624	25.3766	25.804	25.4138	25.4911	25.2001
6456	Q96DR7-3	Rho guanine nucleotide exchange factor 26	ARHGEF26	S	222	QKSSSEQKLPLQRLPSQENELLENPSVVLST	ARHGEF26_S222	24.2666	24.2378	24.2774	22.5701	23.0599	23.4756	22.0124	23.0923	22.9741	23.4776	23.3076	23.457
4128	Q12774	Rho guanine nucleotide exchange factor 5	ARHGEF5	S	1126	SQQRLESLSETPGPSSPRQPRKALVSSESYL	ARHGEF5_S1126	23.194	NA	23.5234	NA	NA	NA	NA	NA	NA	NA	NA	24.1714
4127	Q12774	Rho guanine nucleotide exchange factor 5	ARHGEF5	S	1125	QSQQRLESLSETPGPSSPRQPRKALVSSESY	ARHGEF5_S1125	NA	25.8782	25.9389	26.3724	26.3554	26.3984	26.4787	26.5599	26.6024	26.9032	26.5006	26.5505	+	3
4126	Q12774	Rho guanine nucleotide exchange factor 5	ARHGEF5	S	11	_____MEAEEAQRGASPPISAIEEFSIIPEA	ARHGEF5_S11	24.9572	24.649	25.2604	23.1763	23.696	24.2093	24.331	23.8616	24.0948	23.8606	24.1094	24.4475
4124	Q12774	Rho guanine nucleotide exchange factor 5	ARHGEF5	S	450	TQTESRAEELSPAALSPSLEPIRCSHQPISL	ARHGEF5_S450	25.4302	25.447	25.5637	23.507	23.7531	23.5389	23.6441	23.6819	23.113	25.5432	25.6216	25.9945	+	5
4123	Q12774	Rho guanine nucleotide exchange factor 5	ARHGEF5	S	445	TQIPGTQTESRAEELSPAALSPSLEPIRCSH	ARHGEF5_S445	23.7367	23.6513	23.7712	23.507	23.7531	23.5389	22.0239	22.5558	23.113	23.8579	23.8941	23.6714
4125	Q12774	Rho guanine nucleotide exchange factor 5	ARHGEF5	S	340	ERKRELQVPEENRADSQDEKSQTFLGKSEEV	ARHGEF5_S340	23.7649	23.5884	23.5222	22.4081	22.4093	21.9997	22.3224	22.8191	22.4426	23.0669	22.548	22.3699
4129	Q12774	Rho guanine nucleotide exchange factor 5	ARHGEF5	S	652	KPAIYSSVTPRRDRRSGRDYSTVSASPTALS	ARHGEF5_S652	23.2881	23.2659	23.0802	22.0148	21.8146	21.4836	NA	NA	21.6623	21.5858	21.6817	21.4535	+	1;4
739	B1ALK7	Rho guanine nucleotide exchange factor 7	ARHGEF7	S	516	TMKKLLPKRKPERKPSDEEFASRKSTAALEE	ARHGEF7_S516	NA	NA	NA	24.2157	NA	NA	21.3816	24.6026	NA	NA	NA	NA
742	B1ALK7	Rho guanine nucleotide exchange factor 7	ARHGEF7	S	638	VLLPEEEKIIVEETKSNGQTVIEEKSLVDTV	ARHGEF7_S638	22.8358	22.3323	22.5156	23.2777	22.5265	NA	23.0018	22.9779	NA	22.5531	21.8732	NA
741	B1ALK7	Rho guanine nucleotide exchange factor 7	ARHGEF7	S	340	LFPNVLLMLSASPRMSGFIYQGKLPTTGMTI	ARHGEF7_S340	28.0384	28.4736	28.2652	27.9436	28.0778	27.9809	27.7133	27.4126	27.7424	27.7654	27.4824	27.5351
738	B1ALK7	Rho guanine nucleotide exchange factor 7	ARHGEF7	S	619	AHSYRMGSTSRSRKESAPQVLLPEEEKIIVE	ARHGEF7_S619	22.4789	22.6419	22.9109	23.1024	23.1838	23.1771	23.6751	23.599	23.9376	23.4937	23.6453	23.2924	+	3;7
740	B1ALK7	Rho guanine nucleotide exchange factor 7	ARHGEF7	S	525	KPERKPSDEEFASRKSTAALEEDAQILKVIE	ARHGEF7_S525	20.4937	20.7091	21.2146	21.848	21.8817	21.9598	23.0384	22.4538	22.1075	22.4794	22.0934	22.3177
1999	O14497-3	AT-rich interactive domain-containing protein 1A	ARID1A	S	313	FSPHTSPHLPGIRGPSPSPVGSPASVAQSRS	ARID1A_S313	20.8917	20.7756	NA	21.6679	NA	21.0069	NA	21.9048	NA	22.5463	22.5838	21.912
6763	Q99856	AT-rich interactive domain-containing protein 3A	ARID3A	S	77	LAAMRAAAAGLGHPASPGGSEDGPPGSEEED	ARID3A_S77	NA	NA	NA	22.9627	22.724	NA	NA	NA	NA	22.7401	23.39	22.3655
6764	Q99856	AT-rich interactive domain-containing protein 3A	ARID3A	S	81	RAAAAGLGHPASPGGSEDGPPGSEEEDAARE	ARID3A_S81	NA	NA	NA	22.9627	22.724	NA	NA	NA	NA	22.7401	23.39	22.3655
6765	Q99856	AT-rich interactive domain-containing protein 3A	ARID3A	S	119	RGREGPGEEHFEDMASDEDMKPKWEEEEMEE	ARID3A_S119	24.5351	24.7631	24.9436	25.4029	25.3763	25.2115	25.4152	25.6308	25.668	25.937	25.5189	25.819	+	3;7
1759	H7C485	AT-rich interactive domain-containing protein 4A	ARID4A	S	542	CVKEKKLKRKILGQSSPEKKIRIENGMEMTN	ARID4A_S542	23.7159	23.6693	23.6064	24.8146	24.3743	23.8643	25.1082	25.07	24.5646	24.4686	24.6283	24.2344
4852	Q4LE39-2	AT-rich interactive domain-containing protein 4B	ARID4B	S	690	EENKVHADLVISKPVSKSPERLRKDIEVLSE	ARID4B_S690	19.2473	NA	NA	24.6151	NA	NA	25.5436	NA	NA	NA	19.0588	NA
4853	Q4LE39-2	AT-rich interactive domain-containing protein 4B	ARID4B	S	692	NKVHADLVISKPVSKSPERLRKDIEVLSEDT	ARID4B_S692	22.1938	21.4771	21.0401	25.7597	24.075	NA	27.3203	26.2354	21.9709	NA	22.3406	22.2575
4850	Q4LE39-2	AT-rich interactive domain-containing protein 4B	ARID4B	S	589	CKLRRLSKPPFQTNPSPEMVSKLDLTDAKNS	ARID4B_S589	25.268	25.4033	25.3275	25.549	25.4175	25.5041	25.5763	25.7896	25.4174	25.2804	25.2374	25.5145
4848	Q4LE39-2	AT-rich interactive domain-containing protein 4B	ARID4B	S	296	EEEEEDDEKEKEDNSSEEEEEIEPFPEEREN	ARID4B_S296	22.9776	NA	22.9152	23.6827	24.0509	24.3081	22.7298	22.6041	23.8496	24.3501	23.4736	24.3252	+	3
4847	Q4LE39-2	AT-rich interactive domain-containing protein 4B	ARID4B	S	295	EEEEEEDDEKEKEDNSSEEEEEIEPFPEERE	ARID4B_S295	22.7671	23.3204	23.3641	NA	24.4183	23.8313	23.431	NA	23.8795	24.8803	23.5087	23.4765
4849	Q4LE39-2	AT-rich interactive domain-containing protein 4B	ARID4B	S	1067	ATVVNNKKKGKGTNSSDSEELSAGESITKSQ	ARID4B_S1067	21.9417	22.1624	22.5357	23.2094	22.8617	23.1907	23.0479	23.4488	23.4436	23.249	23.6198	22.6523
4545	Q14865-2	AT-rich interactive domain-containing protein 5B	ARID5B	S	789	EDLDLVIAGKKARAVSPLDPSKEVSGKEKAS	ARID5B_S789	22.9097	23.1604	22.9398	22.9908	22.9807	23.0324	23.8855	23.2688	23.2905	23.7658	23.4304	23.4215
3275	P36404	ADP-ribosylation factor-like protein 2	ARL2	S	45	TTILKKFNGEDIDTISPTLGFNIKTLEHRGF	ARL2_S45	22.4562	22.8164	22.9273	23.0698	23.0607	23.2941	22.7202	23.0297	23.047	22.1905	22.0095	22.3632
3276	P36405	ADP-ribosylation factor-like protein 3	ARL3	S	5	___________MGLLSILRKLKSAPDQEVRI	ARL3_S5	24.2514	24.3973	24.6578	23.5788	23.8076	23.8621	23.6541	22.8587	22.2701	21.8226	NA	23.6727
431	F5GYV5	ADP-ribosylation factor-like protein 6-interacting protein 4	ARL6IP4	S	140	QVEALPGPSLDQWHRSAGEEEDGPVLTDEQK	ARL6IP4_S140	24.2686	24.4492	24.7215	24.2992	24.633	24.3313	24.6615	24.7644	25.0322	25.8921	25.8495	25.3498	+	2
7690	Q9UH62	Armadillo repeat-containing X-linked protein 3	ARMCX3	S	110	RARATRARRAVQKRASPNSDDTVLSPQELQK	ARMCX3_S110	23.3645	23.1797	23.3797	23.1922	23.3034	23.2187	NA	23.3885	23.7308	23.1916	22.9699	22.6581
2100	O15511	Actin-related protein 2/3 complex subunit 5	ARPC5	S	77	PPINTKSQAVKDRAGSIVLKVLISFKANDIE	ARPC5_S77	23.1617	23.4262	23.3073	24.2728	24.3896	23.4	25.1842	24.4053	24.0846	23.2667	23.0378	23.4973
6781	Q9BPX5	Actin-related protein 2/3 complex subunit 5-like protein	ARPC5L	S	64	RQGDMLRAFHAALRNSPVNTKNQAVKERAQG	ARPC5L_S64	NA	NA	NA	25.0202	NA	NA	25.127	26.0592	NA	NA	NA	NA
9466	Q9BPX5	Actin-related protein 2/3 complex subunit 5-like protein	ARPC5L	T	68	MLRAFHAALRNSPVNTKNQAVKERAQGVVLK	ARPC5L_T68	NA	NA	NA	NA	NA	NA	NA	24.6106	NA	NA	NA	NA
3736	P56211	cAMP-regulated phosphoprotein 19	ARPP19	S	23	AASAEEQKEMEDKVTSPEKAEEAKLKARYPH	ARPP19_S23	NA	NA	NA	26.2092	NA	NA	NA	25.5083	NA	NA	NA	NA
1697	H3BTD3	cAMP-regulated phosphoprotein 19	ARPP19	S	7	_________MEDKVTSPEKAEEAKLKARYPH	ARPP19_S7	22.6675	22.7153	22.4691	22.2704	22.2069	22.2002	22.256	22.5785	22.5166	22.3003	22.5862	21.6931
3737	P56211	cAMP-regulated phosphoprotein 19	ARPP19	S	2	______________MSAEVPEAASAEEQKEM	ARPP19_S2	NA	22.3249	22.5971	NA	21.9151	22.0748	NA	NA	NA	NA	22.4629	22.1229
3506	P49407-2	Beta-arrestin-1	ARRB1	S	404	KGMKDDKEEEEDGTGSPQLNNR_________	ARRB1_S404	22.9728	NA	22.4997	NA	23.2455	NA	NA	NA	NA	NA	22.2621	22.1186
300	A0A0A0MRE5	Arf-GAP with SH3 domain, ANK repeat and PH domain-containing protein 1	ASAP1	S	832	KKRPPPPPPGHKRTLSDPPSPLPHGPPNKGA	ASAP1_S832	25.2084	25.6103	25.4735	25.5692	25.5049	25.4185	25.9127	25.8466	25.5475	25.1073	25.1839	25.2241
301	A0A0A0MRE5	Arf-GAP with SH3 domain, ANK repeat and PH domain-containing protein 1	ASAP1	S	836	PPPPPGHKRTLSDPPSPLPHGPPNKGAVPWG	ASAP1_S836	23.874	24.2331	23.9685	24.1539	23.8634	23.7924	23.6787	23.9293	23.9124	24.1181	24.1015	23.8196
2112	O43150-2	Arf-GAP with SH3 domain, ANK repeat and PH domain-containing protein 2	ASAP2	S	701	HVEYEWRLLHEDLDESDDDMDEKLQPSPNRR	ASAP2_S701	24.9941	25.1485	25.2845	23.7495	23.547	23.2811	22.989	23.1028	23.2789	23.0022	22.2288	23.073	+	4
8076	Q9Y294	Histone chaperone ASF1A	ASF1A	S	166	INWEDNTEKLEDAESSNPNLQSLLSTDALPS	ASF1A_S166	25.4008	25.4129	25.4291	NA	23.5693	23.801	22.1239	23.2927	23.7637	23.5423	NA	24.115	+	4
1436	F5H8F7	Set1/Ash2 histone methyltransferase complex subunit ASH2	ASH2L	S	484	ADVLYHVETEVDGRRSPPWEP__________	ASH2L_S484	22.7479	23.0179	23.3498	24.0962	24.1917	24.0773	23.6767	23.908	23.7291	24.1859	23.676	24.1162
2579	O95671-2	N-acetylserotonin O-methyltransferase-like protein	ASMTL	S	223	VKHDSIPAADTFEDLSDVEGGGSEPTQRDAG	ASMTL_S223	28.0325	28.1043	28.256	27.7722	27.844	27.6914	27.3957	27.5331	27.7248	28.0432	27.9156	28.0016
5817	Q8IZT6-2	Abnormal spindle-like microcephaly-associated protein	ASPM	S	425	TCKVPLSNENSQVPQSPEDWRKSEVSPRIPE	ASPM_S425	23.8128	24.1833	23.82	24.2667	24.2221	24.1934	23.9958	24.5543	24.499	24.0315	23.7963	23.8561
7459	Q9NVM9	Protein asunder homolog	ASUN	S	626	KEELAEAEIIKDSPDSPEPPNKKPLVEMDET	ASUN_S626	23.1677	23.2421	23.298	24.29	24.5274	24.5106	24.6526	24.502	24.5746	24.1918	24.2991	23.6877	+	3
5420	Q76L82	Putative Polycomb group protein ASXL1	ASXH1	S	498	SRIQAEPDNLARASASPDRIPSLPQETVDQE	ASXH1_S498	23.0824	22.8662	23.3021	23.002	23.26	23.6478	24.276	23.3423	23.7845	23.3251	23.0055	20.6138
1180	E7EWD6	Putative Polycomb group protein ASXL2	ASXL2	S	534	QETNMKEPLATLVDQSPESLKRKSSLTQEEA	ASXL2_S534	22.6241	22.9701	22.5944	23.1785	23.1253	23.1869	22.553	22.722	22.9403	22.4507	22.6429	22.7777
9358	Q8NBU5	ATPase family AAA domain-containing protein 1	ATAD1	T	318	CRDAALLCVREYVNSTSEESHDEDEIRPVQQ	ATAD1_T318	NA	NA	NA	NA	23.6773	NA	NA	24.2787	NA	NA	NA	NA
5945	Q8NBU5	ATPase family AAA domain-containing protein 1	ATAD1	S	319	RDAALLCVREYVNSTSEESHDEDEIRPVQQQ	ATAD1_S319	22.6397	NA	NA	NA	NA	NA	NA	NA	23.96	23.4668	NA	23.3819
5946	Q8NBU5	ATPase family AAA domain-containing protein 1	ATAD1	S	322	ALLCVREYVNSTSEESHDEDEIRPVQQQDLH	ATAD1_S322	25.2283	24.9104	24.7259	25.1217	25.3577	25.2281	25.9704	25.5845	25.5401	25.0049	25.717	25.6056
1375	F5GXE4	Arginyl-tRNA--protein transferase 1	ATE1	S	162	EGKNSKKEEPQELLQSQDFVGEKLGSGEPSH	ATE1_S162	22.3918	22.1914	22.6679	20.7063	23.3079	23.4859	22.7347	23.0654	23.6505	22.9371	23.3489	23.0469
793	C9JCI8	Cyclic AMP-dependent transcription factor ATF-2	ATF2	S	54	KKASEDDIKKMPLDLSPLATPIIRSKIEEPS	ATF2_S54	22.7961	22.6339	23.1569	22.997	23.5143	23.1861	22.9938	22.7376	22.1216	22.3733	22.4238	23.3074
8897	P17544-4	Cyclic AMP-dependent transcription factor ATF-7	ATF7	T	51	KFGPARTDSVIIADQTPTPTRFLKNCEEVGL	ATF7_T51	NA	21.319	21.3596	21.4517	NA	NA	NA	NA	NA	21.8644	21.6433	21.5651
2971	P17544-4	Cyclic AMP-dependent transcription factor ATF-7	ATF7	S	247	QGYLESPKESSEPTGSPAPVIQHSSATAPSN	ATF7_S247	22.7909	23.1133	22.9506	23.0303	23.2411	23.0426	23.6339	23.3668	23.73	23.0245	23.2113	22.314
5327	Q6VMQ6-2	Activating transcription factor 7-interacting protein 1	ATF7IP	S	496	QESSESLPKEAFLVLSDEEDISGEKDESEVI	ATF7IP_S496	24.6125	24.5725	25.0497	25.0113	NA	25.3657	24.0077	24.7279	25.0121	24.1885	24.1367	24.1872	+	9
5329	Q6VMQ6-2	Activating transcription factor 7-interacting protein 1	ATF7IP	S	477	ETNPDLEEKMESSFGSPSKQESSESLPKEAF	ATF7IP_S477	25.1148	24.9158	24.783	25.7704	25.5647	25.3129	26.0769	25.8994	25.4288	25.353	25.3619	24.8741
5328	Q6VMQ6-2	Activating transcription factor 7-interacting protein 1	ATF7IP	S	57	KLLNGNHENGDLDPTSPLENMDYIKDKEEVN	ATF7IP_S57	24.7378	24.8489	24.8654	25.1867	25.1775	25.0795	24.5252	24.8371	24.9403	24.5052	24.5225	24.4416
1173	E7EVC7	Autophagy-related protein 16-1	ATG16L1	S	304	PLLGHHSSSDAARRRSVSSFPVPQDNVDTHP	ATG16L1_S304	26.2228	26.4137	26.4757	25.5976	25.6728	25.6916	25.1977	25.0984	25.3421	25.4244	25.3848	25.2446	+	1;4
8629	E7EVC7	Autophagy-related protein 16-1	ATG16L1	T	251	QDDDIEVIVDETSDHTEETSPVRAISRAATK	ATG16L1_T251	NA	NA	NA	24.4144	24.4985	24.3431	23.5521	NA	23.4598	NA	NA	NA
6426	Q96BY7	Autophagy-related protein 2 homolog B	ATG2B	S	255	SPVCSTAPVETEPKLSPSWNPKIIYEPHPQL	ATG2B_S255	21.8626	NA	21.6876	22.6319	22.6747	22.9048	22.7549	22.689	22.4434	22.5828	22.6224	22.8656	+	3
6425	Q96BY7	Autophagy-related protein 2 homolog B	ATG2B	S	886	ENDGHYQEEEEGGAHSLKDVCDLRRPAPSPF	ATG2B_S886	22.3926	22.3374	22.2066	23.6636	23.19	22.8951	NA	23.3338	NA	NA	NA	NA
6427	Q96BY7	Autophagy-related protein 2 homolog B	ATG2B	S	497	HPTPLQKTSLPSRSVSVDESRPELIFRLAVG	ATG2B_S497	23.9713	23.9323	23.7957	21.8653	21.8036	21.7091	21.5024	20.7704	20.8005	21.5423	21.0574	21.2543	+	4
8233	Q9Y4P1	Cysteine protease ATG4B	ATG4B	S	383	SLDSSDVERLERFFDSEDEDFEILSL_____	ATG4B_S383	29.6427	29.0735	29.4435	27.8879	28.3807	28.4245	27.9301	28.017	28.2977	26.9888	26.5771	27.7216
5473	Q7Z3C6	Autophagy-related protein 9A	ATG9A	S	828	GQSASRHPEPVPEEGSEDELPPQVHKV____	ATG9A_S828	26.3161	26.3891	26.5778	26.2243	26.3603	26.3956	26.5808	26.7124	26.8115	27.1453	27.2015	27.1732	+	2;7
5475	Q7Z3C6	Autophagy-related protein 9A	ATG9A	S	18	QFDTEYQRLEASYSDSPPGEEDLLVHVAEGS	ATG9A_S18	26.9689	26.8558	26.7492	25.7407	26.2465	26.3525	25.4048	25.7186	26.0345	26.8476	26.615	26.7294
5477	Q7Z3C6	Autophagy-related protein 9A	ATG9A	S	656	GSRHRAEVASALRSFSPLQPGQAPTGRAHST	ATG9A_S656	23.8821	24.1452	23.8053	23.9122	23.9515	23.9413	23.5941	23.6556	23.7764	24.1476	24.1677	23.698
5476	Q7Z3C6	Autophagy-related protein 9A	ATG9A	S	735	QAQAEPERHVWHRRESDESGESAPDEGGEGA	ATG9A_S735	23.308	22.9823	23.3894	NA	22.9051	22.7958	23.403	NA	22.9268	22.6818	23.1751	NA	+	4
5474	Q7Z3C6	Autophagy-related protein 9A	ATG9A	S	14	__MAQFDTEYQRLEASYSDSPPGEEDLLVHV	ATG9A_S14	23.1723	23.0145	22.4335	NA	22.0927	21.7767	20.3568	21.2243	21.6047	23.6191	23.0993	23.3034
6230	Q8WXF7-2	Atlastin-1	ATL1	S	10	______MAKNRRDRNSWGGFSEKTYEWSSEE	ATL1_S10	25.1129	25.2635	25.1642	24.1654	24.1719	23.4185	23.2853	23.5865	23.8294	23.8286	23.5877	24.6802
6231	Q8WXF7-2	Atlastin-1	ATL1	S	22	DRNSWGGFSEKTYEWSSEEEEPVKKAGPVQV	ATL1_S22	22.2099	22.3581	23.1479	23.2134	22.1999	21.8953	22.0882	23.2646	23.5635	23.1641	23.2906	23.0095
6232	Q8WXF7-2	Atlastin-1	ATL1	S	23	RNSWGGFSEKTYEWSSEEEEPVKKAGPVQVL	ATL1_S23	22.2099	22.3581	22.4305	21.9729	22.1999	21.8953	22.0882	22.5154	22.4599	23.1641	23.2906	23.0095	+	2
6050	Q8NHH9	Atlastin-2	ATL2	S	24	RGQQPHQGLWRRRRTSDPSAAVNHVSSTTSL	ATL2_S24	24.2066	23.8205	23.3202	24.7668	24.7469	25.4643	24.9037	23.9699	23.8105	24.1147	24.9596	24.4459
1417	F5H6I7	Atlastin-3	ATL3	S	535	NSTQATVRDAVVGRPSMDKKAQ_________	ATL3_S535	21.7866	NA	21.5938	23.8805	22.9414	NA	22.8153	24.2277	NA	NA	21.9049	21.8991
9026	P54259	Atrophin-1	ATN1	T	736	LSATQIKQEPAEEYETPESPVPPARSPSPPP	ATN1_T736	NA	NA	NA	NA	NA	NA	NA	NA	NA	24.1976	NA	NA
3699	P54259	Atrophin-1	ATN1	S	79	TPKVNKQGRSEEISESESEETNAPKKTKTEQ	ATN1_S79	NA	21.0149	NA	NA	NA	NA	NA	NA	NA	22.1073	22.6653	NA
3698	P54259	Atrophin-1	ATN1	S	77	ASTPKVNKQGRSEEISESESEETNAPKKTKT	ATN1_S77	NA	21.0149	NA	23.0611	NA	NA	NA	23.0107	NA	22.1073	22.6653	NA
3695	P54259	Atrophin-1	ATN1	S	739	TQIKQEPAEEYETPESPVPPARSPSPPPKVV	ATN1_S739	23.6958	23.515	21.3685	23.2899	23.6326	23.4396	23.35	22.8992	23.6685	NA	24.4367	23.7755
3696	P54259	Atrophin-1	ATN1	S	746	AEEYETPESPVPPARSPSPPPKVVDVPSHAS	ATN1_S746	23.6958	23.515	21.3685	23.2899	23.6326	23.4396	23.35	22.8992	23.6685	24.1976	24.4367	23.7755
3697	P54259	Atrophin-1	ATN1	S	748	EYETPESPVPPARSPSPPPKVVDVPSHASQS	ATN1_S748	23.6958	23.515	21.3685	23.2899	23.6326	23.4396	23.35	22.8992	23.6685	24.1976	24.4367	23.7755
3700	P54259	Atrophin-1	ATN1	S	632	VIATVASSPAGYKTASPPGPPPYGKRAPSPG	ATN1_S632	NA	23.7969	NA	22.4689	21.9421	22.5143	23.2072	NA	22.5688	23.0237	NA	NA
3701	P54259	Atrophin-1	ATN1	S	661	PGAYKTATPPGYKPGSPPSFRTGTPPGYRGT	ATN1_S661	22.7349	22.1692	22.302	21.6243	22.0289	21.3696	22.2153	NA	21.7482	22.1838	21.9617	21.5298
5936	Q8NB49	Phospholipid-transporting ATPase IG	ATP11C	S	445	DGHKYKGVTQEVDGLSQTDGTLTYFDKVDKN	ATP11C_S445	23.9671	23.9439	23.9442	24.0971	24.6232	24.5321	23.0549	23.9117	23.9337	23.684	23.9747	24.0681
5937	Q8NB49	Phospholipid-transporting ATPase IG	ATP11C	S	1126	LSARPSVRPLLLRTFSDESNVL_________	ATP11C_S1126	23.8807	23.3295	23.2175	22.8145	22.7661	23.0308	22.0989	21.8559	22.1292	23.4593	23.1884	22.9112
7262	Q9H7F0	Probable cation-transporting ATPase 13A3	ATP13A3	S	817	SAIDPEAIPVKLVHDSLEDLQMTRYHFAMNG	ATP13A3_S817	23.7769	23.6812	23.8145	23.3178	23.1071	22.9018	23.1617	23.0339	23.1034	22.5493	21.8586	22.8361
2686	P05023-4	Sodium/potassium-transporting ATPase subunit alpha-1	ATP1A1	S	653	NETVEDIAARLNIPVSQVNPRDAKACVVHGS	ATP1A1_S653	22.5807	23.1434	23.0841	22.2861	22.3396	22.7338	22.7794	22.9943	23.0418	22.6953	22.8625	23.0194
2687	P05023-4	Sodium/potassium-transporting ATPase subunit alpha-1	ATP1A1	S	217	DLRIISANGCKVDNSSLTGESEPQTRSPDFT	ATP1A1_S217	22.7548	23.0791	22.8623	22.5097	22.8368	22.4483	23.3366	23.0939	22.7298	22.987	23.2772	22.9309
2950	P16615	Sarcoplasmic/endoplasmic reticulum calcium ATPase 2	ATP2A2	S	663	TSKAFTGREFDELNPSAQRDACLNARCFARV	ATP2A2_S663	26.8232	26.9834	26.8916	24.7252	25.0127	24.6114	24.9521	25.1994	25.6358	24.8609	25.3588	25.7061	+	4
3035	P20020-6	Plasma membrane calcium-transporting ATPase 1	ATP2B1	S	17	GDMANNSVAYSGVKNSLKEANHDGDFGITLA	ATP2B1_S17	20.7034	21.7303	NA	NA	NA	NA	NA	21.1801	21.3597	22.1884	NA	NA
3036	P20020-6	Plasma membrane calcium-transporting ATPase 1	ATP2B1	S	1119	SIHNFMTHPEFRIEDSEPHIPLIDDTDAEDD	ATP2B1_S1119	28.5537	28.6907	28.4354	27.9266	28.1227	28.402	27.9276	27.784	27.8707	28.7123	28.2483	28.4876
8908	P20020-6	Plasma membrane calcium-transporting ATPase 1	ATP2B1	T	1129	FRIEDSEPHIPLIDDTDAEDDAPTKRNSSPP	ATP2B1_T1129	25.8982	25.6741	25.1051	24.8384	24.9562	24.9571	23.482	23.4405	24.2124	25.4868	25.6377	25.5096	+	6
3037	P20020-6	Plasma membrane calcium-transporting ATPase 1	ATP2B1	S	1104	RSSLYEGLEKPESRSSIHNFMTHPEFRIEDS	ATP2B1_S1104	24.3295	24.0545	24.3439	23.4841	23.6027	23.4994	24.4942	23.8782	23.4241	23.1091	23.8083	23.855
3034	P20020-6	Plasma membrane calcium-transporting ATPase 1	ATP2B1	S	338	AKAQDGAAMEMQPLKSEEGGDGDEKDKKKAN	ATP2B1_S338	22.8682	22.6684	22.9634	23.0538	22.8485	23.1891	23.0001	23.5202	23.505	23.1013	23.0152	22.871
8924	P23634-7	Plasma membrane calcium-transporting ATPase 4	ATP2B4	T	1133	FMTHPEFAIEEELPRTPLLDEEEEENPDKAS	ATP2B4_T1133	26.022	25.4811	26.1083	27.2995	27.712	27.5622	27.1801	26.9344	26.9281	23.9941	25.3978	27.3682
765	B4E2Q0	Calcium-transporting ATPase	ATP2C1	S	949	RSREKIQKHVSSTSSSFLEV___________	ATP2C1_S949	NA	NA	22.0184	NA	NA	NA	NA	NA	NA	NA	21.9316	NA
3019	P18859	ATP synthase-coupling factor 6, mitochondrial	ATP5J	S	65	YKSKRQTSGGPVDASSEYQQELERELFKLKQ	ATP5J_S65	22.6466	22.3914	NA	NA	22.3175	22.11	NA	NA	NA	22.6341	22.2937	NA
3998	Q04656-5	Copper-transporting ATPase 1	ATP7A	S	357	LYRVSITSEVESTSNSPSSSSLQKIPLNVVS	ATP7A_S357	22.9469	23.3267	23.1071	22.6694	22.9625	NA	22.7515	23.203	23.3723	23.6815	23.6849	23.2252
782	F5H562	Copper-transporting ATPase 2	ATP7B	S	132	GDMGFEASIAEGKAASWPSRSLPAQEAVVKL	ATP7B_S132	22.1379	22.4605	22.0012	19.7122	22.2601	21.9356	22.6563	22.3231	22.7326	22.5389	22.2605	22.1039
4363	Q13535-3	Serine/threonine-protein kinase ATR	ATR	S	435	LSSNSDGISPKRRRLSSSLNPSKRAPKQTEE	ATR_S435	NA	NA	NA	NA	NA	NA	23.7901	NA	NA	NA	NA	NA
563	A0A0U1RQW3	ATR-interacting protein	ATRIP	S	224	SERANKLAAPSVSHVSPRKNPSVVIKPEACS	ATRIP_S224	23.1781	23.511	23.496	24.1813	24.2813	23.915	25.2204	25.0963	24.2914	24.0709	24.0207	24.1854
3403	P46100-4	Transcriptional regulator ATRX	ATRX	S	1023	SKKIRDKTSKKKDELSDYAEKSTGKGDSCDS	ATRX_S1023	NA	NA	NA	25.7506	NA	NA	25.0833	26.6564	NA	NA	NA	NA
3407	P46100-4	Transcriptional regulator ATRX	ATRX	S	560	TKELYVKLTPVSLSNSPIKGADCQEVPQDKD	ATRX_S560	27.3059	27.5221	27.413	27.707	27.7605	27.7433	27.7173	27.8356	28.1725	27.375	27.5578	27.5155
3399	P46100-4	Transcriptional regulator ATRX	ATRX	S	851	GSSDDAERKQERETFSSAEGTVDKDTTIMEL	ATRX_S851	24.6641	25.0644	25.0759	25.2454	25.8259	25.8344	25.4434	25.604	26.0079	26.1388	24.8017	25.7537
3402	P46100-4	Transcriptional regulator ATRX	ATRX	S	1314	RHRLLRHKLTVSDGESGEEKKTKPKEHKEVK	ATRX_S1314	25.0222	25.09	24.9088	25.2081	25.1119	25.2915	25.1102	25.4446	25.4088	24.4244	24.856	24.3663
3401	P46100-4	Transcriptional regulator ATRX	ATRX	S	1310	KPRYRHRLLRHKLTVSDGESGEEKKTKPKEH	ATRX_S1310	25.0222	25.09	24.9088	25.2081	25.1119	25.2915	24.3345	24.7089	25.0084	24.4244	24.856	24.3663
3410	P46100-4	Transcriptional regulator ATRX	ATRX	S	92	SRSKRKPSIVTKYVESDDEKPLDDETVNEDA	ATRX_S92	24.0188	23.7899	23.439	24.5101	24.4804	24.4339	23.8813	23.6172	24.0291	24.1537	24.3161	24.1054
3408	P46100-4	Transcriptional regulator ATRX	ATRX	S	691	NKLPKSKQSETVDQNSDSDEMLAILKEVSRM	ATRX_S691	23.3582	23.4447	23.5214	23.8212	24.0077	24.0582	22.0801	23.5391	23.5715	23.345	23.9475	23.3681
3406	P46100-4	Transcriptional regulator ATRX	ATRX	S	556	TAKVTKELYVKLTPVSLSNSPIKGADCQEVP	ATRX_S556	24.5099	24.4241	24.3562	23.6892	23.9387	23.796	23.0729	23.3272	23.687	23.8926	23.952	24.0402
3400	P46100-4	Transcriptional regulator ATRX	ATRX	S	1489	REREKLREVIEIEDASPTKCPITTKLVLDED	ATRX_S1489	22.1755	22.2727	22.4211	23.2062	23.1857	23.2322	23.2093	22.9524	23.2154	23.1539	22.7771	22.8476	+	3
3396	P46100-4	Transcriptional regulator ATRX	ATRX	S	1952	NNPSVSLKLEESKATSSSNPSSPAPDWYKDF	ATRX_S1952	22.3599	22.3926	22.4023	22.4727	22.2209	22.7576	NA	22.286	22.8283	23.5869	23.6188	NA
3398	P46100-4	Transcriptional regulator ATRX	ATRX	S	1958	LKLEESKATSSSNPSSPAPDWYKDFVTDADA	ATRX_S1958	22.3599	22.3926	22.4023	22.4727	22.2209	22.7576	NA	22.286	22.8283	23.5869	23.6188	23.0321
3409	P46100-4	Transcriptional regulator ATRX	ATRX	S	693	LPKSKQSETVDQNSDSDEMLAILKEVSRMSH	ATRX_S693	22.3518	22.0581	22.242	21.7907	21.7899	21.949	22.0801	22.2177	22.4036	20.9946	22.2922	22.1963
3694	P54253	Ataxin-1	ATXN1	S	238	QQQHLSRAPGLITPGSPPPAQQNQYVHISSS	ATXN1_S238	22.9746	22.3814	23.0409	NA	22.6274	NA	NA	NA	NA	23.3605	23.654	22.7996
7635	Q9UBB4	Ataxin-10	ATXN10	S	430	TQWVIYAIRNLTEDNSQNQDLIAKMEEQGLA	ATXN10_S430	NA	NA	NA	NA	NA	NA	24.0853	24.3947	24.7298	NA	24.5518	NA	+
7634	Q9UBB4	Ataxin-10	ATXN10	S	12	____MAAPRPPPARLSGVMVPAPIQDLEALR	ATXN10_S12	23.3142	23.4818	23.8152	22.3334	22.9302	23.0176	22.9111	22.4952	21.7907	22.6237	22.7329	23.1163
8872	P0C7T5	Ataxin-1-like	ATXN1L	T	330	SQTPRVEVAAPAHRGTPDTDLEVQRVVGALA	ATXN1L_T330	23.2751	23.573	23.3356	23.4113	23.5732	23.4191	24.5667	24.18	23.7588	23.6325	23.496	23.5924
8459	V9GY86	Ataxin-2	ATXN2	S	614	PAGNKENIKPNETSPSFSKAENKGISPVVSE	ATXN2_S614	26.5939	NA	26.4789	NA	27.8743	27.1571	26.2222	NA	NA	NA	NA	27.0927
8458	V9GY86	Ataxin-2	ATXN2	S	612	NSPAGNKENIKPNETSPSFSKAENKGISPVV	ATXN2_S612	26.6658	26.2546	26.3499	25.5507	25.7844	24.3751	24.8119	25.6333	25.5786	25.0967	24.8971	25.2113
8460	V9GY86	Ataxin-2	ATXN2	S	507	HNPPSEAATPPVARTSPSGGTWSSVVSGVPR	ATXN2_S507	24.7474	NA	24.1976	NA	NA	23.7335	NA	NA	NA	NA	24.2913	23.7458
1702	H3BUF6	Ataxin-2-like protein	ATXN2L	S	630	SGGTEGPEQPPPPCPSQTGSPPVGLIKGEDK	ATXN2L_S630	NA	NA	NA	NA	NA	NA	24.2671	23.7634	NA	NA	NA	NA
1713	H3BUF6	Ataxin-2-like protein	ATXN2L	S	449	AAPPFLPVGRMYPPRSPKSAAPAPISASCPE;SVPPPPAVGRMYPPRSPKSAAPAPISASCPE	ATXN2L_S449	29.4918	29.0168	28.928	29.6793	29.3869	29.633	29.1967	28.9253	28.5817	28.1349	27.8483	27.9342	+	10
1707	H3BUF6	Ataxin-2-like protein	ATXN2L	S	594	KEKEVDGLLTSEPMGSPVSSKTESVSDKEDK	ATXN2L_S594	28.344	28.3346	28.4204	28.5393	28.7764	28.6465	28.1011	28.6573	28.7087	28.6445	28.3242	28.7075
1709	H3BUF6	Ataxin-2-like protein	ATXN2L	S	111	IGSARGQSTGKGPPQSPVFEGVYNNSRMLHF	ATXN2L_S111	26.7037	26.8323	27.1304	26.9845	27.1463	27.09	26.1383	26.5511	26.9779	27.2853	27.3308	27.2532
1708	H3BUF6	Ataxin-2-like protein	ATXN2L	S	409	PGSEARGINGGPSRMSPKAQRPLRGAKTLSS	ATXN2L_S409	27.1051	NA	NA	26.499	26.731	26.4641	26.0632	27.2471	NA	NA	NA	NA	+	11
1712	H3BUF6	Ataxin-2-like protein	ATXN2L	S	559	ELRKFGAQFKLQPSSSPENSLDPFPPRILKE	ATXN2L_S559	26.1166	26.5652	26.5282	26.1778	26.3324	26.2314	25.8689	26.0671	26.2402	26.1085	26.5141	26.3724
1714	H3BUF6	Ataxin-2-like protein	ATXN2L	S	339	EEKHSAVQRQGSGRESPSLASREGKYIPLPQ	ATXN2L_S339	NA	26.3303	NA	27.2848	26.6566	25.5768	27.8525	27.9193	25.8633	26.1866	20.7396	26.2556
1715	H3BUF6	Ataxin-2-like protein	ATXN2L	S	32	PPTQQAVARRPPGGTSPPNGGLPGPLATSAA	ATXN2L_S32	24.8981	NA	24.8669	24.8553	25.1314	25.4105	25.487	24.6915	23.3611	23.314	24.3921	24.0618
1705	H3BUF6	Ataxin-2-like protein	ATXN2L	S	306	QRELRAAQLAREIESSPQYRLRIAMENDDGR	ATXN2L_S306	25.5161	25.3	25.3747	25.1163	NA	24.2811	NA	25.124	24.3253	25.1869	25.2279	24.8323	+	5
1703	H3BUF6	Ataxin-2-like protein	ATXN2L	S	634	EGPEQPPPPCPSQTGSPPVGLIKGEDKDEGP	ATXN2L_S634	23.1781	23.0128	23.1956	23.6815	23.5307	23.8281	23.8655	24.1399	23.7856	23.3673	22.858	NA	+	10
1717	H3BUF6	Ataxin-2-like protein	ATXN2L	S	684	TKPLLSVNKSTSTPTSPGPRTHSTPSIPVLT	ATXN2L_S684	21.6611	21.0332	21.033	NA	20.711	19.9065	NA	NA	NA	20.9768	21.0059	20.6932
1716	H3BUF6	Ataxin-2-like protein	ATXN2L	S	680	EFNPTKPLLSVNKSTSTPTSPGPRTHSTPSI	ATXN2L_S680	21.6611	21.0332	21.033	NA	20.711	19.9065	NA	21.9232	NA	20.9768	21.0059	20.6932
1887	K7EJK2	Ataxin-7-like protein 3	ATXN7L3	S	63	QALISRLQWDGSSDLSPSDSGSSKT______	ATXN7L3_S63	23.1495	22.9934	23.1186	23.5203	23.5174	NA	23.1436	23.3912	23.4669	23.8111	NA	23.5134	+
6495	Q96GX2	Putative ataxin-7-like protein 3B	ATXN7L3B	S	92	LPGEPGNGPDQQLQRSPPEFQ__________	ATXN7L3B_S92	NA	24.5133	24.4684	NA	NA	NA	NA	NA	NA	23.0818	23.3941	22.7502	+	2
2071	O15169-2	Axin-1	AXIN1	S	77	RRSDLDLGYEPEGSASPTPPYLKWAESLHSL	AXIN1_S77	23.7627	23.308	23.2841	23.2579	23.0434	23.3307	22.8766	22.1999	22.3345	23.2113	23.1047	22.7588
7483	Q9NWV8	BRISC and BRCA1-A complex member 1	BABAM1	S	29	EEEEEHSAEPRPRTRSNPEGAEDRAVGAQAS	BABAM1_S29	28.1671	27.4588	26.9907	27.0433	26.9789	NA	26.6611	26.1852	NA	26.8659	26.575	25.7025	+	5
7480	Q9NWV8	BRISC and BRCA1-A complex member 1	BABAM1	S	49	AEDRAVGAQASVGSRSEGEGEAASADDGSLN	BABAM1_S49	24.734	24.966	25.1127	23.8729	NA	NA	24.3497	24.3394	24.8816	24.8781	25.1522	24.5569	+	9
7482	Q9NWV8	BRISC and BRCA1-A complex member 1	BABAM1	S	8	________MEVAEPSSPTEEEEEEEEHSAEP	BABAM1_S8	27.7336	28.2372	28.0317	28.1325	28.2729	28.2145	28.2036	27.76	28.52	27.829	27.8267	27.6349
1760	H7C4B6	Transcription regulator protein BACH1	BACH1	S	11	_____XPWLGIRISESPEPGQRTFTTLSSVN	BACH1_S11	NA	NA	NA	22.4212	NA	NA	NA	23.2344	NA	NA	NA	NA
6359	Q92934	Bcl2-associated agonist of cell death	BAD	S	75	HHGGAGAVEIRSRHSSYPAGTEDDEGMGEEP	BAD_S75	25.6399	25.4828	25.6047	25.3593	25.3585	25.4405	25.1108	25.041	25.2876	25.8082	25.8479	25.7308	+	5
6360	Q92934	Bcl2-associated agonist of cell death	BAD	S	118	NLWAAQRYGRELRRMSDEFVDSFKKGLPRPK	BAD_S118	24.1398	24.1434	24.4308	24.2065	24.5238	24.2302	24.8579	24.1209	23.8701	23.4215	23.9624	24.8956
6361	Q92934	Bcl2-associated agonist of cell death	BAD	S	99	EGMGEEPSPFRGRSRSAPPNLWAAQRYGREL	BAD_S99	22.7379	22.7054	22.3795	22.5211	22.1722	22.966	22.7831	22.9358	23.4705	23.3525	23.5419	22.5608
6767	Q99933-4	BAG family molecular chaperone regulator 1	BAG1	S	4	____________MNRSQEVTRDEESTRSEEV	BAG1_S4	23.154	NA	23.5848	24.3443	23.659	NA	24.511	24.702	NA	NA	22.9675	23.5708
2596	O95816	BAG family molecular chaperone regulator 2	BAG2	S	73	EMIHSIQNSQDMRQISDGEREELNLTANRLM	BAG2_S73	NA	NA	NA	23.2804	23.5665	23.038	NA	NA	23.778	23.36	23.0459	23.4211	+	11
2598	O95817	BAG family molecular chaperone regulator 3	BAG3	S	385	PVPCPPPSPGPSAVPSSPKSVATEERAAPST	BAG3_S385	NA	24.3042	24.2882	23.8	23.5396	NA	NA	NA	24.794	24.3228	NA	24.5092
2599	O95817	BAG family molecular chaperone regulator 3	BAG3	S	386	VPCPPPSPGPSAVPSSPKSVATEERAAPSTA	BAG3_S386	24.1263	23.6532	23.6929	23.9053	23.9521	24.5483	24.6819	24.7156	NA	NA	24.8033	NA	+	1
2597	O95817	BAG family molecular chaperone regulator 3	BAG3	S	377	VEVKVPPAPVPCPPPSPGPSAVPSSPKSVAT	BAG3_S377	23.5266	24.5984	24.5759	24.6976	24.5984	24.4422	24.4834	24.6512	24.6688	24.1309	24.4705	24.1956
875	C9JFK9	BAG family molecular chaperone regulator 3	BAG3	S	136	RFRTEAAAAAPQRSQSPLRGMPETTQPDKQC	BAG3_S136	NA	NA	NA	23.8954	24.177	24.2745	24.9339	24.4808	24.4272	NA	NA	NA	+	8
8586	C9JFK9	BAG family molecular chaperone regulator 3	BAG3	T	285	VQGASSREGSPARSSTPLHSPSPIRVHTVVD	BAG3_T285	23.7632	23.9757	23.9378	23.0427	22.9897	23.2485	NA	23.7976	NA	24.4767	24.3126	24.0335	+	6
877	C9JFK9	BAG family molecular chaperone regulator 3	BAG3	S	289	SSREGSPARSSTPLHSPSPIRVHTVVDRPQP;SSREGSPARSSTPLHSPSPIRVHTVVDRPQQ	BAG3_S289	24.5871	23.9757	23.9378	23.0427	22.9897	23.2485	NA	23.7976	24.014	24.4767	24.3126	24.0335
8060	Q9UQB8-2	Brain-specific angiogenesis inhibitor 1-associated protein 2	BAIAP2	S	325	YSPWADRKAAQPKSLSPPQSQSKLSDSYSNT	BAIAP2_S325	25.4903	NA	24.8511	23.6791	23.8551	NA	23.3197	23.9205	NA	25.2186	25.2796	24.7741	+	2
8059	Q9UQB8-2	Brain-specific angiogenesis inhibitor 1-associated protein 2	BAIAP2	S	261	QVASNGATLPSALSASKSNLVISDPIPGAKP	BAIAP2_S261	23.7976	23.9161	NA	23.4212	23.4245	23.5488	22.5415	NA	22.1312	23.823	23.4919	23.6235	+
8061	Q9UQB8-2	Brain-specific angiogenesis inhibitor 1-associated protein 2	BAIAP2	S	366	NSYATTENKTLPRSSSMAAGLERNGRMRVKA	BAIAP2_S366	24.2801	24.344	23.9148	23.3168	23.0439	23.0714	23.7379	23.7044	23.2343	24.348	24.0822	23.1791
9623	Q9UQB8-2	Brain-specific angiogenesis inhibitor 1-associated protein 2	BAIAP2	T	340	SPPQSQSKLSDSYSNTLPVRKSVTPKNSYAT	BAIAP2_T340	23.5085	23.411	23.4622	21.6274	21.5104	21.8906	NA	21.8062	21.172	21.2077	22.0327	NA
9568	Q9UHR4	Brain-specific angiogenesis inhibitor 1-associated protein 2-like protein 1	BAIAP2L1	T	257	MIEEIKTPASTPVSGTPQASPMIERSNVVRK	BAIAP2L1_T257	NA	NA	NA	NA	23.9057	NA	NA	NA	23.8596	24.4395	NA	NA
9567	Q9UHR4	Brain-specific angiogenesis inhibitor 1-associated protein 2-like protein 1	BAIAP2L1	T	252	EKIMNMIEEIKTPASTPVSGTPQASPMIERS	BAIAP2L1_T252	23.8954	23.6885	NA	NA	NA	NA	NA	NA	NA	23.1183	NA	NA
7726	Q9UHR4	Brain-specific angiogenesis inhibitor 1-associated protein 2-like protein 1	BAIAP2L1	S	414	LLEENETEAVTVPTPSPTPVRSISTVNLSEN	BAIAP2L1_S414	27.0145	26.7823	27.0855	26.247	26.3406	26.4431	26.33	26.5337	26.4303	26.0531	25.6532	26.2737
9566	Q9UHR4	Brain-specific angiogenesis inhibitor 1-associated protein 2-like protein 1	BAIAP2L1	T	248	IKVPEKIMNMIEEIKTPASTPVSGTPQASPM	BAIAP2L1_T248	25.8023	25.6752	25.3087	24.8958	24.843	24.9433	22.2757	24.5066	24.6804	24.9266	25.1392	24.7348
7725	Q9UHR4	Brain-specific angiogenesis inhibitor 1-associated protein 2-like protein 1	BAIAP2L1	S	261	IKTPASTPVSGTPQASPMIERSNVVRKDYDT	BAIAP2L1_S261	25.6728	25.629	25.0344	24.6855	24.5425	24.3718	24.2825	24.5059	24.7085	24.9101	25.5149	24.5193
7727	Q9UHR4	Brain-specific angiogenesis inhibitor 1-associated protein 2-like protein 1	BAIAP2L1	S	331	NSTGTSEDPSLQRSVSVATGLNMMKKQKVKT	BAIAP2L1_S331	23.4335	23.3611	23.4827	21.8087	21.845	22.3846	22.086	21.6857	21.4151	22.2215	22.2374	21.9907	+	4
7728	Q9UHR4	Brain-specific angiogenesis inhibitor 1-associated protein 2-like protein 1	BAIAP2L1	S	354	MKKQKVKTIFPHTAGSNKTLLSFAQGDVITL	BAIAP2L1_S354	21.9587	21.5234	21.5718	21.9055	21.7063	20.8847	22.8231	22.5443	21.1765	22.3349	21.9979	21.8863
8802	O75531	Barrier-to-autointegration factor	BANF1	T	2	______________MTTSQKHRDFVAEPMGE	BANF1_T2	27.6383	28.0796	28.091	27.0548	27.1634	26.9584	26.4177	26.8477	27.3722	27.2641	27.7377	27.3559
2372	O75531	Barrier-to-autointegration factor	BANF1	S	4	____________MTTSQKHRDFVAEPMGEKP	BANF1_S4	25.1732	25.491	25.6127	24.0889	24.1488	23.5672	25.0104	25.3997	25.6384	24.8011	25.5492	24.9383
8803	O75531	Barrier-to-autointegration factor	BANF1	T	3	_____________MTTSQKHRDFVAEPMGEK	BANF1_T3	22.0928	22.48	22.9967	21.6339	22.0004	21.8986	NA	21.7162	21.9688	21.6881	22.7377	22.1634
6270	Q92560	Ubiquitin carboxyl-terminal hydrolase BAP1	BAP1	S	583	GVLSPLALTEGGKGSSPSIRPIQGSQGSSSP	BAP1_S583	23.2571	23.0327	22.9378	22.6327	22.7308	22.5173	23.0885	23.3941	23.3042	23.7381	23.7527	23.1234
6273	Q92560	Ubiquitin carboxyl-terminal hydrolase BAP1	BAP1	S	369	VQRLPAFLDNHNYAKSPMQEEEDLAAGVGRS	BAP1_S369	21.0537	21.2708	21.2348	21.6563	21.624	22.0735	NA	21.0851	20.7021	21.672	21.6182	21.7261
5770	Q8IXM2-2	Chromatin complexes subunit BAP18	BAP18	S	36	KLGELTMQLHPVADSSPAGAQIKATVKRKVY	BAP18_S36	22.9627	NA	23.1694	23.3147	22.9865	23.6513	22.9996	23.3497	23.1287	22.6737	22.482	22.9597
9056	P80723	Brain acid soluble protein 1	BASP1	T	36	EKDKKAEGAATEEEGTPKESEPQAAAEPAEA	BASP1_T36	NA	NA	NA	26.2645	NA	NA	23.1097	26.7083	NA	NA	NA	NA
3859	P80723	Brain acid soluble protein 1	BASP1	S	219	ASAEEPKPVEAPAANSDQTVTVKE_______	BASP1_S219	24.4836	24.5296	24.5387	25.225	25.1069	25.0905	24.9583	25.1514	25.5631	25.0707	24.9895	24.5377
3858	P80723	Brain acid soluble protein 1	BASP1	S	205	TEAPSSTPKAQGPAASAEEPKPVEAPAANSD	BASP1_S205	23.99	23.8887	24.0567	24.8816	24.7654	24.8289	24.8872	24.9717	25.1488	24.2239	24.3219	23.9319	+	8
3856	P80723	Brain acid soluble protein 1	BASP1	S	142	AAPAESAAPAAGEEPSKEEGEPKKTEAPAAP	BASP1_S142	23.3287	23.007	23.3962	23.7138	23.5252	23.4946	24.556	24.0537	23.9316	23.2562	23.4219	23.9009
7	A0A024RCR6	Large proline-rich protein BAG6	BAT3	S	113	ASSGTGSASATHGGGSPPGTRGPGASVHDRN	BAT3_S113	22.212	22.8175	22.5176	NA	NA	NA	24.9123	25.1877	22.427	NA	22.2699	21.8638
9	A0A024RCR6	Large proline-rich protein BAG6	BAT3	S	967	QGAERASPEPQRENASPAPGTTAEEAMSRGP	BAT3_S967	26.3061	26.6594	26.6641	25.9545	26.1647	26.0772	26.4128	26.4524	26.5129	26.7967	26.784	26.5015
10	A0A024RCR6	Large proline-rich protein BAG6	BAT3	S	1111	LRSDIQKRLQEDPNYSPQRFPNAQRAFADDP	BAT3_S1111	26.0074	26.2599	25.8744	25.8907	25.9555	25.696	25.7702	25.9547	25.7856	25.6593	26.0474	25.6994
8	A0A024RCR6	Large proline-rich protein BAG6	BAT3	S	958	PLPEEPMEVQGAERASPEPQRENASPAPGTT	BAT3_S958	25.114	25.3143	25.5969	25.5239	25.5758	25.6037	26.1587	25.984	26.0387	26.2825	25.9427	25.7393
6	A0A024RCR6	Large proline-rich protein BAG6	BAT3	S	1075	AVSRAAKAAGARPLTSPESLSRDLEAPEVQE	BAT3_S1075	25.2189	25.6769	25.3585	25.1684	25.3048	25.2958	25.6726	25.7554	25.5302	25.5503	26.0134	25.5775
9537	Q9NRL2-2	Bromodomain adjacent to zinc finger domain protein 1A	BAZ1A	T	699	ESKDTEQKELDQDMVTEDEDDPGSHKRGRRG	BAZ1A_T699	25.1	25.1735	25.5948	25.0021	25.2729	25.3591	25.5877	25.5211	25.6004	24.9596	24.438	25.1363
7405	Q9NRL2-2	Bromodomain adjacent to zinc finger domain protein 1A	BAZ1A	S	1381	SLQESESKRRCRKRQSPEPSPVTLGRRSSGR	BAZ1A_S1381	24.2774	24.6947	24.6661	25.2621	25.4813	25.021	26.074	25.8505	25.2074	24.9927	25.3774	25.2676
7406	Q9NRL2-2	Bromodomain adjacent to zinc finger domain protein 1A	BAZ1A	S	1370	QSRSVNIASKLSLQESESKRRCRKRQSPEPS	BAZ1A_S1370	23.2485	23.0684	23.0128	22.9036	22.7174	22.6239	22.3705	22.6266	22.4612	22.4137	22.2844	22.0166
7741	Q9UIG0-2	Tyrosine-protein kinase BAZ1B	BAZ1B	S	1464	KRKKFPDRLAEDEGDSEPEAVGQSRGRRQKK	BAZ1B_S1464	22.9003	22.8716	22.9787	23.3021	23.3291	22.8799	22.6951	23.4724	23.4632	22.8049	23.3795	22.9579
456	H0YHL2	Bromodomain adjacent to zinc finger domain protein 2A	BAZ2A	S	66	LAPKRRAGDPGEMPQSPTGLGQPKRRGRPPK	BAZ2A_S66	22.4329	22.5847	22.5695	NA	22.1559	22.1934	22.5884	22.7158	22.9253	23.0029	23.1039	22.6557	+	9
6080	Q8TAM1	Bardet-Biedl syndrome 10 protein	BBS10	S	719	VITVKRHPQKVHNQDSEDEL___________	BBS10_S719	23.2013	23.2872	23.118	23.0972	22.8865	22.8745	23.7469	23.4386	NA	23.2988	23.0937	22.7645
867	C9JA69	HMG box transcription factor BBX	BBX	S	159	NPGYKWCPTTNKPVKSPTPTVNPRKKLWAFP	BBX_S159	NA	NA	NA	22.1604	NA	NA	21.7319	NA	NA	NA	NA	NA
866	C9JA69	HMG box transcription factor BBX	BBX	S	479	NDKSTPKKTCKKRQSSESDIESVIYTIEAVA	BBX_S479	NA	NA	NA	NA	NA	NA	NA	NA	NA	NA	21.5533	22.0962
865	C9JA69	HMG box transcription factor BBX	BBX	S	183	KKLWAFPSDSSRDLPSPKKAKTEEMPQLNFG	BBX_S183	NA	NA	NA	22.9875	23.0483	23.005	23.1026	23.3123	22.9753	NA	NA	NA	+	8
3747	P56945	Breast cancer anti-estrogen resistance protein 1	BCAR1	S	639	NPTDKTSSIQSRPLPSPPKFTSQDSPDGQYE	BCAR1_S639	22.7236	22.6395	22.5621	24.0699	24.121	24.0482	24.3958	23.7755	23.5362	23.2905	22.5657	23.0253
3746	P56945	Breast cancer anti-estrogen resistance protein 1	BCAR1	S	139	QQGLYQVPGPSPQFQSPPAKQTSTFSKQTPH	BCAR1_S139	23.173	NA	23.121	22.4225	22.5949	22.9651	22.5086	22.5066	22.6028	22.6655	22.2726	22.4669	+	3
2409	O75815	Breast cancer anti-estrogen resistance protein 3	BCAR3	S	375	CPNSPVFRTGSEPALSPAVVRRVSSDARAGE	BCAR3_S375	NA	NA	NA	NA	NA	NA	NA	NA	NA	23.4009	23.3659	NA
2408	O75815	Breast cancer anti-estrogen resistance protein 3	BCAR3	S	370	VDTSPCPNSPVFRTGSEPALSPAVVRRVSSD	BCAR3_S370	22.2002	22.301	22.2707	NA	NA	NA	NA	NA	NA	22.236	22.1588	21.5129
2407	O75815	Breast cancer anti-estrogen resistance protein 3	BCAR3	S	290	EGSLTKGRPDVAKRLSLTMGGVQAREQNLPR	BCAR3_S290	23.4011	23.7025	23.9635	24.2681	24.4863	24.313	25.4952	25.2132	24.9836	23.8918	24.2808	25.0957
2406	O75815	Breast cancer anti-estrogen resistance protein 3	BCAR3	S	83	SHMGTLPHSKSPRQNSPVTQDGIQESPWQDR	BCAR3_S83	23.6986	23.7591	24.0866	23.8035	23.9677	23.7134	23.0717	23.5965	24.2426	24.7491	24.9823	24.7749
7243	Q9H6U6-2	Breast carcinoma-amplified sequence 3	BCAS3	S	854	TEEGLRERLADAMAESPSRDVVGSGTELQRE	BCAS3_S854	22.8261	22.8207	23.0581	23.172	23.1288	22.1835	22.7444	22.7993	23.1851	23.0648	23.021	23.4106
2875	P12694	2-oxoisovalerate dehydrogenase subunit alpha, mitochondrial	BCKDHA	S	347	RIGHHSTSDDSSAYRSVDEVNYWDKQDHPIS	BCKDHA_S347	23.7371	23.6594	23.8364	24.7862	24.8122	24.7413	23.6305	23.2598	23.8467	23.0139	24.3772	24.6872
2874	P12694	2-oxoisovalerate dehydrogenase subunit alpha, mitochondrial	BCKDHA	S	337	QPFLIEAMTYRIGHHSTSDDSSAYRSVDEVN	BCKDHA_S337	23.4893	23.3068	NA	NA	23.7516	23.6289	NA	NA	NA	NA	23.9579	NA
2608	O95999	B-cell lymphoma/leukemia 10	BCL10	S	138	EPFPDGATNNLSRSNSDESNFSEKLRASTVM	BCL10_S138	22.0093	21.5584	20.8388	22.3876	21.5235	22.0183	21.6771	22.7601	22.8713	22.333	21.6992	20.8646
16	A0A087WSV0	Bcl-2-like protein 12	BCL2L12	S	158	KLASDPALRSKLVRLSSDSFARLVELFCSRD	BCL2L12_S158	25.7333	25.8813	26.0391	25.9898	25.9644	26.0626	25.7187	25.7336	25.7138	25.1515	25.6607	25.9808
6936	Q9BXK5	Bcl-2-like protein 13	BCL2L13	S	426	EKEINAREESLVEELSPASEKKPVPPSEGKS	BCL2L13_S426	22.9117	22.5064	22.8629	22.8095	23.1365	23.6683	22.3802	23.1582	23.344	21.1458	22.0998	22.167
6935	Q9BXK5	Bcl-2-like protein 13	BCL2L13	S	420	TETLLSEKEINAREESLVEELSPASEKKPVP	BCL2L13_S420	21.4981	21.7008	21.847	22.0902	22.6006	22.7191	21.9263	21.8731	22.2046	22.2455	21.8128	22.0337
6937	Q9BXK5	Bcl-2-like protein 13	BCL2L13	S	303	SLDSNGAGEKSENNSSNSDIVHVEKEEVPEG	BCL2L13_S303	22.8578	22.507	22.6111	22.9212	22.2331	20.5784	NA	NA	21.3643	NA	21.6934	21.6886
3048	P20749	B-cell lymphoma 3 protein	BCL3	S	41	PGAALPLRKRPLRAPSPEPAAPRGAAGLVVP	BCL3_S41	NA	NA	NA	24.9756	NA	NA	23.9167	25.8041	NA	NA	NA	NA
3320	P41182-2	B-cell lymphoma 6 protein	BCL6	S	333	PPNAPLNRKGLVSPQSPQKSDCQPNSPTESC	BCL6_S333	22.4207	22.1479	22.097	23.1155	23.0692	22.4305	23.4306	23.2615	22.6036	23.0112	23.1025	22.3677
1362	F2Z3H6	B-cell CLL/lymphoma 7 protein family member B	BCL7B	S	133	SSTNSSPSPQQSESLSPAHTSDFRTDDSQPP	BCL7B_S133	22.7714	NA	22.1077	21.6598	22.1242	NA	23.6577	21.4828	22.4549	23.7523	24.282	23.0371
1361	F2Z3H6	B-cell CLL/lymphoma 7 protein family member B	BCL7B	S	123	VSDVYQLKVDSSTNSSPSPQQSESLSPAHTS	BCL7B_S123	22.7714	NA	22.1077	21.6598	22.1242	NA	22.104	21.4828	22.4549	23.7523	23.1772	23.0371
1779	I3L1Q2	B-cell CLL/lymphoma 7 protein family member C	BCL7C	S	126	TEPSPGGTPQPSRPVSPAGPPEGVPEEAQPP	BCL7C_S126	24.4761	24.8145	24.9189	24.4125	24.7329	24.476	25.6964	25.1559	25.3279	25.4607	25.7923	25.3577
1777	I3L1Q2	B-cell CLL/lymphoma 7 protein family member C	BCL7C	S	114	QSFHSEGSLQKGTEPSPGGTPQPSRPVSPAG	BCL7C_S114	23.9137	24.2848	24.3149	23.1327	23.6124	23.4592	23.9741	23.9816	24.6464	24.8165	25.3435	24.5357
8472	A0A087WVU5	B-cell CLL/lymphoma 9 protein	BCL9	T	315	PDGTGPNSTPNNRAVTPVSQGSNSSSADPKA	BCL9_T315	NA	NA	NA	23.0957	NA	NA	NA	24.4207	NA	NA	NA	NA
99	A0A087WVU5	B-cell CLL/lymphoma 9 protein	BCL9	S	278	PAPKPAAPPRPLDRESPGVENKLIPSVGSPA	BCL9_S278	21.7036	20.8309	21.4953	26.5703	24.2019	NA	26.9746	26.8029	NA	NA	21.7973	22.2884
96	A0A087WVU5	B-cell CLL/lymphoma 9 protein	BCL9	S	687	GNNPIFPRIPVEGPLSPSRGDFPKGIPPQMG	BCL9_S687	24.7278	24.897	25.2442	25.4386	25.5867	25.5654	25.4675	25.5981	25.3978	25.6486	25.1642	25.5049
100	A0A087WVU5	B-cell CLL/lymphoma 9 protein	BCL9	S	104	AGNGAKGKGKRERSISADSFDQRDPGTPNDD	BCL9_S104	24.2141	24.2666	23.7259	23.8584	23.9468	23.7764	23.182	23.2394	23.5516	23.9094	NA	23.2786	+	10
8474	A0A087WVU5	B-cell CLL/lymphoma 9 protein	BCL9	T	115	ERSISADSFDQRDPGTPNDDSDIKECNSADH	BCL9_T115	22.6434	23.2398	22.7074	23.1972	23.4135	23.3052	23.4288	23.4971	23.4662	23.513	23.6248	22.9396
95	A0A087WVU5	B-cell CLL/lymphoma 9 protein	BCL9	S	441	VGAPFGPQGHRDVPFSPDEMVPPSMNSQSGT	BCL9_S441	22.5071	22.2678	22.3081	22.5543	21.8755	22.8182	22.6143	NA	22.3411	22.2546	NA	23.1656
101	A0A087WVU5	B-cell CLL/lymphoma 9 protein	BCL9	S	917	AASIKSPPVLGSAAASPVHLKSPSLPAPSPG	BCL9_S917	NA	21.6281	21.4265	22.5851	22.2684	22.6457	23.3725	22.6736	22.4777	22.0878	22.5247	21.3194
5606	Q86UU0-4	B-cell CLL/lymphoma 9-like protein	BCL9L	S	991	PQVLGSSLSVRSPTGSPSRLKSPSMAVPSPG	BCL9L_S991	23.4874	NA	23.5817	NA	NA	NA	NA	NA	NA	NA	NA	NA
5605	Q86UU0-4	B-cell CLL/lymphoma 9-like protein	BCL9L	S	987	PLKSPQVLGSSLSVRSPTGSPSRLKSPSMAV	BCL9L_S987	23.4874	23.7832	NA	22.5172	NA	NA	NA	22.6909	23.0376	NA	NA	23.4552
5604	Q86UU0-4	B-cell CLL/lymphoma 9-like protein	BCL9L	S	984	PPGPLKSPQVLGSSLSVRSPTGSPSRLKSPS	BCL9L_S984	NA	NA	23.5817	NA	NA	NA	NA	NA	NA	23.5399	23.4896	23.4552
5596	Q86UU0-4	B-cell CLL/lymphoma 9-like protein	BCL9L	S	21	NKTRLPHPRRREAPGSPPLSPRGHCPPAPAK	BCL9L_S21	26.0937	24.2824	26.5298	26.0557	24.2687	25.9405	26.131	26.3436	26.2003	26.3197	26.5413	26.2819
9300	Q86UU0-4	B-cell CLL/lymphoma 9-like protein	BCL9L	T	946	HLKSPTLSQVHSPLVTSPSANLKSPQTPSQM	BCL9L_T946	25.3798	24.981	24.8149	24.8309	25.3494	25.2749	24.6827	24.988	24.6928	23.4443	23.0032	24.4816
5598	Q86UU0-4	B-cell CLL/lymphoma 9-like protein	BCL9L	S	750	GTPMGMEFGGGRGLLSPPMGQSGLREVDPPM	BCL9L_S750	24.3451	24.4039	24.6994	24.768	24.9718	24.6922	24.8856	24.8392	24.7201	24.8075	24.7742	25.4153
5595	Q86UU0-4	B-cell CLL/lymphoma 9-like protein	BCL9L	S	118	PFSSLKGKVKRDRSVSVDSGEQREAGTPSLD	BCL9L_S118	24.4803	24.3414	23.9179	24.1732	24.1929	24.2379	22.9507	23.1014	23.9025	22.464	22.9711	22.6025
5599	Q86UU0-4	B-cell CLL/lymphoma 9-like protein	BCL9L	S	813	QKMRGPGDLMGPQGLSPEEMARVRAQNSSGV	BCL9L_S813	24.1917	23.9873	24.1958	23.8226	24.2192	24.1961	23.4469	23.6945	23.7315	23.7054	23.5835	24.142
5597	Q86UU0-4	B-cell CLL/lymphoma 9-like protein	BCL9L	S	25	LPHPRRREAPGSPPLSPRGHCPPAPAKPMHP	BCL9L_S25	23.7352	24.0773	24.4424	23.8331	24.0041	23.8096	23.5	23.736	23.7433	24.4812	24.8649	24.2874
9299	Q86UU0-4	B-cell CLL/lymphoma 9-like protein	BCL9L	T	936	INQMGSPGMGHLKSPTLSQVHSPLVTSPSAN	BCL9L_T936	23.7575	23.5099	23.2269	NA	NA	23.7478	NA	22.9514	24.2017	23.3069	23.5436	NA
5603	Q86UU0-4	B-cell CLL/lymphoma 9-like protein	BCL9L	S	947	LKSPTLSQVHSPLVTSPSANLKSPQTPSQMV	BCL9L_S947	23.7575	23.5099	23.2269	23.7256	23.7333	23.7478	23.0313	22.9514	23.2077	23.3069	23.5436	NA	+	10
5600	Q86UU0-4	B-cell CLL/lymphoma 9-like protein	BCL9L	S	915	GTVHSAPNRGLGRRPSDLTISINQMGSPGMG	BCL9L_S915	22.5473	22.5327	22.8026	23.1774	23.5537	23.6654	23.51	23.3164	23.3262	22.4928	23.1243	24.139
5607	Q86UU0-4	B-cell CLL/lymphoma 9-like protein	BCL9L	S	997	SLSVRSPTGSPSRLKSPSMAVPSPGWVASPK	BCL9L_S997	22.1048	22.1392	22.4675	23.2987	23.2986	23.2034	22.8839	23.4863	23.3677	22.3107	22.8781	22.944
5593	Q86UU0-4	B-cell CLL/lymphoma 9-like protein	BCL9L	S	88	KGVGAGNHGAKANQISPSNSSLKNPQAGVPP	BCL9L_S88	21.9033	22.3676	22.5455	23.2584	23.1329	22.9603	23.2699	22.602	22.9229	21.9773	22.8247	22.5229
5594	Q86UU0-4	B-cell CLL/lymphoma 9-like protein	BCL9L	S	116	VPPFSSLKGKVKRDRSVSVDSGEQREAGTPS	BCL9L_S116	22.3884	22.3451	21.8806	22.563	22.9351	22.9485	23.0273	22.4215	22.8829	NA	21.7069	NA
1277	E9PK91	Bcl-2-associated transcription factor 1	BCLAF1	S	283	ERSGSGSVGNGSSRYSPSQNSPIHHIPSRRS	BCLAF1_S283	22.8483	23.0296	23.2641	NA	25.7585	NA	NA	26.083	24.6182	25.7244	24.1263	25.0065	+	2;5
1267	E9PK91	Bcl-2-associated transcription factor 1	BCLAF1	S	510	PEQVKSEKLKDLFDYSPPLHKNLDAREKSTF	BCLAF1_S510	28.5591	29.0037	29.0235	NA	29.5553	29.5103	29.4997	29.4868	29.6027	29.1527	29.6486	29.7814	+	9
1265	E9PK91	Bcl-2-associated transcription factor 1	BCLAF1	S	175	QEKQTKKAEGEPQEESPLKSKSQEEPKDTFE	BCLAF1_S175	29.0394	28.6616	28.6207	28.5337	29.12	29.3611	29.9172	30.2505	21.8823	28.6791	28.4175	28.2971
1272	E9PK91	Bcl-2-associated transcription factor 1	BCLAF1	S	656	STRQKSPEIHRRIDISPSTLRKHTRLAGEER	BCLAF1_S656	26.719	26.956	27.3475	27.9762	28.1911	28.0166	28.1921	28.2395	28.0652	27.9795	27.7341	28.3392
1274	E9PK91	Bcl-2-associated transcription factor 1	BCLAF1	S	266	SAKNTPSQHSHSIQHSPERSGSGSVGNGSSR	BCLAF1_S266	28.6423	27.6361	27.8719	27.8204	27.7885	27.4826	27.9064	27.1581	27.4135	27.1927	26.9326	27.16
1271	E9PK91	Bcl-2-associated transcription factor 1	BCLAF1	S	395	DYFSDKESGKQKFNDSEGDDTEETEDYRQFR	BCLAF1_S395	28.3674	28.4347	28.2414	27.04	27.1412	26.9068	26.8512	27.2497	27.6316	28.6633	28.7877	28.5546	+	5
1275	E9PK91	Bcl-2-associated transcription factor 1	BCLAF1	S	646	TSYQKATEEHSTRQKSPEIHRRIDISPSTLR	BCLAF1_S646	28.1967	27.3119	27.6866	27.2783	27.2642	26.744	27.5643	26.901	27.9118	26.561	26.7354	27.3721
1273	E9PK91	Bcl-2-associated transcription factor 1	BCLAF1	S	494	EDKNSERITVKKETQSPEQVKSEKLKDLFDY	BCLAF1_S494	26.2901	25.8401	25.4901	26.9821	26.7165	26.6571	NA	25.9899	NA	NA	NA	NA	+	1
1276	E9PK91	Bcl-2-associated transcription factor 1	BCLAF1	S	181	KAEGEPQEESPLKSKSQEEPKDTFEHDPSES	BCLAF1_S181	25.58	25.5888	25.1977	25.6741	25.7104	25.502	26.248	25.9525	25.9894	25.3567	25.7611	26.1238
1266	E9PK91	Bcl-2-associated transcription factor 1	BCLAF1	S	383	RAEGEWEDQEALDYFSDKESGKQKFNDSEGD	BCLAF1_S383	25.0182	24.6878	24.5795	24.1107	24.2481	24.5697	23.0963	23.9492	24.6412	24.2674	24.884	24.7515
1278	E9PK91	Bcl-2-associated transcription factor 1	BCLAF1	S	288	GSVGNGSSRYSPSQNSPIHHIPSRRSPAKTI	BCLAF1_S288	22.8483	23.0296	23.2641	24.8851	24.8504	24.4483	24.8253	25.2856	NA	25.7244	24.1263	25.0065	+	6
1269	E9PK91	Bcl-2-associated transcription factor 1	BCLAF1	S	196	SQEEPKDTFEHDPSESIDEFNKSSATSGDIW	BCLAF1_S196	23.0768	23.3665	23.1088	23.0913	22.8591	22.8658	23.0733	23.1426	23.5408	22.5629	22.1917	23.0476
1270	E9PK91	Bcl-2-associated transcription factor 1	BCLAF1	S	529	HKNLDAREKSTFREESPLRIKMIASDSHRPE	BCLAF1_S529	22.8886	22.674	22.4475	22.8736	22.7073	22.4546	24.5101	23.8559	22.9532	23.3842	23.3136	23.3275
1735	H7BYY2	BCL-6 corepressor	BCOR	S	1127	VSEPPADQVASDMPHSPTLRVDRKRKVSGDS	BCOR_S1127	21.6726	21.7328	20.233	NA	NA	NA	NA	NA	21.4185	22.2766	NA	22.4025
1734	H7BYY2	BCL-6 corepressor	BCOR	S	423	GHARKTAVQDRKDGSSPPLLEKQTVTKDVTD	BCOR_S423	25.5303	25.6539	25.9543	26.6001	26.5797	26.4089	26.1889	26.2074	26.3983	25.8607	25.7539	25.6262	+	8
1736	H7BYY2	BCL-6 corepressor	BCOR	S	1256	LKPSDNEQGLPVFSGSPPMKSLSSTSAGGKK	BCOR_S1256	23.5261	23.195	23.1911	22.9445	NA	23.5239	22.0661	22.1453	22.8081	23.4865	23.6612	22.6458
2833	P11274-2	Breakpoint cluster region protein	BCR	S	1224	EAIPAPDSKRQSILFSTEV____________	BCR_S1224	NA	22.3789	NA	NA	NA	NA	NA	NA	NA	NA	NA	NA
2831	P11274-2	Breakpoint cluster region protein	BCR	S	122	PPPAEEPEARPDGEGSPGKARPGTARRPGAA	BCR_S122	23.4686	22.8313	23.3425	24.7208	24.5193	23.4574	25.0954	24.8958	NA	23.9016	24.1922	23.7065	+	6
2832	P11274-2	Breakpoint cluster region protein	BCR	S	1220	FLQLEAIPAPDSKRQSILFSTEV________	BCR_S1220	22.418	NA	22.8017	22.5844	22.8456	22.7163	22.6637	22.5319	22.7898	22.2799	22.3168	22.941
1520	G3V3R5	Brain-enriched guanylate kinase-associated protein	BEGAIN	S	438	LAEPCFLRAGGDLSLSPGRSADPLPGYAPSE	BEGAIN_S438	25.232	25.4869	25.4878	24.8804	19.8559	NA	24.8665	24.9235	25.0216	NA	25.0713	25.021	+
1521	G3V3R5	Brain-enriched guanylate kinase-associated protein	BEGAIN	S	182	TALYCPEERRRDRRPSVDAPVTDVGFLRAQN	BEGAIN_S182	24.9419	25.1547	25.4375	26.0604	26.2573	26.3006	26.2571	25.7708	25.8065	24.7873	25.2499	26.1375
1522	G3V3R5	Brain-enriched guanylate kinase-associated protein	BEGAIN	S	499	SSMEASPEMHPAARLSPQQAFPRTGGSGLSR	BEGAIN_S499	22.4935	22.4957	22.8657	23.0853	23.3842	23.0574	22.7083	22.9366	23.0095	23.2344	22.7585	23.0657
917	C9JTT8	BET1 homolog	BET1	S	65	LTESLRSKVTAIKSLSIEIGHEVKTQNKLLA	BET1_S65	25.0689	25.3672	25.4153	26.3538	26.5329	26.534	26.532	26.449	26.2389	25.6446	25.9817	25.9012	+	3;8
468	H7BXT7	BET1-like protein	BET1L	S	9	_______MADWARAQSPGAVEEILDRENKRM	BET1L_S9	24.61	24.7167	24.6865	24.4153	24.391	24.3359	24.0737	24.535	24.4871	24.3293	24.0655	24.5075
7210	Q9H694	Protein bicaudal C homolog 1	BICC1	S	836	GIGPGSHSEFAASIGSPKRKQNKSTEHYLSS	BICC1_S836	NA	23.4347	24.9379	NA	24.0567	NA	NA	NA	NA	23.5685	22.9281	25.1574
7211	Q9H694	Protein bicaudal C homolog 1	BICC1	S	612	NHGDPSIQTSGSEQTSPKSSPTEGCNDAFVE	BICC1_S612	24.7839	24.0335	24.2944	24.5467	24.2793	23.8624	24.1472	NA	23.5057	23.4554	NA	NA
6103	Q8TD16	Protein bicaudal D homolog 2	BICD2	S	582	TSPGGRTSPEARGRRSPILLPKGLLAPEAGR	BICD2_S582	22.1208	20.6809	21.8954	24.1819	23.2199	NA	25.2311	24.133	NA	18.5896	21.4266	22.0677
1983	O00499-6	Myc box-dependent-interacting protein 1	BIN1	S	302	PAGGATPGATLPKSPSQLRKGPPVPPPPKHT	BIN1_S302	26.3934	26.9608	27.0679	26.8036	26.8634	26.4149	26.7985	25.8805	26.6751	25.3935	24.999	25.7464
1982	O00499-6	Myc box-dependent-interacting protein 1	BIN1	S	300	PEPAGGATPGATLPKSPSQLRKGPPVPPPPK	BIN1_S300	24.6841	24.6892	25.0755	24.5174	24.5654	24.9457	25.5136	25.0151	24.8965	25.0222	24.4735	25.1121
1980	O00499-6	Myc box-dependent-interacting protein 1	BIN1	S	267	AQPSDNAPAKGNKSPSPPDGSPAATPEIRVN	BIN1_S267	25.486	25.3652	25.4501	24.7228	24.9097	24.6716	24.8967	24.9898	25.1279	25.9535	26.1053	24.6884
1979	O00499-6	Myc box-dependent-interacting protein 1	BIN1	S	265	VKAQPSDNAPAKGNKSPSPPDGSPAATPEIR	BIN1_S265	25.3389	25.2611	25.2816	23.9803	24.5293	24.3992	23.5319	24.433	24.8492	25.7637	25.5033	25.2822
1981	O00499-6	Myc box-dependent-interacting protein 1	BIN1	S	272	NAPAKGNKSPSPPDGSPAATPEIRVNHEPEP	BIN1_S272	24.7182	24.9003	24.0007	22.6087	22.6453	22.5249	22.6571	22.9186	23.0088	24.672	24.5468	23.5858
7390	Q9NR09	Baculoviral IAP repeat-containing protein 6	BIRC6	S	480	DIPKLEGDSDDLLEDSDSEEHSRSDSVTGHT	BIRC6_S480	25.9579	26.0681	26.1398	26.275	26.2853	26.093	25.9048	26.1308	26.1273	26.5385	25.8824	26.1025
5307	Q6QNY0	Biogenesis of lysosome-related organelles complex 1 subunit 3	BLOC1S3	S	65	RPTGLRVAGEAAETDSEPEPEPEPTAAPRDL	BLOC1S3_S65	23.267	23.8567	23.6682	22.6594	23.2556	22.4449	23.1211	22.7086	23.2487	23.7255	24.4872	23.7096
9268	Q6QNY0	Biogenesis of lysosome-related organelles complex 1 subunit 3	BLOC1S3	T	63	RGRPTGLRVAGEAAETDSEPEPEPEPTAAPR	BLOC1S3_T63	23.267	23.8567	23.6682	22.6594	23.2556	22.4449	23.1211	22.7086	23.2487	23.7255	24.4872	23.7096
3675	P53004	Biliverdin reductase A	BLVRA	S	230	WIEEKGPGLKRNRYLSFHFKSGSLENVPNVG	BLVRA_S230	23.3814	23.3331	23.412	23.4462	23.9043	23.778	21.9764	NA	23.3204	22.2567	22.9085	23.9895
5032	Q5T534	Golgin-45	BLZF1	S	15	_MTTKNLETKVTVTSSPIRGAGDGMETEEPP	BLZF1_S15	22.4851	22.5451	22.5551	23.14	22.7147	23.0422	23.8123	23.94	23.6432	22.3753	22.6933	22.8804	+	8
7432	Q9NSY1	BMP-2-inducible protein kinase	BMP2K	S	689	PEDPFGSVPFISHSGSPEKKAEHSSINQENG	BMP2K_S689	NA	NA	24.5782	25.1707	24.9425	NA	NA	NA	NA	NA	23.6229	NA
7431	Q9NSY1	BMP-2-inducible protein kinase	BMP2K	S	687	HPPEDPFGSVPFISHSGSPEKKAEHSSINQE	BMP2K_S687	22.2049	22.227	NA	23.1837	23.4297	23.1418	23.5772	23.5298	23.2812	21.7883	21.4555	22.7219
4525	Q14692	Ribosome biogenesis protein BMS1 homolog	BMS1	S	639	SSGQKLGPQNFIDETSDIENLLKEEEDYKEE	BMS1_S639	25.0822	NA	24.0588	23.813	24.0545	NA	23.5661	23.4678	NA	24.1002	24.0442	NA
1807	J3KN59	BCL2/adenovirus E1B 19 kDa protein-interacting protein 2	BNIP2	S	235	DDLPKPKTTEVIRKGSITEYTAAEEKEDGRR	BNIP2_S235	24.3659	24.3481	24.3216	24.6334	25.0792	25.2565	24.4337	24.5858	24.8735	23.1231	23.45	23.1396	+	10
86	H0YBC7	BCL2/adenovirus E1B 19 kDa protein-interacting protein 3-like	BNIP3L	S	96	QIMFDVEMHTSRDHSSQSEEEVVEGEKEVEA	BNIP3L_S96	21.8011	22.6926	NA	24.2396	24.1462	NA	NA	NA	22.7068	NA	23.3311	NA
87	H0YBC7	BCL2/adenovirus E1B 19 kDa protein-interacting protein 3-like	BNIP3L	S	98	MFDVEMHTSRDHSSQSEEEVVEGEKEVEALK	BNIP3L_S98	23.3925	20.4777	22.9917	NA	NA	23.1891	24.1971	24.4337	23.3757	24.3324	24.6606	24.0449
1628	H0Y9Y2	Biorientation of chromosomes in cell division protein 1-like 1	BOD1L1	S	2954	KIVTSVRRRGRKPKRSLTVSDDAESSEPERK	BOD1L1_S2954	NA	NA	NA	24.3744	NA	NA	20.0951	24.7071	NA	NA	NA	NA
1629	H0Y9Y2	Biorientation of chromosomes in cell division protein 1-like 1	BOD1L1	S	2964	RKPKRSLTVSDDAESSEPERKRQKSVSDPVE	BOD1L1_S2964	NA	NA	NA	22.749	NA	NA	NA	24.5757	NA	NA	NA	NA
1626	H0Y9Y2	Biorientation of chromosomes in cell division protein 1-like 1	BOD1L1	S	3029	SKTQLSPSIKRKREVSPPGARTRGQQRVEEA	BOD1L1_S3029	27.9556	27.0258	27.4649	26.5401	27.2542	27.2948	28.127	26.3945	26.3832	26.7283	26.325	26.601
6028	Q8NFC6	Biorientation of chromosomes in cell division protein 1-like 1	BOD1L1	S	1531	SVATSTEGKDKDVTLSPVKAGPATTTSSETR	BOD1L1_S1531	26.4768	26.4455	26.5701	26.7053	26.57	26.3285	26.9844	26.7023	26.7713	25.7566	25.6846	26.3649
1633	H0Y9Y2	Biorientation of chromosomes in cell division protein 1-like 1	BOD1L1	S	3019	KVSNSPPLGRSKTQLSPSIKRKREVSPPGAR;RSTTRSEAQRSKTQLSPSIKRKREVSPPGAR	BOD1L1_S3019	24.8626	24.8256	24.4603	24.3894	24.4211	25.2219	25.058	24.8346	24.8701	24.5286	24.3109	23.891
6030	Q8NFC6	Biorientation of chromosomes in cell division protein 1-like 1	BOD1L1	S	2779	EERHMPKRKRKQHYLSSEDEPDDNPDVLDSR	BOD1L1_S2779	25.7903	25.5697	25.0357	24.5789	24.7602	24.6661	NA	22.6447	22.9617	26.413	25.9667	26.0742	+	6
1632	H0Y9Y2	Biorientation of chromosomes in cell division protein 1-like 1	BOD1L1	S	2986	QKSVSDPVEDKKEQESDEEEEEEEEDEPSGA	BOD1L1_S2986	25.5251	NA	NA	24.6874	NA	24.4249	NA	NA	NA	NA	NA	NA
6031	Q8NFC6	Biorientation of chromosomes in cell division protein 1-like 1	BOD1L1	S	2780	ERHMPKRKRKQHYLSSEDEPDDNPDVLDSRI	BOD1L1_S2780	25.4603	25.1374	24.5737	24.0623	24.1798	24.0973	NA	NA	NA	26.1471	25.683	25.7781	+	6
6034	Q8NFC6	Biorientation of chromosomes in cell division protein 1-like 1	BOD1L1	S	482	RHAYVHKPYLYSKYYSDSDDELTVEQRRQSI	BOD1L1_S482	24.5982	24.6634	24.5315	24.1015	23.9706	24.0833	23.7193	24.0318	24.3819	25.7507	25.7313	25.3872	+	2
6027	Q8NFC6	Biorientation of chromosomes in cell division protein 1-like 1	BOD1L1	S	2203	ADFEGPMPSAPPEAESPLASTSKEEKDECAL	BOD1L1_S2203	23.8616	23.7163	23.8314	23.3163	23.5594	23.7547	23.4653	23.5116	23.6371	23.4103	23.0256	23.5278
6035	Q8NFC6	Biorientation of chromosomes in cell division protein 1-like 1	BOD1L1	S	484	AYVHKPYLYSKYYSDSDDELTVEQRRQSIAK	BOD1L1_S484	24.0397	24.0766	24.0375	23.3613	23.2253	23.4071	23.3745	23.9238	24.1403	25.4215	25.3763	25.1388	+	2
6033	Q8NFC6	Biorientation of chromosomes in cell division protein 1-like 1	BOD1L1	S	266	RTSEDMADKEKSTADSGGEGLETAPKSEEFS	BOD1L1_S266	23.0484	22.9065	23.0877	23.2327	22.9957	22.7519	23.3121	23.7181	23.2219	23.6351	23.4052	22.859
6026	Q8NFC6	Biorientation of chromosomes in cell division protein 1-like 1	BOD1L1	S	1701	SDGAVTSAGTEIRAGSISSEEVDGSQGNMMR	BOD1L1_S1701	22.3575	22.5258	22.637	22.6388	22.8789	22.6203	22.0947	22.9044	23.0295	23.4527	23.4291	22.8628
6029	Q8NFC6	Biorientation of chromosomes in cell division protein 1-like 1	BOD1L1	S	538	AEKTKSSKTKGQGRSSVDLEESSTKSLEPKA	BOD1L1_S538	21.3849	21.4417	21.2875	22.8706	NA	21.604	NA	22.2936	20.5166	22.1873	21.5301	NA
8149	Q9Y3E2	BolA-like protein 1	BOLA1	S	81	THFRVAVVSSRFEGLSPLQRHRLVHAALAEE	BOLA1_S81	22.1581	22.4924	22.7969	21.7479	21.9581	22.028	21.5516	21.7101	21.9166	21.6308	21.8763	22.2496
1107	E7ETD6	Nucleosome-remodeling factor subunit BPTF	BPTF	S	624	VGDFKSEKSNGELSESPGAGKGASGSTRIIT	BPTF_S624	NA	NA	NA	NA	NA	NA	21.5403	NA	NA	NA	NA	NA
1105	E7ETD6	Nucleosome-remodeling factor subunit BPTF	BPTF	S	1161	KLYPKDRVLDDVSIRSPETKCPKQNSIENDI	BPTF_S1161	23.99	24.2258	24.1384	24.969	24.9758	24.7237	25.1296	25.0031	25.1427	24.2074	24.3295	24.8178
1106	E7ETD6	Nucleosome-remodeling factor subunit BPTF	BPTF	S	1092	GIGKTSTNSSKNLSESPVITKAKEGCQSDSM	BPTF_S1092	23.4559	23.5442	23.482	23.5612	23.5341	23.4955	23.7286	23.4787	23.5823	23.239	23.0622	23.0876
2907	P15056	Serine/threonine-protein kinase B-raf	BRAF	S	447	SEDRNRMKTLGRRDSSDDWEIPDGQITVGQR	BRAF_S447	NA	NA	25.446	25.1327	NA	NA	NA	NA	NA	NA	NA	NA
2906	P15056	Serine/threonine-protein kinase B-raf	BRAF	S	446	SSEDRNRMKTLGRRDSSDDWEIPDGQITVGQ	BRAF_S446	27.49	27.382	27.6613	26.6745	26.9676	26.8177	26.1429	26.5835	26.7205	27.1538	26.8067	27.3796
2908	P15056	Serine/threonine-protein kinase B-raf	BRAF	S	729	IELLARSLPKIHRSASEPSLNRAGFQTEDFS	BRAF_S729	25.9984	26.9113	25.1398	NA	25.1924	26.66	25.387	25.6535	26.8143	27.06	25.4004	24.9588	+	9
2905	P15056	Serine/threonine-protein kinase B-raf	BRAF	S	365	DEDHRNQFGQRDRSSSAPNVHINTIEPVNID	BRAF_S365	27.1082	27.0191	26.9545	25.6578	26.0129	25.9751	25.6151	25.922	25.8722	26.8963	27.0957	26.7196	+	5
1814	J3KNN7	BRCA1-associated protein	BRAP	S	87	RSKDHSKECINAAPDSPSKQLPDQISFFSGN	BRAP_S87	23.6796	25.3287	23.0692	25.3752	21.0794	25.7179	24.2546	25.2165	25.3093	25.3384	NA	NA
5286	Q6PJG6	BRCA1-associated ATM activator 1	BRAT1	S	742	RDKIASYSSLREARGSPNTASAEATLPRWRA	BRAT1_S742	22.2944	22.0343	22.1193	22.4423	22.5588	22.5153	22.2991	22.5861	22.2551	22.2118	22.0058	21.8186
3293	P38398-8	Breast cancer type 1 susceptibility protein	BRCA1	S	1289	SKQMRHQSESQGVGLSDKELVSDDEERGTGL	BRCA1_S1289	NA	NA	NA	NA	NA	NA	NA	24.4093	NA	NA	NA	NA
3291	P38398-8	Breast cancer type 1 susceptibility protein	BRCA1	S	1142	SAVFSKSVQKGELSRSPSPFTHTHLAQGYRR	BRCA1_S1142	24.7644	25.0348	24.886	26.1328	26.212	25.9815	25.9472	26.1699	26.4082	25.294	25.1744	25.2473	+	8
3292	P38398-8	Breast cancer type 1 susceptibility protein	BRCA1	S	1144	VFSKSVQKGELSRSPSPFTHTHLAQGYRRGA	BRCA1_S1144	24.7644	25.0348	24.886	26.1328	26.212	25.9815	25.9472	26.1699	26.4082	25.294	25.1744	25.2473	+	8
3295	P38398-8	Breast cancer type 1 susceptibility protein	BRCA1	S	962	CKKNLLEENFEEHSMSPEREMGNENIPSTVS	BRCA1_S962	24.0322	23.6402	24.1177	24.145	24.2776	24.2919	23.6994	24.1217	24.2629	23.5487	23.917	NA	+	10
3296	P38398-8	Breast cancer type 1 susceptibility protein	BRCA1	S	1495	ELIKVVDVEEQQLEESGPHDLTETSYLPRQD	BRCA1_S1495	24.1507	24.252	24.2762	23.7576	23.6783	24.0277	23.6102	23.2237	23.6884	23.7636	23.7995	24.0722
3290	P38398-8	Breast cancer type 1 susceptibility protein	BRCA1	S	1140	ESSAVFSKSVQKGELSRSPSPFTHTHLAQGY	BRCA1_S1140	23.7547	25.0348	23.9365	23.013	22.9625	22.6128	23.1602	23.0381	23.5832	25.294	25.1744	24.592
4595	Q15059	Bromodomain-containing protein 3	BRD3	S	263	TTTPTTSAITASRSESPPPLSDPKQAKVVAR	BRD3_S263	22.3984	22.4258	NA	NA	22.5671	NA	NA	23.0375	NA	23.7371	23.4029	NA
2284	O60885	Bromodomain-containing protein 4	BRD4	S	1117	VQPQPLVVVKEEKIHSPIIRSEPFSPSLRPE	BRD4_S1117	NA	NA	NA	NA	NA	NA	26.0506	NA	NA	NA	NA	NA
2283	O60885	Bromodomain-containing protein 4	BRD4	S	1083	IHSPQMSQFQSLTHQSPPQQNVQPKKQELRA	BRD4_S1083	26.4782	26.2882	26.5338	26.51	26.6636	26.7925	26.6395	26.7196	26.6862	27.0624	27.0157	27.1698	+	2;7
2282	O60885	Bromodomain-containing protein 4	BRD4	S	1070	STGHLREAPSPLMIHSPQMSQFQSLTHQSPP	BRD4_S1070	24.9485	24.4278	24.2048	24.1172	24.2233	24.5075	23.4497	24.2182	24.4479	24.8841	25.0371	24.8948
2281	O60885	Bromodomain-containing protein 4	BRD4	S	1064	HKSDPYSTGHLREAPSPLMIHSPQMSQFQSL	BRD4_S1064	24.1606	23.0998	23.3831	23.3089	23.4954	23.7741	22.2689	23.6035	23.5951	23.6885	24.1486	23.9091
2286	O60885	Bromodomain-containing protein 4	BRD4	S	470	AKMPDEPEEPVVAVSSPAVPPPTKVVAPPSS	BRD4_S470	23.1602	22.8593	NA	23.7591	23.5072	23.7716	24.3103	24.0243	24.1695	23.471	23.6652	23.6183	+	3
2287	O60885	Bromodomain-containing protein 4	BRD4	S	1126	KEEKIHSPIIRSEPFSPSLRPEPPKHPESIK	BRD4_S1126	NA	NA	NA	NA	21.8797	22.665	23.9624	23.0742	22.2853	22.252	22.5829	21.9964
2288	O60885	Bromodomain-containing protein 4	BRD4	S	601	KEPAPMKSKPPPTYESEEEDKCKPMSYEEKR	BRD4_S601	24.0767	18.5873	NA	25.1935	NA	19.2906	23.9612	26.0408	24.2937	24.5543	24.0897	20.46
8718	H7C128	Bromodomain-containing protein 8	BRD8	T	255	VTDDSPQKKMLGQKATPPPSPLLSELLKKGS	BRD8_T255	24.9362	24.8846	25.7226	25.425	25.7385	26.1225	25.2388	25.5483	25.6287	25.7868	25.5956	25.3839
1741	H7C128	Bromodomain-containing protein 8	BRD8	S	259	SPQKKMLGQKATPPPSPLLSELLKKGSLLPT	BRD8_S259	24.6516	24.6017	25.4819	25.0119	25.3803	25.7141	24.599	25.0774	25.238	25.5298	25.4084	24.9661
1742	H7C128	Bromodomain-containing protein 8	BRD8	S	609	ETQHKFEMSDSLKEESGTIFGSQIKDAPGED	BRD8_S609	NA	23.0381	22.9051	24.1952	24.1702	24.2397	23.2804	23.9596	24.2762	23.3426	23.4979	23.7165	+	3
1744	H7C128	Bromodomain-containing protein 8	BRD8	S	275	PLLSELLKKGSLLPTSPRLVNESEMAVASGH	BRD8_S275	23.3276	23.4104	23.4224	23.3209	23.3999	23.5007	23.6767	23.6132	23.7477	23.6728	23.8498	24.0489
1745	H7C128	Bromodomain-containing protein 8	BRD8	S	573	GKGDETPLTNVKTEASPESMLSPSHGSNPIE	BRD8_S573	21.9932	NA	NA	22.7238	22.7119	22.3746	23.3877	23.117	22.6051	22.6366	NA	22.5601	+	8
7288	Q9H8M2-2	Bromodomain-containing protein 9	BRD9	S	197	GEQPDVTHDPYEFLQSPEPAASAKT______	BRD9_S197	NA	NA	24.3107	NA	NA	NA	NA	NA	23.8113	24.3095	24.3301	24.2917
1476	F8W733	BRCA1-A complex subunit BRE	BRE	S	2	______________MSPEVALNRISPMLSPF	BRE_S2	23.0665	23.3337	23.4041	NA	NA	NA	NA	NA	NA	23.2574	NA	NA
6242	Q8WY22	BRI3-binding protein	BRI3BP	S	248	LLNIRLNRVLESLDRSKDK____________	BRI3BP_S248	22.7012	22.5017	22.4591	23.7323	23.178	21.4416	NA	NA	NA	22.1054	22.6069	22.502
6118	Q8TDN6	Ribosome biogenesis protein BRX1 homolog	BRIX1	S	261	GSFGGPTLYENPHYQSPNMHRRVIRSITAAK	BRIX1_S261	22.6627	NA	22.9492	22.7654	22.7726	22.4028	23.4637	22.5737	22.5995	NA	NA	NA
1648	H0YHD0	Breast cancer metastasis-suppressor 1-like protein	BRMS1L	S	112	WNDELQSRKKRKDPFSPDKKKPVVVSGPYIV	BRMS1L_S112	22.8066	22.6186	22.8786	21.9622	21.8884	21.4233	21.5048	21.7221	22.4056	22.0476	21.5375	22.1301
5751	Q8IWQ3-6	Serine/threonine-protein kinase BRSK2	BRSK2	S	429	AWRSRLNSIRNSFLGSPRFHRRKMQVPTAEE;PWRARLNSIKNSFLGSPRFHRRKLQVPTPEE	BRSK2_S429	25.0557	24.9554	24.9541	24.1625	24.2569	24.3117	24.0277	23.9415	24.0622	23.435	23.6766	23.783	+	1;4
9322	Q8IWQ3-6	Serine/threonine-protein kinase BRSK2	BRSK2	T	329	GKRRPERKSMEVLSVTDGGSPVPARRAIEMA	BRSK2_T329	21.7609	21.2352	21.5741	21.2451	21.2167	21.3455	21.3895	22.1303	21.4859	21.259	21.4651	NA
7466	Q9NW68-9	BSD domain-containing protein 1	BSDC1	S	292	SDSGKSTPSNNGKKGSSTDISEDWEKDFDLD	BSDC1_S292	24.0091	24.1144	23.9732	25.0032	25.1167	24.9992	24.7598	24.6304	24.9638	24.7202	24.8654	24.6856	+	3
3262	P35613-2	Basigin	BSG	S	246	KRRKPEDVLDDDDAGSAPLKSSGQHQNDKGK	BSG_S246	25.1189	25.202	25.3695	25.3169	25.3592	25.324	25.0813	25.1667	25.0588	26.1945	25.9691	25.6463
3041	P20290-2	Transcription factor BTF3	BTF3	S	157	DDDEVPDLVENFDEASKNEAN__________	BTF3_S157	NA	23.521	23.581	NA	NA	NA	NA	NA	NA	NA	NA	NA
3042	P20290-2	Transcription factor BTF3	BTF3	S	114	LTEMLPSILNQLGADSLTSLRRLAEALPKQS	BTF3_S114	23.2507	23.4989	23.6519	22.6736	22.6045	22.5094	21.6965	21.7917	20.9008	22.5896	21.9943	22.0513	+	1
3788	P62324	Protein BTG1	BTG1	S	159	DSRISCKEELLLGRTSPSKNYNMMTVSG___	BTG1_S159	NA	23.8269	NA	24.6119	24.6131	NA	24.9382	NA	NA	NA	24.1467	24.0442
9041	P62324	Protein BTG1	BTG1	T	158	VDSRISCKEELLLGRTSPSKNYNMMTVSG__	BTG1_T158	23.5653	NA	23.7717	NA	NA	24.5689	NA	24.7825	NA	NA	NA	NA
5421	Q7KYR7-3	Butyrophilin subfamily 2 member A1	BTN2A1	S	374	VPEEGLTLHRVGTHQSL______________	BTN2A1_S374	25.3601	24.7859	25.2407	24.2869	25.4145	24.2564	23.035	23.9341	NA	NA	24.8544	24.6935	+	1
2154	O43683-2	Mitotic checkpoint serine/threonine-protein kinase BUB1	BUB1	S	596	VWGIRCNKTLAPSPKSPGDFTSAAQLASTPF	BUB1_S596	25.7633	25.5586	25.5041	25.063	24.9672	24.8889	23.9834	24.1838	24.2844	24.862	24.4681	24.5633	+	1
2152	O43683-2	Mitotic checkpoint serine/threonine-protein kinase BUB1	BUB1	S	655	SCEENMVVPSRDGKFSPIQEKSPKQALSSHM	BUB1_S655	23.7542	24.0688	24.0833	23.8293	NA	24.1308	NA	24.2798	23.8624	23.9904	NA	NA	+	4
2155	O43683-2	Mitotic checkpoint serine/threonine-protein kinase BUB1	BUB1	S	593	DSTVWGIRCNKTLAPSPKSPGDFTSAAQLAS	BUB1_S593	25.0023	24.597	24.3965	23.3929	23.0348	23.3424	22.3448	22.407	22.9731	24.2283	23.6009	23.5383	+	4
2153	O43683-2	Mitotic checkpoint serine/threonine-protein kinase BUB1	BUB1	S	331	ERSEVNPARMGPSVGSQQELRAPCLPVTYQQ	BUB1_S331	NA	21.6882	22.1637	22.8247	NA	22.0722	21.7163	NA	22.4171	23.0144	22.9109	22.7399
2251	O60566	Mitotic checkpoint serine/threonine-protein kinase BUB1 beta	BUB1B	S	670	ACGTIYSQTLSIKKLSPIIEDSREATHSSGF	BUB1B_S670	24.7218	25.0023	24.8814	24.5477	24.7491	24.6263	25.4728	25.1077	25.0074	24.8555	24.7277	25.218
2250	O60566	Mitotic checkpoint serine/threonine-protein kinase BUB1 beta	BUB1B	S	435	FRKKLKEQREAELLTSAEKRAEMQKQIEEME	BUB1B_S435	22.9523	22.9016	22.9716	21.5065	21.9342	21.9869	21.3863	21.9754	21.9292	22.1237	22.2258	NA	+	4
6802	Q9BRD0	BUD13 homolog	BUD13	S	358	DSKGDCQKATDSDLSSPRHKQSPGHQDSDSD	BUD13_S358	24.2207	NA	24.0293	NA	23.627	NA	23.3824	NA	NA	NA	23.1478	NA
6803	Q9BRD0	BUD13 homolog	BUD13	S	163	PDPSPRRARHDTPDPSPLRGARHDSDTSPPR	BUD13_S163	NA	23.3444	NA	22.8812	NA	NA	23.0345	23.1455	NA	24.6651	24.6031	24.095	+	2
6801	Q9BRD0	BUD13 homolog	BUD13	S	271	LGSSDTQQLRRARHDSPDLAPNVTYSLPRTK	BUD13_S271	23.7587	23.7211	24.1483	24.5869	24.9562	24.7013	25.7779	24.9309	24.8464	24.0894	24.3854	25.1954
6805	Q9BRD0	BUD13 homolog	BUD13	S	325	LSFPKNSKYEYDPDISPPRKKQAKSHFGDKK	BUD13_S325	22.2474	21.4985	22.1811	22.495	22.491	22.3523	22.5563	22.6439	22.5901	23.6669	22.9539	23.2024
6804	Q9BRD0	BUD13 homolog	BUD13	S	248	HGSSDISSPRRVHNNSPDTSRRTLGSSDTQQ	BUD13_S248	21.3066	18.8518	18.5869	18.207	17.5471	18.6135	22.6688	NA	20.3759	NA	NA	18.5925
4409	Q13895	Bystin	BYSL	S	167	MEKLTEKQTEVETVMSEVSGFPMPQLDPRVL	BYSL_S167	21.3509	NA	21.4338	20.5897	20.5571	NA	NA	20.5333	21.2157	NA	21.3583	21.6406
4410	Q13895	Bystin	BYSL	S	170	LTEKQTEVETVMSEVSGFPMPQLDPRVLEVY	BYSL_S170	21.3509	21.4169	21.4338	20.5897	20.5571	NA	NA	20.5333	21.2157	NA	21.3583	21.6406
4408	Q13895	Bystin	BYSL	S	98	RERTTRLGPRMPQDGSDDEDEEWPTLEKAAT	BYSL_S98	24.6019	25.0679	24.8727	24.4852	24.2941	24.778	24.6592	24.2404	24.6817	24.8189	24.7604	24.7887
8311	Q9Y6E2	Basic leucine zipper and W2 domain-containing protein 2	BZW2	S	412	QMKKFVEWLQNAEEESESEGEEN________	BZW2_S412	24.3352	24.2219	24.4671	23.5854	23.7862	24.124	21.6508	22.0086	22.9881	22.3135	22.1228	NA	+	1
8312	Q9Y6E2	Basic leucine zipper and W2 domain-containing protein 2	BZW2	S	414	KKFVEWLQNAEEESESEGEEN__________	BZW2_S414	24.3352	24.2219	24.4671	23.5854	23.7862	24.124	21.6508	22.0086	22.9881	22.3135	22.1228	NA	+	1
7269	Q9H7M9	Platelet receptor Gi24	C10orf54	S	298	STPLSPPGPGDVFFPSLDPVPDSPNFEVI__	C10orf54_S298	26.1381	26.5955	25.7577	24.8044	NA	NA	NA	24.7219	24.9801	24.9631	24.0224	26.0792	+	5
7270	Q9H7M9	Platelet receptor Gi24	C10orf54	S	305	GPGDVFFPSLDPVPDSPNFEVI_________	C10orf54_S305	25.4827	NA	25.212	24.3769	24.3923	24.823	25.5823	24.4273	24.8047	23.8323	24.979	NA	+	8
7268	Q9H7M9	Platelet receptor Gi24	C10orf54	S	287	SESGRHLLSEPSTPLSPPGPGDVFFPSLDPV	C10orf54_S287	25.4827	25.3972	25.212	24.3769	24.3923	24.823	23.6565	24.4273	NA	23.8323	NA	25.4025	+	1
1288	E9PMC9	Protein EMSY	C11orf30	S	210	CSDEDEKPRKRRRTNSSSSSPVVLKEVPKAV	C11orf30_S210	23.0459	22.8923	22.8222	22.1569	22.3578	22.7795	23.6427	23.5714	23.1024	23.6142	NA	22.8415	+	10
6857	Q9BUA3	Uncharacterized protein C11orf84	C11orf84	S	251	MTKNLDPDPEPPSPDSPTETFAAPAEVRHFT	C11orf84_S251	25.4328	25.2548	25.4869	23.1183	23.287	NA	23.012	23.1132	22.8976	24.3592	24.5642	24.7895	+	5;9
6854	Q9BUA3	Uncharacterized protein C11orf84	C11orf84	S	308	PKDREVAEGGLPRAESPSPAPPPGLRGTLDL	C11orf84_S308	25.084	25.571	25.6655	25.2556	25.4896	25.1644	25.8537	25.6544	25.7247	26.0719	25.9908	25.9308
6856	Q9BUA3	Uncharacterized protein C11orf84	C11orf84	S	248	GRPMTKNLDPDPEPPSPDSPTETFAAPAEVR	C11orf84_S248	24.8851	24.681	24.7179	NA	NA	23.6807	NA	NA	NA	23.6691	23.9823	24.3258	+	5
1046	F5H3K2	Uncharacterized protein C12orf43	C12orf43	S	134	AAVSASDILQESAIHSPGTVEKEAKKKRKLK	C12orf43_S134	24.6924	24.9934	24.8322	24.6921	24.6699	25.0344	25.2751	24.9369	24.9502	24.4317	24.627	24.8519
19	A0A087WT30	Uncharacterized protein C12orf45	C12orf45	S	178	LPNSEGGKGKIEVLDSPASKKEIVK______	C12orf45_S178	24.9036	24.9567	24.4722	24.2825	24.0005	25.0094	24.7745	24.3303	25.0789	23.7607	24.0586	23.8573
1662	H3BMJ2	Uncharacterized protein C15orf39	C15orf39	S	455	EVALDLSVRKPTAEASPVKASRSVEHAKPTA	C15orf39_S455	NA	NA	NA	23.1565	23.207	23.2279	NA	23.2735	23.5101	NA	NA	NA
9428	R4GN89	Uncharacterized protein C16orf74	C16orf74	T	32	NDKHLDVPDIIITPPTPTGMMLPRDLGSTVW	C16orf74_T32	23.4779	23.4983	23.9009	23.5063	23.5312	24.2266	24.0389	23.0477	23.0843	22.7079	22.6238	23.9394
1469	F8W038	Chromatin complexes subunit BAP18	C17orf49	S	96	KRKVYEDSGIPLPAESPKKGPKKVASGVLSP	C17orf49_S96	25.3466	25.5068	25.4957	25.4801	25.524	25.1762	25.9845	25.7159	25.9059	25.0042	24.6328	25.5707
1880	J9JIC5	Protein Njmu-R1	C17orf75	S	18	PSLQESMDGDEKELESSEEGGSAEERRLEPP	C17orf75_S18	25.2392	24.5397	25.3912	25.8882	25.0667	23.6816	25.0358	25.9779	23.4368	24.5761	24.7189	24.7137
1881	J9JIC5	Protein Njmu-R1	C17orf75	S	8	________MLPSLQESMDGDEKELESSEEGG	C17orf75_S8	22.6662	22.9267	23.0746	22.8542	22.6916	22.9298	22.1113	22.2824	22.5786	22.3303	22.2815	22.2443
4873	Q53F19	Uncharacterized protein C17orf85	C17orf85	S	415	DEMDYDLELKMISTPSPKKSMKMTMYADEVE	C17orf85_S415	NA	NA	NA	22.0062	NA	NA	NA	NA	NA	NA	NA	NA
4872	Q53F19	Uncharacterized protein C17orf85	C17orf85	S	25	SVKAEAPAGPALGLPSPEAESGVDRGEPEPM	C17orf85_S25	23.3859	23.6455	23.6331	23.8792	24.4745	24.7043	24.4597	24.268	24.2235	23.5857	23.5465	23.764
6408	Q96B23-2	Uncharacterized protein C18orf25	C18orf25	S	66	VISSMPCLLMELRRDSSESQLASTESDKPTT	C18orf25_S66	23.1475	NA	22.6916	24.504	NA	NA	25.0417	25.1841	NA	NA	22.9348	22.9524
6409	Q96B23-2	Uncharacterized protein C18orf25	C18orf25	S	69	SMPCLLMELRRDSSESQLASTESDKPTTGRV	C18orf25_S69	23.1475	NA	22.6916	21.8877	NA	NA	24.3883	22.8325	NA	NA	22.9348	22.9524
6899	Q9BVV8	Uncharacterized membrane protein C19orf24	C19orf24	S	120	LLANTEDPTEMASLDSDEETVFESRNLR___	C19orf24_S120	27.1231	26.5807	26.791	25.7722	25.9256	26.052	24.329	24.9985	25.3642	26.7882	26.2486	26.5615	+	6
6898	Q9BVV8	Uncharacterized membrane protein C19orf24	C19orf24	S	117	RYGLLANTEDPTEMASLDSDEETVFESRNLR	C19orf24_S117	26.4829	25.547	25.9228	24.4979	24.7129	25.0066	23.0286	23.944	24.3148	26.2886	25.4653	26.019
6787	Q9BQ61	Uncharacterized protein C19orf43	C19orf43	S	49	GTSPESGDEEVSGAGSSPVSGGVNLFANDGS	C19orf43_S49	25.7072	NA	NA	NA	NA	NA	NA	NA	NA	NA	NA	NA
6786	Q9BQ61	Uncharacterized protein C19orf43	C19orf43	S	39	GGSRWAESGSGTSPESGDEEVSGAGSSPVSG	C19orf43_S39	26.8036	26.613	25.9831	26.0956	25.465	25.9222	23.7461	25.3942	25.7645	25.6895	25.6234	26.2838
6788	Q9BQ61	Uncharacterized protein C19orf43	C19orf43	S	50	TSPESGDEEVSGAGSSPVSGGVNLFANDGSF	C19orf43_S50	25.8911	25.4026	24.7587	24.822	23.9542	24.7353	23.7461	24.1624	24.644	24.5559	24.4248	25.2676
4893	Q5BKX5	UPF0692 protein C19orf54	C19orf54	S	316	DYDQVRESNLQLTDFSPSRATDGRVYVVPVG	C19orf54_S316	NA	21.9643	22.3581	NA	NA	NA	NA	NA	NA	21.8403	21.8473	NA
5798	Q8IYL3	UPF0688 protein C1orf174	C1orf174	S	189	KPPLQMDNSVFLDDDSNQPMPVSRFFGNVEL	C1orf174_S189	25.5128	25.4641	25.4913	24.491	24.9879	24.5364	NA	NA	24.4107	24.2837	NA	23.8494	+	1
590	A1L170	Uncharacterized protein C1orf226	C1orf226	S	223	QDESKLKMTECRRASSPSLIERNGFKLSLSP	C1orf226_S223	26.4532	26.6021	26.5224	26.8018	26.8244	26.5996	27.3232	26.8511	26.8393	26.9229	26.8716	26.83
591	A1L170	Uncharacterized protein C1orf226	C1orf226	S	249	LSLSPISLAESWEDGSPPPQARTSSLDNEGP	C1orf226_S249	24.9972	24.8529	25.2354	24.4162	24.1852	24.9684	NA	NA	NA	24.4376	24.1884	24.4354	+	6
592	A1L170	Uncharacterized protein C1orf226	C1orf226	S	258	ESWEDGSPPPQARTSSLDNEGPHPDLLSFE_	C1orf226_S258	23.6073	23.2674	22.9853	23.587	23.6395	23.4301	22.4423	22.8762	23.2113	23.8564	22.9781	23.0776
5909	Q8N6N3	UPF0690 protein C1orf52	C1orf52	S	158	AKKARLLPEGEETLESDDEKDEHTSKKRKVE	C1orf52_S158	23.3845	23.8667	23.6011	27.2806	27.0537	27.04	27.0499	27.1214	27.5694	21.3124	23.4255	22.0302	+	8
4033	Q07021	Complement component 1 Q subcomponent-binding protein, mitochondrial	C1QBP	S	213	EAESDIFSIREVSFQSTGESEWKDTNYTLNT	C1QBP_S213	22.9605	22.9124	23.1369	22.9334	22.9998	23.1235	21.6821	22.7903	22.9341	22.559	22.297	23.0759
8166	Q9Y426-2	C2 domain-containing protein 2	C2CD2	S	286	KPRVDVGRASPLSSDSPVKTPIKVKVIEKDI	C2CD2_S286	22.5191	NA	22.1487	NA	22.906	NA	23.2003	NA	NA	22.8227	23.2355	22.7152
2000	O14523	C2 domain-containing protein 2-like	C2CD2L	S	660	KLIFRRRPRQKEAGLSQSHDDLSNATATPSV	C2CD2L_S660	22.2463	22.4777	22.7677	23.6612	NA	NA	24.9941	24.4569	24.6267	NA	24.3667	NA	+
2001	O14523	C2 domain-containing protein 2-like	C2CD2L	S	662	IFRRRPRQKEAGLSQSHDDLSNATATPSVRK	C2CD2L_S662	NA	NA	NA	NA	NA	NA	NA	NA	NA	24.6493	NA	24.3972
2002	O14523	C2 domain-containing protein 2-like	C2CD2L	S	613	QEADETTRSDISERPSVDDIESETGSTGALE	C2CD2L_S613	23.2116	22.6966	23.5588	23.2556	23.1524	23.1677	23.34	23.2065	23.4892	24.2194	23.8336	23.9622
4827	Q4AC94	C2 domain-containing protein 3	C2CD3	S	2132	PFCREELMVKSSFLSSPERAVNPHLPRQGSP	C2CD3_S2132	22.7472	23.1344	22.9641	NA	21.932	NA	NA	NA	NA	23.4426	23.4487	22.9812
5707	Q86YS7-3	C2 domain-containing protein 5	C2CD5	S	657	GSPIPEPRQRSRLLRSQSESSDEVTELDLSH	C2CD5_S657	NA	NA	NA	NA	NA	NA	NA	NA	NA	NA	23.2929	NA
5704	Q86YS7-3	C2 domain-containing protein 5	C2CD5	S	295	SSGPSTPLKNQTYSFSPSKSYSRQSSSSDTD	C2CD5_S295	NA	NA	NA	26.2356	26.2524	26.185	26.3608	26.637	26.6223	26.7486	26.5918	26.089	+	3
9317	Q86YS7-3	C2 domain-containing protein 5	C2CD5	T	285	FNEDPNPNTHSSGPSTPLKNQTYSFSPSKSY	C2CD5_T285	24.2564	24.0617	24.3039	25.4335	25.4128	25.312	24.1933	25.313	25.0061	24.8894	25.23	24.8291
5697	Q86YS7-3	C2 domain-containing protein 5	C2CD5	S	903	IRRGSIKTTMTVEKASPVGDGNFRNRSAPPC	C2CD5_S903	25.1114	25.3275	25.204	25.2315	25.3438	25.2946	25.5695	25.3347	25.3499	25.5264	25.4108	25.2204
5700	Q86YS7-3	C2 domain-containing protein 5	C2CD5	S	281	KEIPFNEDPNPNTHSSGPSTPLKNQTYSFSP	C2CD5_S281	23.6751	24.0617	NA	23.8493	NA	24.7129	NA	NA	24.6275	NA	25.769	NA
5699	Q86YS7-3	C2 domain-containing protein 5	C2CD5	S	280	MKEIPFNEDPNPNTHSSGPSTPLKNQTYSFS	C2CD5_S280	24.2564	NA	25.0122	24.9293	25.5064	24.4825	25.1624	25.2421	25.0061	25.43	NA	24.8291	+	8
5708	Q86YS7-3	C2 domain-containing protein 5	C2CD5	S	659	PIPEPRQRSRLLRSQSESSDEVTELDLSHGK	C2CD5_S659	25.2003	25.1764	24.9529	24.2123	24.2454	24.125	23.3945	24.4032	24.6367	25.4722	25.096	25.1765
5702	Q86YS7-3	C2 domain-containing protein 5	C2CD5	S	260	LDKLSSPAAFLPACNSPSKEMKEIPFNEDPN	C2CD5_S260	23.3819	23.1732	23.2151	23.2264	NA	23.0789	NA	23.2083	NA	23.2278	23.5409	NA
5703	Q86YS7-3	C2 domain-containing protein 5	C2CD5	S	262	KLSSPAAFLPACNSPSKEMKEIPFNEDPNPN	C2CD5_S262	21.879	22.0066	NA	22.2396	22.2535	22.8307	22.6047	22.2167	21.6216	NA	NA	NA
5709	Q86YS7-3	C2 domain-containing protein 5	C2CD5	S	662	EPRQRSRLLRSQSESSDEVTELDLSHGKKDA	C2CD5_S662	24.0298	23.9479	23.9978	22.7198	22.5029	22.6566	23.3945	23.2467	23.7608	24.944	24.393	24.636	+	5
5706	Q86YS7-3	C2 domain-containing protein 5	C2CD5	S	305	QTYSFSPSKSYSRQSSSSDTDLSLTPKTGMG	C2CD5_S305	22.9427	23.1191	23.0908	22.3316	22.0117	22.456	21.8011	22.004	NA	22.0633	22.4987	21.5029
5698	Q86YS7-3	C2 domain-containing protein 5	C2CD5	S	864	SASSNSGIPAAQRATSVDYSSFADRCSSWIE	C2CD5_S864	21.4141	21.9365	22.1939	21.7023	22.4822	22.0399	NA	21.6405	22.0201	22.2244	21.9755	21.6033
7228	Q9H6R7	WD repeat and coiled-coil-containing protein C2orf44	C2orf44	S	690	GSLSRSDVFRDSFSHSPGAVSSLKVFTGLAA	C2orf44_S690	23.8621	NA	24.0779	24.327	24.3024	24.3029	24.8773	24.3055	24.2561	24.5036	24.6239	24.4323	+	3
6881	Q9BVC5	Ashwin	C2orf49	S	189	NHDLTHRKSPSGPVKSPPLSPVGTTPVKLKR	C2orf49_S189	26.0259	26.1928	25.8601	26.5624	26.3731	26.4489	26.7138	26.7814	26.8019	26.7443	26.6993	26.4143
6882	Q9BVC5	Ashwin	C2orf49	S	193	THRKSPSGPVKSPPLSPVGTTPVKLKRAAPK	C2orf49_S193	25.7136	25.7374	25.2961	25.5146	25.2262	25.104	25.764	25.8523	25.9606	26.3912	26.3063	25.8869
6883	Q9BVC5	Ashwin	C2orf49	S	182	NNNDAKQNHDLTHRKSPSGPVKSPPLSPVGT	C2orf49_S182	23.0745	24.4267	NA	22.5593	22.6773	23.1987	21.9694	22.1296	24.2909	23.134	23.6014	23.2855
6494	Q96GV9	UNC119-binding protein C5orf30	C5orf30	S	25	RSTLTTLPFPGAEANSPGKAEAEKPRCSSTP	C5orf30_S25	22.9235	23.1038	22.8538	22.2733	22.6053	22.9998	23.3264	22.9198	22.6544	22.6278	22.9765	22.2991
6493	Q96GV9	UNC119-binding protein C5orf30	C5orf30	S	167	PLPLCLLKGKRAHSKSLDYLNLDKMIKEPAD	C5orf30_S167	22.4088	22.8096	22.5437	21.8514	22.276	21.7967	NA	19.8346	NA	21.5937	21.3785	21.3153
5063	Q5TH58	Uncharacterized protein C6orf106	C6orf106	S	141	TQPHRKVEGNFNPFASPQKNRQSDENNLKDP	C6orf106_S141	24.4888	24.8399	24.6954	24.4641	24.6153	24.6168	24.7477	24.9414	25.0465	24.8913	25.2154	25.0331
5064	Q5TH58	Uncharacterized protein C6orf106	C6orf106	S	198	TEQDQNRLSQNSVNLSPSSHANNLSVVTYSK	C6orf106_S198	24.3206	23.8186	24.2228	23.2279	23.6142	23.5554	23.1745	23.0779	23.9191	24.1547	24.2766	23.423
6812	Q9BRJ6	Uncharacterized protein C7orf50	C7orf50	S	175	VQKAEALMRELDEEGSDPPLPGRAQRIRQVL	C7orf50_S175	26.0522	26.3564	26.4841	25.6685	25.6475	25.5844	25.7949	25.9019	26.1655	26.51	26.6053	26.2097
6813	Q9BRJ6	Uncharacterized protein C7orf50	C7orf50	S	59	GEAVLRPGLDAEPELSPEEQRVLERKLKKER	C7orf50_S59	24.6677	24.8011	24.9719	24.6084	24.7214	24.6389	24.6133	24.8625	24.9675	25.1362	24.915	25.2193
6859	Q9BUH6	Protein PAXX	C9orf142	S	148	WSLERRLAAAEETAVSPRKSPRPAGPQLFLP	C9orf142_S148	24.1005	24.4764	24.5867	24.7645	24.526	25.004	24.7194	24.9874	24.4813	24.0485	24.0301	24.0105
6858	Q9BUH6	Protein PAXX	C9orf142	S	152	RRLAAAEETAVSPRKSPRPAGPQLFLPDPDP	C9orf142_S152	24.2897	24.2245	25.0364	24.254	24.4607	24.6601	25.2549	24.8707	24.3273	24.3174	24.6612	25.4875
6879	Q9BUW7	UPF0184 protein C9orf16	C9orf16	S	82	RLEFQQQLGEAPSDASP______________	C9orf16_S82	23.5865	23.5056	23.4403	22.0871	NA	22.8786	NA	21.9602	22.3105	22.9316	22.9011	22.5909	+	5
5771	Q8IXQ3	Uncharacterized protein C9orf40	C9orf40	S	69	RKRKIDAGTMAEPSASPSKRRDSGDNSAPSG	C9orf40_S69	24.6189	24.8538	25.1343	25.0618	24.9861	25.1607	25.4019	25.4896	25.3844	25.1025	25.113	NA	+	10
7527	Q9NZ63	Uncharacterized protein C9orf78	C9orf78	S	261	RPLRVGDTEKPEPERSPPNRKRPANEKATDD	C9orf78_S261	29.1724	28.8646	29.0955	28.625	28.0507	28.1433	27.534	27.822	27.683	28.2509	27.585	27.8555
5844	Q8N1Q1	Carbonic anhydrase 13	CA13	S	5	___________MSRLSWGYREHNGPIHWKEF	CA13_S5	25.2202	25.0479	25.4661	24.4512	24.5836	24.6691	24.4268	24.6812	24.5784	24.7359	24.9396	24.9804
4759	Q16790	Carbonic anhydrase 9	CA9	S	448	VQMRRQHRRGTKGGVSYRPAEVAETGA____	CA9_S448	22.5404	22.8402	22.6968	23.39	23.4751	23.4523	NA	NA	NA	22.5774	22.4406	21.8765
7286	Q9H8G2	Caspase activity and apoptosis inhibitor 1	CAAP1	S	311	KDIEKSVNEILGLAESSPNEPKAATLAVPPP	CAAP1_S311	24.2387	24.29	23.9819	NA	NA	NA	NA	NA	NA	NA	NA	24.3205
7287	Q9H8G2	Caspase activity and apoptosis inhibitor 1	CAAP1	S	312	DIEKSVNEILGLAESSPNEPKAATLAVPPPE	CAAP1_S312	23.6142	23.2948	23.2577	22.6447	22.4718	22.8051	22.0088	22.3116	23.1674	23.0458	22.6696	22.9377
6117	V9GYB4	CDK5 and ABL1 enzyme substrate 1	CABLES1	S	71	EQLQRSRRRLISQRSSLETLEDIEENAPLRR	CABLES1_S71	NA	24.132	23.7395	NA	NA	NA	NA	NA	NA	23.7399	23.3234	23.6756	+	2
7303	Q9HB71	Calcyclin-binding protein	CACYBP	S	3	_____________MASEELQKDLEEVKVLLE	CACYBP_S3	23.0274	23.1878	22.8903	22.6897	22.4205	22.5061	22.9762	22.4014	22.5526	22.0853	22.2486	NA	+	10
8674	F8VPD4	CAD protein	CAD	T	1770	PQLPPSAPATSEMTTTPERPRRGIPGLPDGR	CAD_T1770	23.0196	23.0432	23.1391	22.7034	23.866	NA	23.9526	23.7617	23.4468	23.4654	24.1651	24.2281	+	9
1442	F8VPD4	CAD protein	CAD	S	1837	PDGTCYPPPPVPRQASPQNLGTPGLLHPQTS	CAD_S1837	28.717	29.023	29.4063	28.0471	27.7194	27.9646	26.134	26.0389	23.1475	24.3762	25.7986	24.0096
1440	F8VPD4	CAD protein	CAD	S	1796	LPDGRFHLPPRIHRASDPGLPAEEPKEKSSR	CAD_S1796	25.6476	26.1206	25.9839	26.2228	26.1323	26.1083	26.7634	26.5638	26.5229	26.6452	26.3785	26.2447
1443	F8VPD4	CAD protein	CAD	S	1343	LVINLSMRGAGGRRLSSFVTKGYRTRRLAAD	CAD_S1343	22.6514	22.8248	22.7336	22.572	22.8157	22.5076	23.547	22.7514	22.1997	22.0933	22.1361	22.8442
4024	Q05682-5	Caldesmon	CALD1	S	196	DKEKEEEEEEKPKRGSIGENQIKDEKIKKDK	CALD1_S196	25.6264	24.9643	25.3684	27.4305	26.0998	25.7555	25.8754	NA	25.1737	24.5194	NA	NA	+	1
4022	Q05682	Caldesmon	CALD1	S	202	DKEKEEEEEEKPKRGSIGENQVEVMVEEKTT	CALD1_S202	23.5662	23.6289	23.676	23.2235	22.7129	22.8973	22.5062	22.6903	22.971	22.1281	22.0469	22.5136	+	1;4
4023	Q05682-5	Caldesmon	CALD1	S	7	_________MLGGSGSHGRRSLAALSQIAYQ	CALD1_S7	21.3202	21.5106	21.2935	21.9548	21.9878	22.2464	21.9392	NA	21.8267	22.6375	21.7636	21.6467
2179	O43852	Calumenin	CALU	S	44	HHEPQLSDKVHNDAQSFDYDHDAFLGAEEAK	CALU_S44	25.5898	25.63	26.7011	28.1372	28.4223	28.3948	27.1774	27.15	27.4642	27.2721	27.3988	27.7511	+	3
9696	O43852	Calumenin	CALU	Y	47	PQLSDKVHNDAQSFDYDHDAFLGAEEAKTFD	CALU_Y47	NA	NA	25.3879	26.9549	26.9694	27.0711	24.5749	25.7836	26.0585	26.1737	26.0579	25.9105	+	3
978	D6R938	Calcium/calmodulin-dependent protein kinase type II subunit delta	CAMK2D	S	471	RRDGKWQNVHFHRSGSPTVPIK_________;RRDGKWQNVHFHRSGSPTVPIKPPCIPNGKE	CAMK2D_S471	NA	21.6355	NA	NA	NA	NA	NA	NA	NA	NA	NA	NA
8594	D6R938	Calcium/calmodulin-dependent protein kinase type II subunit delta	CAMK2D	T	336	KKPDGVKESTESSNTTIEDEDVKARKQEIIK	CAMK2D_T336	24.073	NA	NA	NA	24.292	NA	24.2652	24.6442	NA	24.5958	NA	NA
8638	E9PBG7	Calcium/calmodulin-dependent protein kinase type II subunit delta	CAMK2D	T	371	HNPDGNKESTESSNTTIEDEDVKARKQEIIK	CAMK2D_T371	24.073	NA	NA	NA	24.292	NA	24.2652	24.6442	NA	24.5958	NA	NA
977	D6R938	Calcium/calmodulin-dependent protein kinase type II subunit delta	CAMK2D	S	329	FSAKSLLKKPDGVKESTESSNTTIEDEDVKA	CAMK2D_S329	21.9857	21.2769	22.1317	25.0441	24.4096	NA	25.9319	NA	20.9593	21.3948	22.3614	22.3438
8593	D6R938	Calcium/calmodulin-dependent protein kinase type II subunit delta	CAMK2D	T	335	LKKPDGVKESTESSNTTIEDEDVKARKQEII	CAMK2D_T335	NA	24.2474	23.8957	24.3701	NA	24.4363	NA	NA	24.6077	NA	24.6136	24.0504
8637	E9PBG7	Calcium/calmodulin-dependent protein kinase type II subunit delta	CAMK2D	T	370	IHNPDGNKESTESSNTTIEDEDVKARKQEII	CAMK2D_T370	NA	24.2474	23.8957	24.3701	NA	24.4363	NA	NA	24.6077	NA	24.6136	24.0504
6631	Q96RR4-5	Calcium/calmodulin-dependent protein kinase kinase 2	CAMKK2	S	468	FGNPFEGSRREERSLSAPGNLLTKQGSEDNL	CAMKK2_S468	28.4025	NA	28.7233	NA	NA	NA	NA	28.743	NA	28.5878	28.8133	NA
6630	Q96RR4-5	Calcium/calmodulin-dependent protein kinase kinase 2	CAMKK2	S	479	ERSLSAPGNLLTKQGSEDNLQGTDPPPVGEE	CAMKK2_S479	NA	20.1643	20.0076	18.8479	19.7349	NA	19.4568	20.004	20.1785	NA	NA	19.5788
3487	P49069	Calcium signal-modulating cyclophilin ligand	CAMLG	S	55	SEQRINRIMGFHRPGSGAEEESQTKSKQQDS	CAMLG_S55	22.8204	22.8392	22.8465	23.2121	23.2629	22.8521	23.2586	23.2693	23.0921	22.8114	22.9434	22.9203
5044	Q5T5Y3	Calmodulin-regulated spectrin-associated protein 1	CAMSAP1	S	1080	QDHKVKAPVHFVEPLSPTGVAGHRKAPRLGQ	CAMSAP1_S1080	24.6197	24.7921	24.9482	25.4364	25.5611	25.2623	26.0321	25.5634	25.2852	25.0128	25.3645	26.2763
5047	Q5T5Y3	Calmodulin-regulated spectrin-associated protein 1	CAMSAP1	S	862	SCPAPLTTWRQKREQSPSQHGKDPASLLASE	CAMSAP1_S862	NA	NA	NA	23.9314	24.4082	24.385	23.4902	23.9894	23.2232	NA	NA	NA	+	8
5043	Q5T5Y3	Calmodulin-regulated spectrin-associated protein 1	CAMSAP1	S	563	ADVVPQQADPEFPRASPRALGLTANARSPQG	CAMSAP1_S563	23.7483	24.2513	24.1461	24.0367	24.182	24.0921	25.0945	24.6227	24.7693	24.2443	24.6377	24.4994
5048	Q5T5Y3	Calmodulin-regulated spectrin-associated protein 1	CAMSAP1	S	722	ADEDTEGRLYVSCSKSPNSHDSEPWTLLRQD	CAMSAP1_S722	21.3121	21.8105	21.9508	23.266	23.5652	23.6883	22.7482	23.0169	22.8154	23.291	23.2053	23.3638	+	3
5045	Q5T5Y3	Calmodulin-regulated spectrin-associated protein 1	CAMSAP1	S	738	PNSHDSEPWTLLRQDSDSDVVDIEEAEHDFM	CAMSAP1_S738	22.3263	NA	22.9575	21.5326	21.8181	22.9374	NA	NA	NA	23.7776	23.3575	23.5044
5046	Q5T5Y3	Calmodulin-regulated spectrin-associated protein 1	CAMSAP1	S	740	SHDSEPWTLLRQDSDSDVVDIEEAEHDFMGE	CAMSAP1_S740	22.3263	NA	22.9575	21.5326	21.8181	22.9374	NA	NA	NA	23.7776	23.3575	23.5044
9090	Q08AD1-2	Calmodulin-regulated spectrin-associated protein 2	CAMSAP2	T	837	KESMENPQAKWLKSPTTPIDPEKQWNLASPS	CAMSAP2_T837	NA	NA	NA	25.027	24.9463	NA	NA	NA	NA	NA	NA	NA
4059	Q08AD1-2	Calmodulin-regulated spectrin-associated protein 2	CAMSAP2	S	572	QEMSILNSNIKLNQSSPDNVTDTKGALSPIT	CAMSAP2_S572	NA	23.7011	NA	25.8431	NA	24.7676	24.7067	25.9454	26.598	23.2066	NA	NA	+
4062	Q08AD1-2	Calmodulin-regulated spectrin-associated protein 2	CAMSAP2	S	437	SVQRSTPNRGITRSISNEGLTLNNSHVSKHI	CAMSAP2_S437	25.5754	25.5913	25.5188	24.9007	24.3206	24.1925	24.2255	24.3448	24.2787	24.6674	24.1929	24.6412
4061	Q08AD1-2	Calmodulin-regulated spectrin-associated protein 2	CAMSAP2	S	1292	SGKRTPRSESVEGFLSPSRCGSRNGEKDWEN	CAMSAP2_S1292	24.7885	24.6414	24.6379	23.9377	24.1446	24.1716	NA	22.6057	24.4691	24.5407	24.6928	24.4205	+	6
4063	Q08AD1-2	Calmodulin-regulated spectrin-associated protein 2	CAMSAP2	S	835	DIKESMENPQAKWLKSPTTPIDPEKQWNLAS	CAMSAP2_S835	23.2514	23.4657	23.4955	23.5198	23.4477	23.1672	22.9287	23.083	23.3507	23.3504	23.3461	23.6935
4064	Q08AD1-2	Calmodulin-regulated spectrin-associated protein 2	CAMSAP2	S	1121	PPEKADVPVEKYDGESDKEQFDDDQKVCCGF	CAMSAP2_S1121	25.1486	24.6899	24.8108	24.4413	23.9776	22.9723	23.3777	24.0138	NA	23.629	23.0782	23.1077	+	1;6
4060	Q08AD1-2	Calmodulin-regulated spectrin-associated protein 2	CAMSAP2	S	992	TPPRSVDSLPRLRRFSPSQVPIQTRSFVCFG	CAMSAP2_S992	23.2809	23.1306	23.5613	23.2818	22.3408	22.6591	23.0787	22.7579	NA	22.1816	NA	23.039
9091	Q08AD1-2	Calmodulin-regulated spectrin-associated protein 2	CAMSAP2	T	838	ESMENPQAKWLKSPTTPIDPEKQWNLASPSE	CAMSAP2_T838	21.5375	22.0911	22.2227	22.5162	22.2901	22.3413	21.5261	22.1562	22.4006	22.8733	22.8237	22.6511
7576	Q9P1Y5	Calmodulin-regulated spectrin-associated protein 3	CAMSAP3	S	334	PDFVQVKDLPDGHAASPRGTEASPPQNNSGS	CAMSAP3_S334	26.0551	25.366	25.8135	26.0815	26.3252	25.6629	25.1399	26.5434	24.7911	25.0121	25.0298	25.2992
7574	Q9P1Y5	Calmodulin-regulated spectrin-associated protein 3	CAMSAP3	S	1074	AHNNLGVKRPTSRAPSPSGLMSPSRLPGSRE	CAMSAP3_S1074	23.8349	23.8698	24.2163	23.886	23.8382	23.7509	24.0606	24.3202	24.1919	24.651	24.6319	24.6255	+	2;7
7575	Q9P1Y5	Calmodulin-regulated spectrin-associated protein 3	CAMSAP3	S	685	EGQGEPTSRPKAVTFSPDLGPVPHEGLGEYN	CAMSAP3_S685	23.6161	NA	23.0564	23.4424	23.5266	23.5729	NA	22.9343	NA	21.6687	NA	22.5099	+	11
7578	Q9P1Y5	Calmodulin-regulated spectrin-associated protein 3	CAMSAP3	S	368	VFTFRHPLLSSGGPQSPLRGSTGSLKSSPSM	CAMSAP3_S368	24.0716	24.1087	24.2408	23.2847	23.0477	23.4143	24.2034	23.6752	NA	23.5481	23.6919	24.2056	+	6
7579	Q9P1Y5	Calmodulin-regulated spectrin-associated protein 3	CAMSAP3	S	814	TPPHDVDSLPHLRKFSPSQVPVQTRSSILLA	CAMSAP3_S814	22.0324	22.7841	22.2683	23.1019	23.0012	23.2349	23.3865	22.8218	22.773	23.0273	22.8848	23.1082
7577	Q9P1Y5	Calmodulin-regulated spectrin-associated protein 3	CAMSAP3	S	341	DLPDGHAASPRGTEASPPQNNSGSSSPVFTF	CAMSAP3_S341	23.3899	22.6574	23.3123	NA	NA	21.7288	21.6644	22.8405	21.7545	22.2445	22.2061	NA
7580	Q9P1Y5	Calmodulin-regulated spectrin-associated protein 3	CAMSAP3	S	431	DVDVVMGDPVLLRSVSSDSLGPPRPAPARTP	CAMSAP3_S431	22.686	22.5507	22.2863	22.3307	21.9981	21.5603	22.2952	22.3151	21.8942	22.7532	22.253	22.1312
3160	P27824	Calnexin	CANX	S	583	EDRKPKAEEDEILNRSPRNRKPRRE______	CANX_S583	33.5156	33.5111	33.5113	33.1228	33.8841	33.8841	33.8841	33.8841	33.8841	33.8841	33.5136	33.8841
3162	P27824	Calnexin	CANX	S	564	EEKQKSDAEEDGGTVSQEEEDRKPKAEEDEI	CANX_S564	28.2844	27.8746	28.2982	30.1595	28.9678	29.2885	28.609	30.0343	28.0421	27.6844	27.6944	27.6928
3161	P27824	Calnexin	CANX	S	554	DEEEEGEEKLEEKQKSDAEEDGGTVSQEEED	CANX_S554	23.9272	24.4153	24.5773	25.9986	26.0421	25.8507	26.2756	26.478	26.0951	26.2441	26.054	25.4898	+	3
9072	Q01518	Adenylyl cyclase-associated protein 1	CAP1	T	307	PVRSGPKPFSAPKPQTSPSPKRATKKEPAVL	CAP1_T307	23.3666	23.4125	NA	22.104	23.613	NA	23.5013	23.4872	23.2456	NA	24.6553	NA
3937	Q01518	Adenylyl cyclase-associated protein 1	CAP1	S	308	VRSGPKPFSAPKPQTSPSPKRATKKEPAVLE	CAP1_S308	30.5084	30.1785	30.4981	30.6777	30.251	29.4713	30.9522	30.8863	30.5208	28.9576	29.883	29.9643
3938	Q01518	Adenylyl cyclase-associated protein 1	CAP1	S	310	SGPKPFSAPKPQTSPSPKRATKKEPAVLELE	CAP1_S310	28.4564	28.6679	28.5253	27.4013	27.208	26.734	26.6731	26.8336	27.2313	27.598	27.5329	27.7585	+	4
3668	P52907	F-actin-capping protein subunit alpha-1	CAPZA1	S	9	_______MADFDDRVSDEEKVRIAAKFITHA	CAPZA1_S9	26.2242	26.4316	26.4242	26.6077	26.4707	26.4866	26.1673	26.2847	26.697	26.2973	26.3773	26.0755
3433	P47755	F-actin-capping protein subunit alpha-2	CAPZA2	S	9	_______MADLEEQLSDEEKVRIAAKFIIHA	CAPZA2_S9	25.2931	25.3929	25.4016	24.8209	24.7369	24.8734	23.8472	24.2174	24.7711	24.3841	24.2692	24.6072
8115	Q9Y2V2	Calcium-regulated heat stable protein 1	CARHSP1	S	52	NVVPSPLPTRRTRTFSATVRASQGPVYKGVC	CARHSP1_S52	31.2249	31.1218	30.9189	30.5304	30.4825	30.388	30.693	30.5037	30.5744	30.9572	30.679	30.5172
8109	Q9Y2V2	Calcium-regulated heat stable protein 1	CARHSP1	S	30	QASVGLLDTPRSRERSPSPLRGNVVPSPLPT	CARHSP1_S30	28.6279	28.7907	28.9087	28.2746	28.5604	28.3651	27.6761	28.024	28.2377	29.6369	28.9079	29.3097
8110	Q9Y2V2	Calcium-regulated heat stable protein 1	CARHSP1	S	32	SVGLLDTPRSRERSPSPLRGNVVPSPLPTRR	CARHSP1_S32	28.6279	28.7907	28.9087	28.2746	28.5604	28.3651	27.6761	28.024	28.2377	29.6369	28.9079	29.3097
8111	Q9Y2V2	Calcium-regulated heat stable protein 1	CARHSP1	S	41	SRERSPSPLRGNVVPSPLPTRRTRTFSATVR	CARHSP1_S41	28.212	28.3638	28.5184	27.9364	28.2831	28.0923	28.1831	28.0519	28.0563	29.1416	28.6335	29.0947
8114	Q9Y2V2	Calcium-regulated heat stable protein 1	CARHSP1	S	26	PPTHQASVGLLDTPRSRERSPSPLRGNVVPS	CARHSP1_S26	24.8444	NA	25.7681	25.37	25.4752	25.6497	26.086	25.6086	25.766	25.9655	25.7705	26.1414	+	3
8112	Q9Y2V2	Calcium-regulated heat stable protein 1	CARHSP1	S	146	LAPGTKHETWSGHVISS______________	CARHSP1_S146	24.4479	24.9368	24.7172	25.2349	25.3114	25.1327	24.3335	24.4725	24.7035	24.3986	24.6596	24.725
3522	P49589-3	Cysteine--tRNA ligase, cytoplasmic	CARS	S	390	GDQKALQEGEGDLSISADRLSEKRSPNDFAL	CARS_S390	23.6905	23.3557	23.5913	23.1812	23.456	23.4197	23.0902	23.2041	23.4108	22.7603	23.0319	23.2579
3523	P49589-3	Cysteine--tRNA ligase, cytoplasmic	CARS	S	117	SPPAGTQPCRLHLYNSLTRNKEVFIPQDGKK	CARS_S117	23.011	23.2923	23.3917	22.9743	23.0735	23.1085	23.2882	22.8262	23.0001	22.9476	22.8335	23.1099
3524	P49589-3	Cysteine--tRNA ligase, cytoplasmic	CARS	S	102	CRLQASKGRRVQPQWSPPAGTQPCRLHLYNS	CARS_S102	22.4653	22.9096	22.865	22.4545	22.5425	22.3013	22.5931	22.2088	22.3436	22.7954	22.4147	22.1951
2079	O15234	Protein CASC3	CASC3	S	148	EEKPDTKSTVTGERQSGDGQESTEPVENKVG	CASC3_S148	NA	NA	NA	20.7583	NA	NA	NA	27.2431	NA	NA	NA	NA
2077	O15234	Protein CASC3	CASC3	S	363	SYRSRRLEQTSVRDPSPEADAPVLGSPEKEE	CASC3_S363	24.7722	25.2413	25.0207	25.3521	25.3373	25.408	25.8417	25.7004	25.8174	25.1339	25.1441	25.138	+	8
2080	O15234	Protein CASC3	CASC3	S	265	PDDIKPRRIRKPRYGSPPQRDPNWNGERLNK	CASC3_S265	26.2396	26.3629	26.3883	25.0756	25.262	24.9562	25.3825	25.5072	25.4861	25.6737	25.6331	25.398	+	4
2078	O15234	Protein CASC3	CASC3	S	373	SVRDPSPEADAPVLGSPEKEEAASEPPAAAP	CASC3_S373	22.5002	23.0448	22.7375	23.0353	22.9784	23.2769	22.7113	22.8541	23.3717	23.0837	23.3856	22.7074
6225	Q8WXD9	Caskin-1	CASKIN1	S	1257	SPTPTSKKVPLPGPGSPEVKRAHGTPPPVSP	CASKIN1_S1257	22.149	22.6728	22.1234	22.9252	23.0161	22.7544	23.2333	23.1149	23.3394	22.1865	22.7524	22.8996
6229	Q8WXE0-2	Caskin-2	CASKIN2	S	321	PRVGLSPDSPAGDRNSVGSEGSVGSIRSAGS	CASKIN2_S321	24.2259	24.8174	24.6585	24.5346	24.64	24.4019	24.9665	24.6685	24.9355	24.1379	24.1037	24.0083
6228	Q8WXE0-2	Caskin-2	CASKIN2	S	389	SLADNLSHRPLANCRSGEQIFTQDVRPEQLL	CASKIN2_S389	23.9467	23.9942	24.2216	21.5613	22.118	22.2533	20.8621	NA	20.8088	22.0167	21.151	22.0429	+	4
24	A0A087WTW5	CASP8-associated protein 2	CASP8AP2	S	20	DDNGDGTSLFDVFSASPLKNNDEGSLDIYAG	CASP8AP2_S20	NA	21.685	21.7173	NA	NA	NA	NA	22.3824	22.3177	NA	22.2855	NA
26	A0A087WTW5	CASP8-associated protein 2	CASP8AP2	S	940	CKNSPLDELEEGEIRSDSETSKPQESFEKNS	CASP8AP2_S940	23.1025	NA	23.5603	24.4034	24.0154	24.3471	NA	23.9683	24.4877	24.1357	24.1966	23.6685	+	11
25	A0A087WTW5	CASP8-associated protein 2	CASP8AP2	S	567	KDLKLSFMKKLNLTLSPAKKQPVSQDNQHKI	CASP8AP2_S567	21.6692	21.9239	21.6416	22.1758	22.2427	21.9632	22.7663	22.8275	22.7204	21.6548	21.7017	21.9426	+	8
436	A0A0C4DGB5	Calpastatin	CAST	S	621	DTSSDKDLDDALDKLSDSLGQRQPDPDENKP;TSQSDKDLDDALDKLSDSLGQRQPDPDENKP	CAST_S621	24.6333	24.3379	24.5954	23.8317	24.0948	24.4439	22.8336	23.3919	23.4211	24.2373	23.4271	24.4
438	A0A0C4DGB5	Calpastatin	CAST	S	289	PDDAIDALSSDFTCGSPTAAGKKTEKEESTE	CAST_S289	23.9038	23.8449	23.8443	23.7081	23.8304	24.1227	23.3331	23.0252	23.645	23.0422	23.315	23.1427
437	A0A0C4DGB5	Calpastatin	CAST	S	623	QSDKDLDDALDKLSDSLGQRQPDPDENKPME;SSDKDLDDALDKLSDSLGQRQPDPDENKPME	CAST_S623	24.3619	24.509	24.1336	23.9511	23.8274	23.9598	24.0678	24.0324	23.4815	23.262	23.4903	23.0838
441	A0A0C4DGB5	Calpastatin	CAST	S	179	TAISGKPGDKKKEKKSLTPAVPVESKPDKPS	CAST_S179	23.3719	23.3832	23.5336	23.2851	23.6488	23.065	23.6166	23.0489	21.928	22.3447	22.5175	22.7987
439	A0A0C4DGB5	Calpastatin	CAST	S	486	LKGTVPDDAVEALADSLGKKEADPEDGKPVM	CAST_S486	22.7862	22.8451	22.5039	21.6977	22.1086	22.2729	22.2594	21.819	22.1832	22.096	21.6606	22.2164
440	A0A0C4DGB5	Calpastatin	CAST	S	412	PLLPEPEEKPKPRSESELIDELSEDFDRSEC	CAST_S412	23.5208	23.3846	22.0741	20.7399	21.31	21.8037	21.1286	20.9681	NA	22.2617	22.0398	21.4051
888	C9JKI3	Caveolin	CAV1	S	6	__________MADELSEKQVYDAHTKEIDLV	CAV1_S6	26.5056	26.7409	26.7244	27.1649	26.8402	26.7596	27.691	27.4143	27.4493	26.9401	27.0841	26.6536
3993	Q03135	Caveolin-1	CAV1	S	37	GNIYKPNNKAMADELSEKQVYDAHTKEIDLV	CAV1_S37	27.0255	26.2246	27.0933	26.1018	26.364	26.0348	26.1491	26.1865	24.3909	25.3223	26.1143	25.9871
3617	P51636	Caveolin-2	CAV2	S	23	ADVQLFMDDDSYSHHSGLEYADPEKFADSDQ	CAV2_S23	NA	25.0943	NA	NA	NA	NA	NA	NA	NA	NA	NA	NA
3618	P51636	Caveolin-2	CAV2	S	36	HHSGLEYADPEKFADSDQDRDPHRLNSHLKL	CAV2_S36	NA	NA	NA	23.2191	NA	NA	NA	25.2891	NA	NA	NA	NA
3616	P51636	Caveolin-2	CAV2	S	20	TEKADVQLFMDDDSYSHHSGLEYADPEKFAD	CAV2_S20	NA	25.0943	NA	NA	NA	NA	NA	NA	NA	NA	23.6713	NA
3620	P51636	Caveolin-2	CAV2	S	154	VIIAPLCTSVGRCFSSVSLQLSQD_______	CAV2_S154	NA	31.2661	NA	NA	32.5143	32.1732	NA	NA	27.6965	26.6171	30.813	30.9105	+	2
3621	P51636	Caveolin-2	CAV2	S	156	IAPLCTSVGRCFSSVSLQLSQD_________	CAV2_S156	NA	31.2661	NA	NA	32.5143	32.1732	NA	NA	27.6965	26.6171	30.813	30.9105	+	2
3622	P51636	Caveolin-2	CAV2	S	160	CTSVGRCFSSVSLQLSQD_____________	CAV2_S160	NA	31.2661	NA	NA	32.5143	32.1732	NA	NA	27.6965	26.6171	30.813	30.9105	+	2
2144	O43439-5	Protein CBFA2T2	CBFA2T2	S	24	AFQLGPEKRVPAMPGSPVEVKIQSRSSPPTM	CBFA2T2_S24	NA	21.3927	NA	21.7558	21.5704	22.027	22.7964	22.5666	22.3024	21.6168	22.3414	NA
4411	Q13951-2	Core-binding factor subunit beta	CBFB	S	173	RSHREEMEARRQQDPSPGSNLGGGDDLKLR_	CBFB_S173	23.5773	23.1627	22.9187	NA	NA	NA	NA	NA	NA	NA	NA	22.751
3095	P22681	E3 ubiquitin-protein ligase CBL	CBL	S	452	RGSGSLLRQGAEGAPSPNYDDDDDERADDTL	CBL_S452	24.0111	23.6517	23.7362	23.4049	23.5436	24.0273	22.7525	22.878	23.0739	23.5448	23.471	22.5745
3096	P22681	E3 ubiquitin-protein ligase CBL	CBL	S	483	FMMKELAGAKVERPPSPFSMAPQASLPPVPP	CBL_S483	NA	22.8816	NA	NA	NA	23.3506	24.4379	NA	NA	23.6626	23.8047	22.9506	+	2
3093	P22681	E3 ubiquitin-protein ligase CBL	CBL	S	900	IEMAKNILREFVSISSPAHVAT_________	CBL_S900	22.8906	NA	22.7895	21.6958	22.1137	22.1149	NA	NA	NA	NA	NA	22.5576
4261	Q13185	Chromobox protein homolog 3	CBX3	S	95	QKAGKEKDGTKRKSLSDSESDDSKSKKKRDA	CBX3_S95	NA	NA	NA	25.6469	NA	NA	NA	25.0915	NA	NA	NA	NA
4260	Q13185	Chromobox protein homolog 3	CBX3	S	176	PQIVIAFYEERLTWHSCPEDEAQ________	CBX3_S176	25.0557	25.2894	25.1112	25.7888	25.8947	25.6642	24.985	25.1806	25.4749	25.6293	25.8646	25.5999
5256	Q6P1N0	Coiled-coil and C2 domain-containing protein 1A	CC2D1A	S	455	EGPEDEEDEVPKKQNSPVAPTAQPKAPPSRT	CC2D1A_S455	NA	NA	NA	22.982	NA	NA	NA	23.4372	NA	NA	NA	NA
5257	Q6P1N0	Coiled-coil and C2 domain-containing protein 1A	CC2D1A	S	239	PRVTLEGPSATAPASSPGLAKPQMPPGPCSP	CC2D1A_S239	24.1125	24.3899	24.355	25.181	24.9222	24.9541	25.4123	25.2073	25.2221	24.4557	24.7797	24.6532	+	8
9254	Q6P1N0	Coiled-coil and C2 domain-containing protein 1A	CC2D1A	T	120	AELNEVLGEEQKASETPPPVAQPKPEAPHPG	CC2D1A_T120	24.3441	24.3948	24.4232	24.3017	24.3677	24.0328	24.7251	24.414	24.1808	23.891	23.3705	24.3832
9325	Q8IX12-2	Cell division cycle and apoptosis regulator protein 1	CCAR1	T	612	QDEEEKDDGEAKEISTPTHWSKLDPKTMKVN	CCAR1_T612	NA	NA	NA	25.69	25.7076	NA	26.3885	NA	25.9457	NA	NA	NA
5765	Q8IX12-2	Cell division cycle and apoptosis regulator protein 1	CCAR1	S	611	EQDEEEKDDGEAKEISTPTHWSKLDPKTMKV	CCAR1_S611	24.5049	24.5278	24.5457	NA	NA	25.8263	NA	26.279	NA	25.0472	25.0762	25.8159	+	5
5831	Q8N163	Cell cycle and apoptosis regulator protein 2	CCAR2	S	678	FAGAKLEDSEVRSVASNQSEMEFSSLQDMPK	CCAR2_S678	27.1855	26.7711	26.6749	26.7482	26.8619	26.9173	25.6543	26.3614	26.8885	27.4989	27.5782	27.2666
5830	Q8N163	Cell cycle and apoptosis regulator protein 2	CCAR2	S	675	EEEFAGAKLEDSEVRSVASNQSEMEFSSLQD	CCAR2_S675	27.1364	26.6525	26.5417	26.5586	26.679	26.7033	25.4663	26.0687	26.6161	27.4989	27.5014	27.168
5832	Q8N163	Cell cycle and apoptosis regulator protein 2	CCAR2	S	681	AKLEDSEVRSVASNQSEMEFSSLQDMPKELD	CCAR2_S681	26.2171	25.4141	25.4801	25.1016	25.2663	25.3287	24.8288	25.2247	25.7802	26.6502	26.3402	26.2851
6501	Q96HB5-2	Coiled-coil domain-containing protein 120	CCDC120	S	348	SDRASLFVARTRRSNSSEALLVDRAAGGGAG	CCDC120_S348	23.3575	23.3172	23.1949	23.8657	23.8314	23.4005	24.0811	24.0066	23.61	24.0306	24.3506	24.1698
6500	Q96HB5-2	Coiled-coil domain-containing protein 120	CCDC120	S	274	YGDLKSRRNSVASPTSPTRSLPRSASSFEGR	CCDC120_S274	NA	20.0079	NA	23.34	NA	18.2291	NA	24.8206	NA	NA	NA	NA
6438	Q96CT7	Coiled-coil domain-containing protein 124	CCDC124	S	141	VPLEENVNRRVLEEGSVEARTIEDAIAVLSV	CCDC124_S141	26.1081	25.5772	NA	NA	NA	24.5236	NA	NA	24.3513	24.6529	24.6762	24.6588	+	2
6518	Q96JG6	Coiled-coil domain-containing protein 132	CCDC132	S	492	NFSILQLHEFKFMEQSRSPSVSPSKQPVSTS	CCDC132_S492	NA	NA	NA	25.4674	NA	NA	25.6468	NA	NA	NA	NA	23.2094
6519	Q96JG6	Coiled-coil domain-containing protein 132	CCDC132	S	494	SILQLHEFKFMEQSRSPSVSPSKQPVSTSSK	CCDC132_S494	25.1391	24.9832	25.4549	26.302	25.8692	24.8323	26.6497	26.9169	25.2982	25.5336	25.9923	25.4176
6520	Q96JG6	Coiled-coil domain-containing protein 132	CCDC132	S	498	LHEFKFMEQSRSPSVSPSKQPVSTSSKTVTL	CCDC132_S498	24.8358	24.9832	25.1993	25.0931	25.1568	24.8323	25.3223	25.6448	25.2982	25.5336	25.6591	25.4176
6521	Q96JG6	Coiled-coil domain-containing protein 132	CCDC132	S	559	YESDEQEKSAYQEYDSDSDVPEELKRDYVDE	CCDC132_S559	25.9718	25.6657	25.5013	24.2341	24.3443	23.9799	24.1958	24.7628	24.3438	26.4547	25.6686	25.7014	+	5
6522	Q96JG6	Coiled-coil domain-containing protein 132	CCDC132	S	561	SDEQEKSAYQEYDSDSDVPEELKRDYVDEQT	CCDC132_S561	23.8605	23.9813	23.7462	21.7943	22.1962	21.9033	NA	23.0212	NA	24.6888	24.0684	24.335	+	5
7214	Q9H6E4	Coiled-coil domain-containing protein 134	CCDC134	S	225	EEKRKEIRKGPRISRSQSEL___________	CCDC134_S225	21.9563	NA	21.4982	23.1361	22.9831	22.4491	NA	NA	21.9062	22.6192	22.4666	21.8503
283	C9JU82	Coiled-coil domain-containing protein 14	CCDC14	S	296	TRSTPEKKSPLSKRLSPQPQIRAATTQLVSN	CCDC14_S296	NA	NA	NA	23.9662	NA	NA	23.6784	23.495	NA	NA	NA	NA
7553	Q9P0B6	Coiled-coil domain-containing protein 167	CCDC167	S	42	RDLEAVNSRLHSRELSPEARRSLEKEKNSLM	CCDC167_S42	26.4212	25.2982	25.7701	25.3409	26.1161	25.0923	24.0892	25.2201	24.6281	25.1741	25.4569	25.7353
1820	J3KP97	Coiled-coil domain-containing protein 18	CCDC18	S	1409	FHTSFSKCTKLRRSISASDLTFKIHGDEDLS	CCDC18_S1409	22.2485	22.3315	22.4325	22.728	22.313	22.6193	NA	21.7809	22.4207	22.3582	22.5109	22.3519
9436	Q96MW1	Coiled-coil domain-containing protein 43	CCDC43	T	139	EKQRKAALLAQYADVTDEEDEADEKDDSGAT	CCDC43_T139	27.9708	27.7365	27.841	28.0607	28.1971	28.1838	27.4586	27.7739	27.8331	27.9438	28.0259	27.4322
4731	Q16204	Coiled-coil domain-containing protein 6	CCDC6	S	352	FNEMSAQGLRPRTVSSPIPYTPSPSSSRPIS	CCDC6_S352	24.5828	25.1846	23.8453	NA	NA	NA	22.675	22.8601	22.7815	23.2523	24.363	NA	+	4
4730	Q16204	Coiled-coil domain-containing protein 6	CCDC6	S	351	YFNEMSAQGLRPRTVSSPIPYTPSPSSSRPI	CCDC6_S351	25.9503	23.8116	23.8453	23.7411	23.8839	NA	23.7755	24.2211	22.7815	24.3634	23.3166	NA
4728	Q16204	Coiled-coil domain-containing protein 6	CCDC6	S	328	ERREALCRQLSESESSLEMDDERYFNEMSAQ	CCDC6_S328	23.0792	22.4146	22.4369	21.9497	22.4215	NA	NA	NA	21.8011	20.9015	21.8444	NA
4724	Q16204	Coiled-coil domain-containing protein 6	CCDC6	S	244	RILQEKLDQPVSAPPSPRDISMEIDSPENMM	CCDC6_S244	26.8878	27.2969	27.3257	27.0639	27.1342	27.0805	27.3987	27.5361	27.5239	27.9051	28.0302	27.7017
4723	Q16204	Coiled-coil domain-containing protein 6	CCDC6	S	240	EAEKRILQEKLDQPVSAPPSPRDISMEIDSP	CCDC6_S240	26.2322	26.5191	26.7866	26.339	26.2806	26.2612	25.8447	26.266	26.3922	27.2945	27.3959	26.8918
4729	Q16204	Coiled-coil domain-containing protein 6	CCDC6	S	52	GGGGGGGGKSGGIVISPFRLEELTNRLASLQ	CCDC6_S52	25.4258	25.0415	25.4033	24.1795	24.4554	24.6993	24.0006	23.6786	23.5618	23.8281	23.2689	24.6044
4722	Q16204	Coiled-coil domain-containing protein 6	CCDC6	S	254	VSAPPSPRDISMEIDSPENMMRHIRFLKNEV	CCDC6_S254	24.0748	23.7056	24.1284	23.2712	23.6113	24.084	21.7837	NA	23.0932	23.6654	23.3803	23.9209	+	6
4725	Q16204	Coiled-coil domain-containing protein 6	CCDC6	S	367	SPIPYTPSPSSSRPISPGLSYASHTVGFTPP	CCDC6_S367	25.4638	24.3936	24.4075	24.6032	24.766	23.6321	24.6681	24.7825	22.7815	24.7978	22.4805	22.9288
4727	Q16204	Coiled-coil domain-containing protein 6	CCDC6	S	325	REMERREALCRQLSESESSLEMDDERYFNEM	CCDC6_S325	NA	NA	NA	NA	23.2227	22.8316	NA	NA	NA	NA	23.3052	22.2671
4726	Q16204	Coiled-coil domain-containing protein 6	CCDC6	S	323	LQREMERREALCRQLSESESSLEMDDERYFN	CCDC6_S323	21.8252	21.8829	22.0633	22.9236	23.0471	22.8072	22.2497	22.7639	22.5611	23.1698	22.8052	22.7472
8340	Q9Y6R9-2	Coiled-coil domain-containing protein 61	CCDC61	S	196	LREQQQQRNRLGSGGSGDGPSVSWSRQTQPP	CCDC61_S196	20.7895	21.3997	21.6635	21.5103	21.0069	21.4312	22.3214	22.4178	22.2406	22.0555	22.0988	21.4075
1420	F5H777	Coiled-coil domain-containing protein 82	CCDC82	S	131	IKHRNIDLQDQEKHLSQEDNDLNKQTGQIIE	CCDC82_S131	NA	NA	NA	NA	NA	NA	NA	24.7309	NA	NA	NA	NA
7219	Q9H6F5	Coiled-coil domain-containing protein 86	CCDC86	S	47	LVEFESNPEETREPGSPPSVQRAGLGSPERP	CCDC86_S47	27.3856	27.5624	27.7191	27.4367	27.4718	27.3981	26.9689	27.2835	27.5627	27.2141	27.2495	27.2709
7216	Q9H6F5	Coiled-coil domain-containing protein 86	CCDC86	S	58	REPGSPPSVQRAGLGSPERPPKTSPGSPRLQ	CCDC86_S58	24.2826	26.7363	24.0307	26.2662	26.5928	26.8614	27.6829	27.1033	26.0938	24.0728	25.7763	25.6205
7221	Q9H6F5	Coiled-coil domain-containing protein 86	CCDC86	S	18	TPLRRSRRLGGLRPESPESLTSVSRTRRALV	CCDC86_S18	26.508	26.5672	26.2876	25.4879	25.5433	25.0459	25.2172	25.5801	25.0236	24.4502	23.9785	24.7832	+	1;4
7222	Q9H6F5	Coiled-coil domain-containing protein 86	CCDC86	S	91	AGLESPQGQPEPGAASPQRQQDLHLESPQRQ	CCDC86_S91	25.1074	25.296	25.5493	24.6946	24.9039	24.4855	25.2055	25.1585	25.2595	25.2209	24.917	24.6218
7224	Q9H6F5	Coiled-coil domain-containing protein 86	CCDC86	S	110	QQDLHLESPQRQPEYSPESPRCQPKPSEEAP	CCDC86_S110	24.1846	24.1915	23.9667	22.6044	23.0226	23.6156	23.0563	23.1326	23.9152	24.7997	24.0174	24.4163
7217	Q9H6F5	Coiled-coil domain-containing protein 86	CCDC86	S	66	VQRAGLGSPERPPKTSPGSPRLQQGAGLESP	CCDC86_S66	24.2826	24.1423	24.0307	22.6632	22.9874	22.772	23.4387	22.9684	22.948	24.0728	23.756	23.5078	+	5
7218	Q9H6F5	Coiled-coil domain-containing protein 86	CCDC86	S	69	AGLGSPERPPKTSPGSPRLQQGAGLESPQGQ	CCDC86_S69	24.2826	24.1423	24.0307	22.6632	22.9874	22.772	23.4387	22.9684	22.948	24.0728	23.756	23.5078	+	5
7223	Q9H6F5	Coiled-coil domain-containing protein 86	CCDC86	S	102	PGAASPQRQQDLHLESPQRQPEYSPESPRCQ	CCDC86_S102	23.3075	23.3753	22.9603	22.6044	23.0226	22.562	23.0563	23.1326	23.045	24.1819	23.4988	23.5526
7225	Q9H6F5	Coiled-coil domain-containing protein 86	CCDC86	S	113	LHLESPQRQPEYSPESPRCQPKPSEEAPKCS	CCDC86_S113	22.0451	21.6467	22.7446	22.3386	22.5773	22.3617	22.3548	22.4001	22.7846	22.8303	22.8068	22.4959
4823	Q3V6T2-4	Girdin	CCDC88A	S	1673	LEESNKLTSVQIKSSSQENLLDEVMKSLSVS	CCDC88A_S1673	25.3533	NA	NA	25.4999	NA	25.6697	24.2356	24.6336	24.8189	NA	NA	NA	+
4822	Q3V6T2-4	Girdin	CCDC88A	S	1386	KLEEKIMDQYKFYDPSPPRRRGNWITLKMRK	CCDC88A_S1386	23.5757	23.7511	23.8377	23.6452	23.8519	23.7752	23.5034	23.6292	23.8067	23.8732	24.1496	24.075
7594	Q9P219	Protein Daple	CCDC88C	S	227	DLTQERDYLQAQHPPSPIKSSSADSTPSPTS	CCDC88C_S227	20.9085	21.174	20.9711	21.899	22.0625	22.3693	22.8514	22.1213	21.8361	22.3068	22.0506	21.7041
6912	Q9BW85	Coiled-coil domain-containing protein 94	CCDC94	S	211	AALLEEARKRRLLEDSDSEDEAAPSPLQPAL	CCDC94_S211	28.6643	28.2224	28.0065	26.3686	26.5515	26.6082	25.95	26.2766	26.3712	27.5834	27.5693	27.1642	+	5
6913	Q9BW85	Coiled-coil domain-containing protein 94	CCDC94	S	213	LLEEARKRRLLEDSDSEDEAAPSPLQPALRP	CCDC94_S213	28.6643	28.2224	28.0065	26.3686	26.5515	26.6082	25.95	26.2766	26.3712	27.5834	27.5693	27.1642	+	5
370	C9JUH3	Cerebral cavernous malformations 2 protein	CCM2	S	287	LETIGVKDGRGIITDSFGRHRRALSTTSSST	CCM2_S287	24.9555	25.1786	25.3777	23.6827	23.7423	23.756	23.1232	23.1348	23.4557	23.2809	23.3547	23.5752	+	4
855	I3L413	G1/S-specific cyclin-E1	CCNE1	S	260	KARAKKAMLSEQNRASPLPSGLLTPPQSGKK	CCNE1_S260	23.0097	22.4756	22.0103	22.5346	22.7441	22.8516	23.1763	22.7321	22.9358	22.2073	22.51	22.8649
9015	P51946	Cyclin-H	CCNH	T	315	DDYVSKKSKHEEEEWTDDDLVESL_______	CCNH_T315	24.4061	24.4435	24.6067	24.7975	25.0064	25.2429	24.0483	24.3591	24.9069	24.531	24.2518	24.4807
2416	O75909	Cyclin-K	CCNK	S	340	PQPSSPRQVKRAVVVSPKEENKAAEPPPPKI	CCNK_S340	26.8067	26.4105	25.6899	27.3924	27.047	27.1952	27.4213	27.3154	26.6842	25.8519	25.8311	25.6867
7768	Q9UK58-6	Cyclin-L1	CCNL1	S	352	ASKPSSPREVKAEEKSPISINVKTVKKEPED	CCNL1_S352	25.3769	25.6252	25.0627	26.5303	26.5119	26.6848	27.1689	27.189	26.9045	26.8877	26.6498	26.6385	+	3
7769	Q9UK58-6	Cyclin-L1	CCNL1	S	335	LNPDGTPALSTLGGFSPASKPSSPREVKAEE	CCNL1_S335	26.3263	26.1601	26.1065	25.6457	26.0344	26.0072	25.4267	26.1377	26.474	27.8967	27.2072	27.2627
7770	Q9UK58-6	Cyclin-L1	CCNL1	S	338	DGTPALSTLGGFSPASKPSSPREVKAEEKSP	CCNL1_S338	NA	NA	NA	NA	NA	26.0072	NA	21.868	22.4316	25.8349	NA	27.181
6652	Q96S94	Cyclin-L2	CCNL2	S	348	PKLVESPKEGKGSKPSPLSVKNTKRRLEGAK	CCNL2_S348	NA	NA	NA	25.6769	NA	NA	25.7958	26.9874	NA	21.4737	21.9587	NA
6651	Q96S94	Cyclin-L2	CCNL2	S	330	LLPGGTQVLDGTSGFSPAPKLVESPKEGKGS	CCNL2_S330	25.6535	25.7955	25.8155	26.271	26.2951	26.3878	25.6615	26.2053	26.2226	25.6034	25.8863	26.0673
6650	Q96S94	Cyclin-L2	CCNL2	S	369	NTKRRLEGAKKAKADSPVNGLPKGRESRSRS	CCNL2_S369	23.8763	23.6987	23.4981	24.0106	23.8919	24.3101	24.9468	23.7828	24.0583	23.7513	23.5584	23.982
2253	O60583-2	Cyclin-T2	CCNT2	S	480	HKQGQSQAASSSSVTSPIKMKIPIANTEKYM	CCNT2_S480	23.215	22.8438	22.9045	23.3684	23.3985	22.8884	24.3387	NA	23.384	23.3122	23.5642	22.7354
5973	Q8ND76-3	Cyclin-Y	CCNY	S	272	DKYKDLRRSARKRSASADNLTLPRWSPAIIS	CCNY_S272	24.7028	25.0389	25.0986	25.9235	26.1109	26.028	26.3045	26.3035	26.0855	25.3162	25.5898	25.8032	+	3;8
5917	Q8N7R7-3	Cyclin-Y-like protein 1	CCNYL1	S	272	RLCEDKDLCRAAMRRSFSADNFIGIQRSKAI	CCNYL1_S272	23.1177	NA	NA	NA	NA	NA	NA	NA	NA	NA	NA	NA
5918	Q8N7R7-3	Cyclin-Y-like protein 1	CCNYL1	S	274	CEDKDLCRAAMRRSFSADNFIGIQRSKAILS	CCNYL1_S274	23.3466	23.4797	23.4864	24.3293	24.3083	24.2033	23.7787	23.774	24.1821	23.5671	24.0841	24.4105
2124	O43303-2	Centriolar coiled-coil protein of 110 kDa	CCP110	S	372	LTGSYAKLPSPEPSMSPKMHRRRSRTSSACH	CCP110_S372	22.8537	23.0454	23.1705	22.8517	22.7925	22.9884	22.9224	23.1846	23.5743	23.0216	22.9272	22.9382
1678	H3BNE2	Cell cycle progression protein 1	CCPG1	S	218	PSPAFRRRRARKKTVSASESEDRLVAEQETE	CCPG1_S218	23.4394	23.4032	23.1249	23.8287	23.5423	23.4263	24.6082	24.1824	24.3291	23.8062	24.0816	23.7655
3848	P78371	T-complex protein 1 subunit beta	CCT2	S	260	DTDKIKIFGSRVRVDSTAKVAEIEHAEKEKM	CCT2_S260	NA	NA	NA	NA	NA	NA	24.3516	24.7446	22.9468	NA	NA	NA
3847	P78371	T-complex protein 1 subunit beta	CCT2	S	3	_____________MASLSLAPVNIFKAGADE	CCT2_S3	25.7874	25.6724	26.2526	25.9088	25.6006	26.2086	25.533	25.7664	25.8847	25.024	25.6513	26.077
3504	P49368	T-complex protein 1 subunit gamma	CCT3	S	252	RIVLLDSSLEYKKGESQTDIEITREEDFTRI	CCT3_S252	26.4794	26.7341	26.9719	26.542	26.7476	26.5238	26.3869	26.0437	26.0842	24.9304	25.0781	25.9266
3505	P49368	T-complex protein 1 subunit gamma	CCT3	S	244	MRRYIKNPRIVLLDSSLEYKKGESQTDIEIT	CCT3_S244	23.7448	23.5706	23.3943	22.6369	22.8972	22.8104	21.5552	22.1657	22.0355	22.8536	22.1858	22.6179	+	1;4
3456	P48643	T-complex protein 1 subunit epsilon	CCT5	S	539	VRMILKIDDIRKPGESEE_____________	CCT5_S539	22.5494	NA	22.44	23.5477	23.1341	NA	23.6064	23.9434	NA	NA	NA	21.7949
3455	P48643	T-complex protein 1 subunit epsilon	CCT5	S	3	_____________MASMGTLAFDEYGRPFLI	CCT5_S3	23.9279	24.0056	24.3397	24.3513	24.8016	24.8337	23.7726	23.9801	24.0493	23.5852	23.9418	23.6987
3457	P48643	T-complex protein 1 subunit epsilon	CCT5	S	26	EYGRPFLIIKDQDRKSRLMGLEALKSHIMAA	CCT5_S26	23.1245	23.389	23.4913	NA	24.079	23.8937	24.1799	24.0819	24.1613	22.9278	23.2862	23.8298	+	9
3307	P40227	T-complex protein 1 subunit zeta	CCT6A	S	205	MIEIMEMKHKSETDTSLIRGLVLDHGARHPD	CCT6A_S205	23.3174	23.6224	NA	NA	NA	NA	NA	NA	22.4525	23.129	23.0692	NA
3603	P50990	T-complex protein 1 subunit theta	CCT8	S	23	APGFAQMLKEGAKHFSGLEEAVYRNIQACKE	CCT8_S23	22.1888	22.1046	22.4099	22.5757	22.845	22.7998	22.6657	22.4247	22.3813	NA	NA	22.6031	+	10
3885	P86791	Vacuolar fusion protein CCZ1 homolog	CCZ1	S	266	SLFPRHIEPELAGRDSPIRAEMPGNLQHYGR	CCZ1_S266	21.8482	21.7857	21.9656	22.9171	22.8682	22.1593	22.8997	23.2527	22.0647	21.7008	21.7991	22.3116
453	A0A0C4DGH0	CD276 antigen	CD276	S	379	GEGSKTALQPLKHSDSKEDDGQEIA______	CD276_S379	NA	NA	NA	24.0045	NA	NA	NA	22.0379	NA	NA	NA	NA
8260	Q9Y5K6	CD2-associated protein	CD2AP	S	510	KMPGRRLPGRFNGGHSPTHSPEKILKLPKEE	CD2AP_S510	26.0468	25.5175	25.6644	26.1958	25.6896	25.3454	25.9389	24.6313	25.6892	24.3299	24.238	25.2864
8261	Q9Y5K6	CD2-associated protein	CD2AP	S	458	SKLKLDSEQLPLRPKSVDFDSLTVRTSKETD	CD2AP_S458	25.065	25.3723	25.2974	25.1243	25.408	25.0704	23.5532	23.7381	24.103	24.4882	24.4018	24.7476	+	1;6
2555	O95400	CD2 antigen cytoplasmic tail-binding protein 2	CD2BP2	S	195	ARGGGKGRKGPGQPSSPQRLDRLSGLADQMV	CD2BP2_S195	28.2164	28.036	27.9584	28.7792	28.0661	27.8018	27.7597	27.5783	27.3182	NA	27.3005	27.1575	+	10
2556	O95400	CD2 antigen cytoplasmic tail-binding protein 2	CD2BP2	S	49	SGGPGSRFKGKHSLDSDEEEDDDDGGSSKYD	CD2BP2_S49	26.0537	25.1232	24.4384	25.2782	25.5485	25.812	NA	NA	23.7741	24.8196	25.4949	24.8918	+	6
2097	O15446	DNA-directed RNA polymerase I subunit RPA34	CD3EAP	S	136	PQQSLSGSPLQPIPASPPPQIPPGLRPRFCA	CD3EAP_S136	25.181	25.0915	25.3498	25.504	25.4953	25.5951	25.488	25.5299	24.3232	25.2222	24.9695	25.4718
2099	O15446	DNA-directed RNA polymerase I subunit RPA34	CD3EAP	S	285	KQEQINTEPLEDTVLSPTKKRKRQKGTEGME	CD3EAP_S285	24.7633	24.9717	24.9135	25.4819	25.7306	25.5425	25.7095	26.0357	26.0832	25.5129	25.5341	25.4279	+	3
2096	O15446	DNA-directed RNA polymerase I subunit RPA34	CD3EAP	S	128	GTLRILEGPQQSLSGSPLQPIPASPPPQIPP	CD3EAP_S128	25.1537	24.8665	24.9646	24.3121	24.4932	24.6822	24.1943	24.4405	23.8418	23.5209	23.4017	24.3288
2098	O15446	DNA-directed RNA polymerase I subunit RPA34	CD3EAP	S	490	TVPQEEMPGPPLNSESGEEAPTGRDKKRKQQ	CD3EAP_S490	23.619	23.3234	23.543	22.0701	22.3122	22.6056	22.6214	NA	23.293	23.336	23.3509	23.4513
1643	H0YD13	CD44 antigen	CD44	S	170	VEDRKPSGLNGEASKSQEMVHLVNKESSETP	CD44_S170	26.2555	25.8475	26.4631	26.469	26.6368	25.8323	27.0121	27.2074	25.8702	25.8248	26.1971	26.2395
9704	P15529-7	Membrane cofactor protein	CD46	Y	340	LQRRKKKGKADGGAEYATYQTKSTTPAEQRG	CD46_Y340	23.1625	22.9186	23.2733	24.7954	24.3656	NA	23.1308	24.0046	NA	NA	23.9238	23.1149
3481	P48960-2	CD97 antigen	CD97	S	738	TTSGTGHNQTRALRASESGI___________	CD97_S738	NA	NA	NA	28.6165	28.4074	28.2192	27.8208	28.1227	28.355	NA	27.9013	28.3292	+	8
3482	P48960-2	CD97 antigen	CD97	S	740	SGTGHNQTRALRASESGI_____________	CD97_S740	23.9177	NA	24.3604	NA	NA	25.6214	25.8139	NA	25.9919	25.7432	26.0147	NA
4221	Q13042-3	Cell division cycle protein 16 homolog	CDC16	S	508	YDFDVHTMKTLKNIISPPWDFREFEVEKQTA	CDC16_S508	24.8215	24.7149	25.1198	24.6151	24.9247	25.297	24.2839	24.0801	24.5206	23.636	23.7638	24.658
9576	Q9UJX2	Cell division cycle protein 23 homolog	CDC23	T	596	NTPTRRVSPLNLSSVTP______________	CDC23_T596	25.469	25.4076	25.0975	24.5106	24.6601	24.7692	23.322	23.9109	24.4839	24.8464	24.7212	24.9672
7759	Q9UJX2	Cell division cycle protein 23 homolog	CDC23	S	588	LPASLSANNTPTRRVSPLNLSSVTP______	CDC23_S588	24.6375	24.6837	25.2313	24.2636	24.4313	24.3694	24.5171	24.1631	24.4892	24.6204	24.593	25.4162
9575	Q9UJX2	Cell division cycle protein 23 homolog	CDC23	T	562	KALLRQILQLRNQGETPTTEVPAPFFLPASL	CDC23_T562	24.0123	23.8007	23.8559	23.5819	23.8388	23.8631	23.4249	23.2919	23.0882	23.5809	23.44	23.3889
1016	D6RJC2	M-phase inducer phosphatase 3	CDC25C	S	168	NDNGNLVDSEMKYLGSPITTVPKLDKNPNLG	CDC25C_S168	NA	NA	NA	23.5928	NA	NA	23.5451	23.0694	NA	NA	23.1097	NA
6065	Q8NHZ8	Anaphase-promoting complex subunit CDC26	CDC26	S	82	YKPQPKPNNRSSQFGSLEF____________	CDC26_S82	26.0598	26.0156	25.3052	24.9067	24.6852	25.2879	23.5422	24.2546	24.7247	25.6242	24.8833	25.1506
6064	Q8NHZ8	Anaphase-promoting complex subunit CDC26	CDC26	S	42	ETRKKQKEDVEVVGGSDGEGAIGLSSDPKSR	CDC26_S42	22.8013	22.8785	22.57	23.3551	23.2692	23.7395	22.7424	23.0306	23.3377	22.9622	23.2715	23.0689
1560	G5EA36	Cell division cycle protein 27 homolog	CDC27	S	364	TQSSGPQTSTTPQVLSPTITSPPNALPRRSS	CDC27_S364	24.3984	23.8806	24.0089	23.5952	23.9395	23.6413	22.7051	23.2344	22.8397	23.64	23.2396	23.7012
4747	Q16543	Hsp90 co-chaperone Cdc37	CDC37	S	300	KRLGPGGLDPVEVYESLPEELQKCFDVKDVQ	CDC37_S300	23.6663	23.8951	23.8658	23.0988	23.3402	NA	NA	22.3502	22.9111	22.609	22.1404	22.6017
4746	Q16543	Hsp90 co-chaperone Cdc37	CDC37	S	13	___MVDYSVWDHIEVSDDEDETHPNIDTASL	CDC37_S13	27.3944	27.0387	27.4801	26.6014	26.9656	27.2809	25.3489	25.2347	26.3797	24.9296	25.5093	26.1565
306	A0A0A0MRJ0	Non-specific serine/threonine protein kinase	CDC42BPA	S	1688	SSPPSPASPRKTKSLSLESTDRGSWDP____	CDC42BPA_S1688	NA	NA	NA	NA	NA	NA	22.961	NA	NA	23.971	23.3129	NA
305	A0A0A0MRJ0	Non-specific serine/threonine protein kinase	CDC42BPA	S	1686	NLSSPPSPASPRKTKSLSLESTDRGSWDP__	CDC42BPA_S1686	22.4468	22.9113	23.1627	22.228	22.2986	22.3944	21.399	21.0796	21.8891	23.0388	22.8046	22.7301
304	A0A0A0MRJ0	Non-specific serine/threonine protein kinase	CDC42BPA	S	1618	ARSSAQNGSALKREFSGGSYSAKRQPMPSPS	CDC42BPA_S1618	23.3966	23.4439	23.2233	21.8829	22.5605	22.3818	22.8849	22.0506	22.4163	23.7854	23.7271	23.1438
3897	Q00587-2	Cdc42 effector protein 1	CDC42EP1	S	346	QERVEVLPQARASWESLDEEWRAPQAGSRTP	CDC42EP1_S346	24.9046	24.5775	24.5523	24.8462	25.19	25.1285	24.2378	24.2712	24.7903	25.3576	24.9465	25.6245
3896	Q00587-2	Cdc42 effector protein 1	CDC42EP1	S	343	DARQERVEVLPQARASWESLDEEWRAPQAGS	CDC42EP1_S343	24.7503	24.5747	24.6592	24.0308	24.5637	24.5209	23.1542	23.6066	24.0686	25.0926	24.4759	25.0987
3899	Q00587-2	Cdc42 effector protein 1	CDC42EP1	S	192	RDGSFPSEPGLRRSDSLLSFRLDLDLGPSLL	CDC42EP1_S192	22.3956	22.4631	22.881	23.4164	NA	23.2248	23.9193	23.3793	23.2966	23.4828	23.4298	24.0909	+	7
3898	Q00587-2	Cdc42 effector protein 1	CDC42EP1	S	190	RDRDGSFPSEPGLRRSDSLLSFRLDLDLGPS	CDC42EP1_S190	20.64	21.0777	20.7357	21.6706	21.9026	21.3943	21.4539	21.5766	21.9648	21.9196	21.4471	21.9771
2009	O14613	Cdc42 effector protein 2	CDC42EP2	S	141	APPKPPRLHLETPQPSPQEGGSVDIWRIPET	CDC42EP2_S141	22.7533	23.0201	22.8472	22.3113	23.078	22.6932	22.0979	22.995	22.8583	23.4472	23.1855	23.8147
7168	Q9H3Q1	Cdc42 effector protein 4	CDC42EP4	S	142	AAEKGTSKLPKSLSSSPVKKANDGEGGDEEA	CDC42EP4_S142	17.5471	NA	NA	NA	NA	NA	NA	23.6639	NA	NA	NA	NA
7165	Q9H3Q1	Cdc42 effector protein 4	CDC42EP4	S	292	PSHALEDEGWAAAAPSPGSARSMGSHTTRDS	CDC42EP4_S292	27.2715	27.4241	27.472	27.4514	24.8773	27.62	26.5178	27.1091	27.1817	27.3397	27.1683	27.2949
7167	Q9H3Q1	Cdc42 effector protein 4	CDC42EP4	S	174	TEEAVPRRNGAAGPHSPDPLLDEQAFGDLTD	CDC42EP4_S174	24.2223	24.2498	25.0584	24.1288	24.3799	25.2144	24.0242	23.3816	23.5042	23.9694	23.5624	24.0025
7166	Q9H3Q1	Cdc42 effector protein 4	CDC42EP4	S	295	ALEDEGWAAAAPSPGSARSMGSHTTRDSSSL	CDC42EP4_S295	24.9098	25.0753	25.2911	24.4577	27.5854	24.5033	23.1161	23.4202	23.7711	25.4576	25.1429	27.2949
7164	Q9H3Q1	Cdc42 effector protein 4	CDC42EP4	S	64	DTSFLNSKAGEPDGESLDEQPSSSSSKRSLL	CDC42EP4_S64	21.0001	NA	NA	22.695	22.2222	22.1923	22.9857	23.0356	22.9859	23.3677	23.4114	22.3578	+	3;7
6706	Q99459	Cell division cycle 5-like protein	CDC5L	S	303	FTKKRSKLVLPAPQISDAELQEVVKVGQASE	CDC5L_S303	23.8513	24.0983	24.0839	24.5157	24.3061	24.5128	24.7499	24.8512	24.9784	24.5208	24.3489	24.8079
1850	J3QR52	Cell division control protein 6 homolog	CDC6	S	54	VQTVTCSPRVKALPLSPRKRLGDDNLCNTPH	CDC6_S54	23.1079	23.2261	23.5358	23.1406	23.1334	23.2643	23.7839	23.8092	23.4809	22.7428	22.0596	23.0385
1214	E9PEI0	Cell division cycle-associated protein 2	CDCA2	S	385	LNMRKRKRVTFGEDLSPEVFDESLPANTPLR	CDCA2_S385	NA	NA	NA	24.6277	24.4853	25.0049	NA	23.7469	24.2705	NA	NA	NA	+	11
9463	Q99618	Cell division cycle-associated protein 3	CDCA3	T	76	AQDSDPRSPTLGIARTPMKTSSGDPPSPLVK	CDCA3_T76	22.5279	NA	NA	NA	NA	NA	NA	NA	NA	NA	NA	NA
6736	Q99618	Cell division cycle-associated protein 3	CDCA3	S	68	EQLEGLKHAQDSDPRSPTLGIARTPMKTSSG	CDCA3_S68	25.4371	25.0791	25.4411	26.2527	26.4139	NA	26.4034	26.3797	25.1867	24.655	25.9088	NA	+	10
9462	Q99618	Cell division cycle-associated protein 3	CDCA3	T	70	LEGLKHAQDSDPRSPTLGIARTPMKTSSGDP	CDCA3_T70	NA	NA	NA	NA	NA	NA	NA	NA	NA	NA	23.8311	NA
6740	Q99618	Cell division cycle-associated protein 3	CDCA3	S	199	MRNRWKPNSSKVLGRSPLTILQDDNSPGTLT	CDCA3_S199	23.7499	23.8845	23.6673	22.4708	22.8173	NA	21.4445	22.3606	NA	22.8033	22.5404	22.6725
6741	Q99618	Cell division cycle-associated protein 3	CDCA3	S	209	KVLGRSPLTILQDDNSPGTLTLRQGKRPSPL	CDCA3_S209	23.7499	23.8845	23.6673	22.4708	22.8173	NA	21.4445	22.3606	NA	22.8033	22.5404	22.6725	+	4;5
6737	Q99618	Cell division cycle-associated protein 3	CDCA3	S	94	KTSSGDPPSPLVKQLSEVFETEDSKSNLPPE	CDCA3_S94	23.9583	23.9217	24.1114	24.2698	24.4177	24.4513	23.6029	23.9567	24.6527	23.9226	24.2272	23.9794
6738	Q99618	Cell division cycle-associated protein 3	CDCA3	S	29	PPPHNKHLARVADPRSPSAGILRTPIQVESS	CDCA3_S29	23.0727	23.2453	23.321	23.6994	23.6816	23.47	24.452	24.2627	23.9433	23.1073	23.9404	24.2004
6739	Q99618	Cell division cycle-associated protein 3	CDCA3	S	31	PHNKHLARVADPRSPSAGILRTPIQVESSPQ	CDCA3_S31	21.7426	21.5193	21.5471	23.1308	22.7809	22.6497	22.9176	22.2843	22.0854	22.4298	21.8082	22.1516
4882	Q53HL2	Borealin	CDCA8	S	219	TPAAGERIYNISGNGSPLADSKEIFLTVPVG	CDCA8_S219	23.5133	23.8802	23.7395	23.1699	23.1924	23.2493	22.6741	23.1261	23.5083	23.1911	23.3949	23.2464
7209	Q9H5V8	CUB domain-containing protein 1	CDCP1	S	797	RAPTAKLATEEPPPRSPPESESEPYTFSHPN	CDCP1_S797	22.9456	22.8895	22.6724	24.0607	24.3501	24.0017	24.1222	23.849	24.1016	23.2515	22.9471	23.9375
7744	Q9UJ99	Cadherin-22	CDH22	S	164	EPESEFIIKVQDINDSEPRFLHGPYIGSVAE	CDH22_S164	NA	NA	22.2305	NA	NA	NA	NA	NA	NA	NA	22.1304	22.5311
8861	P06493	Cyclin-dependent kinase 1	CDK1	T	161	DFGLARAFGIPIRVYTHEVVTLWYRSPEVLL	CDK1_T161	23.9349	23.347	23.7333	22.3921	22.3728	22.7146	22.3922	22.3937	21.9739	21.7374	21.9603	22.1383	+	4
474	A0A0D9SEI3	Cyclin-dependent kinase 11B	CDK11B	S	224	REDYSDKVKASHWSRSPPRPPRERFELGDGR	CDK11B_S224	NA	20.5013	20.9367	27.7551	27.7961	NA	26.8876	27.6387	26.7908	NA	NA	26.3321	+
473	A0A0D9SEI3	Cyclin-dependent kinase 11B	CDK11B	S	729	TWPAKSEQQRVKRGTSPRPPEGGLGYSQLGD	CDK11B_S729	26.9566	27.0172	27.1281	27.6987	27.8015	27.7296	28.2141	27.8455	27.9201	27.2449	27.8891	28.0661
470	A0A0D9SEI3	Cyclin-dependent kinase 11B	CDK11B	S	566	GILKVGDFGLAREYGSPLKAYTPVVVTLWYR;GILKVGDFGLAREYGSPLKAYTPVVVTQWYR	CDK11B_S566	27.7803	27.7762	27.3777	27.3168	27.1017	26.4322	27.4843	27.1866	26.9557	27.2882	26.9987	27.0851
8528	A0A0D9SEI3	Cyclin-dependent kinase 11B	CDK11B	T	728	PTWPAKSEQQRVKRGTSPRPPEGGLGYSQLG	CDK11B_T728	26.11	25.9954	26.1329	26.497	26.4258	26.3316	25.7323	26.3662	26.8702	27.2578	27.1834	27.1943
469	A0A0D9SEI3	Cyclin-dependent kinase 11B	CDK11B	S	260	EKMEERDLLSDLQDISDSERKTSSAESSSAE	CDK11B_S260	24.4274	24.7652	24.8576	25.4314	25.6363	25.7074	24.5846	25.0717	25.3033	26.0794	25.4981	25.6452
8527	A0A0D9SEI3	Cyclin-dependent kinase 11B	CDK11B	T	572	DFGLAREYGSPLKAYTPVVVTLWYRAPELLL	CDK11B_T572	23.8611	23.3977	23.6399	23.2668	NA	23.8532	24.0651	23.736	23.6156	22.7028	23.401	23.098	+	9
472	A0A0D9SEI3	Cyclin-dependent kinase 11B	CDK11B	S	47	IKRLKNSDDRDSKRDSLEEGELRDHCMEITI;IKRLKNSDDRDSKRDSLEEGELRDHRMEITI	CDK11B_S47	NA	NA	NA	24.0342	23.9663	23.615	23.9389	23.6845	NA	NA	NA	NA	+	11
471	A0A0D9SEI3	Cyclin-dependent kinase 11B	CDK11B	S	65	EGELRDHRMEITIRNSPYRREDSMEDRTGKD	CDK11B_S65	22.4434	22.4729	22.8258	22.5794	22.9454	23.0005	23.2396	23.194	23.0654	22.6077	22.4549	23.9201
1870	J3QSD7	Cyclin-dependent kinase 12	CDK12	S	1083	KETTSGTSTEPVKNSSPAPPQPAPGKVESGA	CDK12_S1083	NA	NA	24.537	NA	NA	NA	24.142	NA	NA	NA	NA	NA
9547	Q9NYV4-2	Cyclin-dependent kinase 12	CDK12	T	1244	ENNSDKNSGPQGPRRTPTMPQEEAAEKRPPE	CDK12_T1244	NA	NA	NA	25.2992	NA	NA	21.4674	NA	NA	NA	NA	NA
8735	J3QSD7	Cyclin-dependent kinase 12	CDK12	T	893	FGLARLYNSEESRPYTNKVITLWYRPPELLL	CDK12_T893	NA	NA	NA	26.6027	NA	NA	25.2141	27.0691	NA	NA	NA	NA
1875	J3QSD7	Cyclin-dependent kinase 12	CDK12	S	333	SYSGRSPSPYGRRRSSSPFLSKRSLSRSPLP	CDK12_S333	NA	NA	NA	NA	NA	NA	NA	NA	NA	23.863	NA	NA
1872	J3QSD7	Cyclin-dependent kinase 12	CDK12	S	301	QSSTRSPSPYSRRQRSVSPYSRRRSSSYERS	CDK12_S301	21.5321	NA	21.5362	NA	20.2542	NA	NA	NA	20.3091	22.7261	22.3032	22.1652
1873	J3QSD7	Cyclin-dependent kinase 12	CDK12	S	303	STRSPSPYSRRQRSVSPYSRRRSSSYERSGS	CDK12_S303	21.5321	NA	21.5362	23.5894	20.2542	NA	NA	24.9378	20.3091	22.7261	22.3032	22.1652
1871	J3QSD7	Cyclin-dependent kinase 12	CDK12	S	249	DDSPSGASYGQDYDLSPSRSHTSSNYDSYKK	CDK12_S249	NA	NA	NA	NA	NA	NA	NA	NA	NA	22.3176	21.6769	21.0035
1867	J3QSD7	Cyclin-dependent kinase 12	CDK12	S	423	AAAAAAKMDGKESKGSPVFLPRKENSSVEAK	CDK12_S423	26.7688	27.0146	27.1254	26.9353	26.8863	26.7897	27.13	27.1004	27.1956	27.0341	27.2429	27.5956
1869	J3QSD7	Cyclin-dependent kinase 12	CDK12	S	385	SKKKRSSSRSRHSSISPVRLPLNSSLGAELS	CDK12_S385	27.3915	27.3481	27.1616	25.9711	26.2763	26.6421	26.0291	26.1652	26.2625	27.6385	27.2153	27.6311	+	5
1868	J3QSD7	Cyclin-dependent kinase 12	CDK12	S	383	SHSKKKRSSSRSRHSSISPVRLPLNSSLGAE	CDK12_S383	27.3454	27.3481	27.1616	25.9711	26.2763	26.3797	25.0115	25.5936	25.9678	27.5439	27.0709	27.4389	+	5
1865	J3QSD7	Cyclin-dependent kinase 12	CDK12	S	681	LTDLPLPPELPGGDLSPPDSPEPKAITPPQQ	CDK12_S681	24.8672	25.2031	25.3483	25.0495	25.2299	25.6294	25.2034	25.3322	25.5957	25.5635	25.2109	25.3896
8734	J3QSD7	Cyclin-dependent kinase 12	CDK12	T	692	GGDLSPPDSPEPKAITPPQQPYKKRPKICCP	CDK12_T692	24.058	24.1593	24.2583	25.0091	24.8802	24.7829	25.8244	25.3286	25.1853	24.6327	24.6795	24.4488	+	3;8
1866	J3QSD7	Cyclin-dependent kinase 12	CDK12	S	420	ERAAAAAAAKMDGKESKGSPVFLPRKENSSV	CDK12_S420	22.0621	22.0359	21.9489	22.3584	22.1911	22.2224	23.2169	22.6806	22.9558	22.963	22.8137	22.8663	+	7
7521	Q9NYV4-2	Cyclin-dependent kinase 12	CDK12	S	343	GRRRSSSPFLSKRSLSRSPLPSRKSMKSRSR	CDK12_S343	21.1258	NA	21.5084	22.0186	22.3937	21.9541	23.3283	24.04	23.4505	24.5022	23.9298	24.0054	+	7
7522	Q9NYV4-2	Cyclin-dependent kinase 12	CDK12	S	345	RRSSSPFLSKRSLSRSPLPSRKSMKSRSRSP	CDK12_S345	21.1258	NA	21.5084	22.0186	22.3937	21.9541	23.3283	24.04	23.4505	24.5022	23.9298	24.0054	+	7
1876	J3QSD7	Cyclin-dependent kinase 12	CDK12	S	334	YSGRSPSPYGRRRSSSPFLSKRSLSRSPLPR;YSGRSPSPYGRRRSSSPFLSKRSLSRSPLPS	CDK12_S334	23.7402	22.4154	22.9527	23.1429	23.1711	21.5829	25.3244	25.6936	22.8736	24.2873	26.6235	27.1185
1874	J3QSD7	Cyclin-dependent kinase 12	CDK12	S	332	GSYSGRSPSPYGRRRSSSPFLSKRSLSRSPL	CDK12_S332	25.6001	25.377	21.9736	21.6198	25.4378	21.5829	25.0843	25.4645	22.8736	26.1196	26.6235	27.0749
1877	J3QSD7	Cyclin-dependent kinase 12	CDK12	S	338	SPSPYGRRRSSSPFLSKRSLSRSPLPRKSMK;SPSPYGRRRSSSPFLSKRSLSRSPLPSRKSM	CDK12_S338	25.6001	25.377	21.9736	21.6198	25.4378	21.5829	23.0876	22.291	22.8736	26.1196	23.6945	23.7148
9142	Q14004-2	Cyclin-dependent kinase 13	CDK13	T	871	FGLARLYSSEESRPYTNKVITLWYRPPELLL	CDK13_T871	NA	NA	NA	25.2054	NA	NA	24.7768	25.5911	NA	NA	NA	NA
9141	Q14004-2	Cyclin-dependent kinase 13	CDK13	T	1186	QDDLIQHQDMRILELTPEPDRPRILPPDQRP	CDK13_T1186	24.9578	25.0146	25.2258	24.8791	24.8388	24.4781	25.6177	25.234	24.7651	23.975	23.7384	25.3153
4412	Q14004-2	Cyclin-dependent kinase 13	CDK13	S	383	PSYSRHSSYERGGDVSPSPYSSSSWRRSRSP	CDK13_S383	NA	24.6056	NA	24.0226	23.9274	24.0291	24.4987	24.8356	24.8782	25.8689	25.6172	24.8592	+	3
4415	Q14004-2	Cyclin-dependent kinase 13	CDK13	S	439	SRHRLSRSRSRHSSISPSTLTLKSSLAAELN	CDK13_S439	23.6786	23.8547	23.832	23.7364	24.0696	24.0084	23.3096	23.6763	24.3837	24.9534	24.6566	25.0252
4414	Q14004-2	Cyclin-dependent kinase 13	CDK13	S	437	SRSRHRLSRSRSRHSSISPSTLTLKSSLAAE	CDK13_S437	23.6786	23.8547	23.832	23.7364	23.8467	23.7523	23.3096	23.6763	23.9744	24.7921	24.4262	24.7306
9143	Q14004-2	Cyclin-dependent kinase 13	CDK13	T	1087	GSSNVAPGEKQTDPSTPQQESSKPLGGIQPS	CDK13_T1087	22.3628	22.7773	22.8007	23.6158	23.7374	23.6762	24.485	24.2514	24.1545	23.6121	23.7057	23.2013	+	3
4417	Q14004-2	Cyclin-dependent kinase 13	CDK13	S	317	EDKTEPKAYRRRRSLSPLGGRDDSPVSHRAS	CDK13_S317	23.4109	23.3053	23.339	22.2319	22.5515	22.5794	23.1794	23.3543	23.7373	24.8423	24.2578	24.0963	+	2
4418	Q14004-2	Cyclin-dependent kinase 13	CDK13	S	325	YRRRRSLSPLGGRDDSPVSHRASQSLRSRKS	CDK13_S325	23.4109	23.3053	23.339	22.2319	22.5515	22.5794	23.1794	23.3543	23.7373	24.8423	24.2578	24.0963	+	2
4419	Q14004-2	Cyclin-dependent kinase 13	CDK13	S	395	GDVSPSPYSSSSWRRSRSPYSPVLRRSGKSR	CDK13_S395	22.0175	21.6128	22.0192	21.4419	21.5591	21.0128	22.1329	22.4826	22.498	23.9525	23.5968	23.5223	+	2;7
183	A0A087WZU2	Cyclin-dependent kinase 16	CDK16	S	105	SPIFDKPLSRRLRRVSLSEIGFGKLETYIKL	CDK16_S105	25.5444	25.6426	26.1138	26.2491	26.6324	26.5105	26.734	26.6117	26.3641	25.7407	25.8608	26.9457
187	A0A087WZU2	Cyclin-dependent kinase 16	CDK16	S	71	HPPRKISTEDINKRLSLPADIRLPEGYLEKL	CDK16_S71	24.9795	25.1928	25.4594	25.5436	25.8566	25.6793	26.0434	25.7816	25.6979	23.6428	24.6162	25.9669
184	A0A087WZU2	Cyclin-dependent kinase 16	CDK16	S	90	DIRLPEGYLEKLTLNSPIFDKPLSRRLRRVS	CDK16_S90	24.2522	24.4957	24.4402	24.8928	25.1194	24.8297	24.9133	25.1504	25.3722	24.5302	24.576	24.9648
185	A0A087WZU2	Cyclin-dependent kinase 16	CDK16	S	30	LRSAPEIVHEDLKMGSDGESDQASATSSDEV	CDK16_S30	24.5507	23.2254	24.1553	23.9649	23.4396	23.4473	22.0907	22.0196	22.0703	23.7375	24.3287	23.4414
186	A0A087WZU2	Cyclin-dependent kinase 16	CDK16	S	47	GESDQASATSSDEVQSPVRVRMRNHPPRKIS	CDK16_S47	23.4858	NA	23.1775	23.5117	23.0118	22.9888	NA	NA	NA	23.0565	23.9121	22.9959	+	11
1419	F5H6Z0	Cyclin-dependent kinase 17	CDK17	S	93	RIHRRISMEDLNKRLSLPADIRIPDGYLEKL	CDK17_S93	NA	NA	NA	NA	NA	NA	NA	NA	NA	NA	24.0762	NA
1418	F5H6Z0	Cyclin-dependent kinase 17	CDK17	S	127	SPPFDQPMSRRSRRASLSEIGFGKMETYIKL	CDK17_S127	23.8185	23.8879	23.9844	23.9743	24.1292	23.9675	24.371	24.3493	24.0704	23.7812	23.9216	24.4135
4032	Q07002	Cyclin-dependent kinase 18	CDK18	S	132	DLPKPLSRMSRRASLSDIGFGKLETYVKLDK	CDK18_S132	21.4923	NA	NA	NA	NA	NA	22.6494	NA	NA	NA	NA	NA
4031	Q07002	Cyclin-dependent kinase 18	CDK18	S	130	SPDLPKPLSRMSRRASLSDIGFGKLETYVKL	CDK18_S130	NA	21.5619	21.7467	22.8117	22.9555	22.642	NA	22.2635	22.2183	22.4178	22.3486	22.8955	+	11
9691	G3V5T9	Cyclin-dependent kinase 2	CDK2	Y	15	_MDMFQKVEKIGEGTYGVVYKAKNRETGQLV;_MEDYTKIEKIGEGTYGVVYKGRHKTTGQVV;_MENFQKVEKIGEGTYGVVYKARNKLTGEVV	CDK2_Y15	29.7858	30.0271	29.9757	29.7804	29.8314	29.8406	29.0584	29.1893	29.3914	29.4877	29.4371	29.3506	+	1
8687	G3V5T9	Cyclin-dependent kinase 2	CDK2	T	14	__MDMFQKVEKIGEGTYGVVYKAKNRETGQL;__MEDYTKIEKIGEGTYGVVYKGRHKTTGQV;__MENFQKVEKIGEGTYGVVYKARNKLTGEV	CDK2_T14	28.6829	28.7799	28.6621	27.9891	27.9832	27.9291	28.0244	27.9906	28.0421	28.4357	28.4257	28.1709	+	5
9692	G3V5T9	Cyclin-dependent kinase 2	CDK2	Y	19	FQKVEKIGEGTYGVVYKAKNRETGQLVALKK;FQKVEKIGEGTYGVVYKARNKLTGEVVALKK;YTKIEKIGEGTYGVVYKGRHKTTGQVVAMKK	CDK2_Y19	23.0006	23.3036	23.2342	23.1587	23.3355	22.921	22.6234	22.4879	22.8892	22.3115	22.639	22.1156
6657	Q96SN8-4	CDK5 regulatory subunit-associated protein 2	CDK5RAP2	S	1238	LFSEIHNLQNKFRDLSPPRYDSLVQSQAREL	CDK5RAP2_S1238	23.6738	23.3632	23.9466	24.0713	24.2562	24.1468	23.8712	23.8249	23.9793	NA	NA	23.8275	+	10
3591	P50613	Cyclin-dependent kinase 7	CDK7	S	161	DENGVLKLADFGLAKSFGSPNRAYTHQVVTR	CDK7_S161	23.9494	24.1364	23.8006	NA	NA	NA	22.7354	NA	22.3821	23.6224	23.6937	23.5609	+	5
3592	P50613	Cyclin-dependent kinase 7	CDK7	S	164	GVLKLADFGLAKSFGSPNRAYTHQVVTRWYR	CDK7_S164	27.1729	25.9338	23.6576	25.5908	26.5661	25.4953	25.5786	26.1194	24.9007	25.9837	26.457	26.6343
9008	P50750	Cyclin-dependent kinase 9	CDK9	T	186	ARAFSLAKNSQPNRYTNRVVTLWYRPPELLL	CDK9_T186	25.9488	25.9723	25.5819	26.1714	25.9142	25.9676	26.0516	25.4691	26.1587	26.8908	26.3611	26.3789
247	A0A096LNR9	Cyclin-dependent kinase-like 5	CDKL5	S	407	STSKDLTNNNIPHLLSPKEAKSKTEFDFNID	CDKL5_S407	NA	21.9511	22.1928	23.083	22.8719	23.2041	23.1786	22.8127	22.8164	22.3195	22.2215	22.8865	+	3;8
1075	E7ES52	Cyclin-dependent kinase inhibitor 1B	CDKN1B	S	10	______MSNVRVSNGSPSLERMDARQAEHPK	CDKN1B_S10	25.1404	NA	25.5199	24.3787	24.5202	NA	23.7396	24.592	NA	NA	25.1287	24.633
5662	Q86X02	Cerebellar degeneration-related protein 2-like	CDR2L	S	179	LCTSPRCKDAFRLHSSSLELGPRPLEQENER	CDR2L_S179	25.1329	25.3712	25.2662	24.7087	24.9077	NA	24.8175	25.0539	NA	25.119	25.3312	25.421	+	5
2585	O95674	Phosphatidate cytidylyltransferase 2	CDS2	S	41	KVDGETASDSESRAESAPLPVSADDTPEVLN	CDS2_S41	NA	NA	23.99	NA	NA	NA	NA	NA	NA	NA	23.2822	NA
2580	O95674	Phosphatidate cytidylyltransferase 2	CDS2	S	21	QRVAHEPVAPPEDKESESEAKVDGETASDSE	CDS2_S21	22.7114	22.1664	22.1436	22.6566	NA	NA	22.6114	22.7341	NA	NA	22.2911	22.5787
2582	O95674	Phosphatidate cytidylyltransferase 2	CDS2	S	33	DKESESEAKVDGETASDSESRAESAPLPVSA	CDS2_S33	26.3088	26.4253	26.3232	26.78	26.7558	27.108	26.7103	26.6282	26.984	27.0206	27.2814	26.8592
7123	Q9H211	DNA replication factor Cdt1	CDT1	S	318	VEHVKEHHKAFLASLSPAMVVPEDQLTRWHP	CDT1_S318	22.3066	22.3209	23.1094	23.1822	23.9566	23.8466	22.865	23.1777	23.0443	23.0787	23.1257	23.6426
7827	Q9UKY7	Protein CDV3 homolog	CDV3	S	8	________MAETEERSLDNFFAKRDKKKKKE	CDV3_S8	NA	23.8659	NA	24.1825	NA	NA	NA	23.1185	23.4604	NA	23.5914	NA
7828	Q9UKY7	Protein CDV3 homolog	CDV3	S	107	EVDYSGLRVQAMQISSEKEEDDNEKRQDPGD	CDV3_S107	24.3071	23.6778	24.1674	25.0897	24.7039	23.667	24.6847	25.4574	23.9108	24.7216	25.1399	24.7103
8070	Q9Y232-4	Chromodomain Y-like protein	CDYL	S	15	_MDLAKSGIKILVPKSPVKSRTAVDGFQSES	CDYL_S15	25.1173	25.8044	25.4491	25.8253	26.282	25.8704	26.9912	26.3787	26.724	25.7886	25.9594	26.4764
219	A0A087X1N2	CCAAT/enhancer-binding protein zeta	CEBPZ	S	34	EEAVEDPDEEDEDNTSEAENGFSLEEVLRLG	CEBPZ_S34	25.3003	25.0194	NA	24.5231	24.84	24.4839	23.8936	24.6453	24.5129	NA	23.6289	NA	+	8
1559	G5EA30	CUGBP Elav-like family member 1	CELF1	S	22	DFLPEMMVDHCSLNSSPVSKKMNGTLDHPDQ	CELF1_S22	24.8698	24.7866	24.7943	24.4241	24.7825	24.7364	23.5207	24.4045	24.0473	NA	24.2856	24.6065
7519	Q9NYQ6	Cadherin EGF LAG seven-pass G-type receptor 1	CELSR1	S	2871	ANHVPAGWPDQSLAESDSEDPSGKPRLKVET	CELSR1_S2871	22.9178	23.0641	23.3148	24.2427	24.3625	24.5582	24.2985	24.1579	24.4233	24.2789	24.3858	24.1828	+	3
3509	P49454	Centromere protein F	CENPF	S	3119	ATRTSPRLAAQKLALSPLSLGKENLAESSKP	CENPF_S3119	25.5326	25.1382	25.4026	25.3627	25.4847	25.695	25.2216	24.8239	25.0811	24.1089	23.9112	25.2061
3511	P49454	Centromere protein F	CENPF	S	3150	TAGGSRSQKVKVAQRSPVDSGTILREPTTKS	CENPF_S3150	24.2382	24.6595	24.6193	24.8759	24.9603	25.0116	25.6834	25.261	24.7665	23.9718	24.2872	24.428
3508	P49454	Centromere protein F	CENPF	S	276	IGKRDANSSFFDNSSSPHLLDQLKAQNQELR	CENPF_S276	24.1585	24.2726	24.0025	NA	22.8664	23.3899	21.047	22.0396	22.0376	22.8296	22.782	23.2149	+	4;5
3510	P49454	Centromere protein F	CENPF	S	3175	EPTTKSVPVNNLPERSPTDSPREGLRVKRGR	CENPF_S3175	24.2962	24.3581	24.2911	23.2081	23.0881	22.9189	22.6424	23.2259	22.9376	23.4462	23.4261	23.1606	+	4
1791	I3L2J8	Centrosomal protein of 131 kDa	CEP131	S	381	RETRVPGMRQPAQELSPTPGGTAHQALKANN	CEP131_S381	22.8731	22.8933	23.3067	NA	22.5066	22.2383	23.0439	22.9159	22.7115	22.7277	22.5128	22.9435	+	9
5182	Q66GS9	Centrosomal protein of 135 kDa	CEP135	S	439	VERMRLEHGIKRRDRSPSRLDTFLKGIEEER	CEP135_S439	23.4923	23.9054	24.0122	23.2764	23.5031	23.4515	24.0845	23.5067	23.7238	23.1759	23.409	24.5259
4974	Q5SW79	Centrosomal protein of 170 kDa	CEP170	S	379	YLKRLKGNKHDDGTQSDSENAGAHRRCSKRA	CEP170_S379	21.7693	21.8005	NA	NA	NA	NA	NA	NA	NA	NA	NA	NA
9223	Q5SW79	Centrosomal protein of 170 kDa	CEP170	T	501	ATSEKDNDDDQSDKGTYTIELENPNSEEVEA	CEP170_T501	23.3473	22.3431	NA	NA	NA	NA	NA	NA	21.4401	21.8068	21.7841	NA
4978	Q5SW79	Centrosomal protein of 170 kDa	CEP170	S	838	GGDKKESSKSLVRQGSFTIEKPSPNIPIELI	CEP170_S838	27.4066	27.919	27.5032	27.6778	27.7489	27.659	27.5543	27.6431	27.6625	27.2762	27.2552	27.2229
4973	Q5SW79	Centrosomal protein of 170 kDa	CEP170	S	497	QATSATSEKDNDDDQSDKGTYTIELENPNSE	CEP170_S497	24.9962	24.8646	24.3506	25.5639	25.6168	25.6741	25.0824	24.9671	25.8	24.5779	25.5115	24.5205
4979	Q5SW79	Centrosomal protein of 170 kDa	CEP170	S	446	RGGHGVPHGKLLKQKSEEPSVSIPFLQTALL	CEP170_S446	24.3861	24.1731	24.5478	24.0405	23.6395	25.1153	22.9819	23.2089	23.0665	23.6777	23.2261	23.3825
4976	Q5SW79	Centrosomal protein of 170 kDa	CEP170	S	881	SLALTSASRIRERSESLDPDSSMDTTLILKD	CEP170_S881	25.4522	25.1476	25.0775	24.8441	25.0918	25.1006	24.2148	24.6166	24.9256	25.6021	25.3204	25.2052
4977	Q5SW79	Centrosomal protein of 170 kDa	CEP170	S	1112	PTRTSLLRRARLGEASDSELADADKASVASE	CEP170_S1112	24.6895	25.0861	24.834	24.4831	24.3854	24.4477	24.3364	24.3769	24.5849	24.3223	24.6146	23.7509
4982	Q5SW79	Centrosomal protein of 170 kDa	CEP170	S	359	QMLWERTEEDSKSIKSDVPVYLKRLKGNKHD	CEP170_S359	25.0455	24.9442	24.983	24.2245	24.3167	24.2558	24.3772	24.4313	24.4952	24.8602	24.8704	24.762	+	5
4975	Q5SW79	Centrosomal protein of 170 kDa	CEP170	S	879	PSSLALTSASRIRERSESLDPDSSMDTTLIL	CEP170_S879	22.2133	22.2403	21.6547	23.5392	23.7975	23.7664	23.6266	23.6191	24.0861	22.6752	23.3935	24.103
4981	Q5SW79	Centrosomal protein of 170 kDa	CEP170	S	356	NPPQMLWERTEEDSKSIKSDVPVYLKRLKGN	CEP170_S356	24.5075	24.3841	24.4407	23.2631	23.4807	23.4423	22.6195	22.4228	23.179	24.2039	24.2159	24.3839	+	5;6
4980	Q5SW79	Centrosomal protein of 170 kDa	CEP170	S	1515	LEALNNMGFPSAMLPSPPKQKSSPVNNHHSP	CEP170_S1515	24.669	24.2213	23.6989	23.6598	23.2399	22.9547	23.3676	23.1288	NA	23.5012	23.5436	24.0581
4985	Q5SW79	Centrosomal protein of 170 kDa	CEP170	S	1529	PSPPKQKSSPVNNHHSPGQTPTLGQPEARAL	CEP170_S1529	24.2858	NA	24.115	24.3688	24.2115	22.9474	23.5718	24.2167	23.5858	23.5788	23.8348	24.3518
4986	Q5SW79	Centrosomal protein of 170 kDa	CEP170	S	630	ETEISESGMTVRSTGSATSLASQGERRRRTL	CEP170_S630	22.9372	22.6526	22.2593	23.1281	22.1585	22.0166	23.1566	22.9811	21.8481	22.9542	22.7633	22.4984
1829	J3KQR7	Centrosomal protein of 170 kDa protein B	CEP170B	S	854	VSANGRMVIQLRPGRSPEPDGPAPAFLRQES	CEP170B_S854	25.1384	24.9991	25.2091	25.2482	25.5691	25.3491	25.67	25.3191	24.3386	24.5941	25.4959	26.2005
1828	J3KQR7	Centrosomal protein of 170 kDa protein B	CEP170B	S	598	EEARKMIDQVFGVLESPELSRASSATFRPVI	CEP170B_S598	24.1568	24.3357	24.7648	24.392	24.2625	24.2414	23.2285	23.7419	23.6671	23.7178	23.8094	23.8072
1827	J3KQR7	Centrosomal protein of 170 kDa protein B	CEP170B	S	908	LQDLAATRAARMDFHSQDTHLILKETETALA	CEP170B_S908	22.6036	22.9845	23.4159	24.1891	24.4356	24.0946	24.68	24.4251	24.0798	22.9997	23.5372	24.7565
1826	J3KQR7	Centrosomal protein of 170 kDa protein B	CEP170B	S	361	HTRTLKGHKHEDGTQSDSEDPLAKAASAAGV	CEP170B_S361	22.7526	22.7798	22.585	NA	23.5859	23.023	23.9258	23.9469	NA	23.349	23.5046	23.3312	+	5
8730	J3KQR7	Centrosomal protein of 170 kDa protein B	CEP170B	T	543	PAPLTPHGTSPVGPPTPPPAPTDPQLTKARK	CEP170B_T543	22.5414	22.2668	21.9392	22.5946	22.3997	22.6358	23.4708	22.9747	22.4216	21.7764	21.7411	22.4142
1830	J3KQR7	Centrosomal protein of 170 kDa protein B	CEP170B	S	869	SPEPDGPAPAFLRQESFTKEPASGPPAPGKP	CEP170B_S869	23.7248	23.2501	NA	22.4234	NA	22.3141	NA	22.5052	22.5619	22.8199	23.3301	23.2219
6146	Q8TEP8-3	Centrosomal protein of 192 kDa	CEP192	S	2110	GNVSLDVLPVKGPQGSPLLSRAARPPLDQLA	CEP192_S2110	23.5883	23.8166	23.8278	23.2867	NA	23.2845	NA	NA	NA	23.3891	23.5165	23.0721	+	5
6145	Q8TEP8-3	Centrosomal protein of 192 kDa	CEP192	S	76	ASYLVEGRFSVPSGSSPGSQSDAEPRERLQL	CEP192_S76	22.0967	22.2658	22.0248	21.754	21.6613	21.8754	22.2844	NA	22.5064	NA	22.743	NA
8724	J3KNF5	Centrosomal protein of 290 kDa	CEP290	T	2135	RGSGRSGKTIPELEKTIGLMKKVVEKVQREN	CEP290_T2135	21.8202	NA	23.222	NA	NA	NA	22.096	23.2461	22.4654	NA	21.6974	NA
1602	H0Y7F7	Centrosome-associated protein 350	CEP350	S	635	SIHSNVHSDRLLELKSPTELMKSKERSDVEH	CEP350_S635	22.6379	21.9477	22.3773	22.0712	22.6339	22.9749	23.2771	22.4836	21.9382	22.5214	22.8837	23.5796
4871	Q53EZ4	Centrosomal protein of 55 kDa	CEP55	S	428	QGETENREKVAASPKSPTAALNESLVECPKC	CEP55_S428	22.1174	22.4435	22.4853	23.5719	23.5369	NA	NA	23.0736	NA	23.221	23.1884	22.9388	+	5
5263	Q6P2H3-2	Centrosomal protein of 85 kDa	CEP85	S	17	AMQEKYPTEGISHVTSPSSDVIQKGSSLGTE	CEP85_S17	22.9302	23.1153	23.4633	22.3161	22.3047	22.1435	NA	NA	NA	22.5905	22.1958	22.5422	+	6
9451	Q96ST8-2	Centrosomal protein of 89 kDa	CEP89	T	16	MDLNNMNQSLTLELNTMKQAMKELQLKLKGM	CEP89_T16	23.0388	23.4502	22.7522	23.3497	23.0673	23.3929	23.3391	22.7238	23.391	23.353	24.122	23.2316
6489	Q96G28	Cilia- and flagella-associated protein 36	CFAP36	S	201	EEPTVHSSEAAIMNNSQGDGEHFAHPPSEVK	CFAP36_S201	23.6309	NA	23.8417	24.3009	24.3983	24.2666	NA	NA	24.1903	23.8858	24.2104	23.9812	+	11
7619	Q9P2B7-2	Cilia- and flagella-associated protein 97	CFAP97	S	218	SSKSSKKHVSGITLLSPKHKYKSGIKSTETQ	CFAP97_S218	22.7934	23.1352	23.1713	23.5746	23.6939	23.6642	24.2118	23.9571	23.8611	22.906	23.1469	23.4626
3113	P23528	Cofilin-1	CFL1	S	3	_____________MASGVAVSDGVIKVFNDM	CFL1_S3	32.6722	32.6639	32.8508	32.8539	32.8404	33.0907	32.6297	32.8545	33.4971	32.8479	33.1233	33.5077
3114	P23528	Cofilin-1	CFL1	S	156	EEVKDRCTLAEKLGGSAVISLEGKPL_____	CFL1_S156	24.6979	24.8453	24.7205	24.7931	24.9985	25.0725	23.3669	23.9256	23.8922	23.3089	23.2099	23.6854	+	1
8074	Q9Y281	Cofilin-2	CFL2	S	3	_____________MASGVTVNDEVIKVFNDM	CFL2_S3	27.3434	27.3194	27.2892	27.1901	27.3029	27.3895	26.8602	27.4242	27.6236	26.8594	26.9361	26.8698
4237	Q13111	Chromatin assembly factor 1 subunit A	CHAF1A	S	141	QPDSLVDHNKLNSEASPSREAINGQREDTGD	CHAF1A_S141	23.6363	23.771	23.4993	25.7494	25.7469	25.6981	25.9645	25.9476	26.1029	22.0998	23.7901	23.055	+	8
4234	Q13111	Chromatin assembly factor 1 subunit A	CHAF1A	S	772	FQEHCRRGLLSNHTGSPRSPSTTYLHTPTPS	CHAF1A_S772	24.5161	25.7387	23.5411	24.8746	23.946	25.2762	24.2336	25.2001	24.7772	25.6841	23.7464	24.1065
4236	Q13111	Chromatin assembly factor 1 subunit A	CHAF1A	S	777	RRGLLSNHTGSPRSPSTTYLHTPTPSEDAAI	CHAF1A_S777	23.0702	23.0348	22.5764	23.5587	23.595	23.9105	23.798	23.2358	23.8283	NA	NA	NA	+	10
4235	Q13111	Chromatin assembly factor 1 subunit A	CHAF1A	S	775	HCRRGLLSNHTGSPRSPSTTYLHTPTPSEDA	CHAF1A_S775	24.2599	23.5995	23.7674	23.2352	23.1588	23.2019	NA	23.1432	23.1564	24.9419	24.5826	24.6171	+	5;6
4240	Q13112	Chromatin assembly factor 1 subunit B	CHAF1B	S	429	RPVEGTPASRTQDPSSPGTTPPQARQAPAPT	CHAF1B_S429	NA	NA	NA	24.0422	NA	NA	23.9784	24.6561	NA	23.6097	23.4429	NA
4238	Q13112	Chromatin assembly factor 1 subunit B	CHAF1B	S	410	PDTAKKTKSQTHRGSSPGPRPVEGTPASRTQ	CHAF1B_S410	25.6626	25.4891	25.5845	25.5187	25.5165	25.5905	25.8015	26.7675	25.6244	25.127	25.4665	24.9923
4239	Q13112	Chromatin assembly factor 1 subunit B	CHAF1B	S	458	PTVIRDPPSITPAVKSPLPGPSEEKTLQPSS	CHAF1B_S458	21.7997	21.6928	22.2171	22.6067	22.7519	22.572	23.341	22.9022	22.6512	22.4533	22.2141	22.9709
6535	Q96JM3	Chromosome alignment-maintaining phosphoprotein 1	CHAMP1	S	432	PELRKPGPPLSPEIRSPAGSPELRKPSGSPD	CHAMP1_S432	NA	NA	NA	NA	NA	NA	NA	NA	24.9142	NA	NA	NA
6536	Q96JM3	Chromosome alignment-maintaining phosphoprotein 1	CHAMP1	S	436	KPGPPLSPEIRSPAGSPELRKPSGSPDLWKL	CHAMP1_S436	NA	NA	NA	NA	NA	NA	NA	NA	24.9645	21.2559	NA	NA
6532	Q96JM3	Chromosome alignment-maintaining phosphoprotein 1	CHAMP1	S	632	KKLKKDNQESSDAELSSSEYIKTDLDAMDIK	CHAMP1_S632	21.2846	21.3298	NA	20.6625	NA	NA	NA	NA	21.3123	22.4369	22.3809	21.9411
6547	Q96JM3	Chromosome alignment-maintaining phosphoprotein 1	CHAMP1	S	214	LAPVPSPEPQKPAPVSPESVKATLSNPKPQK	CHAMP1_S214	27.3599	27.0217	26.9319	27.006	26.9819	27.5355	28.0911	27.9016	27.9468	27.0141	27.2181	26.806
6537	Q96JM3	Chromosome alignment-maintaining phosphoprotein 1	CHAMP1	S	507	VFPETRKPGPSGPSESPKAASDIWKPVLSID	CHAMP1_S507	26.3411	25.6518	25.6336	25.7888	25.9927	26.3455	26.3167	25.0345	25.784	25.0871	24.5439	NA	+	10
6533	Q96JM3	Chromosome alignment-maintaining phosphoprotein 1	CHAMP1	S	476	ASLDFPESQKSSRGGSPDLWKSSFFIEPQKP	CHAMP1_S476	26.2812	26.2582	26.3638	25.4462	25.5892	25.284	25.5959	25.6593	25.6029	25.819	25.4753	26.2238
6541	Q96JM3	Chromosome alignment-maintaining phosphoprotein 1	CHAMP1	S	282	SRKSARTTSPEPRKPSPSESPEPWKPFPAVS	CHAMP1_S282	25.5962	25.3638	25.4579	25.1925	25.4312	25.1296	25.1432	25.2269	25.2084	25.1937	26.0405	26.2675
6545	Q96JM3	Chromosome alignment-maintaining phosphoprotein 1	CHAMP1	S	459	GSPDLWKLSPDQRKTSPASLDFPESQKSSRG	CHAMP1_S459	24.0507	24.0607	24.3536	NA	NA	24.9936	NA	NA	NA	24.5108	24.8864	25.1332	+	5
6551	Q96JM3	Chromosome alignment-maintaining phosphoprotein 1	CHAMP1	S	572	HALFPELPKSALFSESQKAVELGDELQIDAI	CHAMP1_S572	24.3813	24.3199	24.1402	24.9939	24.9895	24.9768	24.7021	NA	25.0492	24.9312	24.7867	24.3388	+	6
6539	Q96JM3	Chromosome alignment-maintaining phosphoprotein 1	CHAMP1	S	445	IRSPAGSPELRKPSGSPDLWKLSPDQRKTSP	CHAMP1_S445	24.1228	25.0093	25.109	24.8982	24.8756	24.8652	25.3507	24.6858	25.0998	25.6402	24.0025	25.6712
6543	Q96JM3	Chromosome alignment-maintaining phosphoprotein 1	CHAMP1	S	286	ARTTSPEPRKPSPSESPEPWKPFPAVSPEPR	CHAMP1_S286	25.3257	25.0732	25.1897	24.7318	24.729	24.765	24.8684	24.5038	24.8313	24.9504	25.6458	25.9465
6540	Q96JM3	Chromosome alignment-maintaining phosphoprotein 1	CHAMP1	S	452	PELRKPSGSPDLWKLSPDQRKTSPASLDFPE	CHAMP1_S452	24.3087	24.5572	24.6832	24.3216	24.2437	24.0475	23.4428	24.2049	24.2812	25.192	24.4155	25.0361
6529	Q96JM3	Chromosome alignment-maintaining phosphoprotein 1	CHAMP1	S	416	APTLSPEHWKAVPPVSPELRKPGPPLSPEIR	CHAMP1_S416	23.4329	23.6128	23.9122	23.9358	23.9172	23.9398	24.529	24.4889	24.2992	24.3369	24.1137	24.4295
6546	Q96JM3	Chromosome alignment-maintaining phosphoprotein 1	CHAMP1	S	204	KSVPVCESQKLAPVPSPEPQKPAPVSPESVK	CHAMP1_S204	23.2583	23.4664	23.8796	24.1765	24.041	23.8298	25.1011	24.6705	24.6499	23.5554	24.4303	23.922
6544	Q96JM3	Chromosome alignment-maintaining phosphoprotein 1	CHAMP1	S	297	SPSESPEPWKPFPAVSPEPRRPAPAVSPGSW	CHAMP1_S297	24.9374	24.5779	24.3802	24.0052	22.4519	23.7051	22.9583	22.9136	23.5511	25.0015	24.9724	24.962
6531	Q96JM3	Chromosome alignment-maintaining phosphoprotein 1	CHAMP1	S	627	LFPSSKKLKKDNQESSDAELSSSEYIKTDLD	CHAMP1_S627	21.2846	NA	NA	23.8325	23.2237	23.2477	NA	23.7319	24.1688	22.4369	24.1986	24.0033
6550	Q96JM3	Chromosome alignment-maintaining phosphoprotein 1	CHAMP1	S	344	ASSGPWKPAKPAPSVSPGPWKPIPSVSPGPW	CHAMP1_S344	22.7827	22.462	22.5166	23.4224	23.6176	23.1232	23.7417	23.4537	NA	22.0008	22.2148	NA	+	1
6549	Q96JM3	Chromosome alignment-maintaining phosphoprotein 1	CHAMP1	S	675	VESIDFSKENKMDMTSPEQSRNVLQFTEEKE	CHAMP1_S675	22.9438	23.0908	23.1233	22.5424	23.0184	22.6518	22.8201	22.7764	22.7902	23.1585	23.4118	22.8572
6534	Q96JM3	Chromosome alignment-maintaining phosphoprotein 1	CHAMP1	S	427	VPPVSPELRKPGPPLSPEIRSPAGSPELRKP	CHAMP1_S427	22.958	22.9801	22.9179	22.2097	21.895	21.9844	22.4827	22.2813	25.1227	22.3092	21.952	22.5403
6554	Q96JM3	Chromosome alignment-maintaining phosphoprotein 1	CHAMP1	S	405	WKSGPPELRKTAPTLSPEHWKAVPPVSPELR	CHAMP1_S405	22.7872	22.3879	22.5311	21.7225	21.3036	21.0867	22.1943	22.0141	21.7238	21.4673	20.9883	21.2576
916	C9JRZ6	MICOS complex subunit MIC19	CHCHD3	S	50	RMKESSPSGSKSQRYSGAYGASVSDEELKRR	CHCHD3_S50	21.791	NA	NA	21.8342	21.6439	22.6985	23.8747	23.5336	23.3497	22.9274	23.3198	22.0061
5650	Q86WJ1	Chromodomain-helicase-DNA-binding protein 1-like	CHD1L	S	636	IPGLVEGSTKRKRVLSPEELEDRQKKRQEAA	CHD1L_S636	NA	NA	24.4021	NA	24.5253	NA	NA	NA	NA	24.4604	NA	24.668
4162	Q12873-2	Chromodomain-helicase-DNA-binding protein 3	CHD3	S	1601	NSRIGEKMETEADAPSPAPSLGERLEPRKIP	CHD3_S1601	25.9019	26.0998	26.12	25.8785	24.6117	25.8441	25.9245	25.3832	26.2973	26.4345	26.579	25.5112
4163	Q12873-2	Chromodomain-helicase-DNA-binding protein 3	CHD3	S	1605	GEKMETEADAPSPAPSLGERLEPRKIPLEDE	CHD3_S1605	25.1227	25.2661	25.1439	24.9459	NA	25.0492	24.4208	NA	25.07	24.994	25.4138	NA	+	4
4159	Q12873-2	Chromodomain-helicase-DNA-binding protein 3	CHD3	S	713	YKKKKKELQGDGPPSSPTNDPTVKYETQPRF	CHD3_S713	24.2781	24.7566	24.4511	24.5204	24.5788	24.2219	24.8907	24.9733	25.0281	25.1332	25.1377	24.5978
4160	Q12873-2	Chromodomain-helicase-DNA-binding protein 3	CHD3	S	324	YVFQSDEGPEPEAEESDLDSGSVHSASGRPD	CHD3_S324	23.92	23.5786	23.5662	23.6565	23.6309	23.8392	23.4888	23.8289	23.6734	23.9625	24.13	23.5023
4161	Q12873-2	Chromodomain-helicase-DNA-binding protein 3	CHD3	S	597	QRKNDMDEPPPLDYGSGEDDGKSDKRKVKDP	CHD3_S597	23.5031	23.241	23.3377	22.4865	22.3312	22.3434	NA	22.233	NA	22.9637	22.8458	22.4826	+	5;6
8518	F5GWX5	Chromodomain-helicase-DNA-binding protein 4	CHD4	T	1533	EENKKMSQPGSPSPKTPTPSTPGDTQPNTPA	CHD4_T1533	24.2914	NA	NA	NA	NA	NA	NA	NA	NA	NA	NA	NA
450	F5GWX5	Chromodomain-helicase-DNA-binding protein 4	CHD4	S	1528	ELAEVEENKKMSQPGSPSPKTPTPSTPGDTQ	CHD4_S1528	27.6471	26.6442	26.8476	27.7801	27.014	26.9983	26.6884	28.1382	25.6512	25.7954	NA	25.1347	+	10
449	F5GWX5	Chromodomain-helicase-DNA-binding protein 4	CHD4	S	1563	APVPPAEDGIKIEENSLKEEESIEGEKEVKS	CHD4_S1563	NA	NA	NA	NA	23.7482	24.0236	24.5615	24.1508	NA	NA	NA	NA
452	F5GWX5	Chromodomain-helicase-DNA-binding protein 4	CHD4	S	508	GKVQKILIWKWGQPPSPTPVPRPPDADPNTP	CHD4_S508	22.4165	22.8486	23.4383	23.6203	23.8408	23.6453	24.5549	24.0807	23.9581	23.3179	23.0825	23.2979
7621	Q9P2D1	Chromodomain-helicase-DNA-binding protein 7	CHD7	S	2559	AFEEDIETPPTRNIPSPGQLDPDTRIPVINL	CHD7_S2559	25.1367	25.2246	25.4641	24.4454	24.7008	24.4965	24.6166	24.864	24.9707	24.8179	24.984	25.163
7620	Q9P2D1	Chromodomain-helicase-DNA-binding protein 7	CHD7	S	2956	KAEGGPFKDGETLEGSDAEESLDKTAESSLL	CHD7_S2956	23.6383	23.2948	23.6072	23.4432	23.6227	23.6404	23.6662	23.8396	24.3741	24.0387	23.683	23.7971
7331	Q9HCK8-2	Chromodomain-helicase-DNA-binding protein 8	CHD8	S	1699	NYMQNHQAGAPAPSLSRCSTPLLHQQYTSRT	CHD8_S1699	24.8923	NA	24.9306	23.9464	NA	NA	NA	24.085	24.1447	NA	NA	24.2925
7329	Q9HCK8-2	Chromodomain-helicase-DNA-binding protein 8	CHD8	S	1145	STLKDDDLVEFSDLESEDDERPRSRRHDRHH	CHD8_S1145	24.2611	24.0152	24.0033	23.954	23.9684	24.409	22.6628	23.3416	23.9936	24.1031	23.977	24.1781
7330	Q9HCK8-2	Chromodomain-helicase-DNA-binding protein 8	CHD8	S	1697	RMNYMQNHQAGAPAPSLSRCSTPLLHQQYTS	CHD8_S1697	NA	24.9979	NA	NA	24.0536	23.9076	23.7833	NA	NA	24.6983	24.5767	NA
7335	Q9HCK8-2	Chromodomain-helicase-DNA-binding protein 8	CHD8	S	1716	CSTPLLHQQYTSRTASPLPLRPDAPVEKSPE	CHD8_S1716	22.0956	22.6721	22.7701	23.3237	23.1428	23.3117	24.516	23.8284	23.5703	23.4264	23.6954	22.8536
7334	Q9HCK8-2	Chromodomain-helicase-DNA-binding protein 8	CHD8	S	1767	VARSRPTPQDYEMRVSPSDTTPLVSRSVPPV	CHD8_S1767	22.8649	22.8607	22.7155	22.4674	22.6545	23.0041	23.599	23.343	23.5431	23.3173	23.6123	22.3215
7328	Q9HCK8-2	Chromodomain-helicase-DNA-binding protein 8	CHD8	S	1141	TRHFSTLKDDDLVEFSDLESEDDERPRSRRH	CHD8_S1141	23.1521	22.6844	22.4979	22.3787	22.105	22.6966	NA	21.2364	22.3216	22.7011	22.6138	22.8281
1066	J3KN87	Serine/threonine-protein kinase Chk1	CHEK1	S	301	SPSGFSKHIQSNLDFSPVNSASSEENVKYSS	CHEK1_S301	24.0241	24.3625	24.0948	NA	NA	NA	23.7201	23.7367	24.0226	23.3412	23.7825	23.496	+	9
1067	J3KN87	Serine/threonine-protein kinase Chk1	CHEK1	S	280	YNKPLKKGAKRPRVTSGGVSESPSGFSKHIQ	CHEK1_S280	25.6289	25.9017	25.8031	23.942	25.2112	25.2006	25.1227	25.2562	25.2477	25.3553	25.6401	25.2173
2613	O96017-13	Serine/threonine-protein kinase Chk2	CHEK2	S	39	KVAIKIISKRKFAIGSAREADPALNVETEIE	CHEK2_S39	24.6588	24.8757	24.8883	23.7867	24.3121	24.0268	24.1027	23.976	23.945	24.5115	24.2272	24.6942
2614	O96017-13	Serine/threonine-protein kinase Chk2	CHEK2	S	158	IKITDFGHSKILGETSLMRTLCGTPTYLAPE	CHEK2_S158	22.9212	23.5188	23.6953	22.4501	23.3021	22.8551	23.3232	22.6854	23.1401	22.8877	22.6275	22.4888
5756	Q8IWX8	Calcium homeostasis endoplasmic reticulum protein	CHERP	S	817	SKSYSPGRRRRSRSRSPTPPSSAGLGSNSAP	CHERP_S817	24.5772	24.5678	24.8294	24.496	24.4726	24.3942	26.1172	26.2564	25.8542	26.8526	26.6776	26.6105	+	7
9324	Q8IWX8	Calcium homeostasis endoplasmic reticulum protein	CHERP	T	819	SYSPGRRRRSRSRSPTPPSSAGLGSNSAPPI	CHERP_T819	24.5772	24.5678	24.8294	24.496	24.4726	24.3942	26.1172	26.2564	25.8542	26.8526	26.6776	26.6105	+	7
5755	Q8IWX8	Calcium homeostasis endoplasmic reticulum protein	CHERP	S	815	SRSKSYSPGRRRRSRSRSPTPPSSAGLGSNS	CHERP_S815	22.481	24.5678	24.8294	24.496	24.4726	24.3942	26.1172	25.4963	25.8542	26.8526	26.6776	26.6105
817	C9J0A7	Charged multivesicular body protein 2b	CHMP2B	S	169	AARSLPSASTSKATISDEEIERQLKALGVD_	CHMP2B_S169	29.7307	30.048	29.9957	29.6389	29.7456	29.4839	29.5798	29.5913	29.9771	30.1252	30.0556	29.9079
8150	Q9Y3E7-2	Charged multivesicular body protein 3	CHMP3	S	134	TDALPEPEPPGAMAASEDEEEEEEALEAMQS	CHMP3_S134	25.5	25.5305	25.2102	24.7635	24.7611	25.3013	24.5333	24.1858	24.9062	24.4564	24.093	24.5903
7176	Q9H444	Charged multivesicular body protein 4b	CHMP4B	S	184	EELEQEELDKNLLEISGPETVPLPNVPSIAL	CHMP4B_S184	25.0645	24.8668	25.3713	24.9575	24.7179	25.2531	24.5967	24.5962	24.1298	24.5323	24.3313	24.7029
7175	Q9H444	Charged multivesicular body protein 4b	CHMP4B	S	223	EEEDDDMKELENWAGSM______________	CHMP4B_S223	22.5967	22.6597	23.0018	22.9267	22.8698	22.7451	21.6012	21.5261	22.3208	22.5887	22.2206	22.3994
6186	Q8WUX9	Charged multivesicular body protein 7	CHMP7	S	417	PRNRHFTNSVPNPRISDAELEAELEKLSLSE	CHMP7_S417	25.0936	25.0435	24.8312	25.1154	25.3383	25.1391	25.922	24.9604	25.0742	24.3106	24.9504	25.6492
1199	E7EXA6	Chromosome transmission fidelity protein 18 homolog	CHTF18	S	871	AEASARVENSPQVDGSPPGLEGLLGGIGEKG	CHTF18_S871	25.2113	25.1291	25.2876	24.0348	24.2503	24.6151	23.4838	23.6091	24.1167	24.0848	23.8316	23.9132	+	1;4
2433	O76071	Probable cytosolic iron-sulfur protein assembly protein CIAO1	CIAO1	S	161	LNSHTQDVKHVVWHPSQELLASASYDDTVKL	CIAO1_S161	23.1368	NA	23.2359	23.6459	NA	NA	23.7951	NA	23.4925	NA	NA	NA
5211	Q6FI81	Anamorsin	CIAPIN1	S	183	VGSSRQLKLSITKKSSPSVKPAVDPAAAKLW	CIAPIN1_S183	NA	NA	NA	NA	NA	NA	NA	26.2397	NA	NA	NA	NA
5212	Q6FI81	Anamorsin	CIAPIN1	S	215	LSANDMEDDSMDLIDSDELLDPEDLKKPDPA	CIAPIN1_S215	24.5009	23.9328	24.8177	23.5235	23.3443	24.1015	22.6925	23.1853	22.9447	23.818	23.3736	23.8475
5213	Q6FI81	Anamorsin	CIAPIN1	S	305	YLGMPAFKPGEKVLLSDSNLHDA________	CIAPIN1_S305	23.7595	24.0355	24.2366	NA	NA	24.015	NA	NA	NA	NA	NA	NA
1783	I3L2J0	Protein capicua homolog	CIC	S	2288	PEEVLPSPTLQSLATSPRAILGSYRKKRKNS	CIC_S2288	NA	25.8323	26.3736	25.4834	25.1864	NA	25.001	23.9187	25.1408	25.8714	25.5939	25.4844	+	7
1782	I3L2J0	Protein capicua homolog	CIC	S	2279	RFAELPEFRPEEVLPSPTLQSLATSPRAILG	CIC_S2279	26.2833	25.8323	26.3736	24.8528	25.1864	25.7798	23.8385	24.5442	25.1408	25.8714	25.5939	25.4844
1790	I3L2J0	Protein capicua homolog	CIC	S	1405	GEDPEGNKGFGRKVFSPVIRSSFTHCRPPLD	CIC_S1405	23.804	23.7154	24.005	24.6837	24.9141	24.7541	24.7696	24.0254	24.149	23.2694	23.5305	24.6838
1785	I3L2J0	Protein capicua homolog	CIC	S	1082	PEIQLPLPPGKRRTQSLSALPKERDSSSEKD	CIC_S1082	24.6224	24.6775	24.5027	24.0463	24.2133	24.1099	24.5676	24.6069	24.4455	25.2587	25.1149	24.3578
1784	I3L2J0	Protein capicua homolog	CIC	S	2315	RKNSTDLDSAPEDPTSPKRKMRRRSSCSSEP	CIC_S2315	22.2388	22.447	22.8877	22.6989	22.3262	21.7682	NA	NA	NA	NA	NA	NA
5683	Q86X95	Corepressor interacting with RBPJ 1	CIR1	S	202	GRNLTANDPSQEYVASEGEEDPEVEFLKSLT	CIR1_S202	24.9041	24.8812	24.6392	24.5974	24.1741	24.5916	23.6633	24.4817	24.903	24.6451	24.2684	24.4055
1731	H7BYJ3	Citron Rho-interacting kinase	CIT	S	440	LGILGRSESVVSGLDSPAKTSSMEKKLLIKS	CIT_S440	23.8703	23.4395	23.1806	NA	NA	NA	24.0991	23.8837	NA	23.8367	24.0313	23.096	+	5
1730	H7BYJ3	Citron Rho-interacting kinase	CIT	S	2035	REKSPGRMLSTRRERSPGRLFEDSSRGRLPA	CIT_S2035	24.9533	24.9797	24.9736	25.3388	25.0814	24.5792	25.3668	25.2178	24.8433	23.885	24.9441	25.1604
9145	Q14008	Cytoskeleton-associated protein 5	CKAP5	T	832	PPAPTRGISKHSTSGTDEGEDGDEPDDGSND	CKAP5_T832	25.2488	24.9355	NA	NA	NA	NA	23.6854	24.5477	NA	24.7068	24.7912	NA
2872	P12277	Creatine kinase B-type	CKB	S	4	____________MPFSNSHNALKLRFPAEDE	CKB_S4	NA	NA	NA	23.7224	NA	NA	NA	24.468	NA	NA	NA	NA
2873	P12277	Creatine kinase B-type	CKB	S	199	QQQLIDDHFLFDKPVSPLLLASGMARDWPDA	CKB_S199	24.0724	23.8483	24.2254	23.8868	23.8065	24.0568	24.2603	23.3028	23.3572	22.3723	22.942	23.9694
8882	P12277	Creatine kinase B-type	CKB	T	35	FPDLSAHNNHMAKVLTPELYAELRAKSTPSG	CKB_T35	23.472	23.5373	23.5557	23.2333	23.4726	23.6169	23.2519	22.4328	22.5982	22.4102	22.516	23.184
3767	P61024	Cyclin-dependent kinases regulatory subunit 1	CKS1B	S	51	HLMSESEWRNLGVQQSQGWVHYMIHEPEPHI	CKS1B_S51	24.4288	24.2841	24.9107	23.7923	24.1535	23.9368	23.631	23.02	22.6914	20.7619	NA	23.8694	+	1;10
8680	F8WA11	CLIP-associating protein 1	CLASP1	T	738	EKRSKIPRSQGCSRETSPNRIGLDRFGLGQP	CLASP1_T738	NA	NA	24.245	NA	NA	NA	NA	NA	NA	NA	NA	NA
1486	F8WA11	CLIP-associating protein 1	CLASP1	S	1070	LLHNHLKNSSNTSVGSPSNTIGRTPSRHTSS	CLASP1_S1070	NA	NA	NA	NA	NA	NA	NA	NA	23.1368	NA	NA	NA
1487	F8WA11	CLIP-associating protein 1	CLASP1	S	600	STKSVSTTGSLQRSRSDIDVNAAASAKSKVS	CLASP1_S600	23.6856	NA	22.6631	25.2323	24.1132	NA	25.3959	25.2103	NA	NA	23.5096	22.9258
1484	F8WA11	CLIP-associating protein 1	CLASP1	S	739	KRSKIPRSQGCSRETSPNRIGLDRFGLGQPG	CLASP1_S739	25.903	25.6279	25.4963	25.7551	25.6104	24.4965	26.5666	26.2509	24.981	NA	25.5541	25.0291	+	10
1485	F8WA11	CLIP-associating protein 1	CLASP1	S	1136	SLRGVTEAIEKFSFRSQEDLNEPIKRDGKKE	CLASP1_S1136	24.8872	25.0034	24.8098	24.4534	24.3014	24.1951	23.7603	24.3841	24.7114	23.1007	23.0558	24.1342
1022	E3W994	CLIP-associating protein 2	CLASP2	S	603	SSKASSLPGSLQRSRSDIDVNAAAGAKAHHA	CLASP2_S603	24.8666	NA	22.5379	NA	26.1347	NA	NA	NA	NA	NA	25.9878	25.3247
1017	E3W994	CLIP-associating protein 2	CLASP2	S	1231	ALDNKASLLHSMPTHSSPRSRDYNPYNYSDS	CLASP2_S1231	22.0916	21.5647	NA	23.0373	23.6048	NA	NA	23.6084	NA	NA	NA	23.5235
1023	E3W994	CLIP-associating protein 2	CLASP2	S	575	RLSSSVSAMRVLNTGSDVEEAVADALKKPAR	CLASP2_S575	25.5775	25.8225	26.082	25.8076	26.0718	26.2069	25.4287	25.4237	25.6999	25.6544	25.3809	25.59
1020	E3W994	CLIP-associating protein 2	CLASP2	S	740	KRSKIPRSQGCSREASPSRLSVARSSRIPRP	CLASP2_S740	25.2668	24.0564	24.3121	25.9235	24.5048	25.7618	25.7869	25.6058	25.0769	NA	23.365	NA	+	10
1071	E7ERI8	CLIP-associating protein 2	CLASP2	S	241	VQSSGGMILSVCKDKSFDDEESVDGNRPSSA	CLASP2_S241	24.6189	24.8042	24.6256	24.7954	25.0073	25.0249	24.6445	24.578	24.8889	24.4106	24.2281	24.094
1019	E3W994	CLIP-associating protein 2	CLASP2	S	593	STVAGRVSAGSSKASSLPGSLQRSRSDIDVN	CLASP2_S593	23.0342	23.3992	23.0573	21.879	22.0595	22.2276	NA	21.8938	21.8295	22.0705	22.2014	22.032	+	4
278	F5H0Q6	CLK4-associating serine/arginine rich protein	CLASRP	S	547	PSPSPAREKLTRPAASPAVGEKLKKTEPAAG	CLASRP_S547	NA	NA	NA	23.4095	NA	NA	NA	24.708	NA	NA	NA	NA
276	F5H0Q6	CLK4-associating serine/arginine rich protein	CLASRP	S	335	PGREEKITFITSFGGSDEEAAAAAAAAAASG	CLASRP_S335	23.6121	22.2024	24.0253	NA	NA	24.2798	24.3416	23.9774	24.1741	24.4837	24.4114	24.5642	+	9
275	F5H0Q6	CLK4-associating serine/arginine rich protein	CLASRP	S	101	LDHIPDYTPPLLTTISPEQESDERKCNYERY	CLASRP_S101	23.3486	23.1747	23.226	23.7278	24.0654	24.0459	24.0666	24.1593	24.0086	23.2289	23.4768	24.2652
277	F5H0Q6	CLK4-associating serine/arginine rich protein	CLASRP	S	285	QRREFREKRLRGRKISPPSYARRDSPTYDPY	CLASRP_S285	22.7263	23.0699	22.3941	23.7974	23.8872	23.4707	25.4817	24.776	24.393	24.2909	24.4813	23.7858
6645	Q96S66	Chloride channel CLIC-like protein 1	CLCC1	S	438	LRERDVDLRFQTGNKSPEVLRAFDVPDAEAR	CLCC1_S438	23.1361	23.8356	23.2548	24.4029	25.0739	24.8671	23.5791	24.1571	25.2953	25.2129	24.9231	24.7557
3627	P51798	H(+)/Cl(-) exchange transporter 7	CLCN7	S	61	RQSPRSALFRVGHMSSVELDDELLDPDMDPP	CLCN7_S61	26.5733	26.1976	26.4326	27.1372	27.3129	27.4899	27.0652	27.08	27.0348	26.1491	26.2986	26.9576
3626	P51798	H(+)/Cl(-) exchange transporter 7	CLCN7	S	60	ARQSPRSALFRVGHMSSVELDDELLDPDMDP	CLCN7_S60	22.3908	22.6655	24.0646	NA	23.9304	23.8174	NA	23.6398	23.81	23.6958	23.152	22.2839
3745	P56749	Claudin-12	CLDN12	S	231	SMHTYSQPYSARSRLSAIEIDIPVVSHTT__	CLDN12_S231	23.1231	22.9022	NA	23.3102	NA	NA	NA	NA	NA	24.0677	23.7551	23.4914	+	2
4781	Q2KHT3	Protein CLEC16A	CLEC16A	S	980	SKNVARSAAVETASLSPSLVPARQPTISLLC	CLEC16A_S980	21.6668	22.0414	22.2655	22.1913	22.2511	22.3461	22.3137	22.2613	22.3863	22.887	22.7648	22.1974
2038	O14967	Calmegin	CLGN	S	591	SNKSGSEDEMKEADESTGSGDGPIKSVRKRR	CLGN_S591	NA	22.5568	NA	23.2566	NA	22.6039	23.6219	23.5872	23.02	22.9407	23.1826	22.0132
1964	O00299	Chloride intracellular channel protein 1	CLIC1	S	156	DNYLTSPLPEEVDETSAEDEGVSQRKFLDGN	CLIC1_S156	25.1181	NA	24.6926	24.7802	NA	25.2602	23.6179	23.9947	24.5354	24.052	24.1425	23.3656	+	7
4504	Q14677-3	Clathrin interactor 1	CLINT1	S	299	TIDLGAAAHYTGDKASPDQNASTHTPQSSVK	CLINT1_S299	NA	NA	NA	NA	23.1439	23.0736	24.3767	23.9903	23.5845	22.6453	23.2983	21.2774
4505	Q14677-3	Clathrin interactor 1	CLINT1	S	166	KAKKNKDKYVGVSSDSVGGFRYSERYDPEPK	CLINT1_S166	22.596	22.3558	22.2458	21.4898	20.8621	21.3512	21.428	NA	22.0338	22.8044	22.8072	21.8974
3185	P30622-2	CAP-Gly domain-containing linker protein 1	CLIP1	S	963	AKKHEEEKKELERKLSDLEKKMETSHNQCQE	CLIP1_S963	NA	20.8996	NA	NA	NA	NA	NA	NA	19.8675	20.6684	NA	NA
3183	P30622-2	CAP-Gly domain-containing linker protein 1	CLIP1	S	180	SNIPQKPSQPAAKEPSATPPISNLTKTASES	CLIP1_S180	26.0378	26.1699	25.9415	26.3606	NA	26.3742	26.5717	26.4079	26.3938	26.4513	26.3378	25.6948	+	9
3188	P30622-2	CAP-Gly domain-containing linker protein 1	CLIP1	S	204	TKTASESISNLSEAGSIKKGERELKIGDRVL	CLIP1_S204	25.9365	25.9842	25.985	24.9652	24.8317	24.8991	24.9787	25.2856	25.6554	25.996	25.8992	25.6645	+	5
3187	P30622-2	CAP-Gly domain-containing linker protein 1	CLIP1	S	200	ISNLTKTASESISNLSEAGSIKKGERELKIG	CLIP1_S200	24.9676	24.0193	25.0897	24.6163	24.4069	24.6607	25.234	25.4952	25.5967	25.9117	25.8303	25.5386
3184	P30622-2	CAP-Gly domain-containing linker protein 1	CLIP1	S	348	SGLLTETSSRYARKISGTTALQEALKEKQQH;TGLLTETSSRYARKISGTTALQEALKEKQQH	CLIP1_S348	23.3056	23.3483	23.2777	23.8874	23.8184	23.8862	24.1107	23.632	23.4638	23.1497	23.3432	23.7301
3186	P30622-2	CAP-Gly domain-containing linker protein 1	CLIP1	S	195	SATPPISNLTKTASESISNLSEAGSIKKGER	CLIP1_S195	23.2839	22.8668	22.9282	22.9897	22.8401	23.2329	23.3293	23.3243	23.3219	25.4999	23.1926	22.8295
8940	P30622-2	CAP-Gly domain-containing linker protein 1	CLIP1	T	287	FAPVHKVTKIGFPSTTPAKAKANAVRRVMAT	CLIP1_T287	22.7678	22.7504	23.2686	22.3343	22.2751	22.4091	23.4644	22.2794	22.2308	21.3473	21.6374	21.7965
7655	Q9UDT6-2	CAP-Gly domain-containing linker protein 2	CLIP2	S	294	FAPIHKVIRIGFPSTSPAKAKKTKRMAMGVS	CLIP2_S294	23.7702	24.0184	24.1408	24.03	24.3686	24.1659	NA	23.9935	24.1185	23.2496	23.5118	23.6885	+	6
7656	Q9UDT6-2	CAP-Gly domain-containing linker protein 2	CLIP2	S	888	SLNELRVLLLEANRHSPGPERDLSREVHKAE	CLIP2_S888	23.105	23.6155	23.3	23.3991	23.153	23.1995	23.6291	24.1386	23.3953	22.5483	22.9879	23.5893
7213	Q9H6B4	CXADR-like membrane protein	CLMP	S	319	TRSTANSASRSQRTLSTDAAPQPGLATQAYS	CLMP_S319	24.6442	23.7585	24.0857	NA	NA	NA	NA	NA	NA	NA	23.9828	NA	+	4
1685	Q9UBD8	Battenin	CLN3	S	12	____MGGCAGSRRRFSDSEGEETVPEPRLPL	CLN3_S12	23.5509	23.8407	23.6226	24.0234	24.3587	24.346	24.3904	24.1867	24.5046	24.924	25.0505	24.8867	+	3;7
1686	Q9UBD8	Battenin	CLN3	S	14	__MGGCAGSRRRFSDSEGEETVPEPRLPLLD	CLN3_S14	23.5727	23.7426	23.8417	23.5309	23.6912	23.5916	23.7714	23.4418	23.8935	24.6123	24.7988	24.5178	+	2
8707	Q9UBD8	Battenin	CLN3	T	19	CAGSRRRFSDSEGEETVPEPRLPLLDHQGAH	CLN3_T19	22.066	22.5009	22.0223	22.0029	22.2645	22.0697	22.8242	22.4512	22.8851	23.9366	24.1584	NA
3693	P54105	Methylosome subunit pICln	CLNS1A	S	102	EEESKEPVADEEEEDSDDDVEPITEFRFVPS	CLNS1A_S102	26.6646	26.7998	26.5641	25.3578	25.6052	25.7392	24.9611	25.0464	25.6469	24.9875	24.8202	25.5228
6562	Q96KA5-2	Cleft lip and palate transmembrane protein 1-like protein	CLPTM1L	S	490	WLYPVDKRRVNEFGESYEEKATRAPHTD___	CLPTM1L_S490	23.3437	23.315	23.0529	22.8757	23.0865	23.1109	22.5135	22.6997	22.904	23.9655	23.7943	23.1908
2432	O76031	ATP-dependent Clp protease ATP-binding subunit clpX-like, mitochondrial	CLPX	S	617	YIRAPTKESSEEEYDSGVEEEGWPRQADAAN	CLPX_S617	22.6776	NA	22.4055	NA	22.0431	22.5752	22.078	NA	22.4083	23.4211	23.8237	23.1952	+	2
1089	E7ESG2	Claspin	CLSPN	S	1094	PGRMRKFRWKNIDDASQMDLFHRDSDDDQTE	CLSPN_S1094	23.6483	NA	23.5024	NA	NA	NA	NA	NA	NA	NA	22.3652	NA
1090	E7ESG2	Claspin	CLSPN	S	1103	KNIDDASQMDLFHRDSDDDQTEEQLDESEAR	CLSPN_S1103	NA	23.1011	NA	23.7476	23.8251	24.47	23.7544	NA	NA	NA	NA	NA	+	11
1088	E7ESG2	Claspin	CLSPN	S	1236	PSAPRNSRNFVFHTLSPVKAEAAKESSKSQV	CLSPN_S1236	23.5608	23.7124	24.1203	23.9281	24.2339	24.2756	24.8297	24.2394	24.1091	22.9384	23.717	24.6611
1084	E7ESG2	Claspin	CLSPN	S	225	VDKDLFETGLEDENNSPLEDEESLESIRAAV	CLSPN_S225	NA	NA	NA	23.2741	23.4356	23.646	22.5781	23.6418	24.1072	NA	NA	NA
1086	E7ESG2	Claspin	CLSPN	S	755	TGRGTSFFPTAGGFRSPSPGLFRASLVSSAS	CLSPN_S755	23.6944	23.8315	23.7577	21.7176	22.0691	22.2073	20.7042	21.5433	21.5856	NA	22.392	22.6069	+	4
1085	E7ESG2	Claspin	CLSPN	S	745	IPSYQPCNRQTGRGTSFFPTAGGFRSPSPGL	CLSPN_S745	23.6944	23.8315	23.7577	21.7176	22.0691	22.2073	20.7042	21.5433	21.5856	22.8369	22.392	22.6069	+	4
1087	E7ESG2	Claspin	CLSPN	S	757	RGTSFFPTAGGFRSPSPGLFRASLVSSASKS	CLSPN_S757	22.6757	22.6245	22.409	21.2158	21.1467	21.4778	21.919	22.1104	21.9896	23.5345	22.1616	21.664
2797	P09496-2	Clathrin light chain A	CLTA	S	176	NRAAEEAFVNDIDESSPGTEWERVARLCDFN	CLTA_S176	25.3616	25.2918	25.3898	24.2818	24.7432	24.7375	22.8664	23.5148	24.157	24.4016	24.0513	24.299
8471	A0A087WVQ6	Clathrin heavy chain	CLTC	T	398	EAAKVAANAPKGILRTPDTIRRFQSVPAQPG	CLTC_T398	22.262	22.5899	22.4262	22.6613	22.8682	22.329	23.5201	23.079	23.06	NA	22.016	23.0073	+	10
1780	I3L2B0	Clustered mitochondria protein homolog	CLUH	S	664	SLESKSEDPPGQEAGSEEEGSSASGLAKVKE	CLUH_S664	23.5465	23.4104	23.2041	22.9849	23.1774	22.9304	23.1249	23.3375	23.5436	23.8177	23.8687	23.04
5780	Q8IY22	C-Maf-inducing protein	CMIP	S	377	PCDRKPTLPLRLLHPSPDLVSQEATLSEARL	CMIP_S377	22.8044	22.7899	22.8356	23.0288	23.2504	23.2193	23.6013	23.1109	23.098	22.1511	22.4003	23.3608
5837	Q8N1G2	Cap-specific mRNA (nucleoside-2'-O-)-methyltransferase 1	CMTR1	S	53	SVSHGAKASTTSLSGSDSETEGKQHSSDSFD	CMTR1_S53	22.9894	24.115	22.7632	23.6198	22.9499	24.2156	23.7413	24.3906	24.7991	24.4947	23.9854	22.9642
5840	Q8N1G2	Cap-specific mRNA (nucleoside-2'-O-)-methyltransferase 1	CMTR1	S	31	QKKRVAELALSLSSTSDDEPPSSVSHGAKAS	CMTR1_S31	23.8597	NA	23.7413	23.9456	24.1203	24.0955	23.9032	23.9789	24.1465	22.7147	23.4236	23.1714	+	3
5839	Q8N1G2	Cap-specific mRNA (nucleoside-2'-O-)-methyltransferase 1	CMTR1	S	66	SGSDSETEGKQHSSDSFDDAFKADSLVEGTS	CMTR1_S66	21.7802	21.5721	21.8378	22.2601	22.575	22.6404	21.9812	22.1957	22.4694	21.9504	21.9486	22.0867
5838	Q8N1G2	Cap-specific mRNA (nucleoside-2'-O-)-methyltransferase 1	CMTR1	S	55	SHGAKASTTSLSGSDSETEGKQHSSDSFDDA	CMTR1_S55	22.0393	22.627	21.891	21.0691	21.4186	21.7045	22.7411	22.8205	22.8075	22.8755	23.2848	22.3622
1494	G3V160	Connector enhancer of kinase suppressor of ras 1	CNKSR1	S	49	DSPHQRSPSLSLAPLSPRAPSEDVFAFDLSS	CNKSR1_S49	23.2244	23.0885	23.0377	22.0885	22.1573	22.3992	21.745	NA	22.1821	22.8254	22.5676	22.2138	+	6
814	C9IZX4	Connector enhancer of kinase suppressor of ras 3	CNKSR3	S	303	SSKCKQPLPGPKGSESPNSFLDQESRRRRFT	CNKSR3_S303	21.0119	NA	NA	21.4046	21.412	21.9008	22.2603	22.1331	22.459	22.3574	22.0896	NA	+	8
5994	Q8NE01-2	Metal transporter CNNM3	CNNM3	S	652	AAGSSHSRPGVPVEGSPGRNPGV________	CNNM3_S652	22.5724	NA	21.6145	22.9352	22.6215	21.2139	24.13	24.1919	22.8409	NA	22.7593	21.5092
1449	F8VV52	CCR4-NOT transcription complex subunit 2	CNOT2	S	156	GIPSRTNSMSSSGLGSPNRSSPSIICMPKQQ	CNOT2_S156	24.6053	24.4872	24.1277	23.1374	22.8442	NA	24.7214	24.5734	23.7082	24.864	25.0087	24.4649	+	9
8832	O95628-4	CCR4-NOT transcription complex subunit 4	CNOT4	T	431	IEKELSVQDQPSLSPTSLQNSSSHTTTAKGP	CNOT4_T431	NA	NA	NA	NA	NA	NA	26.2159	NA	NA	NA	NA	NA
8833	O95628-8	CCR4-NOT transcription complex subunit 4	CNOT4	T	296	SIGNGDNSQQISNSDTPSPPPGLSKSNPVIP	CNOT4_T296	24.7331	NA	24.4905	NA	NA	NA	NA	NA	24.0297	NA	NA	NA
2577	O95628-4	CCR4-NOT transcription complex subunit 4	CNOT4	S	301	GNGDNSQQISNSDTPSPPPGLSKSNPVIPIS	CNOT4_S301	23.5738	NA	NA	NA	NA	NA	22.806	NA	NA	NA	NA	22.9947
2576	O95628-4	CCR4-NOT transcription complex subunit 4	CNOT4	S	429	DLIEKELSVQDQPSLSPTSLQNSSSHTTTAK	CNOT4_S429	25.4246	25.69	25.5696	26.1825	26.2055	26.2891	NA	25.8702	26.048	NA	25.8633	25.6934	+	1
2578	O95628-8	CCR4-NOT transcription complex subunit 4	CNOT4	S	298	GNGDNSQQISNSDTPSPPPGLSKSNPVIPIS	CNOT4_S298	NA	24.6762	NA	NA	20.6597	24.12	23.1299	23.4289	NA	23.8134	23.6696	24.0631
2798	P09543-2	2',3'-cyclic-nucleotide 3'-phosphodiesterase	CNP	S	150	RLDCAQLKEKNQWQLSADDLKKLKPGLEKDF	CNP_S150	NA	NA	NA	22.362	22.3757	22.7485	22.377	22.1422	22.6197	22.283	22.3186	22.5683
4225	Q13057-2	Bifunctional coenzyme A synthase	COASY	S	207	VEPLDVPLPSTIRPASPVAGSPKQPVRGYYR	COASY_S207	27.5851	26.8211	27.3128	26.6221	26.6478	27.0875	26.4111	26.0228	25.3681	25.7119	25.9325	26.5984
4224	Q13057-2	Bifunctional coenzyme A synthase	COASY	S	19	PRLRAQPRGAVYQAPSPPPAPVGLGSMAVFR	COASY_S19	23.5813	23.1579	23.5636	22.3001	22.7218	23.0547	22.7786	22.4682	22.1695	22.9518	22.6035	23.1276
1756	H7C1N2	Protein cordon-bleu	COBL	S	707	TQNPESRLQADPKPISPQQKSAHHEGRNPLG	COBL_S707	NA	NA	NA	23.7355	NA	NA	23.1004	24.0632	NA	NA	NA	NA
1755	H7C1N2	Protein cordon-bleu	COBL	S	139	RSNSKAEQLVLSGADSDEDTSRAAPGRGLNG	COBL_S139	23.7253	24.122	24.1044	23.9114	24.0899	23.8827	24.3718	24.2687	24.5236	24.4767	24.8289	24.1988
494	A0A0X1KG75	Cordon-bleu protein-like 1	COBLL1	S	987	EKTDDDVIGQAPAEASPPPIAPKPVTIPASQ	COBLL1_S987	23.1345	NA	NA	22.7341	22.9845	23.0897	NA	22.8864	NA	22.9911	22.6309	22.0389	+	11
492	A0A0X1KG75	Cordon-bleu protein-like 1	COBLL1	S	1110	PTPTDGPSFTVMRQSSLTFQSSDPEQMRQSL	COBLL1_S1110	23.8064	23.863	23.9221	22.9388	22.8758	22.8942	22.5155	22.3737	22.6727	22.8854	22.8543	22.8974	+	4
491	A0A0X1KG75	Cordon-bleu protein-like 1	COBLL1	S	296	FSFFQRSKKKRDQTASAPATPLVNKHRPTFT	COBLL1_S296	22.838	23.2052	23.5135	22.4759	22.8932	22.7621	23.0797	21.1456	22.8835	23.3287	23.1968	22.818
8532	A0A0X1KG75	Cordon-bleu protein-like 1	COBLL1	T	324	TFTRSNTISKPYISNTLPSDAPKKRRAPLPP	COBLL1_T324	21.4174	21.768	21.7629	22.0073	21.867	21.6865	23.0298	22.341	22.2765	22.2274	22.231	21.5772
493	A0A0X1KG75	Cordon-bleu protein-like 1	COBLL1	S	366	AHIQERPASCIVKSMSVDETDKSPCEAGRVR	COBLL1_S366	NA	20.0632	NA	NA	NA	20.0903	NA	NA	NA	20.3288	NA	NA
7301	Q9H9E3	Conserved oligomeric Golgi complex subunit 4	COG4	S	6	__________MADLDSPPKLSGVQQPSEGVG	COG4_S6	24.3918	24.3804	24.4992	23.6696	23.6263	23.7213	23.51	23.5584	23.5931	23.1597	23.5102	23.2907	+	4
4558	Q14993	Collagen alpha-1(XIX) chain	COL19A1	S	81	RRAFCESDKTCFKLGSALLIRDTIKIFPKGL	COL19A1_S81	24.3143	24.3301	24.6822	24.1477	24.1391	24.1552	24.3116	23.8014	23.9312	23.3232	24.0353	24.3792
3682	P53621	Coatomer subunit alpha	COPA	S	173	TVRVWDISGLRKKNLSPGAVESDVRGITGVD	COPA_S173	27.0416	27.4201	27.3913	27.0297	27.0249	26.9046	26.6266	26.594	27.1034	27.1508	27.2226	27.2869
3681	P53621	Coatomer subunit alpha	COPA	S	895	WDVEEDLELPPELDISPGAAGGAEDGFFVPP	COPA_S895	26.6577	26.3951	26.7115	25.6376	25.2841	26.1928	25.2606	25.2749	26.3079	25.0766	25.3538	25.7798
3248	P35606	Coatomer subunit beta'	COPB2	S	859	PSRSTAQQELDGKPASPTPVIVASHTANKEE	COPB2_S859	28.7927	28.8334	28.5013	28.5529	28.7689	28.7465	29.5988	29.0344	28.8323	28.721	28.5538	28.2551
2008	O14579	Coatomer subunit epsilon	COPE	S	99	VRMFADYLAHESRRDSIVAELDREMSRSVDV	COPE_S99	NA	NA	21.619	23.2441	NA	23.4776	23.5795	23.2574	23.03	22.7775	22.1036	22.8848
8289	Q9Y678	Coatomer subunit gamma-1	COPG1	S	12	____MLKKFDKKDEESGGGSNPFQHLEKSAV	COPG1_S12	23.3085	23.9977	23.8622	24.3547	24.2562	24.4122	23.7124	23.9327	23.8245	22.9843	23.1237	23.3867
7908	Q9UNS2	COP9 signalosome complex subunit 3	COPS3	S	423	MGSQEDDSGNKPSSYS_______________	COPS3_S423	20.619	21.8564	20.572	NA	NA	NA	NA	NA	NA	22.9549	21.4413	20.7442
7907	Q9UNS2	COP9 signalosome complex subunit 3	COPS3	S	410	QEITVNPQFVQKSMGSQEDDSGNKPSSYS__	COPS3_S410	23.6002	22.9809	23.06	23.9675	23.2331	22.6859	24.0971	24.2305	22.6583	24.3192	24.1894	23.4719
7653	Q9UBW8	COP9 signalosome complex subunit 7a	COPS7A	S	232	KKTIKVTTAAAAAATSQDPEQHLTELREPAP	COPS7A_S232	25.3088	25.3266	25.5748	25.3642	25.1692	25.0939	25.3796	NA	25.1781	25.3799	25.2486	25.3627	+	6
1251	E9PGT6	COP9 signalosome complex subunit 8	COPS8	S	139	RMVLPRKPVAGALDVSFNKFIPLSEPAPVPP	COPS8_S139	22.9017	22.964	23.0952	20.8004	21.1819	21.2345	NA	20.5844	20.0859	20.8635	21.1802	21.0813	+	4
399	A0A0A6YYL4	Coronin	CORO7	S	21	VSKFRHTEARPPRRESWISDIRAGTAPSCRN	CORO7_S21	21.5734	21.3147	22.0477	21.9677	21.8219	21.6598	21.9141	21.5965	21.876	21.825	22.118	22.4478
862	C9J8T6	Cytochrome c oxidase copper chaperone	COX17	S	14	__MPGLVDSNPAPPESQEKKPLKPCCACPET	COX17_S14	22.9463	23.2799	22.5215	23.7697	23.7476	23.5418	23.813	23.5417	24.0601	23.4956	23.677	23.174
861	C9J8T6	Cytochrome c oxidase copper chaperone	COX17	S	7	_________MPGLVDSNPAPPESQEKKPLKP	COX17_S7	20.5514	20.9284	20.7599	21.4955	21.2342	21.4916	21.4611	21.766	20.7385	20.6525	21.6293	20.923
8812	O75976	Carboxypeptidase D	CPD	T	1370	SKKSLLSHEFQDETDTEEETLYSSKH_____	CPD_T1370	23.9513	23.7272	23.9355	23.7632	23.291	24.8031	22.9407	23.3348	24.5819	25.3516	25.379	24.91
8811	O75976	Carboxypeptidase D	CPD	T	1368	TGSKKSLLSHEFQDETDTEEETLYSSKH___	CPD_T1368	24.4688	24.0287	23.9355	24.2594	24.3396	24.2141	23.6173	23.9609	24.2515	25.489	24.8478	25.1355
1801	J3KN18	Cytoplasmic polyadenylation element-binding protein 2	CPEB2	S	89	QPPPPAAPQQPQSRRSPVSPQLQQQHQAAAA	CPEB2_S89	22.0674	22.6469	22.8578	20.5144	21.4952	21.4056	21.6413	22.1697	NA	21.3818	NA	NA
781	E5RJM0	Cytoplasmic polyadenylation element-binding protein 4	CPEB4	S	99	QQEQQDPLEKQQLSPSPGQEAGILPETEKAK	CPEB4_S99	NA	NA	NA	NA	22.6024	NA	NA	NA	22.1467	21.6008	21.6954	NA
780	E5RJM0	Cytoplasmic polyadenylation element-binding protein 4	CPEB4	S	97	SQQQEQQDPLEKQQLSPSPGQEAGILPETEK	CPEB4_S97	22.6968	22.8847	22.4892	23.2885	23.1795	23.2355	23.038	23.3901	23.5797	23.1271	23.3585	22.6551
3195	P31327	Carbamoyl-phosphate synthase [ammonia], mitochondrial	CPS1	S	1036	STDFDECDKLYFEELSLERILDIYHQEACGG	CPS1_S1036	23.9285	24.0258	24.1157	23.0124	23.1128	23.1411	21.3177	21.7762	22.3365	22.4454	22.6172	22.6359	+	1
8682	F8WJN3	Cleavage and polyadenylation specificity factor subunit 6	CPSF6	T	334	RGDYGPPGREMDTARTPLSEAEFEEIMNRNR	CPSF6_T334	NA	25.1366	25.3135	25.1693	25.7861	25.4726	25.5545	25.3705	25.1927	24.9784	24.8306	25.8912	+	3
650	A6PWM2	Cysteine-rich with EGF-like domain protein 2	CRELD2	S	70	GGNTAWEEKTLSKYESSEIRLLEILEGLCES	CRELD2_S70	NA	NA	NA	NA	NA	NA	NA	NA	20.838	NA	NA	NA
1546	G5E998	cAMP-responsive element modulator	CREM	S	196	RAPTAALPQGVVMAASPGSLHSPQQLAEEAT	CREM_S196	24.4661	NA	24.4325	23.4362	23.7981	23.5735	24.2315	24.3677	24.2293	24.1324	24.2384	24.2442	+	3
3412	P46108	Adapter molecule crk	CRK	S	125	DTTTLIEPVSRSRQGSGVILRQEEAEYVRAL	CRK_S125	NA	NA	22.3846	23.2874	23.3787	NA	23.5116	23.4939	23.3968	23.3202	22.5066	22.4064	+	7
3413	P46108-2	Adapter molecule crk	CRK	S	194	RGMIPVPYVEKYRPASASVSALIGGR_____	CRK_S194	23.5295	23.8458	24.082	24.4477	24.8584	24.6765	25.2615	24.6115	24.7095	23.8807	24.4084	24.51
4867	Q5T4K5	CREB-regulated transcription coactivator 2	CRTC2	S	303	CSRHGSGPNIILTGDSSPGFSKEIAAALAGV	CRTC2_S303	NA	22.7423	NA	23.1646	NA	NA	NA	NA	NA	NA	NA	NA
4868	Q5T4K5	CREB-regulated transcription coactivator 2	CRTC2	S	304	SRHGSGPNIILTGDSSPGFSKEIAAALAGVP	CRTC2_S304	23.9947	24.172	24.0633	23.6334	23.8752	23.513	22.5096	23.4391	23.43	22.8799	23.0794	23.0666
5326	Q6UUV7-3	CREB-regulated transcription coactivator 3	CRTC3	S	443	RSQLSFLPTEAQAQVSPPPPYPAPQELTQPL	CRTC3_S443	24.7415	23.9369	24.3945	NA	23.3213	NA	22.5726	22.8071	22.3488	23.6994	23.1596	NA	+	4
5325	Q6UUV7-3	CREB-regulated transcription coactivator 3	CRTC3	S	396	GPSRRRQPPVSPLTLSPGPEAHQGFSRQLSS	CRTC3_S396	22.2158	22.8045	22.8338	23.6913	23.6661	23.7028	24.5016	23.6596	23.8119	22.6042	22.9309	23.818
3683	P53674	Beta-crystallin B1	CRYBB1	S	8	________MSQAAKASASATVAVNPGPDTKG	CRYBB1_S8	24.791	25.1088	24.8484	NA	25.3755	NA	25.5367	25.9313	25.9936	25.718	NA	25.4997	+
3684	P53674	Beta-crystallin B1	CRYBB1	S	10	______MSQAAKASASATVAVNPGPDTKGKG	CRYBB1_S10	NA	NA	NA	25.4118	NA	25.3039	NA	NA	NA	NA	25.9254	NA
5199	Q68DQ2	Very large A-kinase anchor protein	CRYBG3	S	931	SKYEDKPEPEVDALGSPPALLKSNISWILPP	CRYBG3_S931	24.6084	24.5353	25.1218	25.3657	25.9314	25.8275	24.7638	24.3977	24.2033	23.6269	23.7057	24.1019	+	11
5198	Q68DQ2	Very large A-kinase anchor protein	CRYBG3	S	636	SETPLDSESPQQAEVSPDAKTSLSLDCKKLN	CRYBG3_S636	22.841	22.6694	22.0409	22.8192	22.6931	22.8272	22.1	22.1946	22.753	23.2598	22.875	22.3224
2375	O75534-2	Cold shock domain-containing protein E1	CSDE1	S	2	______________MSFDPNLLHNNGHNGYP	CSDE1_S2	24.4547	24.6681	24.6888	25.4403	25.7005	25.7688	25.1358	25.4831	25.5823	25.7258	25.9404	25.6888	+	3
8321	Q9Y6M4-3	Casein kinase I isoform gamma-3	CSNK1G3	S	366	QHRDKMQQSKNQVVSSTNGELNTDDPTAGRS	CSNK1G3_S366	22.2792	22.4407	22.2973	22.1295	22.43	22.8248	NA	23.1544	23.0275	NA	22.9912	22.588
1126	E7EU96	Casein kinase II subunit alpha	CSNK2A1	S	287	ILGRHSRKRWERFVHSENQHLVSPEALDFLD	CSNK2A1_S287	22.8301	22.4948	22.7258	NA	NA	NA	22.3419	NA	NA	NA	NA	NA
1125	E7EU96	Casein kinase II subunit alpha	CSNK2A1	S	277	NIELDPRFNDILGRHSRKRWERFVHSENQHL	CSNK2A1_S277	22.2506	22.6299	22.0674	23.1455	22.557	21.7795	NA	22.8422	21.9247	21.2425	21.8021	22.5721
3826	P67870	Casein kinase II subunit beta	CSNK2B	S	4	____________MSSSEEVSWISWFCGLRGN	CSNK2B_S4	NA	22.2189	22.5573	21.7106	NA	NA	NA	19.5606	NA	NA	NA	NA
3823	P67870	Casein kinase II subunit beta	CSNK2B	S	209	PMAYQLQLQAASNFKSPVKTIR_________	CSNK2B_S209	26.7444	26.7898	27.2927	27.1019	27.0109	27.2785	26.6766	26.9143	26.3604	25.6459	26.0724	25.877
3050	P21291	Cysteine and glycine-rich protein 1	CSRP1	S	192	PKGFGFGQGAGALVHSE______________	CSRP1_S192	28.6103	28.9763	29.1812	28.7451	28.8838	28.8857	28.0548	28.45	28.7001	28.3598	28.6431	28.6951
1187	E7EWR4	Cleavage stimulation factor subunit 2	CSTF2	S	544	MQGASIQGGSQPGGFSPGQNQVTPQDHEKAA	CSTF2_S544	24.6721	25.0205	25.1929	25.2114	25.3159	25.1946	22.5145	24.9826	25.5725	25.1732	25.3304	25.027
4212	Q12996	Cleavage stimulation factor subunit 3	CSTF3	S	691	SNAVLTKAVKRPNEDSDEDEEKGAVVPPVHD	CSTF3_S691	26.7716	26.0925	26.0757	26.5965	26.5819	26.4776	26.3107	25.7074	26.6452	26.321	25.9678	25.6878
1530	G3V599	cTAGE family member 5	CTAGE5	S	1071	PSPLGWPSSETRAFLSPPTLLEGPLRLSPLL	CTAGE5_S1071	25.755	25.7158	26.4344	26.1915	26.6002	26.9537	26.3847	26.1056	26.227	25.7033	25.7635	26.3922
1535	G3V599	cTAGE family member 5	CTAGE5	S	1182	GRLSGPAELRSFNMPSLDKMDGSMPSEMESS	CTAGE5_S1182	25.049	25.0688	25.1816	25.6414	25.6954	25.778	25.0039	25.3663	25.6791	25.7312	25.7576	25.6758
1534	G3V599	cTAGE family member 5	CTAGE5	S	1170	PPQRQDRFCSNSGRLSGPAELRSFNMPSLDK	CTAGE5_S1170	23.7641	24.2799	23.8333	NA	24.7725	24.8652	24.9863	24.5499	25.0164	24.7515	25.3423	24.8028	+	9
1533	G3V599	cTAGE family member 5	CTAGE5	S	1131	RLTDPHRAPSDTGSLSPPWDQDRRMMFPPPG	CTAGE5_S1131	25.2769	25.4527	25.3879	24.3091	24.4588	23.4451	24.3735	24.4539	24.7127	25.9555	25.5759	25.766
1531	G3V599	cTAGE family member 5	CTAGE5	S	1125	GESSCDRLTDPHRAPSDTGSLSPPWDQDRRM	CTAGE5_S1125	23.2057	25.2462	25.2072	23.8178	23.9238	22.3562	23.9023	23.9365	24.2999	25.7698	25.4791	25.1107
8245	Q9Y5B0	RNA polymerase II subunit A C-terminal domain phosphatase	CTDP1	S	872	MDKEVDDILGEGSDDSDSEKRRPEEQEEEPQ	CTDP1_S872	22.6823	22.6506	23.1598	23.2992	23.2793	23.0856	22.787	22.7508	23.544	22.8674	23.3282	23.0015
3226	P35221	Catenin alpha-1	CTNNA1	S	652	ELDDSDFETEDFDVRSRTSVQTEDDQLIAGQ	CTNNA1_S652	23.0287	NA	NA	NA	NA	NA	NA	NA	NA	22.6574	21.4815	21.6446
3225	P35221	Catenin alpha-1	CTNNA1	S	641	RKAVLMIRTPEELDDSDFETEDFDVRSRTSV	CTNNA1_S641	30.418	29.8078	29.5601	28.9825	29.2529	29.2387	27.5089	28.1707	28.7481	29.9482	29.5409	29.7246
7649	Q9UBT7-2	Alpha-catulin	CTNNAL1	S	538	NDVFEGRRGEKYGYLSLPKPMKNNANLKSLK	CTNNAL1_S538	22.7372	22.5425	22.4635	21.8849	22.1883	22.1627	22.1067	21.7857	21.6842	21.6947	21.8985	21.2883
754	B4DGU4	Catenin beta-1	CTNNB1	S	545	VQLLVRAHQDTQRRTSMGGTQQQFVEGVRME	CTNNB1_S545	23.9818	23.8687	24.5604	23.2075	23.1462	23.0979	23.8244	23.6786	23.1318	NA	23.2684	23.7736	+	10
32	A0A087WUB9	Beta-catenin-like protein 1	CTNNBL1	S	550	RHIIKEYAENIGDGRSPEFRENEQKRILGLL	CTNNBL1_S550	23.5024	23.0223	23.4112	23.3846	23.4852	23.3546	22.8889	23.2136	23.0993	23.2551	22.6745	23.163
2262	O60716-21	Catenin delta-1	CTNND1	S	813	STPNERGDHNRTLDRSGDLGDMEPLKGTTPL	CTNND1_S813	23.8046	23.7604	23.685	23.6094	23.5116	23.5779	23.6904	23.5528	23.8459	24.0798	24.3989	23.811
2260	O60716-21	Catenin delta-1	CTNND1	S	248	YYWAPLAQHERGSLASLDSLRKGGPPPPNWR	CTNND1_S248	23.227	23.3783	23.3079	22.0833	22.1668	22.7831	22.2063	22.2309	22.2831	23.1045	22.8288	23.2706
2261	O60716-21	Catenin delta-1	CTNND1	S	251	APLAQHERGSLASLDSLRKGGPPPPNWRQPE	CTNND1_S251	22.6117	22.9039	22.824	NA	NA	20.9125	21.1845	NA	NA	22.0825	21.6839	21.96
2978	P17812	CTP synthase 1	CTPS1	S	574	CRLSPRDTYSDRSGSSSPDSEITELKFPSIN	CTPS1_S574	27.1688	27.234	27.0489	25.8342	25.8271	25.684	25.5069	26.3891	26.6999	27.7385	27.7989	27.5409	+	5
2979	P17812	CTP synthase 1	CTPS1	S	575	RLSPRDTYSDRSGSSSPDSEITELKFPSINH	CTPS1_S575	26.417	25.8377	24.7999	23.6393	24.8918	25.1452	24.3424	24.6175	25.0177	26.6221	26.3333	25.7815
2976	P17812	CTP synthase 1	CTPS1	S	571	QKGCRLSPRDTYSDRSGSSSPDSEITELKFP	CTPS1_S571	24.8331	24.4878	24.7999	23.6393	24.0176	23.9732	23.7374	23.8495	24.3214	26.1011	25.9702	25.1697	+	2;5
7402	Q9NRF8	CTP synthase 2	CTPS2	S	571	QQGCKLSSSDRYSDASDDSFSEPRIAELEIS	CTPS2_S571	23.7387	23.7177	23.7403	23.4217	23.5149	23.1428	22.9429	23.5363	24.0659	25.1504	25.1264	24.5761
7401	Q9NRF8	CTP synthase 2	CTPS2	S	568	AYLQQGCKLSSSDRYSDASDDSFSEPRIAEL	CTPS2_S568	24.8645	24.7279	24.7289	23.8747	22.6147	22.2292	23.8842	23.8761	24.2592	25.3394	25.2657	24.7931
9258	Q6PD62	RNA polymerase-associated protein CTR9 homolog	CTR9	T	925	RSKKGGEFDEFVNDDTDDDLPISKKKKRRKG	CTR9_T925	25.1649	25.2554	25.2435	25.8672	26.2429	26.1718	25.0514	25.6227	25.9834	26.199	26.0983	26.2267
5281	Q6PD62	RNA polymerase-associated protein CTR9 homolog	CTR9	S	970	RKKKKRRRHPKGEEGSDDDETENGPKPKKRR	CTR9_S970	25.8083	25.3596	24.8029	25.3285	25.0854	24.7243	24.988	23.9557	24.9534	24.8575	24.7886	24.2539
9156	Q14247	Src substrate cortactin	CTTN	T	411	RAKTQTPPVSPAPQPTEERLPSSPVYEDAAS	CTTN_T411	NA	NA	NA	NA	NA	NA	NA	NA	NA	NA	29.3452	NA
4463	Q14247	Src substrate cortactin	CTTN	S	418	PVSPAPQPTEERLPSSPVYEDAASFKAELSY	CTTN_S418	30.3297	29.9336	30.0278	30.5543	30.5916	30.513	29.6552	30.0015	30.1132	30.8001	30.5309	30.702
9155	Q14247	Src substrate cortactin	CTTN	T	401	EARRKLEEQARAKTQTPPVSPAPQPTEERLP	CTTN_T401	29.2217	28.2721	28.1725	28.5893	28.5064	28.5233	28.5747	28.471	28.5871	29.9126	29.4016	29.3811
4461	Q14247	Src substrate cortactin	CTTN	S	405	KLEEQARAKTQTPPVSPAPQPTEERLPSSPV	CTTN_S405	29.0137	28.0219	27.8634	28.157	28.1342	28.2226	27.6347	27.9449	28.219	29.7297	29.0593	29.2103
4462	Q14247	Src substrate cortactin	CTTN	S	417	PPVSPAPQPTEERLPSSPVYEDAASFKAELS	CTTN_S417	24.7667	26.2782	25.9003	25.1843	25.4469	25.3498	25.0854	NA	25.3171	28.8368	26.1582	23.2676
4464	Q14247	Src substrate cortactin	CTTN	S	447	SYRGPVSGTEPEPVYSMEAADYREASSQQGL	CTTN_S447	24.8317	24.4374	24.358	24.6207	24.6189	24.8815	24.5516	24.5456	24.2487	26.4287	26.0494	25.6632	+	2
9154	Q14247	Src substrate cortactin	CTTN	T	399	QEEARRKLEEQARAKTQTPPVSPAPQPTEER	CTTN_T399	24.6408	23.5651	23.2034	22.2821	NA	22.9447	NA	22.2725	25.1417	24.1424	23.6775	23.9592
1585	H0Y448	Cortactin-binding protein 2	CTTNBP2	S	1012	DLSLTLNLDQRLSLGSDDEADLVKELQSMCS	CTTNBP2_S1012	24.6555	24.6063	NA	24.9507	25.1328	25.114	NA	24.336	24.8302	25.1063	25.1787	25.0368	+	11
7618	Q9P2B4	CTTNBP2 N-terminal-like protein	CTTNBP2NL	S	568	GKVSSPLSPLSPGIKSPTIPRAERGNPPPIP	CTTNBP2NL_S568	26.3684	26.2273	26.2675	25.7182	25.7237	25.7518	26.5546	26.2414	25.4182	25.6233	25.691	26.5102
7615	Q9P2B4	CTTNBP2 N-terminal-like protein	CTTNBP2NL	S	488	DQQASGLQSPPSRDLSPTLIDNSAAKQLARN	CTTNBP2NL_S488	23.8427	23.8069	24.2544	23.7724	24.214	24.1909	23.9984	23.9695	24.3741	24.3452	24.2213	24.3602
7616	Q9P2B4	CTTNBP2 N-terminal-like protein	CTTNBP2NL	S	481	FQSQADQDQQASGLQSPPSRDLSPTLIDNSA	CTTNBP2NL_S481	23.3653	23.6235	23.5747	23.8897	23.9845	24.0823	23.7213	23.5083	24.4701	22.9364	23.8018	23.498
7617	Q9P2B4	CTTNBP2 N-terminal-like protein	CTTNBP2NL	S	563	HSPTPGKVSSPLSPLSPGIKSPTIPRAERGN	CTTNBP2NL_S563	22.7774	22.5709	22.2162	23.3073	23.1976	23.5437	22.9979	22.9975	22.7562	22.4205	22.6999	22.7087
1696	H3BSW6	Cytoplasmic tRNA 2-thiolation protein 2	CTU2	S	490	TAFGAQTSSRLSQMQSPIPLTETRTPPGPCC	CTU2_S490	NA	NA	24.5913	NA	24.2876	NA	NA	24.3309	NA	24.2312	NA	NA
7177	Q9H467	CUE domain-containing protein 2	CUEDC2	S	110	NLQPQSSGVQGQVPISPEPLQRPEMLKEETR	CUEDC2_S110	24.3885	24.3553	24.2747	25.3349	25.3275	25.3834	24.9021	24.9581	24.9084	24.4047	24.3356	25.1886
4390	Q13619	Cullin-4A	CUL4A	S	10	______MADEAPRKGSFSALVGRTNGLTKPA	CUL4A_S10	23.4414	23.2098	23.2541	22.9798	23.0378	22.8811	23.8595	23.3473	23.3968	22.3936	22.6473	23.5532
3303	P39880-5	Homeobox protein cut-like 1	CUX1	S	1440	AANLNSIIHRLEKAASREEPIEWEF______	CUX1_S1440	24.161	23.9721	24.2605	24.7819	25.0763	25.0739	23.3075	23.8842	24.376	23.9702	23.6577	23.9111
7494	Q9NXE8	Pre-mRNA-splicing factor CWC25 homolog	CWC25	S	218	DEHSAGRSQKKMANSSPVLSKVPGYGLQVRN	CWC25_S218	24.2718	NA	24.2486	NA	24.0095	23.8932	NA	NA	24.5493	24.459	24.6423	23.7679	+	2
1645	H0YE03	CWF19-like protein 2	CWF19L2	S	360	PKKEHLRDTKSTFAGSPERESIHILSVDEKN	CWF19L2_S360	25.7674	25.5725	25.8326	26.0285	26.1759	26.2715	26.8737	26.2735	26.2084	25.2147	25.7113	25.7329
3830	P78310	Coxsackievirus and adenovirus receptor	CXADR	S	332	QYNQVPSEDFERTPQSPTLPPAKVAAPNLSR	CXADR_S332	23.959	24.0407	23.7917	24.0588	23.8125	23.6345	24.4321	24.723	24.2919	25.5752	24.9005	24.3025
8711	H3BUX2	Cytochrome b5 type B	CYB5B	T	22	TAEASGSDGKGQEVETSVTYYRLEEVAKRNS	CYB5B_T22	NA	NA	NA	NA	NA	NA	NA	NA	NA	NA	23.8807	NA
1718	H3BUX2	Cytochrome b5 type B	CYB5B	S	23	AEASGSDGKGQEVETSVTYYRLEEVAKRNSL	CYB5B_S23	NA	22.7263	NA	19.0594	23.3027	23.2606	23.0235	23.3576	21.19	24.1638	NA	23.5406
9214	Q53TN4-3	Cytochrome b reductase 1	CYBRD1	T	227	ARKRNLALDEAGQRSTM______________	CYBRD1_T227	22.5133	23.2521	22.7944	NA	NA	NA	NA	NA	NA	NA	NA	NA
4887	Q53TN4-3	Cytochrome b reductase 1	CYBRD1	S	202	ARGSMPAYSGNNMDKSDSELNSEVAARKRNL	CYBRD1_S202	24.5784	24.6202	24.633	23.5469	23.6582	23.5396	24.5051	24.802	24.825	25.3439	25.4585	24.609	+	9
4888	Q53TN4-3	Cytochrome b reductase 1	CYBRD1	S	226	AARKRNLALDEAGQRSTM_____________	CYBRD1_S226	23.5519	23.5941	23.4554	21.2893	21.6716	21.7261	22.9691	22.835	23.4199	NA	24.4079	24.0917
3886	P98082-3	Disabled homolog 2	DAB2	S	380	QNGFSVKSSPNPFVGSPPKGLSIQNGVKQDL	DAB2_S380	25.1286	25.2339	25.035	25.3027	25.172	25.3247	25.9897	26.3722	26.2116	25.9801	25.9096	25.1423
1581	H0Y3A3	Disabled homolog 2-interacting protein	DAB2IP	S	904	ELKPRAVHKQGPSPVSPNALDRTAAWLLTMN	DAB2IP_S904	21.2526	20.9642	NA	NA	NA	NA	NA	NA	NA	NA	NA	NA
1578	H0Y3A3	Disabled homolog 2-interacting protein	DAB2IP	S	887	PSTRLRQQSSSSKGDSPELKPRAVHKQGPSP	DAB2IP_S887	NA	NA	NA	NA	NA	NA	NA	23.1656	23.1109	NA	NA	NA
1580	H0Y3A3	Disabled homolog 2-interacting protein	DAB2IP	S	611	IENDLSGLIDFTRLPSPTPENKDLFFVTRSS	DAB2IP_S611	21.6473	22.723	NA	NA	22.6353	24.1282	NA	NA	22.7141	23.7139	NA	21.8913
1582	H0Y3A3	Disabled homolog 2-interacting protein	DAB2IP	S	656	ANEPDLQMANGGKSLSMVDLQDARTLDGEAG	DAB2IP_S656	23.5801	23.0429	23.3494	23.5992	23.4388	23.5136	22.8162	22.7693	23.1345	23.5084	23.6974	23.3929
1579	H0Y3A3	Disabled homolog 2-interacting protein	DAB2IP	S	1017	EDKDIQMKGIISRLMSVEEELKKDHAEMQAA	DAB2IP_S1017	21.5466	21.5347	21.7854	22.4993	22.5688	22.5114	21.8121	22.256	21.9806	21.3916	22.0296	22.1928
3611	P51397	Death-associated protein 1	DAP	S	3	_____________MSSPPEGKLETKAGHPPA	DAP_S3	28.8924	29.2189	29.0622	29.6298	29.4874	29.348	30.014	29.983	30.236	29.9913	30.3561	29.6288
3609	P51397	Death-associated protein 1	DAP	S	49	GDTKEEKDKDDQEWESPSPPKPTVFISGVIA	DAP_S49	27.178	26.8669	27.0133	25.4869	25.8973	25.7579	24.0334	25.1388	25.3607	26.4176	26.3534	26.4309
3610	P51397	Death-associated protein 1	DAP	S	51	TKEEKDKDDQEWESPSPPKPTVFISGVIARG	DAP_S51	27.1934	26.9014	27.0701	25.5988	26.0845	25.7225	25.1178	25.4848	25.5811	26.5422	26.3904	26.4546	+	5
2899	P14868	Aspartate--tRNA ligase, cytoplasmic	DARS	S	249	VFTVSYFKNNAYLAQSPQLYKQMCICADFEK	DARS_S249	23.6443	NA	20.1075	23.306	23.0747	NA	20.8283	NA	NA	23.9289	23.579	23.4818	+	2
2900	P14868	Aspartate--tRNA ligase, cytoplasmic	DARS	S	10	______MPSASASRKSQEKPREIMDAAEDYA	DARS_S10	21.8306	21.953	21.3511	23.6528	23.4733	23.373	22.6487	22.431	22.693	NA	NA	NA	+	8
7674	Q9UER7-3	Death domain-associated protein 6	DAXX	S	596	HEKNGKKICTLPSPPSPLASLAPVADSSTRV	DAXX_S596	22.675	22.6062	NA	NA	NA	NA	22.482	22.1202	21.4051	21.4299	21.388	NA
7673	Q9UER7-3	Death domain-associated protein 6	DAXX	S	420	EDEEEEAAAGKDGDKSPMSSLQISNEKNLEP	DAXX_S420	23.8665	23.784	23.7555	24.6661	24.5031	24.8103	24.7353	25.1068	25.1365	24.863	24.9211	24.1533
7675	Q9UER7-3	Death domain-associated protein 6	DAXX	S	103	HLSLDPTNAENTASQSPRTRGSRRQIQRLEQ	DAXX_S103	24.1302	23.6701	24.2038	23.5808	23.7382	23.3747	23.1815	23.3493	23.7828	23.7114	23.8952	23.6035
7651	Q9UBU7	Protein DBF4 homolog A	DBF4	S	359	DTPKKKRIKYSVGSLSPVSASVLKKTEQKEK	DBF4_S359	23.1751	23.2176	23.4936	23.7842	23.8958	23.9805	24.216	23.9353	23.6843	23.3473	23.1743	23.3713
2748	P07108	Acyl-CoA-binding protein	DBI	S	2	______________MSQAEFEKAAEEVRHLK	DBI_S2	24.6854	24.8672	24.9692	24.1859	23.9067	24.0113	23.9572	24.001	23.8949	23.4124	23.8959	23.1019
4751	Q16643	Drebrin	DBN1	S	142	GAIGQRLSNGLARLSSPVLHRLRLREDENAE	DBN1_S142	30.3036	30.2617	30.5776	29.7244	28.5324	30.0229	30.0841	30.2986	29.5201	29.5424	30.4751	30.4244
4752	Q16643	Drebrin	DBN1	S	337	LDSHRRMAPTPIPTRSPSDSSTASTPVAEQI	DBN1_S337	27.6014	27.6933	27.9499	27.5569	27.6668	27.7961	28.1377	27.8941	28.1927	28.0354	28.1281	28.0569
9198	Q16643	Drebrin	DBN1	T	335	SHLDSHRRMAPTPIPTRSPSDSSTASTPVAE	DBN1_T335	22.8991	NA	NA	25.6304	NA	25.7631	NA	25.7748	NA	NA	25.9006	25.7964
4753	Q16643	Drebrin	DBN1	S	339	SHRRMAPTPIPTRSPSDSSTASTPVAEQIER	DBN1_S339	22.8991	23.5796	23.5792	23.482	22.4163	22.5022	NA	NA	23.0535	23.4575	24.3225	23.9637
7753	Q9UJU6	Drebrin-like protein	DBNL	S	232	AARREQRYQEQGGEASPQRTWEQQQEVVSRN	DBNL_S232	25.8923	26.124	26.0662	25.8463	25.9271	25.7998	25.559	25.6075	25.9198	25.9303	26.1898	25.7492
7752	Q9UJU6	Drebrin-like protein	DBNL	S	283	MSTTSISSPQPGKLRSPFLQKQLTQPETHFG	DBNL_S283	24.9106	25.1111	25.0867	26.4122	26.3991	25.7305	27.0077	26.4362	25.8578	24.915	25.2995	25.802
9574	Q9UJU6	Drebrin-like protein	DBNL	T	291	PQPGKLRSPFLQKQLTQPETHFGREPAAAIS	DBNL_T291	22.7256	23.0827	23.2746	23.958	24.5628	24.2756	24.4105	24.3209	24.3028	23.7462	23.0648	23.7287
7751	Q9UJU6	Drebrin-like protein	DBNL	S	275	IFKQKERAMSTTSISSPQPGKLRSPFLQKQL	DBNL_S275	23.0585	22.8224	22.8762	22.4581	22.5712	22.1031	23.1221	23.2248	22.9198	23.2634	23.335	22.6295
4962	Q5QP82-2	DDB1- and CUL4-associated factor 10	DCAF10	S	63	PPPARSPRRPGAPSLSPAPRSGELGLPGAPE	DCAF10_S63	NA	NA	NA	23.7444	NA	NA	24.8404	23.4553	NA	NA	NA	NA
5049	Q5T6F0	DDB1- and CUL4-associated factor 12	DCAF12	S	15	_MARKVVSRKRKAPASPGAGSDAQGPQFGWD	DCAF12_S15	23.2996	23.8254	23.9239	24.8327	24.7575	24.7435	25.0708	24.9182	24.4656	24.0121	24.3063	24.3471
1892	K7ELE9	DDB1- and CUL4-associated factor 15	DCAF15	S	87	LPSFCPEAAPARSSGSPEPSPAIAKAKEFVA	DCAF15_S87	23.7311	23.1981	NA	NA	NA	22.811	NA	NA	22.742	23.6902	NA	NA
6528	Q96JK2-3	DDB1- and CUL4-associated factor 5	DCAF5	S	793	KLNGKALSSRAEEPPSPPVPKASGSTLNSGS	DCAF5_S793	22.3228	NA	22.1114	22.221	22.6038	22.2611	22.8786	22.6002	22.1966	22.6289	22.2405	22.2756
4891	Q58WW2	DDB1- and CUL4-associated factor 6	DCAF6	S	336	PRARPESERERDGEQSPNVSLMQRMSDMLSR	DCAF6_S336	23.3033	23.5078	23.7625	23.4283	23.3424	23.4494	23.017	23.412	23.4773	24.0842	24.0257	23.7767
4892	Q58WW2	DDB1- and CUL4-associated factor 6	DCAF6	S	657	EETSTRDSALQDTDDSDDDPVLIPGARYRAG	DCAF6_S657	24.068	23.2568	23.3838	22.0759	21.5332	22.2418	21.2697	21.3944	22.1917	22.9957	22.7056	23.0825
9215	Q58WW2	DDB1- and CUL4-associated factor 6	DCAF6	T	654	SAHEETSTRDSALQDTDDSDDDPVLIPGARY	DCAF6_T654	24.068	23.2568	23.3838	22.0759	21.5332	22.2418	21.2697	21.3944	22.1917	22.9957	22.7056	23.0825
1519	G3V3G9	DDB1- and CUL4-associated factor 8	DCAF8	S	253	TGHYSINDENRVHDRSEEEEEEEEEEEEEQP	DCAF8_S253	27.1127	21.4239	21.5892	NA	27.7747	NA	28.0194	27.8803	25.6483	NA	NA	NA
1517	G3V3G9	DDB1- and CUL4-associated factor 8	DCAF8	S	283	PRRRVQRKRANRDQDSSDDERALEDWVSSET	DCAF8_S283	25.316	24.5625	24.9561	NA	23.3087	24.976	23.5652	23.3941	23.5941	25.9871	25.9336	26.016	+	9
1518	G3V3G9	DDB1- and CUL4-associated factor 8	DCAF8	S	284	RRRVQRKRANRDQDSSDDERALEDWVSSETS	DCAF8_S284	25.6858	24.948	25.2555	22.2137	23.3087	24.0442	23.8105	23.6628	23.9862	26.1535	25.0018	25.2929
9533	Q9NPI6-2	mRNA-decapping enzyme 1A	DCP1A	T	490	RSSDLERKASSPSPLTIGTPESQRKPSIILS	DCP1A_T490	23.4982	NA	NA	NA	22.9279	NA	NA	23.5558	23.6657	23.8903	23.8211	NA
9534	Q9NPI6-2	mRNA-decapping enzyme 1A	DCP1A	T	493	DLERKASSPSPLTIGTPESQRKPSIILSKSQ	DCP1A_T493	21.775	21.7471	21.5977	NA	NA	NA	24.0805	NA	NA	NA	NA	21.385
7359	Q9NPI6-2	mRNA-decapping enzyme 1A	DCP1A	S	281	EKHAPTYTIPLSPVLSPTLPAEAPTAQVPPS	DCP1A_S281	25.9226	26.1455	25.8727	25.5802	26.2317	26.4118	24.2497	24.7843	25.3367	25.7332	25.9544	25.3487
7358	Q9NPI6-2	mRNA-decapping enzyme 1A	DCP1A	S	277	TQSNEKHAPTYTIPLSPVLSPTLPAEAPTAQ	DCP1A_S277	26.2432	25.7464	26.2557	26.1365	25.7434	25.819	25.7424	25.6663	24.8137	26.0903	26.2395	25.9611
7357	Q9NPI6-2	mRNA-decapping enzyme 1A	DCP1A	S	487	TVTRSSDLERKASSPSPLTIGTPESQRKPSI	DCP1A_S487	25.8225	25.8977	25.7468	25.6647	25.7141	25.4027	25.8481	22.4204	25.9795	25.6601	25.8852	25.2515
7360	Q9NPI6-2	mRNA-decapping enzyme 1A	DCP1A	S	315	NSTMMQAVKTTPRQRSPLLNQPVPELSHASL	DCP1A_S315	25.1241	24.9588	25.1753	24.4397	24.7695	24.9602	24.1505	24.2782	23.5546	23.5286	24.0164	25.2351
7356	Q9NPI6-2	mRNA-decapping enzyme 1A	DCP1A	S	485	QQTVTRSSDLERKASSPSPLTIGTPESQRKP	DCP1A_S485	25.0991	25.3326	25.2834	25.0741	25.0057	22.1768	25.2892	25.0483	25.4434	24.8212	25.0822	24.9765
5713	Q8IU60-2	m7GpppN-mRNA hydrolase	DCP2	S	246	FIRPLRDWLSRRFGDSSDSDNGFSSTGSTPA	DCP2_S246	23.7948	24.4413	24.5508	23.0485	22.9388	22.7681	23.8551	23.8055	24.2367	24.9395	24.542	24.6489	+	9
5714	Q8IU60-2	m7GpppN-mRNA hydrolase	DCP2	S	247	IRPLRDWLSRRFGDSSDSDNGFSSTGSTPAK	DCP2_S247	23.7948	24.4413	24.5508	23.0485	22.9388	22.7681	23.8551	23.8055	24.2367	24.9395	24.542	24.6489	+	9
5715	Q8IU60-2	m7GpppN-mRNA hydrolase	DCP2	S	249	PLRDWLSRRFGDSSDSDNGFSSTGSTPAKPT	DCP2_S249	23.7948	24.4413	24.5508	23.0485	22.9388	22.7681	23.8551	23.8055	24.2367	24.9395	24.542	24.6489	+	9
9136	Q13561	Dynactin subunit 2	DCTN2	T	198	ATKNSKGGSGGKTTGTPPDSSLVTYELHSRP	DCTN2_T198	23.4642	23.1111	22.92	23.7608	23.6514	23.9036	24.8081	23.7879	24.0798	23.5545	23.6619	23.275
7246	Q9H773	dCTP pyrophosphatase 1	DCTPP1	S	85	LFQWKTDGEPGPQGWSPRERAALQEELSDVL	DCTPP1_S85	21.7529	21.6596	21.9969	20.5392	20.7583	20.6179	20.8804	NA	20.9881	22.2717	21.9573	21.5799	+	5
6845	Q9BTE7	DCN1-like protein 5	DCUN1D5	S	9	_______MPVKKKRKSPGVAAAVAEDGGLKK	DCUN1D5_S9	24.0809	24.2164	24.4372	24.3887	24.1845	24.263	24.1951	24.3015	24.4899	23.8654	23.9944	23.8884
6901	Q9BW61	DET1- and DDB1-associated protein 1	DDA1	S	95	EGESSAPPRKVARTDSPDMHEDT________	DDA1_S95	24.4655	22.6984	23.6809	24.9272	23.8235	22.4909	24.4398	25.0681	24.9188	24.0739	24.5045	23.8617
6247	Q92466	DNA damage-binding protein 2	DDB2	S	26	KTSEIVLRPRNKRSRSPLELEPEAKKLCAKG	DDB2_S26	26.461	26.2157	26.6	28.0826	27.782	25.8852	28.7473	28.4132	26.5643	26.0652	26.7954	26.9601
6246	Q92466	DNA damage-binding protein 2	DDB2	S	24	TQKTSEIVLRPRNKRSRSPLELEPEAKKLCA	DDB2_S24	22.6668	22.9079	23.2488	22.5466	22.7009	22.7493	21.9945	NA	22.3914	24.3043	24.3514	24.0267	+	6
199	A0A087X0H7	Phospholipase DDHD1	DDHD1	S	8	________MNYPGRGSPRSPEHNGRGGGGGA	DDHD1_S8	22.8339	23.1094	23.1813	22.3102	NA	NA	22.7213	NA	22.6836	23.1884	23.5265	22.8074	+	5
197	A0A087X0H7	Phospholipase DDHD1	DDHD1	S	594	EPTSVSENEGISTIPSPVTSPVLSRRHYGES	DDHD1_S594	24.4246	24.4459	24.2902	23.0878	23.4309	23.6602	21.9236	22.9378	23.2301	NA	23.8785	NA
198	A0A087X0H7	Phospholipase DDHD1	DDHD1	S	598	VSENEGISTIPSPVTSPVLSRRHYGESITNI	DDHD1_S598	24.4246	24.4459	24.2902	23.0878	23.4309	23.6602	21.9236	22.9378	23.2301	23.728	23.8785	23.637
1339	F1T0B3	ATP-dependent RNA helicase DDX1	DDX1	S	481	TDDVHAKDNTRPGANSPEMWSEAIKILKGEY	DDX1_S481	24.4578	24.5048	24.7328	24.3377	24.6861	24.7454	24.0903	24.4448	24.7282	23.9327	23.8471	24.4125
7462	Q9NVP1	ATP-dependent RNA helicase DDX18	DDX18	S	554	RYLKQSKVPLSEFDFSWSKISDIQSQLEKLI	DDX18_S554	NA	NA	NA	22.5956	22.6346	22.4698	21.2795	21.5656	22.2028	NA	21.9786	21.9945
7717	Q9UHI6	Probable ATP-dependent RNA helicase DDX20	DDX20	S	672	DSYSSRTSSQSKGNKSYLEGSSDNQLKDSES	DDX20_S672	24.1664	23.5426	NA	22.2799	NA	NA	NA	NA	NA	NA	NA	NA
7718	Q9UHI6	Probable ATP-dependent RNA helicase DDX20	DDX20	S	714	PPNGSDTPNPEKYQESPGIQMKTRLKEGASQ	DDX20_S714	24.853	24.9961	24.8751	24.8268	24.9661	24.6913	24.3842	24.6935	24.9461	24.5666	24.5107	24.1553
7394	Q9NR30	Nucleolar RNA helicase 2	DDX21	S	89	SKKAKKKEEPSQNDISPKTKSLRKKKEPIEK	DDX21_S89	NA	NA	NA	NA	22.2867	NA	22.7704	NA	NA	21.5691	NA	NA
7395	Q9NR30	Nucleolar RNA helicase 2	DDX21	S	121	VVSSKTKKVTKNEEPSEEEIDAPKPKKMKKE	DDX21_S121	26.0721	26.3505	26.3116	26.8577	26.8479	26.4906	27.2341	27.403	26.9687	27.1174	27.3251	26.7801
7393	Q9NR30	Nucleolar RNA helicase 2	DDX21	S	71	KQVKKKAEPSEVDMNSPKSKKAKKKEEPSQN	DDX21_S71	22.9794	22.5933	22.9618	23.0845	22.9133	22.8559	23.3352	23.0371	22.9191	22.7663	22.6161	22.5072
1526	G3V529	ATP-dependent RNA helicase DDX24	DDX24	S	252	EAGAETRSPGKAEAESDALPDDTVIESEALP	DDX24_S252	25.6229	25.4043	25.4624	NA	NA	NA	24.6793	24.9776	25.0516	25.4621	22.6599	22.1811
1525	G3V529	ATP-dependent RNA helicase DDX24	DDX24	S	244	APPGETRTEAGAETRSPGKAEAESDALPDDT	DDX24_S244	NA	NA	NA	24.8576	25.2032	25.2244	NA	NA	NA	NA	25.18	25.3608	+	11
1524	G3V529	ATP-dependent RNA helicase DDX24	DDX24	S	39	SLFSKEAPKRKAQAVSEEEEEEEGKSSSPKK	DDX24_S39	23.8328	24.1851	25.2532	24.7788	24.7789	24.6177	25.6986	25.3529	25.1295	24.7227	25.3073	24.9705
7755	Q9UJV9	Probable ATP-dependent RNA helicase DDX41	DDX41	S	619	KQVSNIGRKDYLAHSSMDF____________	DDX41_S619	NA	NA	NA	24.4648	24.5752	NA	22.6765	23.3102	NA	24.4295	24.3058	NA
7757	Q9UJV9	Probable ATP-dependent RNA helicase DDX41	DDX41	S	21	PERKRARTDEVPAGGSRSEAEDEDDEDYVPY	DDX41_S21	23.9854	22.8575	23.0655	NA	23.0387	NA	NA	NA	NA	24.0605	23.2287	23.7054	+	5
7758	Q9UJV9	Probable ATP-dependent RNA helicase DDX41	DDX41	S	23	RKRARTDEVPAGGSRSEAEDEDDEDYVPYVP	DDX41_S23	23.9854	22.8575	23.0655	NA	23.0387	NA	NA	NA	NA	24.0605	23.2287	23.7054	+	5
7756	Q9UJV9	Probable ATP-dependent RNA helicase DDX41	DDX41	S	66	LQRRRKGAAEEEQQDSGSEPRGDEDDIPLGP	DDX41_S66	22.9954	22.9986	23.8041	23.9203	24.04	24.3471	NA	24.4603	24.465	23.9759	24.211	24.129
5690	Q86XP3	ATP-dependent RNA helicase DDX42	DDX42	S	185	AGVVQEEEEDNLEYDSDGNPIAPTKKIIDPL	DDX42_S185	27.4669	27.0575	26.7953	25.9649	26.066	26.402	24.5949	25.3415	25.7768	26.3882	26.4125	26.0978
5689	Q86XP3	ATP-dependent RNA helicase DDX42	DDX42	S	96	EDSSNVDLPYIPAENSPTRQQFHSKPVDSDS	DDX42_S96	25.1157	24.5467	23.9881	23.2783	24.0828	24.5242	NA	22.0933	23.1187	24.2103	24.5141	24.1538	+	6
5687	Q86XP3	ATP-dependent RNA helicase DDX42	DDX42	S	109	ENSPTRQQFHSKPVDSDSDDDPLEAFMAEVE	DDX42_S109	25.6429	25.2177	25.2145	22.7839	22.1301	23.4631	22.7652	23.2303	23.9174	24.5621	24.8873	25.2848
5688	Q86XP3	ATP-dependent RNA helicase DDX42	DDX42	S	111	SPTRQQFHSKPVDSDSDDDPLEAFMAEVEDQ	DDX42_S111	25.6429	25.2177	25.2145	22.7839	22.1301	23.4631	22.7652	23.2303	23.9174	24.5621	24.8873	25.2848
434	A0A0C4DG89	Probable ATP-dependent RNA helicase DDX46	DDX46	S	804	NERKKLQKAALGLQDSDDEDAAVDIDEQIES	DDX46_S804	29.2947	28.8756	29.1035	28.2636	28.4186	28.6895	28.1591	28.3169	28.8158	28.3475	27.6125	28.6366
435	A0A0C4DG89	Probable ATP-dependent RNA helicase DDX46	DDX46	S	199	ELKKEIEEMKQGKKWSLEDDDDDEDDPAEAE	DDX46_S199	24.1972	24.2906	24.0287	24.2628	24.4942	23.9858	24.0407	24.017	24.0405	23.5324	23.0767	23.5566
7088	Q9H0S4	Probable ATP-dependent RNA helicase DDX47	DDX47	S	9	_______MAAPEEHDSPTEASQPIVEEEETK	DDX47_S9	25.1546	25.1952	25.4055	NA	24.3707	24.5402	24.9056	24.5915	25.0647	24.3344	24.1129	24.4892	+	9
7089	Q9H0S4	Probable ATP-dependent RNA helicase DDX47	DDX47	S	14	__MAAPEEHDSPTEASQPIVEEEETKTFKDL	DDX47_S14	22.394	22.3945	22.7211	22.5115	22.2288	22.7536	22.1966	22.7984	23.0365	22.5136	NA	NA
5919	Q8N8A6	ATP-dependent RNA helicase DDX51	DDX51	S	83	RRPRRRRRVNDAEPGSPEAPQGKRRKADGED	DDX51_S83	NA	NA	NA	NA	NA	NA	22.1598	NA	NA	NA	NA	NA
1414	F5H5U2	ATP-dependent RNA helicase DDX55	DDX55	S	513	EKKKKMNEKRKREEGSDIEDEDMEELLNDTR	DDX55_S513	24.856	24.9335	25.2595	24.7655	25.3352	25.216	23.9319	24.5776	24.8614	25.3641	24.843	24.8243
5006	Q5T1V6	Probable ATP-dependent RNA helicase DDX59	DDX59	S	160	KSKLSNPQKADSEPESPLNASYVYKEHPFIL	DDX59_S160	23.0872	22.9686	22.8291	23.1661	23.1294	23.3911	22.7489	22.679	23.2179	23.3885	23.2309	22.9074
3274	P35659	Protein DEK	DEK	S	51	EDEDDEEEEEEEKEKSLIVEGKREKKKVERL	DEK_S51	24.8521	25.4673	25.2706	23.8592	23.3206	23.2827	23.2862	NA	23.4401	22.9051	22.5137	23.1122	+	1
3272	P35659	Protein DEK	DEK	S	306	KKNQNSSKKESESEDSSDDEPLIKKLKKPPT	DEK_S306	23.2644	23.0335	23.2089	23.0461	23.4143	23.1033	22.8268	22.5702	22.5107	22.7477	NA	21.8537	+	10
336	A0A0A0MS49	DENN domain-containing protein 1A	DENND1A	S	556	LGQDDMAIPSKPPAASPEKPSALLGNSLALP	DENND1A_S556	22.9667	22.7784	NA	23.2906	23.2854	NA	23.5573	23.1179	NA	22.3151	22.3601	23.0022
337	A0A0A0MS49	DENN domain-containing protein 1A	DENND1A	S	420	VKRPKSNIAVEGRRTSVPSPEQPQPYRTLRE	DENND1A_S420	21.7106	21.6772	21.629	21.5026	NA	NA	NA	21.6078	NA	22.897	22.7954	22.1605
338	A0A0A0MS49	DENN domain-containing protein 1A	DENND1A	S	423	PKSNIAVEGRRTSVPSPEQPQPYRTLRESDS	DENND1A_S423	21.7106	21.6772	21.629	21.5026	NA	NA	NA	21.6078	NA	22.897	22.7954	22.1605	+	2
339	A0A0A0MS49	DENN domain-containing protein 1A	DENND1A	S	492	NLDMEAALQPLGQAKSLEDLRAPKDLREQPG	DENND1A_S492	25.8399	26.0381	26.044	26.3149	26.1864	26.1584	25.3134	25.4995	25.5449	25.7278	25.4023	25.6729	+	1
564	A0A0U1RR27	C-myc promoter-binding protein	DENND4A	S	1631	SKTAMSKCPIFPMARSISTSGPLDKEDTGRQ	DENND4A_S1631	NA	23.9886	NA	NA	23.4177	NA	NA	NA	NA	NA	NA	NA
565	A0A0U1RR27	C-myc promoter-binding protein	DENND4A	S	1633	TAMSKCPIFPMARSISTSGPLDKEDTGRQKL	DENND4A_S1633	23.7689	23.6013	24.0573	23.439	22.7408	23.8143	23.6249	23.6959	23.6371	24.1824	24.0794	23.7957
8353	R4GN35	DENN domain-containing protein 4C	DENND4C	S	1022	SAIVAKHSQPSPEPHSPTEPPAWGSSIVKVP	DENND4C_S1022	26.8939	27.0515	27.1228	27.6234	27.6092	27.6404	27.8027	27.5713	27.6552	27.3964	27.6965	27.6577	+	3
8352	R4GN35	DENN domain-containing protein 4C	DENND4C	S	1017	EVCDASAIVAKHSQPSPEPHSPTEPPAWGSS	DENND4C_S1017	26.5547	26.63	26.7597	26.8502	26.8023	26.7819	26.5357	26.3991	26.8473	26.9352	27.1606	26.9327
8360	R4GN35	DENN domain-containing protein 4C	DENND4C	S	1689	PNSLSKRNVSLTRSHSVGGPLQNIDFTQRPF	DENND4C_S1689	26.0202	25.2726	25.7156	25.1341	24.4277	26.0636	NA	NA	NA	23.037	24.0913	24.6404	+	6
8357	R4GN35	DENN domain-containing protein 4C	DENND4C	S	1274	ECTGGKTPDSEDKLFSPVIARNLADEIESYM	DENND4C_S1274	24.524	24.4179	24.6937	25.6621	25.8416	25.8207	25.3941	24.9213	24.7358	24.211	24.528	25.7341
8361	R4GN35	DENN domain-containing protein 4C	DENND4C	S	1711	NIDFTQRPFHGISTVSLPNSLQEVVDPLGKR	DENND4C_S1711	25.7505	24.9881	25.3611	24.6477	24.4277	25.5757	NA	NA	NA	23.037	24.0913	24.3698	+	6
8359	R4GN35	DENN domain-containing protein 4C	DENND4C	S	1233	RDLKTVSKDLRNKRSSLYGIAKVVQREDVET	DENND4C_S1233	23.5439	23.6925	23.4064	24.2783	24.2514	23.5874	25.3722	24.4933	23.8807	23.2255	23.4544	23.3763
8365	R4GN35	DENN domain-containing protein 4C	DENND4C	S	1148	LTCPKTSLLHIARTHSFENVSCHLPDSRTCM	DENND4C_S1148	23.5642	23.3877	23.1943	23.1755	23.4963	23.5629	24.0199	23.8319	23.0065	23.0715	23.2163	22.9197
8354	R4GN35	DENN domain-containing protein 4C	DENND4C	S	1672	EIKRASGDVQTMKISSVPNSLSKRNVSLTRS	DENND4C_S1672	23.311	23.6204	23.1305	23.6326	23.5821	23.5293	23.9235	23.6972	23.8963	23.5745	23.7836	23.2662
8351	R4GN35	DENN domain-containing protein 4C	DENND4C	S	741	KLCFSRHPTGNSITKSPPLMAKRTKQEIKTA	DENND4C_S741	24.7271	24.5503	24.7661	24.3648	24.666	23.5081	25.7503	25.0521	24.2381	23.7317	24.536	24.8709
8350	R4GN35	DENN domain-containing protein 4C	DENND4C	S	1374	FKQQTPSRTHKERSTSLSALVRSSPHGSLGS	DENND4C_S1374	22.7296	23.0107	23.0253	22.9994	23.1319	23.1161	23.02	22.9752	23.0281	22.2641	22.3273	23.2367
8364	R4GN35	DENN domain-containing protein 4C	DENND4C	S	1184	NPEHRSSPVPEMLEESQELLEPVVDDVPKTT	DENND4C_S1184	NA	NA	NA	22.2366	22.0479	23.0114	21.608	NA	NA	22.8512	NA	22.2329
5224	Q6IQ26-2	DENN domain-containing protein 5A	DENND5A	S	193	EDGEDTPVTKLQRFNSYDISRDTLYVSKCIC	DENND5A_S193	23.0868	23.1005	22.8711	22.3056	22.5433	22.2097	21.7404	21.9027	21.6553	22.7766	22.6835	22.3948	+	6
1505	G3V1S3	DENN domain-containing protein 5B	DENND5B	S	1111	RTPPQQKSPTTARRLSITSLTGKNNKPNAGQ	DENND5B_S1111	24.1863	24.3834	24.3378	24.9517	24.9698	24.9097	24.8315	24.6958	24.3267	23.8953	24.3206	25.0118
2151	O43583	Density-regulated protein	DENR	S	73	EKNFPNEFAKLTVENSPKQEAGISEGQGTAG	DENR_S73	26.0693	24.6448	25.1321	26.0766	26.9164	25.5829	24.7714	25.6718	23.6815	23.7937	24.3824	24.784
1961	O00273	DNA fragmentation factor subunit alpha	DFFA	S	315	TQSLHSLRSISASKASPPGDLQNPKRARQDP	DFFA_S315	26.259	26.1641	26.166	26.584	26.4484	26.0758	26.7649	26.7759	26.1732	26.262	26.2972	25.9681
1962	O00273	DNA fragmentation factor subunit alpha	DFFA	S	110	AYNNSDGGTAWISQESFDVDETDSGAGLKWK	DFFA_S110	24.1056	23.8098	23.9328	23.0181	22.9467	23.5829	NA	NA	22.4359	NA	22.4881	22.6919	+	1
6453	Q96DF8	Protein DGCR14	DGCR14	S	292	QGKVGPDGKELIPQESPRVGGFGFVATPSPA	DGCR14_S292	22.277	22.6106	22.7218	22.1824	22.3781	22.5068	23.2199	23.1294	23.4877	23.6351	23.531	23.6188	+	7
6245	Q8WYQ5-3	Microprocessor complex subunit DGCR8	DGCR8	S	377	EEREQSSDLTPSGDVSPVKPLSRSAELEFPL	DGCR8_S377	24.6388	24.9704	24.8773	25.4596	25.3008	25.4125	25.2937	25.1851	25.7122	25.4177	25.2986	24.8141
7647	Q9UBM7	7-dehydrocholesterol reductase	DHCR7	S	14	__MAAKSQPNIPKAKSLDGVTNDRTASQGQW	DHCR7_S14	NA	NA	NA	23.5704	NA	NA	NA	24.4213	NA	NA	NA	NA
8780	O60231	Putative pre-mRNA-splicing factor ATP-dependent RNA helicase DHX16	DHX16	T	155	ASEKGKKKTGGSKQQTEKPESEDEWERTERE	DHX16_T155	NA	NA	24.7315	NA	NA	NA	NA	NA	NA	NA	NA	NA
2186	O60231	Putative pre-mRNA-splicing factor ATP-dependent RNA helicase DHX16	DHX16	S	103	RALLEKNRSYRLLEDSEESSEETVSRAGSSL	DHX16_S103	27.8922	27.9446	27.8984	27.3839	27.4141	27.3501	26.965	27.1171	27.7043	28.4166	28.6916	28.3964	+	5
2187	O60231	Putative pre-mRNA-splicing factor ATP-dependent RNA helicase DHX16	DHX16	S	106	LEKNRSYRLLEDSEESSEETVSRAGSSLQKK	DHX16_S106	27.3269	27.321	27.2524	26.9572	26.9137	26.811	26.5685	26.6864	27.3201	28.1828	28.4561	28.2064	+	2
2188	O60231	Putative pre-mRNA-splicing factor ATP-dependent RNA helicase DHX16	DHX16	S	160	KKKTGGSKQQTEKPESEDEWERTERERLQDL	DHX16_S160	24.8499	25.1827	24.2536	24.9854	24.6189	24.0741	23.1054	24.674	24.5779	24.7824	24.0958	23.9826
146	A0A087WYN9	ATP-dependent RNA helicase DHX29	DHX29	S	200	KSRPKFQSPQIQATISPPLQPKTKTYEEDPK	DHX29_S200	24.5261	24.4841	24.672	24.5069	24.4702	24.4915	24.0327	24.6331	24.6228	24.2637	23.9546	24.2865
4428	Q14147	Probable ATP-dependent RNA helicase DHX34	DHX34	S	749	RRRKVLRLQEEQDGGSSDEDRAGPAPPGASD	DHX34_S749	25.7151	25.6403	25.6363	NA	25.2154	25.166	NA	24.5618	25.4688	26.0503	26.7203	26.1774	+	5
4429	Q14147	Probable ATP-dependent RNA helicase DHX34	DHX34	S	750	RRKVLRLQEEQDGGSSDEDRAGPAPPGASDG	DHX34_S750	25.7151	25.6403	25.6363	NA	25.2154	25.166	NA	24.5618	25.4688	26.0503	26.7203	26.1774	+	5
5250	Q6P158	Putative ATP-dependent RNA helicase DHX57	DHX57	S	127	KALLRDLQEQDADAGSERGLSGEEEDDEPDC	DHX57_S127	24.0701	24.0361	24.5557	25.3608	24.7276	24.3559	25.048	25.6728	24.7011	25.5727	25.5649	25.0132
1415	F5H658	ATP-dependent RNA helicase DHX8	DHX8	S	460	EPPFLRGHTKQSMDMSPIKIVKNPDGSLSQA	DHX8_S460	25.4218	25.3422	25.4162	26.0166	25.9776	25.9948	25.9858	26.2295	26.2256	25.8139	25.9608	25.9335	+	3
4046	Q08211	ATP-dependent RNA helicase A	DHX9	S	87	INEIKSEEVPAFGVASPPPLTDTPDTTANAE	DHX9_S87	25.524	25.5925	25.6047	25.6233	25.6599	25.9905	26.0585	26.0543	25.6881	25.4326	25.1028	25.8043
499	A0A0G2JH68	Protein diaphanous homolog 1	DIAPH1	S	22	SLGPGRGTRDKKKGRSPDELPSAGGDGGKSK	DIAPH1_S22	NA	NA	NA	NA	NA	NA	24.1584	NA	NA	NA	NA	NA
7429	Q9NSV4	Protein diaphanous homolog 3	DIAPH3	S	1093	RRKRTPMPKDVRQSLSPMSQRPVLKVCNHEN	DIAPH3_S1093	25.342	25.5905	25.6835	25.0863	25.2383	25.0819	25.566	25.4386	25.4451	25.4313	25.5694	25.5296
7428	Q9NSV4	Protein diaphanous homolog 3	DIAPH3	S	1091	RDRRKRTPMPKDVRQSLSPMSQRPVLKVCNH	DIAPH3_S1091	24.9057	25.2222	25.2387	24.1133	24.1573	23.9515	23.5875	24.1667	24.4027	24.705	24.6974	24.4951
7947	Q9UPY3-2	Endoribonuclease Dicer	DICER1	S	1016	TPRHLNQKGKALPLSSAEKRKAKWESLQNKQ	DICER1_S1016	23.5453	23.9426	23.7372	23.73	23.6718	23.6725	23.401	23.4159	23.494	23.0642	23.1584	23.0939	+	1;10
7948	Q9UPY3-2	Endoribonuclease Dicer	DICER1	S	1160	NHDQMSVNCRTLLSESPGKLHVEVSADLTAI	DICER1_S1160	23.7036	23.9037	23.3336	23.0651	22.909	23.1978	22.7893	22.8704	22.9872	23.6449	23.0671	23.0069
6842	Q9BTC0	Death-inducer obliterator 1	DIDO1	S	1260	PLCSADAAVSTTPPGSPPPPPPLPEPPVLKV	DIDO1_S1260	23.7238	23.5526	23.1674	23.0936	23.592	NA	NA	22.668	NA	NA	23.2387	22.9221	+	4
6838	Q9BTC0	Death-inducer obliterator 1	DIDO1	S	1456	VDDLPNRMCADVRRNSVERPAEPVAGAATPS	DIDO1_S1456	25.7345	25.8862	26.0714	26.6976	26.9873	27.3698	26.9164	26.8069	26.9171	26.7302	26.4682	26.9644
6840	Q9BTC0	Death-inducer obliterator 1	DIDO1	S	1714	QYEDPRNLHSAGRSSSPAGETEGDREPQARP	DIDO1_S1714	25.2013	24.7033	24.9151	25.1959	24.9619	25.0451	25.2657	25.2303	24.9686	24.9546	24.8449	24.1766
6836	Q9BTC0	Death-inducer obliterator 1	DIDO1	S	805	KKTAPRQEAIPDLEDSPPVSDSEEQQESARA	DIDO1_S805	25.5053	25.2155	24.7467	24.3404	24.9208	24.3762	23.78	24.5668	24.6378	25.3784	25.5594	25.1537
6837	Q9BTC0	Death-inducer obliterator 1	DIDO1	S	809	PRQEAIPDLEDSPPVSDSEEQQESARAVPEK	DIDO1_S809	25.3326	24.9756	24.4441	24.0131	24.6448	24.3762	23.1153	24.0178	24.1079	25.0835	25.325	24.8351
6835	Q9BTC0	Death-inducer obliterator 1	DIDO1	S	898	LKSKHDSSAPDPAPDSADEVMPEAVPEVASE	DIDO1_S898	23.8928	24.0694	24.1703	24.014	24.245	24.1737	24.4904	24.0971	24.4617	24.7564	24.4904	24.7035
6839	Q9BTC0	Death-inducer obliterator 1	DIDO1	S	1040	LSVPPSPNISTSESRSPPEGDTTLFLSRLST	DIDO1_S1040	21.9878	21.6831	NA	22.9699	23.2674	23.2972	22.4677	22.7483	22.3039	22.4238	22.3177	22.2703
7604	Q9P265	Disco-interacting protein 2 homolog B	DIP2B	S	201	SSASSTLSHGEVKGTSGSLADVFANTRIENF	DIP2B_S201	NA	NA	NA	NA	NA	NA	NA	NA	NA	NA	NA	22.966
7603	Q9P265	Disco-interacting protein 2 homolog B	DIP2B	S	259	PSGIVKGMHKGSNRSSLMDTADGVPVSSRVS	DIP2B_S259	NA	NA	NA	23.5245	23.2978	23.5679	23.827	23.3675	23.8008	23.719	23.6809	23.2954	+	3
7605	Q9P265	Disco-interacting protein 2 homolog B	DIP2B	S	203	ASSTLSHGEVKGTSGSLADVFANTRIENFSA	DIP2B_S203	NA	23.4012	23.2902	22.6862	NA	23.1776	22.1744	22.7725	NA	NA	23.1186	NA
7606	Q9P265	Disco-interacting protein 2 homolog B	DIP2B	S	53	QKGYEKKRSKLLSPYSPQTQETDSAVQKELR	DIP2B_S53	22.1478	22.3595	22.3093	21.9362	22.0637	22.4827	21.6382	NA	22.4461	22.3591	22.37	21.9501
9556	Q9P265	Disco-interacting protein 2 homolog B	DIP2B	T	1430	ADHFNTRLSFGDAAQTLWARTGYLGFVRRTE	DIP2B_T1430	23.0232	22.5192	22.7513	21.7362	22.231	22.3434	NA	21.6605	21.4076	21.4125	21.6138	22.1919
7607	Q9P265	Disco-interacting protein 2 homolog B	DIP2B	S	100	YHRTRSGGARDERYRSDIHTEAVQAALAKHK	DIP2B_S100	22.1098	22.6006	22.3381	22.4092	22.181	21.8105	22.9256	22.2214	22.1042	21.7256	21.6118	22.3972
4025	Q05BS2	Disrupted in renal carcinoma protein 2	DIRC2	S	26	RQPLLGPGLGPGLGASWRSREAAAAALPAAV	DIRC2_S26	NA	24.0012	24.2294	23.3133	23.6003	23.5882	23.0592	23.2171	23.0976	22.8804	23.3751	24.2562	+	3
5792	Q8IYB7	DIS3-like exonuclease 2	DIS3L2	S	875	PGTQGHLGPEKEEEESDGEPEDSSTS_____	DIS3L2_S875	NA	NA	NA	26.8881	NA	NA	24.5757	26.8832	NA	NA	NA	NA
5793	Q8IYB7	DIS3-like exonuclease 2	DIS3L2	S	173	YNDSPDVIVEAQFDGSDSEDGHGITQNVLVD	DIS3L2_S173	25.3962	24.503	NA	24.7038	NA	NA	22.8854	23.0053	23.6895	NA	NA	23.5454	+	7
2280	O60832	H/ACA ribonucleoprotein complex subunit 4	DKC1	S	21	VIILPKKHKKKKERKSLPEEDVAEIQHAEEF	DKC1_S21	25.9667	25.8459	25.9501	25.7246	25.7531	26.2058	24.2426	24.7876	25.1117	24.7591	24.6841	25.2574
2276	O60832	H/ACA ribonucleoprotein complex subunit 4	DKC1	S	494	AKAGLESGAEPGDGDSDTTKKKKKKKKAKEV	DKC1_S494	26.3716	26.0611	26.3984	26.3739	26.515	26.0718	26.8788	26.4413	25.8892	26.2533	26.6131	26.1221
2277	O60832	H/ACA ribonucleoprotein complex subunit 4	DKC1	S	513	KKKKKKKKAKEVELVSE______________	DKC1_S513	25.3642	25.21	25.3841	25.1274	25.002	24.9519	25.3124	25.4768	25.8607	25.5514	25.5745	25.2801
2279	O60832	H/ACA ribonucleoprotein complex subunit 4	DKC1	S	453	VAEAAKTAKRKRESESESDETPPAAPQLIKK	DKC1_S453	23.6619	23.7356	24.1312	23.634	24.0647	23.8208	NA	23.7567	24.2265	24.0788	24.1396	23.8224	+	6
2275	O60832	H/ACA ribonucleoprotein complex subunit 4	DKC1	S	485	KKKSKKDKKAKAGLESGAEPGDGDSDTTKKK	DKC1_S485	24.1208	24.2372	24.0394	24.1348	24.0465	23.7115	24.5763	24.5194	24.6447	24.727	25.1102	24.359
2127	Q9UG54	Mitogen-activated protein kinase kinase kinase 7	DKFZp586F0420	S	70	SSVESLPPTSEGKRMSADMSEIEARIAATTG	DKFZp586F0420_S70	25.3399	25.7121	25.9348	26.1902	26.6299	26.8002	26.2628	26.6102	26.7132	26.2902	25.7157	26.686
2128	Q9UG54	Mitogen-activated protein kinase kinase kinase 7	DKFZp586F0420	S	93	ARIAATTGNGQPRRRSIQDLTVTGTEPGQVS	DKFZp586F0420_S93	25.4938	25.587	25.7954	25.9325	25.9839	25.8823	26.3361	25.7637	25.6848	24.8675	25.3872	25.9389
1205	Q6N039	Transmembrane and coiled-coil domains protein 1	DKFZp686H13261	S	89	VDDAGKALGVISNFQSSPKYGSEEDCSSATS	DKFZp686H13261_S89	22.6851	22.8792	NA	23.4867	NA	NA	23.104	NA	NA	NA	23.2652	NA
1207	Q6N039	Transmembrane and coiled-coil domains protein 1	DKFZp686H13261	S	58	SKPREIASLIRNKFGSADNIPNLKDSLEEGQ	DKFZp686H13261_S58	23.697	23.7315	23.5858	NA	NA	NA	NA	NA	NA	24.5425	24.7043	24.3597	+	5
1206	Q6N039	Transmembrane and coiled-coil domains protein 1	DKFZp686H13261	S	90	DDAGKALGVISNFQSSPKYGSEEDCSSATSG	DKFZp686H13261_S90	NA	NA	22.887	NA	23.2406	23.2651	NA	23.1021	23.1079	23.199	NA	23.1592
420	A0A0C4DFT3	Disks large homolog 1	DLG1	S	542	LREQMMNSSISSGSGSLRTSQKRSLYVRALF	DLG1_S542	NA	NA	NA	NA	NA	22.5707	NA	NA	NA	NA	23.3676	NA
4682	Q15700-2	Disks large homolog 2	DLG2	S	732	TVKFNAKPGVIDSKGSFNDKRKKSFIFSRKF	DLG2_S732	22.6586	22.4206	22.4254	22.0204	22.0903	22.0766	22.4354	22.5714	22.2571	22.062	22.2899	22.1198
9723	Q92796-3	Disks large homolog 3	DLG3	Y	222	HTTRPRRDNEVDGQDYHFVVSREQMEKDIQD	DLG3_Y222	22.3732	22.2805	22.7139	23.4553	23.7717	23.2234	23.407	23.2766	23.5119	23.7807	23.826	24.2378	+	3
6115	Q8TDM6-4	Disks large homolog 5	DLG5	S	1153	ATHGSNSLPSSARLGSSSNLQFKAERIKIPS	DLG5_S1153	22.9915	23.144	22.7114	22.9998	22.7233	22.8651	22.7378	22.5602	NA	22.5437	22.6951	22.928	+	6
8515	A0A0B4J2C2	Disks large-associated protein 4	DLGAP4	T	208	DELYHLKANSWQLVETPEKRKEEKKPPPPVP	DLGAP4_T208	26.0446	26.306	26.5756	26.8409	26.8799	26.7363	25.9721	26.547	26.807	25.8732	26.1615	26.4606
4646	Q15398-1	Disks large-associated protein 5	DLGAP5	S	696	DVLMSSPEKNTASQNSILEEGETKISQSELF	DLGAP5_S696	23.3942	23.3001	23.2966	22.9828	23.2582	23.77	NA	22.8556	NA	22.8835	23.1366	23.1782	+	6
4645	Q15398-1	Disks large-associated protein 5	DLGAP5	S	581	VSQSRNEMGIPQQTTSPENAGPQNTKSEHVK	DLGAP5_S581	24.4811	24.2358	24.2991	23.2827	23.4208	23.22	23.318	23.0275	23.2464	23.5721	23.8736	23.1895
4644	Q15398-1	Disks large-associated protein 5	DLGAP5	S	537	EVDKIVFDAGFFRVESPVKLFSGLSVSSEGP	DLGAP5_S537	23.8203	23.654	24.147	22.4959	22.796	23.0129	21.258	22.1316	21.7822	20.11	21.2244	21.9836
9532	Q9NPF5	DNA methyltransferase 1-associated protein 1	DMAP1	T	445	PDPKDTIIDVVGAPLTPNSRKRRESASSSSS	DMAP1_T445	22.6604	22.5777	22.8166	22.6655	23.6316	23.2923	23.3174	23.3173	22.9609	23.1438	22.5386	23.3789
1078	F8VX32	Dystrophin	DMD	S	3544	SPLPSPPEMMPTSPQSPRDAELIAEAKLLRQ	DMD_S3544	NA	22.164	NA	22.3935	NA	NA	NA	NA	22.13	NA	22.8077	22.495
1077	F8VX32	Dystrophin	DMD	S	3541	KGLSPLPSPPEMMPTSPQSPRDAELIAEAKL	DMD_S3541	NA	23.6967	23.537	25.026	24.3771	24.6832	23.4416	NA	24.3259	22.1225	23.7658	23.5621	+	11
1079	F8VX32	Dystrophin	DMD	S	3615	GTTVSSPSTSLQRSDSSQPMLLRVVGSQTSD	DMD_S3615	25.4805	25.5528	25.4561	24.2956	24.2863	24.2648	23.681	24.0646	24.2661	24.9716	24.8422	24.4287	+	4;5
1082	F8VX32	Dystrophin	DMD	S	3605	EQPQAEAKVNGTTVSSPSTSLQRSDSSQPML	DMD_S3605	23.4019	23.1367	23.1098	23.4505	23.4384	23.5585	23.2415	23.5475	23.2706	23.9788	24.2261	23.8106
1025	E5RJ61	Dematin	DMTN	S	92	ELPRSRERSLSPKSTSPPPSPEVWADSRSPG	DMTN_S92	22.4406	22.7317	22.3965	22.2523	22.2771	22.8574	22.1672	22.6567	NA	NA	22.7814	NA
8663	F5H269	DmX-like protein 1	DMXL1	T	1900	IKKTRPFYRASSFLDTSKDCSPSSPLKLDAR	DMXL1_T1900	23.3626	NA	NA	NA	NA	NA	NA	NA	NA	23.1254	NA	NA
1404	F5H269	DmX-like protein 1	DMXL1	S	918	KLSEAVWQPEEHYSSSPEKILSPFSQKYQAC	DMXL1_S918	24.5429	24.8121	24.7452	25.8547	25.7604	25.7002	25.5405	25.4794	25.7114	25.7167	NA	25.4248	+	10
1403	F5H269	DmX-like protein 1	DMXL1	S	917	TKLSEAVWQPEEHYSSSPEKILSPFSQKYQA	DMXL1_S917	26.0179	NA	25.8715	NA	NA	25.238	25.0691	25.3102	25.5763	25.476	NA	NA	+
1405	F5H269	DmX-like protein 1	DMXL1	S	436	SSEASVEDSNQADVKSDEETDDGVDDLKINP	DMXL1_S436	24.1012	23.7795	23.7304	24.3882	24.2146	24.4019	23.4295	23.2129	24.0375	24.1665	24.2663	23.7281
1401	F5H269	DmX-like protein 1	DMXL1	S	924	WQPEEHYSSSPEKILSPFSQKYQACRANLQS	DMXL1_S924	22.6363	22.6219	22.9845	23.7788	23.6279	23.5634	22.78	22.8341	22.9852	22.3952	22.8206	23.137
1406	F5H269	DmX-like protein 1	DMXL1	S	1970	PSVVFQDDSLELKWDSDNDEENEDVPISMKE	DMXL1_S1970	22.1004	21.8398	21.936	23.3361	23.2167	23.4443	22.3848	22.8913	22.9991	23.1018	22.9384	NA	+	8;10
1399	F5H269	DmX-like protein 1	DMXL1	S	1896	MPKVIKKTRPFYRASSFLDTSKDCSPSSPLK	DMXL1_S1896	24.0045	24.1007	23.7668	23.4197	22.9662	23.0868	22.8295	22.853	22.5387	22.9502	22.7187	22.3963	+	4
1400	F5H269	DmX-like protein 1	DMXL1	S	1901	KKTRPFYRASSFLDTSKDCSPSSPLKLDARE	DMXL1_S1901	NA	22.7285	23.1016	22.7308	23.1697	23.0601	22.658	22.7353	22.9436	NA	23.1453	22.6108
6114	Q8TDJ6	DmX-like protein 2	DMXL2	S	1400	PDAGEGTKRHLSRTISVSGSTAKETVTVGKD	DMXL2_S1400	21.1159	NA	20.5306	NA	NA	NA	NA	NA	NA	22.0408	20.5141	20.3313
6009	Q8NEP3-3	Dynein assembly factor 1, axonemal	DNAAF1	S	320	ERQQWESRERKKITDSIEALAMIKQRAEERK	DNAAF1_S320	NA	NA	NA	24.9361	24.9577	24.8484	NA	NA	NA	24.3915	NA	NA	+	11
9368	Q8NEP3-3	Dynein assembly factor 1, axonemal	DNAAF1	T	318	KEERQQWESRERKKITDSIEALAMIKQRAEE	DNAAF1_T318	NA	NA	NA	24.9361	24.9577	24.8484	NA	NA	NA	24.3915	NA	NA	+	11
3199	P31689	DnaJ homolog subfamily A member 1	DNAJA1	S	335	LIIEFKVNFPENGFLSPDKLSLLEKLLPERK	DNAJA1_S335	26.0032	26.3195	26.4503	26.2736	26.3391	26.3539	25.0743	25.8582	25.9163	25.1462	25.0158	25.4954
3200	P31689	DnaJ homolog subfamily A member 1	DNAJA1	S	340	KVNFPENGFLSPDKLSLLEKLLPERKEVEET	DNAJA1_S340	NA	NA	23.3996	22.4824	NA	22.799	NA	22.617	NA	NA	NA	22.64
6563	Q96KC8	DnaJ homolog subfamily C member 1	DNAJC1	S	479	RAKRQKDFDIAEQNESSDEESLRKERARSAE	DNAJC1_S479	27.2962	26.4351	26.209	25.7907	25.5125	26.1632	25.2975	25.2649	25.3692	25.9289	25.8934	26.0361
6564	Q96KC8	DnaJ homolog subfamily C member 1	DNAJC1	S	480	AKRQKDFDIAEQNESSDEESLRKERARSAEE	DNAJC1_S480	27.2574	26.3238	26.0484	25.6551	25.7652	26.0729	25.1928	25.1318	25.192	25.8159	25.8934	25.9633
6565	Q96KC8	DnaJ homolog subfamily C member 1	DNAJC1	S	430	EDAEGVAAEEEQEGDSGEQETGATDARPRRR	DNAJC1_S430	24.9076	25.0704	25.049	25.0549	25.2807	25.1103	25.0165	25.2788	25.5349	25.9985	25.5264	25.3568
7458	Q9NVM6	DnaJ homolog subfamily C member 17	DNAJC17	S	112	KLDLEARERQAQAQESEEEEESRSTRTLEQE	DNAJC17_S112	22.8568	22.0922	22.6328	NA	NA	NA	NA	NA	NA	21.0422	NA	21.8957
6711	Q99543	DnaJ homolog subfamily C member 2	DNAJC2	S	63	ASFQELEDKKELSEESEDEELQLEEFPMLKT	DNAJC2_S63	27.5218	27.0475	27.015	26.3789	26.1915	26.8906	25.6482	25.9156	26.732	26.3599	26.224	26.497
6710	Q99543	DnaJ homolog subfamily C member 2	DNAJC2	S	60	NASASFQELEDKKELSEESEDEELQLEEFPM	DNAJC2_S60	27.6637	27.1719	27.064	26.2415	26.1789	26.6866	25.6734	25.8735	26.609	26.0835	26.165	26.4617
6712	Q99543	DnaJ homolog subfamily C member 2	DNAJC2	S	47	GRWFEAFVKRRNRNASASFQELEDKKELSEE	DNAJC2_S47	25.6736	25.908	25.9987	26.5439	26.4991	26.3863	25.3253	25.8692	26.0724	25.6473	25.7951	25.6769
6713	Q99543	DnaJ homolog subfamily C member 2	DNAJC2	S	49	WFEAFVKRRNRNASASFQELEDKKELSEESE	DNAJC2_S49	26.1459	26.3421	26.3427	25.8229	25.947	25.6154	25.4961	25.6514	26.0802	25.4269	25.5297	25.8806
4898	Q5F1R6	DnaJ homolog subfamily C member 21	DNAJC21	S	430	EDTNLNQDSAKELEDSPQENVSVTEIIKPCD	DNAJC21_S430	23.8878	23.7395	23.33	NA	23.5445	NA	23.6473	23.6763	23.6444	23.4206	23.1112	NA	+	9
4899	Q5F1R6	DnaJ homolog subfamily C member 21	DNAJC21	S	370	NFSRPQIDENPLDDNSEEEMEDAPKQKLSKK	DNAJC21_S370	25.3717	25.7057	25.5052	25.6483	25.6757	25.7208	25.0634	25.1489	25.5696	25.5567	25.2571	24.983
4900	Q5F1R6	DnaJ homolog subfamily C member 21	DNAJC21	S	423	EGVKVDPEDTNLNQDSAKELEDSPQENVSVT	DNAJC21_S423	23.1578	23.4831	23.5387	23.9396	23.916	23.7149	24.2915	24.2334	24.1485	24.2352	24.25	23.4779
4897	Q5F1R6	DnaJ homolog subfamily C member 21	DNAJC21	S	283	LQEMEARYEKEFGDGSDENEMEEHELKDEED	DNAJC21_S283	23.4631	23.5354	23.45	23.7453	23.7914	23.3633	23.2874	24.051	24.1496	22.8407	22.5639	23.3197
7173	Q9H3Z4	DnaJ homolog subfamily C member 5	DNAJC5	S	12	____MADQRQRSLSTSGESLYHVLGLDKNAT	DNAJC5_S12	NA	NA	NA	NA	NA	NA	NA	NA	25.4483	NA	NA	NA
7174	Q9H3Z4	DnaJ homolog subfamily C member 5	DNAJC5	S	15	_MADQRQRSLSTSGESLYHVLGLDKNATSDD	DNAJC5_S15	NA	NA	NA	NA	NA	NA	NA	NA	NA	23.5779	NA	NA
7172	Q9H3Z4	DnaJ homolog subfamily C member 5	DNAJC5	S	10	______MADQRQRSLSTSGESLYHVLGLDKN	DNAJC5_S10	30.3619	29.975	30.0725	30.0139	30.2127	30.4488	29.4624	29.5706	29.6688	30.5217	30.0804	NA	+	10
9499	Q9H3Z4	DnaJ homolog subfamily C member 5	DNAJC5	T	11	_____MADQRQRSLSTSGESLYHVLGLDKNA	DNAJC5_T11	NA	NA	NA	25.172	24.4412	24.384	23.1182	22.7052	23.1057	NA	NA	NA	+	8
2295	O75061-4	Putative tyrosine-protein phosphatase auxilin	DNAJC6	S	557	STQSTPRRSATSTSASPTLRVGEGATFDPFG	DNAJC6_S557	20.9855	22.1412	20.3264	NA	NA	22.1291	NA	NA	NA	22.9288	20.911	20.013
6241	Q8WXX5	DnaJ homolog subfamily C member 9	DNAJC9	S	109	DRDWEAYWRLLFKKISLEDIQAFEKTYKGSE	DNAJC9_S109	22.085	21.9408	22.2205	NA	22.7453	22.817	NA	NA	NA	21.4764	21.6331	NA
1974	O00429	Dynamin-1-like protein	DNM1L	S	616	LLAEEKSKPIPIMPASPQKGHAVNLLDVPVP	DNM1L_S616	24.1816	23.881	23.5932	24.237	23.9608	22.9698	25.089	24.9247	23.6651	23.8394	23.9867	23.2949
3587	P50570	Dynamin-2	DNM2	S	764	PPPVDDTWLQSASSHSPTPQRRPVSSIHPPG	DNM2_S764	24.6282	NA	23.9572	NA	23.1475	23.0904	23.5758	23.5406	23.5918	24.5613	23.8744	23.8565	+	7
3149	P26358	DNA (cytosine-5)-methyltransferase 1	DNMT1	S	714	ADDDEEVDDNIPEMPSPKKMHQGKKKKQNKN	DNMT1_S714	24.5732	24.6957	24.606	25.2894	24.9885	25.3304	24.8138	25.1394	25.3005	25.0637	25.3693	25.0347
3150	P26358	DNA (cytosine-5)-methyltransferase 1	DNMT1	S	127	QARSEARRVGMADANSPPKPLSKPRTPRRSK	DNMT1_S127	NA	22.4594	23.6491	24.1963	23.901	23.6963	24.3639	24.0706	23.4727	22.4248	23.2409	23.8929
1622	H0Y8X4	2'-deoxynucleoside 5'-phosphate N-hydrolase 1	DNPH1	S	11	_____AAAMVPGRSESWERGEPGRPALYFCG	DNPH1_S11	26.3818	26.715	26.9694	25.81	25.7791	25.8312	25.1143	25.3314	25.8939	25.8981	27.0581	26.5374
1624	H0Y8X4	2'-deoxynucleoside 5'-phosphate N-hydrolase 1	DNPH1	S	238	LDRYFEADPPGQVAASPDPTT__________	DNPH1_S238	25.0945	25.1169	25.1886	24.292	24.5932	24.7491	23.8355	24.1915	24.1379	25.049	24.9411	24.1089
1623	H0Y8X4	2'-deoxynucleoside 5'-phosphate N-hydrolase 1	DNPH1	S	197	KRILCLFRPQSGRVLSAMIRGAADGSRFQVW	DNPH1_S197	21.9709	22.0558	22.3027	21.63	21.5674	21.722	NA	21.6535	21.776	21.1758	21.4846	22.0828
1326	E9PRB3	Deoxynucleotidyltransferase terminal-interacting protein 2	DNTTIP2	S	148	PKVTPTKESYTEEIVSEAESHVSGISRIV__	DNTTIP2_S148	23.8402	24.111	23.9706	23.191	23.6625	23.8365	24.0576	23.5411	23.8057	23.4703	23.5015	23.5398
7251	Q9H7D0	Dedicator of cytokinesis protein 5	DOCK5	S	1756	KSQVIAEKAPEPDLMSPTRKAQRPKSLQLMD	DOCK5_S1756	24.3405	24.067	24.0057	25.2044	25.1398	25.3081	25.8028	25.473	25.3298	24.5709	25.4382	25.1484
7257	Q9H7D0	Dedicator of cytokinesis protein 5	DOCK5	S	1789	LSPFHGSSPPQSTPLSPPPLTPKATRTLSSP	DOCK5_S1789	24.6257	24.7554	24.9783	24.1094	24.189	24.1863	23.0894	23.4256	24.0576	24.5812	24.9705	27.7763
7256	Q9H7D0	Dedicator of cytokinesis protein 5	DOCK5	S	1781	SLQLMDNRLSPFHGSSPPQSTPLSPPPLTPK	DOCK5_S1781	24.6257	24.7554	24.9783	24.1094	24.189	24.1863	NA	23.4256	24.0576	24.5812	24.9705	25.0606	+	6
7259	Q9H7D0	Dedicator of cytokinesis protein 5	DOCK5	S	1766	EPDLMSPTRKAQRPKSLQLMDNRLSPFHGSS	DOCK5_S1766	24.2158	24.4125	24.4365	23.3784	23.433	23.2411	23.3455	23.4435	23.2576	23.7764	23.7236	23.6912	+	4
9509	Q9H7D0	Dedicator of cytokinesis protein 5	DOCK5	T	1794	GSSPPQSTPLSPPPLTPKATRTLSSPSLQTD	DOCK5_T1794	23.3527	23.468	23.1564	NA	22.6365	22.1823	21.8719	21.4313	22.5775	22.5712	22.3587	22.7969
7258	Q9H7D0	Dedicator of cytokinesis protein 5	DOCK5	S	1834	PPPPKSKPYEGSQRNSTELAPPLPVRREAKA	DOCK5_S1834	23.0203	22.9481	23.2583	21.9526	22.2257	22.0021	22.5069	22.8367	22.1985	22.8717	22.3478	22.8767
1604	H0Y7L2	Dedicator of cytokinesis protein 7	DOCK7	S	1423	QEMVRRSRGQLERSPSGSAFGSQENLRWRKD	DOCK7_S1423	NA	NA	NA	NA	NA	NA	NA	NA	NA	22.4588	21.7875	NA
1607	H0Y7L2	Dedicator of cytokinesis protein 7	DOCK7	S	864	IHYVFRLPNTYPNSSSPGPGGLGGSVHYATM	DOCK7_S864	25.1823	24.8084	NA	NA	NA	NA	24.6278	24.6966	NA	25.2463	NA	24.6787
1611	H0Y7L2	Dedicator of cytokinesis protein 7	DOCK7	S	900	RPASLNLNRSRSLSNSNPDISGTPTSPDDEV	DOCK7_S900	25.9115	25.8962	25.6732	25.2173	25.3023	25.199	25.4781	25.5096	25.6105	26.589	26.5074	25.9914	+	2;5
1612	H0Y7L2	Dedicator of cytokinesis protein 7	DOCK7	S	180	DGNSYQDDQDDLKRRSMSIDDTPRGSWACSI	DOCK7_S180	23.8098	24.2082	24.2711	24.4917	24.4063	24.3902	23.9296	24.3164	24.0334	25.052	24.5881	NA	+	10
1613	H0Y7L2	Dedicator of cytokinesis protein 7	DOCK7	S	182	NSYQDDQDDLKRRSMSIDDTPRGSWACSIFD	DOCK7_S182	NA	NA	NA	NA	NA	23.6674	23.5964	NA	NA	NA	24.1225	24.7591
1608	H0Y7L2	Dedicator of cytokinesis protein 7	DOCK7	S	1383	SCFEYKGKKVFERMNSLTFKKSKDMRAKLEE	DOCK7_S1383	23.9445	23.7408	23.5011	NA	24.0589	23.52	25.5416	NA	23.5075	23.5693	23.8342	23.8185	+	5
1616	H0Y7L2	Dedicator of cytokinesis protein 7	DOCK7	S	452	RNSSIVGRRSLERTTSGDDACNLTSFRPATL	DOCK7_S452	23.6078	23.2894	NA	22.1851	NA	22.6849	NA	NA	NA	23.0663	22.3709	21.9584
1610	H0Y7L2	Dedicator of cytokinesis protein 7	DOCK7	S	898	AVRPASLNLNRSRSLSNSNPDISGTPTSPDD	DOCK7_S898	22.6545	23.168	22.5911	22.9193	22.4078	22.5463	23.1646	23.0162	23.4024	23.6925	23.7658	23.3325
244	A0A088AWN3	Dedicator of cytokinesis protein 9	DOCK9	S	443	MLATTSPALMNGSGQSPSVLKGILHEAAMQY	DOCK9_S443	23.7657	23.5659	23.6771	23.3588	23.4568	23.4178	22.7687	23.1028	23.0952	22.8463	22.8323	23.2561
6142	Q8TEK3-2	Histone-lysine N-methyltransferase, H3 lysine-79 specific	DOT1L	S	834	VPGSMKLSPQDPRPLSPGALQLAGEKSSEKG	DOT1L_S834	23.0772	22.9916	23.5548	24.277	23.6498	23.8547	23.9915	24.1522	24.1061	23.2502	NA	23.9803	+	10
1798	J3KMZ8	Zinc finger protein ubi-d4	DPF2	S	142	PLEKRGAPDPRVDDDSLGEFPVTNSRARKRI	DPF2_S142	25.2354	25.3336	25.497	24.0329	24.2368	23.9175	23.7133	23.8962	24.3781	24.4163	24.6709	24.6001	+	4;5
8722	J3KMZ8	Zinc finger protein ubi-d4	DPF2	T	176	DDFLDDLDDEDYEEDTPKRRGKGKSKGKGVG	DPF2_T176	23.863	22.3698	22.3885	22.8058	22.6808	23.4969	NA	NA	22.1653	22.599	22.4206	22.3955
2267	O60762	Dolichol-phosphate mannosyltransferase subunit 1	DPM1	S	9	_______MASLEVSRSPRRSRRELEVRSPRQ	DPM1_S9	28.6982	29.2097	29.159	29.2255	29.2357	29.0136	29.4089	29.4748	29.4799	29.3718	29.5255	29.4319
2265	O60762	Dolichol-phosphate mannosyltransferase subunit 1	DPM1	S	3	_____________MASLEVSRSPRRSRRELE	DPM1_S3	23.4	23.2905	23.4975	24.2793	24.0729	24.022	23.4727	23.4707	23.6757	24.3197	24.4256	24.1071	+
4164	Q12882	Dihydropyrimidine dehydrogenase [NADP(+)]	DPYD	S	905	IAENKIRLKEQNVAFSPLKRNCFIPKRPIPT	DPYD_S905	23.6613	23.7504	23.631	24.4889	24.5953	24.5715	24.6296	24.5895	24.5561	23.4763	23.7005	24.0654	+	8
9197	Q16555	Dihydropyrimidinase-related protein 2	DPYSL2	T	509	VPRGLYDGPVCEVSVTPKTVTPASSAKTSPA	DPYSL2_T509	23.8713	23.6655	23.5141	24.1181	24.3581	24.2896	24.2791	23.6386	23.4174	23.4964	23.8158	23.5101
7408	Q9NRR4	Ribonuclease 3	DROSHA	S	221	HLPPYPLPKAPSERRSPERLKHYDDHRHRDH	DROSHA_S221	22.9332	23.3531	23.4428	22.8227	23.1182	NA	23.9509	NA	22.4026	NA	22.7315	23.3153
7409	Q9NRR4	Ribonuclease 3	DROSHA	S	355	NTDSWAPPLEIVNHRSPSREKKRARWEEEKD	DROSHA_S355	23.4585	23.6773	24.2113	23.5444	23.6514	24.2102	24.6344	24.1172	23.7069	23.9982	24.1561	25.2124
4427	Q14126	Desmoglein-2	DSG2	S	680	EDKVVPSFLPVDQGGSLVGRNGVGGMAKEAT	DSG2_S680	25.8338	25.9096	25.8948	25.2961	25.4822	25.4654	25.2928	25.6434	25.6183	25.4386	25.6225	25.9164
4951	Q5JW53	Kinetochore-associated protein DSN1 homolog	DSN1	S	58	EMNQGVSEERIHLGSSPKKGGNCDLSHQERL	DSN1_S58	NA	23.6665	24.3707	24.4704	24.2245	24.0847	NA	24.7497	24.5485	NA	NA	NA	+	11
4952	Q5JW53	Kinetochore-associated protein DSN1 homolog	DSN1	S	81	DLSHQERLQSKSLHLSPQEQSASYQDRRQSW	DSN1_S81	22.906	23.2324	23.1878	23.509	22.9173	23.0969	23.635	23.9981	23.3193	23.1124	23.6355	22.7377
2919	P15924	Desmoplakin	DSP	S	2820	AASVSSKGLPSPYNMSSAPGSRSGSRSGSRS	DSP_S2820	NA	27.8399	NA	NA	27.6778	NA	NA	NA	27.985	28.5471	28.5725	NA
2916	P15924	Desmoplakin	DSP	S	2024	QPFLRGAGSIAGASASPKEKYSLVEAKRKKL	DSP_S2024	NA	NA	25.5501	NA	NA	NA	NA	NA	NA	NA	24.7385	24.7976
2923	P15924	Desmoplakin	DSP	S	2829	PSPYNMSSAPGSRSGSRSGSRSGSRSGSRSG	DSP_S2829	21.0948	23.6391	21.8986	NA	NA	NA	NA	NA	NA	NA	23.2854	22.9316
2932	P15924	Desmoplakin	DSP	S	1127	TRLTYEIEDEKRRRKSVEDRFDQQKNDYDQL	DSP_S1127	22.4803	NA	22.1423	25.8381	24.029	NA	24.2713	24.9301	NA	NA	22.5083	22.4709
2926	P15924	Desmoplakin	DSP	S	2608	ISTISSVRNLTIRSSSFSDTLEESSPIAAIF	DSP_S2608	28.7636	27.7469	28.279	27.6064	27.599	27.9376	NA	26.5921	27.335	28.241	27.8354	27.7297	+	6
2915	P15924	Desmoplakin	DSP	S	2022	EIQPFLRGAGSIAGASASPKEKYSLVEAKRK	DSP_S2022	NA	NA	NA	NA	24.3032	25.6872	NA	NA	NA	NA	NA	NA
2921	P15924	Desmoplakin	DSP	S	2825	SKGLPSPYNMSSAPGSRSGSRSGSRSGSRSG	DSP_S2825	25.5766	25.8308	25.7037	25.5197	25.4299	25.3869	25.5081	25.637	25.8136	26.8064	26.5997	26.4736	+	2
2917	P15924	Desmoplakin	DSP	S	176	VRRASSKGGGGYTCQSGSGWDEFTKHVTSEC	DSP_S176	24.9015	24.8377	24.5309	24.9843	25.1411	25.3824	24.2392	24.5423	24.5796	25.252	25.363	24.7677
2931	P15924	Desmoplakin	DSP	S	2209	PHTGLLLLSVQKRSMSFQGIRQPVTVTELVD	DSP_S2209	24.3329	23.7829	24.269	25.8621	25.2637	25.175	26.429	26.1391	24.5906	24.2126	24.6413	25.2104
2924	P15924	Desmoplakin	DSP	S	2606	SKISTISSVRNLTIRSSSFSDTLEESSPIAA	DSP_S2606	26.411	25.5737	26.0351	24.2848	24.2696	24.5033	NA	NA	23.9413	24.6608	24.5005	24.7426	+	6
2920	P15924	Desmoplakin	DSP	S	2821	ASVSSKGLPSPYNMSSAPGSRSGSRSGSRSG	DSP_S2821	26.5571	26.9359	26.6856	26.3204	26.2144	23.6794	26.2695	26.2091	24.1896	27.2086	26.9561	26.7339
2918	P15924	Desmoplakin	DSP	S	2815	LRLLEAASVSSKGLPSPYNMSSAPGSRSGSR	DSP_S2815	21.9978	22.3267	22.1847	21.311	22.0545	22.1569	21.9097	21.8888	22.3947	23.1838	23.3979	23.39
2929	P15924	Desmoplakin	DSP	S	1708	SRSLNESKIEIERLQSLTENLTKEHLMLEEE	DSP_S1708	21.6045	22.2648	22.012	21.3575	21.4739	21.365	21.1144	21.1844	21.7309	21.8933	21.6455	21.6076
2914	P15924	Desmoplakin	DSP	S	22	SHPRINTLGRMIRAESGPDLRYEVTSGGGGT	DSP_S22	21.8029	21.7874	21.8036	22.3415	21.565	21.0754	22.9218	22.7186	22.0432	22.2289	21.5059	21.2229
8639	E9PHM6	Dystonin	DST	T	3834	QSMKKKLDKVLKNYDTICQINSERYLQLERA	DST_T3834	NA	NA	NA	NA	NA	NA	NA	23.3654	NA	NA	NA	NA
1211	E9PHM6	Dystonin	DST	S	237	IGVIRLLDPEDVDVSSPDEKSVITYVSSLYD	DST_S237	23.5384	23.6935	23.6996	NA	23.5615	NA	NA	22.9911	23.6288	23.5715	23.6705	23.4601	+	5
1212	E9PHM6	Dystonin	DST	S	1882	ADDINGLMTKLKRQKSFSEDVISHKGDLRYI	DST_S1882	25.3117	25.7348	25.712	25.9818	25.9087	25.7816	25.1903	NA	25.3104	25.3364	25.3276	NA	+	1
3990	Q03001-13	Dystonin	DST	S	184	TFQEKTDVFSFRKAASLSSIPSGIERSLEKG	DST_S184	NA	23.2513	23.3294	24.2753	24.6534	24.6471	24.4544	24.1024	24.2275	24.1904	24.1554	24.4422	+	3
1213	E9PHM6	Dystonin	DST	S	1884	DINGLMTKLKRQKSFSEDVISHKGDLRYITI	DST_S1884	22.9787	23.0713	NA	NA	23.092	23.072	NA	NA	NA	NA	NA	NA
3766	P60981	Destrin	DSTN	S	3	_____________MASGVQVADEVCRIFYDM	DSTN_S3	26.6023	26.5995	26.6588	26.3962	26.3143	26.3671	25.4411	25.9489	26.2552	26.267	26.5696	26.1919
6139	Q8TEA8	D-tyrosyl-tRNA(Tyr) deacylase 1	DTD1	S	197	SKERNTPRKEDRSASSGAEGDVSSEREP___	DTD1_S197	22.4172	25.6077	21.8754	20.8245	22.8309	24.8708	22.0444	21.4249	25.1329	26.2602	26.1454	22.9037
6138	Q8TEA8	D-tyrosyl-tRNA(Tyr) deacylase 1	DTD1	S	196	SSKERNTPRKEDRSASSGAEGDVSSEREP__	DTD1_S196	25.7041	22.2846	21.8754	20.8245	NA	21.4365	22.0444	21.4249	22.1605	23.0252	22.8994	22.3322
6140	Q8TEA8	D-tyrosyl-tRNA(Tyr) deacylase 1	DTD1	S	205	KEDRSASSGAEGDVSSEREP___________	DTD1_S205	22.476	22.8567	23.2739	NA	22.7511	19.0981	NA	NA	NA	22.7931	23.6873	23.1026
8627	E7EVB6	Dystrobrevin	DTNB	T	522	MVQLEELMKLLKAQATGSPHTSPTHGGGRPM	DTNB_T522	NA	23.9014	NA	NA	NA	NA	NA	NA	NA	NA	NA	NA
1169	E7EVB6	Dystrobrevin	DTNB	S	528	LMKLLKAQATGSPHTSPTHGGGRPMPMPVRS	DTNB_S528	24.2019	NA	NA	24.584	NA	NA	NA	NA	22.8198	23.6504	NA	NA
8628	E7EVB6	Dystrobrevin	DTNB	T	527	ELMKLLKAQATGSPHTSPTHGGGRPMPMPVR	DTNB_T527	NA	23.9014	24.4449	NA	24.1308	NA	24.709	25.2381	NA	NA	25.2875	24.6382
1168	E7EVB6	Dystrobrevin	DTNB	S	524	QLEELMKLLKAQATGSPHTSPTHGGGRPMPM	DTNB_S524	24.2019	23.9014	24.4449	24.584	24.1308	NA	24.709	25.2381	22.8198	23.6504	25.2875	24.6382
1170	E7EVB6	Dystrobrevin	DTNB	S	394	ASYVARLQHCARVLDSPSRLDEEHRLIARYA	DTNB_S394	20.8639	NA	21.2107	23.1829	22.9023	NA	23.9457	23.2384	NA	NA	22.1563	22.5058
6110	Q8TDB6	E3 ubiquitin-protein ligase DTX3L	DTX3L	S	9	_______MASHLRPPSPLLVRVYKSGPRVRR	DTX3L_S9	25.2225	25.22	25.4229	25.4947	25.6448	25.5974	26.3287	25.845	25.2168	24.5011	24.4625	26.0259
6111	Q8TDB6	E3 ubiquitin-protein ligase DTX3L	DTX3L	S	532	GKKLKEGHETPMDIDSDDSKAASPPLKGSVS	DTX3L_S532	24.1072	24.6259	24.5929	24.928	24.8176	24.9475	24.7947	25.0133	25.1513	24.9137	24.9579	24.2936
6112	Q8TDB6	E3 ubiquitin-protein ligase DTX3L	DTX3L	S	202	FLSEQFLESEQKQQFSPSMTERKPLSQQERD	DTX3L_S202	24.8593	25.0259	24.8921	24.8298	24.9302	24.9044	24.7001	24.8772	25.111	25.1988	25.5105	25.3015
6109	Q8TDB6	E3 ubiquitin-protein ligase DTX3L	DTX3L	S	539	HETPMDIDSDDSKAASPPLKGSVSSEASELD	DTX3L_S539	22.4216	24.1027	22.3132	23.2285	22.1443	24.8014	22.252	22.3991	24.7458	23.387	21.0688	20.8265
1130	E7EUN9	tRNA-dihydrouridine(20) synthase [NAD(P)+]-like	DUS2	S	410	CLRSQGLPEGRLGEESPSLHKRKREAPDQDP	DUS2_S410	NA	NA	NA	23.7718	NA	NA	NA	24.0832	NA	NA	NA	NA
1129	E7EUN9	tRNA-dihydrouridine(20) synthase [NAD(P)+]-like	DUS2	S	453	DLCKKPFVALGSGEESPLEGW__________	DUS2_S453	24.9766	25.0549	25.3219	24.8497	25.1007	25.1109	24.208	24.5301	24.798	24.4219	24.2374	24.4318
9426	Q96G46	tRNA-dihydrouridine(47) synthase [NAD(P)(+)]-like	DUS3L	T	273	ENCGAQQVPAGPGTSTPPSSPVRTCGPLTDE	DUS3L_T273	23.3135	22.628	23.0933	21.762	22.337	22.4858	22.3184	22.6729	NA	23.297	23.4123	NA
7903	Q9UNI6	Dual specificity protein phosphatase 12	DUSP12	S	335	HKNRVDEMKILPVLGSQTGKI__________	DUSP12_S335	23.6016	23.0588	23.2818	23.4788	23.6647	24.0162	22.1977	22.8635	22.9927	23.1174	22.9439	23.3084
6768	Q99956	Dual specificity protein phosphatase 9	DUSP9	S	16	MEGLGRSCLWLRRELSPPRPRLLLLDCRSRE	DUSP9_S16	22.7641	NA	22.6473	24.1832	20.8468	NA	22.8974	24.0485	NA	NA	22.5974	22.9424
6769	Q99956	Dual specificity protein phosphatase 9	DUSP9	S	328	LNDAYDLVKRKKSNISPNFNFMGQLLDFERS	DUSP9_S328	26.5958	25.9583	25.9037	26.4208	26.3751	26.6953	24.809	25.1789	25.2777	25.7267	NA	25.7866	+	10
8942	P33316	Deoxyuridine 5'-triphosphate nucleotidohydrolase, mitochondrial	DUT	T	95	GELPKAGGSPAPGPETPAISPSKRARPAEVG	DUT_T95	NA	23.2967	NA	23.1245	NA	NA	NA	NA	NA	NA	NA	NA
3211	P33316-2	Deoxyuridine 5'-triphosphate nucleotidohydrolase, mitochondrial	DUT	S	11	_____MPCSEETPAISPSKRARPAEVGGMQL	DUT_S11	29.2842	29.3618	29.0174	29.2796	28.9385	28.7827	28.9405	29.2421	28.6122	28.5402	28.7279	28.2719
8702	H0YNW5	Deoxyuridine 5'-triphosphate nucleotidohydrolase, mitochondrial	DUT	T	151	RIFYPEIEEVQALDDTERGSGGFGSTGKN__	DUT_T151	25.1921	24.7575	24.9772	24.3806	24.0979	24.6842	NA	22.9789	NA	NA	23.6988	23.5241	+	1
3210	P33316	Deoxyuridine 5'-triphosphate nucleotidohydrolase, mitochondrial	DUT	S	99	KAGGSPAPGPETPAISPSKRARPAEVGGMQL	DUT_S99	NA	NA	22.9591	NA	23.0078	23.0661	23.7504	NA	23.5412	NA	NA	NA
2013	O14640-2	Segment polarity protein dishevelled homolog DVL-1	DVL1	S	575	APGREKERRAAGAGGSGSESDHTAPSGVGSS	DVL1_S575	24.4668	24.4513	24.5689	24.2877	24.4752	24.3685	24.0355	24.2459	24.4077	24.2857	24.4042	24.3792
931	C9K0P9	Segment polarity protein dishevelled homolog DVL-3	DVL3	S	23	GDSRPPSFHPHAGGGSQENLDNDTETDSLVS	DVL3_S23	25.7084	25.7699	25.4855	25.5852	25.5779	25.7605	25.4997	25.2632	25.5505	25.5644	25.8546	25.6538
9152	Q14204	Cytoplasmic dynein 1 heavy chain 1	DYNC1H1	T	4369	DLAYAETEKKTRTDSTSDGRPAWMRTLHTTA	DYNC1H1_T4369	NA	NA	NA	25.4762	NA	NA	26.3938	26.4923	NA	24.52	NA	24.6651
4456	Q14204	Cytoplasmic dynein 1 heavy chain 1	DYNC1H1	S	4368	DDLAYAETEKKTRTDSTSDGRPAWMRTLHTT	DYNC1H1_S4368	27.0861	27.3682	27.2313	26.9722	27.0652	26.9513	27.278	27.5763	27.573	28.5983	28.2804	27.7722
4457	Q14204	Cytoplasmic dynein 1 heavy chain 1	DYNC1H1	S	4370	LAYAETEKKTRTDSTSDGRPAWMRTLHTTAS	DYNC1H1_S4370	NA	24.2787	NA	NA	25.2317	25.2555	NA	NA	NA	NA	25.9658	NA
4292	Q13409-6	Cytoplasmic dynein 1 intermediate chain 2	DYNC1I2	S	95	MSPSSKSVSTPSEAGSQDSGDGAVGSRRGPI	DYNC1I2_S95	23.4227	23.2439	22.7661	23.0218	23.6023	NA	23.4872	23.785	23.5325	23.8759	24.4393	23.7552	+	9
4293	Q13409-6	Cytoplasmic dynein 1 intermediate chain 2	DYNC1I2	S	98	SSKSVSTPSEAGSQDSGDGAVGSRRGPIKLG	DYNC1I2_S98	21.3887	21.1995	NA	NA	NA	NA	22.0588	21.3237	22.0756	NA	22.9104	21.8893
4291	Q13409-6	Cytoplasmic dynein 1 intermediate chain 2	DYNC1I2	S	51	ETDQKKEAVAPVQEESDLEKKRREAEALLQS	DYNC1I2_S51	24.2657	24.6236	24.5782	24.246	24.1963	24.2937	24.5058	24.5228	24.7486	24.374	24.498	24.2766
4288	Q13409-6	Cytoplasmic dynein 1 intermediate chain 2	DYNC1I2	S	81	SMGLTPESPIVPPPMSPSSKSVSTPSEAGSQ	DYNC1I2_S81	24.0097	23.0868	23.5853	22.1863	22.456	22.4222	22.4084	22.5245	22.3557	22.7369	22.2074	22.2434
8313	Q9Y6G9	Cytoplasmic dynein 1 light intermediate chain 1	DYNC1LI1	S	207	RDFQEYVEPGEDFPASPQRRNTASQEDKDDS	DYNC1LI1_S207	28.4319	28.3199	28.5716	28.1213	28.4526	28.5143	27.9859	27.9492	27.9816	28.606	28.4056	28.815
8315	Q9Y6G9	Cytoplasmic dynein 1 light intermediate chain 1	DYNC1LI1	S	516	RITRKPVTVSPTTPTSPTEGEAS________	DYNC1LI1_S516	27.943	28.197	24.3325	27.0987	27.1892	26.961	27.3536	27.2285	27.3943	24.5717	28.2393	27.7672
8314	Q9Y6G9	Cytoplasmic dynein 1 light intermediate chain 1	DYNC1LI1	S	510	VHAELDRITRKPVTVSPTTPTSPTEGEAS__	DYNC1LI1_S510	26.481	26.5425	26.555	25.3569	25.8702	25.9013	25.6909	25.7626	26.0327	26.5469	26.836	26.2488
8316	Q9Y6G9	Cytoplasmic dynein 1 light intermediate chain 1	DYNC1LI1	S	215	PGEDFPASPQRRNTASQEDKDDSVVLPLGAD	DYNC1LI1_S215	25.1466	24.8909	24.9398	23.7263	23.6504	25.2582	NA	NA	NA	NA	NA	NA	+	1
8317	Q9Y6G9	Cytoplasmic dynein 1 light intermediate chain 1	DYNC1LI1	S	421	PRTPNRSVSSNVASVSPIPAGSKKIDPNMKA	DYNC1LI1_S421	25.1256	25.0658	24.8532	23.9445	23.92	24.2549	24.4726	24.547	24.2536	25.0462	24.7548	23.8728
9661	Q9Y6G9	Cytoplasmic dynein 1 light intermediate chain 1	DYNC1LI1	T	513	ELDRITRKPVTVSPTTPTSPTEGEAS_____	DYNC1LI1_T513	23.6423	23.9637	23.992	23.3374	23.5404	23.3513	23.2297	22.7661	23.5009	24.3244	24.8814	24.3911
2116	O43237	Cytoplasmic dynein 1 light intermediate chain 2	DYNC1LI2	S	194	KDFQDYMEPEEGCQGSPQRRGPLTSGSDEEN	DYNC1LI2_S194	24.1374	24.0042	23.6364	22.6416	23.1404	23.1255	21.8166	22.3213	22.1283	23.1823	22.8603	22.8253	+	1;4
9720	Q13627-3	Dual specificity tyrosine-phosphorylation-regulated kinase 1A	DYRK1A	Y	321	VDFGSSCQLGQRIYQYIQSRFYRSPEVLLGM	DYRK1A_Y321	27.6047	27.9858	27.6292	27.0366	26.9873	26.8659	26.3259	26.773	26.632	27.2237	27.2586	26.7948
579	E9PMT9	Transcription factor E2F8	E2F8	S	71	PWTPTANLKMLISAVSPEIRNRDQKRGLFDN	E2F8_S71	23.2909	23.2905	23.4283	23.2391	23.4986	23.1941	23.6143	23.8559	23.7283	23.2013	23.0164	23.6196
6516	Q96JC9-2	ELL-associated factor 1	EAF1	S	64	KPPVGPKTSPLKDNPSPEPQLDDIKRELRAE	EAF1_S64	25.5198	25.753	25.8233	25.7973	25.7629	25.4726	26.034	26.2433	26.3387	26.7109	26.2571	26.558
193	G3V2W9	E2F-associated phosphoprotein	EAPP	S	88	VATAPTRYYDDIYFDSDSEDEDRAVQVTKKK	EAPP_S88	24.3258	24.1807	23.9135	NA	22.3486	22.887	21.7968	NA	23.1235	24.3524	NA	24.2481	+	4
194	G3V2W9	E2F-associated phosphoprotein	EAPP	S	90	TAPTRYYDDIYFDSDSEDEDRAVQVTKKKKK	EAPP_S90	24.3258	24.1807	23.9135	NA	22.3486	22.887	21.7968	NA	23.1235	24.3524	24.02	24.2481	+	5
1262	E9PJ38	Receptor-binding cancer antigen expressed on SiSo cells	EBAG9	S	36	FLKRLICRSGRGRKLSGDQITLPTTVDYSSV	EBAG9_S36	27.9283	27.8886	27.7272	27.3975	27.3762	27.5292	27.7847	27.3179	27.2144	27.4445	27.2099	27.6852
755	B4DKB2	Endothelin-converting enzyme 1	ECE1	S	34	STYKRATLDEEDLVDSLSEGDAYPNGLQVNF	ECE1_S34	NA	NA	NA	NA	NA	NA	NA	NA	NA	NA	23.8594	24.4256
756	B4DKB2	Endothelin-converting enzyme 1	ECE1	S	36	YKRATLDEEDLVDSLSEGDAYPNGLQVNFHS	ECE1_S36	25.1911	25.274	25.3601	24.4169	24.8312	24.4878	23.9928	24.1153	24.3632	24.0781	24.0749	25.114
6481	Q96F86	Enhancer of mRNA-decapping protein 3	EDC3	S	131	NIPKRTDVKSQDVAVSPQQQQCSKSYVDRHM	EDC3_S131	NA	NA	NA	23.5101	NA	NA	NA	24.4422	NA	NA	NA	NA
5260	Q6P2E9	Enhancer of mRNA-decapping protein 4	EDC4	S	879	HLLQQRDSQDASAEQSDHDDEVASLASASGG	EDC4_S879	27.5744	27.5533	27.497	27.5378	27.7158	27.8684	27.4029	27.4711	27.6448	27.7416	27.8454	27.6081
5262	Q6P2E9	Enhancer of mRNA-decapping protein 4	EDC4	S	729	VEPLGLPQASPSRTRSPDVISSASTALSQDI	EDC4_S729	27.9398	27.2577	27.6372	26.0627	26.3242	26.7411	25.9908	NA	26.2569	NA	26.7275	26.8939	+	1
5261	Q6P2E9	Enhancer of mRNA-decapping protein 4	EDC4	S	723	SLELQEVEPLGLPQASPSRTRSPDVISSAST	EDC4_S723	27.3832	27.3934	27.8355	25.6368	25.8494	26.391	25.8918	26.1402	26.4484	27.0916	26.6862	26.8509
3117	P24534	Elongation factor 1-beta	EEF1B2	S	95	GPADVEDTTGSGATDSKDDDDIDLFGSDDEE	EEF1B2_S95	25.1322	25.448	25.3811	26.1161	26.3126	26.1533	25.6919	26.0315	26.4667	25.4694	NA	24.9983	+	10
3119	P24534	Elongation factor 1-beta	EEF1B2	S	8	________MGFGDLKSPAGLQVLNDYLADKS	EEF1B2_S8	NA	22.9967	22.7619	22.8522	23.1724	23.1285	22.1761	21.7615	22.6666	21.5031	22.0142	21.9738
8656	E9PRY8	Elongation factor 1-delta	EEF1D	T	73	QKSLAGSSGPGASSGTSGDHGELVVRIASLE	EEF1D_T73	NA	24.2763	24.3114	NA	NA	NA	NA	NA	NA	24.0594	NA	NA
1330	E9PRY8	Elongation factor 1-delta	EEF1D	S	37	ERRFYEQMNGPVAGASRQENGASVILRDIAR;ERRFYEQMNGPVAGASRQSSGPGASSGTSGD	EEF1D_S37	22.0556	22.0173	22.255	NA	NA	NA	NA	NA	NA	21.8305	NA	21.4576
1329	E9PRY8	Elongation factor 1-delta	EEF1D	S	133	SSPGHRATAPQTQHVSPMRQVEPPAKKPATP	EEF1D_S133	28.7506	28.9057	28.8552	29.0215	28.8932	29.11	29.7095	28.8177	28.5936	28.7412	27.3796	28.0829
1332	E9PRY8	Elongation factor 1-delta	EEF1D	S	162	TPAEDDEDDDIDLFGSDNEEEDKEAAQLREE	EEF1D_S162	26.2733	26.0785	26.0594	25.4281	25.4873	25.355	23.5627	24.8292	24.9523	26.8125	25.9803	26.4908
8655	E9PRY8	Elongation factor 1-delta	EEF1D	T	147	VSPMRQVEPPAKKPATPAEDDEDDDIDLFGS	EEF1D_T147	23.004	23.0341	22.5741	23.7641	NA	23.5175	25.067	24.7581	24.6912	23.5757	23.2537	21.1585
1331	E9PRY8	Elongation factor 1-delta	EEF1D	S	86	SGTSGDHGELVVRIASLEVENQSLRGVVQEL	EEF1D_S86	23.585	23.6944	23.9033	22.8133	22.9436	23.0848	23.0371	23.0701	23.3356	23.2689	23.4938	23.5933
3172	P29692-3	Elongation factor 1-delta	EEF1D	S	41	YEQMNGPVAGASRQSSGPGASSGTSGDHGEL	EEF1D_S41	23.8572	23.8232	NA	23.6271	23.4622	22.6255	23.1241	23.2484	22.7868	23.262	22.9134	22.7252	+	3
3157	P26641	Elongation factor 1-gamma	EEF1G	S	33	ALIAAQYSGAQVRVLSAPPHFHFGQTNRTPE	EEF1G_S33	NA	NA	NA	NA	NA	NA	NA	NA	22.6964	NA	NA	NA
8929	P26641	Elongation factor 1-gamma	EEF1G	T	46	VLSAPPHFHFGQTNRTPEFLRKFPAGKVPAF	EEF1G_T46	24.8821	24.7372	25.0806	24.2938	24.6278	NA	25.5238	24.5007	NA	21.8901	22.068	25.0589
8887	P13639	Elongation factor 2	EEF2	T	57	KAGIIASARAGETRFTDTRKDEQERCITIKS	EEF2_T57	31.5571	30.4669	31.2089	30.1863	29.6421	30.1525	28.7473	27.8051	28.3885	28.2333	27.672	28.749	+	1
2885	P13639	Elongation factor 2	EEF2	S	325	EETAKLIEKLDIKLDSEDKDKEGKPLLKAVM	EEF2_S325	23.3051	23.5581	NA	24.5778	NA	24.8083	NA	24.5602	24.4732	NA	22.5498	NA
8888	P13639	Elongation factor 2	EEF2	T	435	LVSTGLKVRIMGPNYTPGKKEDLYLKPIQRT	EEF2_T435	23.4291	23.8934	23.9426	23.733	23.7869	23.5401	23.8224	23.3957	23.248	22.7564	22.839	22.6133
2884	P13639	Elongation factor 2	EEF2	S	502	TFEHAHNMRVMKFSVSPVVRVAVEAKNPADL	EEF2_S502	23.819	24.0727	24.0723	23.5192	23.5837	23.315	23.5672	23.3108	23.4655	22.5337	22.9171	23.8067
2883	P13639	Elongation factor 2	EEF2	S	48	STLTDSLVCKAGIIASARAGETRFTDTRKDE	EEF2_S48	22.8813	22.8641	22.8322	22.6621	22.562	21.8437	23.0418	22.2572	22.2562	21.5225	21.5182	21.4639
1972	O00418	Eukaryotic elongation factor 2 kinase	EEF2K	S	72	NKYYSNLTKSERYSSSGSPANSFHFKEAWKH	EEF2K_S72	NA	NA	NA	NA	NA	NA	NA	NA	NA	NA	22.7232	NA
1969	O00418	Eukaryotic elongation factor 2 kinase	EEF2K	S	470	EPREHGHSYSNRKYESDEDSLGSSGRVCVEK	EEF2K_S470	24.9812	NA	24.589	25.0844	24.253	NA	24.2284	25.4327	NA	24.1613	23.7579	25.0917	+	2
1970	O00418	Eukaryotic elongation factor 2 kinase	EEF2K	S	474	HGHSYSNRKYESDEDSLGSSGRVCVEKWNLL	EEF2K_S474	22.3375	NA	22.2397	22.4493	22.3065	NA	22.4148	23.0732	NA	24.1613	23.7579	23.6565	+	2
1973	O00418	Eukaryotic elongation factor 2 kinase	EEF2K	S	74	YYSNLTKSERYSSSGSPANSFHFKEAWKHAI	EEF2K_S74	NA	NA	NA	NA	NA	NA	NA	NA	NA	23.1704	NA	22.9859
1971	O00418	Eukaryotic elongation factor 2 kinase	EEF2K	S	71	VNKYYSNLTKSERYSSSGSPANSFHFKEAWK	EEF2K_S71	NA	NA	NA	NA	NA	NA	NA	NA	NA	NA	22.7232	22.9859
1968	O00418	Eukaryotic elongation factor 2 kinase	EEF2K	S	18	DEDLIFRLEGVDGGQSPRAGHDGDSDGDSDD	EEF2K_S18	25.1499	25.5557	25.8306	23.7124	23.9136	24.5907	23.5854	23.7253	24.2552	24.7278	24.4954	24.5581
8750	O00418	Eukaryotic elongation factor 2 kinase	EEF2K	T	348	RDAVNQNTKLLQSAKTILRGTEEKCGSPQVR	EEF2K_T348	23.9924	24.0896	24.0894	22.1947	22.3184	22.499	22.357	NA	NA	22.9188	23.3249	24.0243	+	5
656	A8K855-2	EF-hand calcium-binding domain-containing protein 7	EFCAB7	S	200	DSKLMRHQFGNHIEGSPERDPSPVPKPSPKI	EFCAB7_S200	23.302	22.9958	22.7767	22.5294	22.1276	21.64	22.2213	NA	21.7405	21.7516	22.0192	NA
657	A8K855-2	EF-hand calcium-binding domain-containing protein 7	EFCAB7	S	212	IEGSPERDPSPVPKPSPKITRKTDPETFLNK	EFCAB7_S212	23.302	22.9958	22.7767	22.5294	22.1276	21.64	22.2213	NA	21.7405	21.7516	22.0192	NA
6428	Q96C19	EF-hand domain-containing protein D2	EFHD2	S	74	LLRRADLNQGIGEPQSPSRRVFNPYTEFKEF	EFHD2_S74	24.423	24.5962	24.6561	25.1648	25.3182	25.1237	25.4474	25.5165	25.4144	25.8825	25.7057	25.3518	+	3;7
6430	Q96C19	EF-hand domain-containing protein D2	EFHD2	S	11	_____MATDELATKLSRRLQMEGEGGGETPE	EFHD2_S11	25.8817	NA	26.4946	24.7017	24.6912	24.502	24.4201	24.3874	24.5998	25.0408	24.9375	NA	+	8
6431	Q96C19	EF-hand domain-containing protein D2	EFHD2	S	183	DSGLCVLARLSEIDVSSEGVKGAKSFFEAKV	EFHD2_S183	24.1986	24.4907	24.4804	24.047	24.1426	24.1192	22.8895	23.3065	23.3501	22.9532	22.7151	22.6872	+	1
3888	P98172	Ephrin-B1	EFNB1	S	287	HTQQRAAALSLSTLASPKGGSGTAGTEPSDI	EFNB1_S287	22.2032	22.108	22.0513	21.8974	21.8724	22.0933	22.0138	22.1009	21.86	21.7036	21.8296	22.2203
3887	P98172	Ephrin-B1	EFNB1	S	281	RKRHRKHTQQRAAALSLSTLASPKGGSGTAG	EFNB1_S281	21.2096	21.3729	21.3187	21.286	21.8568	21.5318	21.4646	21.36	20.5586	NA	21.3691	21.5651
4437	Q14156-3	Protein EFR3 homolog A	EFR3A	S	650	LSVPYVPQVTDEDRLSRRKSIVDTVSIQVDI	EFR3A_S650	25.2258	25.3491	25.258	24.3928	24.3384	24.4446	24.4194	24.519	24.5065	24.7238	24.3078	24.8786	+	4
4583	Q15029	116 kDa U5 small nuclear ribonucleoprotein component	EFTUD2	S	19	DLYDEFGNYIGPELDSDEDDDELGRETKDLD	EFTUD2_S19	26.4579	25.4423	25.6409	24.8671	24.8537	25.6602	24.0837	23.6213	25.1832	25.153	25.47	25.1498
4582	Q15029	116 kDa U5 small nuclear ribonucleoprotein component	EFTUD2	S	944	LAREFMIKTRRRKGLSEDVSISKFFDDPMLL	EFTUD2_S944	22.6886	22.5273	22.4929	22.5406	22.565	22.5745	22.5116	22.7253	22.9262	22.4787	22.5914	22.3737
2628	P00533	Epidermal growth factor receptor	EGFR	S	995	VIQGDERMHLPSPTDSNFYRALMDEEDMDDV	EGFR_S995	NA	NA	NA	NA	NA	NA	NA	NA	NA	NA	22.8311	23.1259
8838	P00533	Epidermal growth factor receptor	EGFR	T	693	TLRRLLQERELVEPLTPSGEAPNQALLRILK	EGFR_T693	26.343	26.0598	26.291	26.8076	26.8974	27.3105	25.8117	25.8029	25.8488	25.52	25.3243	26.1932
2626	P00533	Epidermal growth factor receptor	EGFR	S	1166	FDSPAHWAQKGSHQISLDNPDYQQDFFPKEA	EGFR_S1166	25.5972	25.3406	25.6941	26.4106	26.5882	26.7254	25.3927	24.9918	24.5317	25.6939	25.564	25.5431	+	11
2625	P00533	Epidermal growth factor receptor	EGFR	S	1026	VDADEYLIPQQGFFSSPSTSRTPLLSSLSAT	EGFR_S1026	26.3544	25.7785	25.7507	24.528	24.7546	25.573	23.9991	24.2225	25.0861	25.7396	25.7723	25.6309
2627	P00533	Epidermal growth factor receptor	EGFR	S	991	QRYLVIQGDERMHLPSPTDSNFYRALMDEED	EGFR_S991	23.7362	23.4624	23.8032	24.5264	24.8607	24.8852	24.1201	24.3479	24.4021	24.8648	25.0519	24.9629	+	3
9701	P00533	Epidermal growth factor receptor	EGFR	Y	1172	WAQKGSHQISLDNPDYQQDFFPKEAKPNGIF	EGFR_Y1172	23.343	23.1786	23.2111	23.5603	23.6653	23.8275	22.1255	22.4023	22.6465	22.9069	22.8401	23.1786	+	11
9365	Q8NDI1-3	EH domain-binding protein 1	EHBP1	T	258	LNPFGDPDSEEPITETASPRKTEDSFYNNSY	EHBP1_T258	NA	NA	NA	NA	NA	NA	NA	23.9925	NA	NA	NA	NA
5984	Q8NDI1-3	EH domain-binding protein 1	EHBP1	S	724	ECRSDPESPIKKTSLSPTSKLGYSYSRDLDL	EHBP1_S724	NA	NA	NA	23.7248	NA	NA	NA	21.6673	NA	NA	NA	NA
5983	Q8NDI1-3	EH domain-binding protein 1	EHBP1	S	300	LNPFDEPEAFVTIKDSPPQSTKRKNIRPVDM	EHBP1_S300	26.3868	26.3774	26.4903	26.5798	26.8427	27.093	26.3482	26.3708	26.5075	26.5914	26.3796	26.4708
5976	Q8NDI1-3	EH domain-binding protein 1	EHBP1	S	987	GNEEKAAITETQRKPSEDEVLNKGFKDTSQY	EHBP1_S987	25.5175	24.7192	25.0372	27.0723	26.777	25.5207	26.6105	26.682	26.1454	24.0152	25.4122	25.3657
5982	Q8NDI1-3	EH domain-binding protein 1	EHBP1	S	401	AGKDLSTSPKPSPIPSPVLGRKPNASQSLLV	EHBP1_S401	26.8119	26.728	26.6534	25.1732	25.5674	25.2915	24.6061	24.8087	25.2283	26.0874	26.0698	25.8887	+	5
5978	Q8NDI1-3	EH domain-binding protein 1	EHBP1	S	171	CIFLREGKATDEDMQSLASLMSMKQADIGNL	EHBP1_S171	24.1085	23.9699	24.2998	24.4267	24.7759	24.9023	24.0468	24.3038	24.3767	24.135	24.0474	24.2851
5979	Q8NDI1-3	EH domain-binding protein 1	EHBP1	S	260	PFGDPDSEEPITETASPRKTEDSFYNNSYNP	EHBP1_S260	NA	NA	23.268	24.3526	24.5721	24.5327	NA	NA	NA	NA	22.5119	NA
5980	Q8NDI1-3	EH domain-binding protein 1	EHBP1	S	393	VLNENTVSAGKDLSTSPKPSPIPSPVLGRKP	EHBP1_S393	25.2712	25.3694	24.8718	24.248	24.4636	24.1961	23.7767	23.8452	24.0932	25.5835	24.2032	25.1744
5977	Q8NDI1-3	EH domain-binding protein 1	EHBP1	S	373	TERRVKRKAPAPPVLSPKTGVLNENTVSAGK	EHBP1_S373	22.9125	23.3762	23.3657	23.8387	23.8425	23.8412	24.3216	23.8801	23.9458	23.1106	23.3598	23.5284
5981	Q8NDI1-3	EH domain-binding protein 1	EHBP1	S	397	NTVSAGKDLSTSPKPSPIPSPVLGRKPNASQ	EHBP1_S397	24.869	24.7089	24.3855	22.9409	22.7378	23.4867	22.473	22.8235	23.0786	24.0351	23.8656	23.7469	+	4;5
9366	Q8NDI1-3	EH domain-binding protein 1	EHBP1	T	392	GVLNENTVSAGKDLSTSPKPSPIPSPVLGRK	EHBP1_T392	NA	NA	23.6874	22.6778	22.941	23.0061	22.3971	22.6779	22.4336	NA	26.0451	NA	+	8
5856	Q8N3D4	EH domain-binding protein 1-like protein 1	EHBP1L1	S	964	SGAWGAQEAEMKVLESPENKSGTFKAQEAEA	EHBP1L1_S964	NA	NA	NA	23.5795	NA	NA	NA	23.5936	NA	NA	NA	NA
5853	Q8N3D4	EH domain-binding protein 1-like protein 1	EHBP1L1	S	191	SVKPSDVGNLDDFAESDEDEAHGPGAPEARA	EHBP1L1_S191	26.7285	26.7925	26.8127	26.8516	27.0379	27.3467	26.147	26.5112	26.8143	26.9795	26.8695	26.6992
5854	Q8N3D4	EH domain-binding protein 1-like protein 1	EHBP1L1	S	310	AQDTAPTPAPRLRKGSDALRPPVPQGEDEVP	EHBP1L1_S310	24.6745	25.0488	25.052	25.894	26.0115	25.8335	26.114	26.0725	25.7148	25.6764	25.272	25.7991
5852	Q8N3D4	EH domain-binding protein 1-like protein 1	EHBP1L1	S	285	AGGQVGPEAPRPPETSPEMRSSRQPAQDTAP	EHBP1L1_S285	24.8654	25.4234	25.0113	24.783	25.2748	25.065	25.6026	24.9759	25.4262	25.1088	24.6895	24.9933
9342	Q8N3D4	EH domain-binding protein 1-like protein 1	EHBP1L1	T	284	EAGGQVGPEAPRPPETSPEMRSSRQPAQDTA	EHBP1L1_T284	24.8654	25.4234	25.0113	24.783	25.2748	25.065	25.6026	24.9759	25.4262	25.1088	24.6895	24.9933
5855	Q8N3D4	EH domain-binding protein 1-like protein 1	EHBP1L1	S	1257	GAGAPGGGGVRLRRPSVNGEPGSVPPPRAHG	EHBP1L1_S1257	23.1901	22.9346	23.1191	23.3066	23.4067	23.2434	24.5532	23.834	23.3586	22.7867	23.1936	23.8986
7203	Q9H4M9	EH domain-containing protein 1	EHD1	S	456	VGKDKPTYDEIFYTLSPVNGKITGANAKKEM	EHD1_S456	25.0419	24.5008	24.5464	24.1594	23.8266	24.2736	22.7899	23.2211	23.5692	24.1748	23.6598	23.9126
7540	Q9NZN4	EH domain-containing protein 2	EHD2	S	438	VERGPDEAMEDGEEGSDDEAEWVVTKDKSKY	EHD2_S438	25.3626	24.7928	25.3972	24.733	24.9212	25.2302	23.7265	24.0432	24.4201	25.0899	24.452	24.9366
7541	Q9NZN4	EH domain-containing protein 2	EHD2	S	468	YDEIFYNLAPADGKLSGSKAKTWMVGTKLPN	EHD2_S468	23.0977	22.6709	22.7587	22.7997	23.0649	23.0262	22.1535	22.0295	21.9877	22.9118	22.3363	22.6377
7542	Q9NZN4	EH domain-containing protein 2	EHD2	S	470	EIFYNLAPADGKLSGSKAKTWMVGTKLPNSV	EHD2_S470	23.0977	22.6709	22.7587	22.7997	23.0649	23.0262	22.1535	22.0295	21.9877	22.9118	22.3363	22.6377
7300	Q9H9B1-4	Histone-lysine N-methyltransferase EHMT1	EHMT1	S	38	TELLGEETPMAADEGSAEKQAGEAHMAADGE	EHMT1_S38	21.5433	21.0463	21.1161	21.6897	21.6517	22.2442	NA	21.6118	21.7526	22.0503	22.1162	22.0719
507	A0A0G2JIS2	Histone-lysine N-methyltransferase EHMT2	EHMT2	S	232	LGKVTSDLAKRRKLNSGGGLSEELGSARRSG	EHMT2_S232	23.2832	23.0163	23.2857	23.6765	23.8502	23.8129	23.705	23.7069	24.2668	24.3613	24.1045	24.1675
506	A0A0G2JIS2	Histone-lysine N-methyltransferase EHMT2	EHMT2	S	173	QGAAAAGSEPPPATTSPEGQPKVHRARKTMS	EHMT2_S173	23.1833	23.2484	23.3781	23.1726	22.7733	22.7919	NA	22.8144	23.448	22.783	22.5745	23.1032	+	6
505	A0A0G2JIS2	Histone-lysine N-methyltransferase EHMT2	EHMT2	S	535	VTPPAGTAAPAPPPLSQDVPGRADTSQPSAR	EHMT2_S535	22.5351	22.1442	22.3214	22.1295	22.5352	22.5905	23.0213	22.8756	22.6765	22.6712	22.8396	22.8774
2016	O14681	Etoposide-induced protein 2.4 homolog	EI24	S	56	RRRRASSVLAQRRAQSIERKQESEPRIVSRI	EI24_S56	24.7809	23.6661	26.0546	26.2398	NA	NA	24.9459	25.125	25.9239	25.6826	NA	25.7746	+	9
2015	O14681	Etoposide-induced protein 2.4 homolog	EI24	S	330	LSSSTSAEKFPSPHPSPAKLKATAGH_____	EI24_S330	23.9792	24.2595	24.392	26.0829	24.574	24.1454	25.9232	26.2105	24.5008	24.7391	24.8379	24.5046
2014	O14681	Etoposide-induced protein 2.4 homolog	EI24	S	326	LQSALSSSTSAEKFPSPHPSPAKLKATAGH_	EI24_S326	23.9792	24.2595	24.392	24.8053	24.574	24.1454	24.1216	24.1344	24.5008	24.7391	24.8379	24.5046
3336	P41567	Eukaryotic translation initiation factor 1	EIF1	S	9	_______MSAIQNLHSFDPFADASKGDDLLP	EIF1_S9	24.4734	24.5838	24.5835	25.6952	25.8065	25.7043	25.2782	25.5762	25.8125	24.9456	24.7972	24.9047	+	8
6949	Q9BY44	Eukaryotic translation initiation factor 2A	EIF2A	S	506	HEAKKAAKQEARSDKSPDLAPTPAPQSTPRN	EIF2A_S506	26.1009	26.5767	26.1734	26.81	26.7357	26.7647	28.2918	27.9378	27.2563	27.6341	27.8408	26.6589
9557	Q9P2K8-2	Eukaryotic translation initiation factor 2-alpha kinase 4	EIF2AK4	T	667	YNAWIERHERPAGPGTPPPDSGPLAKDDRAA	EIF2AK4_T667	NA	NA	NA	24.4119	NA	NA	25.3845	24.9293	20.5001	NA	NA	NA
7629	Q9P2K8-2	Eukaryotic translation initiation factor 2-alpha kinase 4	EIF2AK4	S	230	KDPGGHRTAAILHGGSPDFVGNGKHRANSSG	EIF2AK4_S230	21.1634	21.5038	21.7214	NA	NA	NA	NA	20.4032	20.8624	22.2028	21.6793	20.5457
7737	Q9UI10	Translation initiation factor eIF-2B subunit delta	EIF2B4	S	130	KQARKGEQGGPPPKASPSTAGETPSGVKRLP	EIF2B4_S130	NA	NA	NA	23.1115	NA	NA	NA	23.7791	NA	NA	NA	NA
7736	Q9UI10	Translation initiation factor eIF-2B subunit delta	EIF2B4	S	12	____MAAVAVAVREDSGSGMKAELPPGPGAV	EIF2B4_S12	22.9508	23.1495	23.2559	22.9902	23.1818	22.8368	22.7274	22.9818	22.8035	22.2407	22.857	22.2021
1204	E9PC74	Translation initiation factor eIF-2B subunit epsilon	EIF2B5	S	544	SEQSMDSEEPDSRGGSPQMDDIKVFQNEVLG	EIF2B5_S544	24.3999	24.6709	24.555	24.7127	24.9766	25.455	25.3711	24.7437	25.0524	25.3278	24.9433	24.9204
8856	P05198	Eukaryotic translation initiation factor 2 subunit 1	EIF2S1	T	281	RGVFNVQMEPKVVTDTDETELARQMERLERE	EIF2S1_T281	23.0447	23.2754	23.0915	22.9003	22.9202	23.2073	NA	NA	22.9845	22.7232	22.9722	22.6766
8911	P20042	Eukaryotic translation initiation factor 2 subunit 2	EIF2S2	T	33	KKKKPFMLDEEGDTQTEETQPSETKEVEPEP	EIF2S2_T33	NA	23.7454	NA	24.2097	NA	NA	NA	NA	NA	NA	NA	NA
3040	P20042	Eukaryotic translation initiation factor 2 subunit 2	EIF2S2	S	2	______________MSGDEMIFDPTMSKKKK	EIF2S2_S2	28.4748	28.7647	28.8768	28.4358	28.473	28.4202	27.5712	27.6196	27.8282	27.9406	28.1581	27.9123	+	1
3039	P20042	Eukaryotic translation initiation factor 2 subunit 2	EIF2S2	S	105	DIDEAEEGVKDLKIESDVQEPTEPEDDLDIM	EIF2S2_S105	27.5581	27.4526	27.2586	26.5058	26.529	26.5759	25.9085	26.5128	26.7624	26.9529	26.4147	26.5169
3038	P20042	Eukaryotic translation initiation factor 2 subunit 2	EIF2S2	S	67	KDLEADEEDTRKKDASDDLDDLNFFNQKKKK	EIF2S2_S67	25.6053	26.014	26.0378	25.9951	26.2591	26.461	24.8832	25.6295	26.0038	25.57	25.2266	25.3428
8909	P20042	Eukaryotic translation initiation factor 2 subunit 2	EIF2S2	T	111	EGVKDLKIESDVQEPTEPEDDLDIMLGNKKK	EIF2S2_T111	25.7935	25.8248	25.7434	24.7851	24.836	25.4613	24.5207	24.9459	25.05	24.7405	24.4506	24.6563
8910	P20042	Eukaryotic translation initiation factor 2 subunit 2	EIF2S2	T	31	KKKKKKPFMLDEEGDTQTEETQPSETKEVEP	EIF2S2_T31	23.9331	NA	23.5908	NA	22.1194	24.1535	24.1484	24.4355	24.7796	23.9306	24.0646	23.7031	+	7
4434	Q14152	Eukaryotic translation initiation factor 3 subunit A	EIF3A	S	584	LARRQTIEERKERLESLNIQREKEELEQREA	EIF3A_S584	23.9684	24.2792	24.3127	24.3666	24.3765	24.4546	24.7673	25.0243	25.0158	24.666	24.7146	25.0669
4433	Q14152	Eukaryotic translation initiation factor 3 subunit A	EIF3A	S	1188	VKPGGWREKEKAREESWGPPRESRPSEEREW	EIF3A_S1188	NA	23.1523	NA	NA	NA	23.1273	NA	24.3853	24.1659	23.8014	NA	NA
4435	Q14152	Eukaryotic translation initiation factor 3 subunit A	EIF3A	S	882	ERERRREEERRLGDSSLSRKDSRWGDRDSEG	EIF3A_S882	23.7275	23.4583	23.4606	24.6725	23.9572	22.9711	24.1839	24.7767	22.9919	23.8055	23.1784	23.1757
3730	P55884	Eukaryotic translation initiation factor 3 subunit B	EIF3B	S	119	QGEAPGEQARDERSDSRAQAVSEDAGGNEGR	EIF3B_S119	NA	NA	NA	NA	NA	NA	NA	25.442	NA	NA	NA	NA
3728	P55884	Eukaryotic translation initiation factor 3 subunit B	EIF3B	S	154	EPRALENGDADEPSFSDPEDFVDDVSEEELL	EIF3B_S154	30.3898	30.3764	29.7468	29.2719	28.7969	29.4313	28.4934	28.4881	29.3734	28.8901	28.9835	29.3971
3727	P55884	Eukaryotic translation initiation factor 3 subunit B	EIF3B	S	152	EAEPRALENGDADEPSFSDPEDFVDDVSEEE	EIF3B_S152	26.5416	NA	27.9959	27.6745	NA	27.7097	26.2741	NA	27.2355	NA	NA	27.3278
3732	P55884	Eukaryotic translation initiation factor 3 subunit B	EIF3B	S	83	TEPAAEAEAASGPSESPSPPAAEELPGSHAE	EIF3B_S83	27.4576	27.1479	26.8792	26.5945	26.557	26.655	25.6533	25.5432	26.1431	27.2037	26.5715	26.7712
3729	P55884	Eukaryotic translation initiation factor 3 subunit B	EIF3B	S	164	DEPSFSDPEDFVDDVSEEELLGDVLKDRPQE	EIF3B_S164	26.7611	25.8748	26.1359	25.5931	25.1657	25.397	24.9625	23.7574	25.795	25.632	25.452	25.58
3733	P55884	Eukaryotic translation initiation factor 3 subunit B	EIF3B	S	85	PAAEAEAASGPSESPSPPAAEELPGSHAEPP	EIF3B_S85	25.6993	25.3231	NA	NA	NA	25.3195	24.4505	NA	24.2746	25.3041	NA	25.1517
6728	Q99613	Eukaryotic translation initiation factor 3 subunit C	EIF3C	S	9	_______MSRFFTTGSDSESESSLSGEELVT	EIF3C_S9	NA	NA	23.7319	23.605	NA	NA	NA	NA	NA	NA	NA	NA
9461	Q99613	Eukaryotic translation initiation factor 3 subunit C	EIF3C	T	7	_________MSRFFTTGSDSESESSLSGEEL	EIF3C_T7	24.6292	23.3142	24.1003	23.5531	23.4675	NA	NA	22.9301	23.6516	24.8949	24.0373	24.5472	+	5
6734	Q99613	Eukaryotic translation initiation factor 3 subunit C	EIF3C	S	39	TKPVGGNYGKQPLLLSEDEEDTKRVVRSAKD	EIF3C_S39	23.9445	24.0865	24.0248	26.245	26.1691	26.1396	26.7441	26.6403	26.9351	28.0621	27.9271	27.8986	+	3;7
6733	Q99613	Eukaryotic translation initiation factor 3 subunit C	EIF3C	S	166	DFESHITSYKQNPEQSADEDAEKNEEDSEGS	EIF3C_S166	22.754	23.1197	22.9561	26.4467	23.8764	24.1567	25.1582	26.9391	24.3519	23.5271	23.867	22.8524
6729	Q99613	Eukaryotic translation initiation factor 3 subunit C	EIF3C	S	11	_____MSRFFTTGSDSESESSLSGEELVTKP	EIF3C_S11	25.4186	24.5196	24.1003	23.5531	24.6759	23.8656	NA	24.2504	24.5442	25.481	24.9657	25.1311	+	6
3757	P60228	Eukaryotic translation initiation factor 3 subunit E	EIF3E	S	399	IDSKLGHVVMGNNAVSPYQQVIEKTKSLSFR	EIF3E_S399	24.1981	23.9576	24.416	23.6808	23.6862	23.6225	22.7583	23.6045	23.2745	22.7376	22.8058	22.978
1890	K7EL60	Eukaryotic translation initiation factor 3 subunit G	EIF3G	S	42	TSELLKGIPLATGDTSPEPELLPGAPLPPPK	EIF3G_S42	29.6105	29.831	29.7342	29.1331	29.0619	29.2239	28.8372	29.2075	29.2865	28.7306	28.585	28.6643	+	4
1891	K7EL60	Eukaryotic translation initiation factor 3 subunit G	EIF3G	S	11	_____MPTGDFDSKPSWADQVEEEGEDDKCV	EIF3G_S11	23.9519	23.7846	23.7049	24.133	24.1259	24.2862	NA	23.6499	24.517	23.8642	24.0985	23.7547	+	6
749	B3KS98	Eukaryotic translation initiation factor 3 subunit H	EIF3H	S	197	RLTPKLMEVCKEKDFSPEALKKANITFEYMF	EIF3H_S197	24.2328	24.2391	24.1616	23.5388	23.6201	23.3273	23.2714	23.4334	23.5533	23.1943	22.7101	23.4663
2412	O75822	Eukaryotic translation initiation factor 3 subunit J	EIF3J	S	20	AAAAGDSDSWDADAFSVEDPVRKVGGGGTAG	EIF3J_S20	23.9961	23.561	NA	NA	NA	NA	23.5429	NA	20.7309	NA	NA	NA
8810	O75822	Eukaryotic translation initiation factor 3 subunit J	EIF3J	T	109	EIKKRLEEPEEPKVLTPEEQLADKLRLKKLQ	EIF3J_T109	26.6839	26.8734	27.066	27.2512	27.2948	27.2474	27.6307	27.4056	27.6501	26.5628	26.7791	27.0807
2410	O75822	Eukaryotic translation initiation factor 3 subunit J	EIF3J	S	11	_____MAAAAAAAGDSDSWDADAFSVEDPVR	EIF3J_S11	26.4596	26.0666	25.4007	24.6075	24.6352	25.2115	24.4002	24.4487	25.0428	24.0115	23.7284	24.9433
2413	O75822	Eukaryotic translation initiation factor 3 subunit J	EIF3J	S	127	EQLADKLRLKKLQEESDLELAKETFGVNNAV	EIF3J_S127	24.5039	24.754	24.415	24.5642	24.5674	24.6445	24.6869	24.8124	25.0371	24.3885	24.7025	24.4198
2411	O75822	Eukaryotic translation initiation factor 3 subunit J	EIF3J	S	13	___MAAAAAAAGDSDSWDADAFSVEDPVRKV	EIF3J_S13	26.0056	28.6248	NA	27.9718	23.6998	24.2515	NA	23.3679	24.2835	NA	27.8554	27.8041
3765	P60842	Eukaryotic initiation factor 4A-I	EIF4A1	S	394	EDKRTLRDIETFYNTSIEEMPLNVADLI___	EIF4A1_S394	NA	20.8884	NA	NA	NA	NA	NA	NA	NA	NA	NA	NA
3300	P38919	Eukaryotic initiation factor 4A-III	EIF4A3	S	10	______MATTATMATSGSARKRLLKEEDMTK	EIF4A3_S10	25.443	NA	19.9574	21.003	NA	NA	22.6057	26.7889	25.2699	25.1324	25.9027	NA
3301	P38919	Eukaryotic initiation factor 4A-III	EIF4A3	S	12	____MATTATMATSGSARKRLLKEEDMTKVE	EIF4A3_S12	NA	25.2865	25.6865	26.2153	25.7893	24.8346	26.3028	NA	NA	NA	NA	24.9795	+	11
8632	E7EX17	Eukaryotic translation initiation factor 4B	EIF4B	T	412	ERRPRERHPSWRSEETQERERSRTGSESSQT	EIF4B_T412	NA	NA	NA	NA	NA	NA	NA	24.3524	NA	NA	NA	NA
1192	E7EX17	Eukaryotic translation initiation factor 4B	EIF4B	S	131	FRGLNISAVRLPREPSNPERLKGFGYAEFED	EIF4B_S131	NA	NA	NA	22.7827	NA	NA	NA	24.0578	NA	NA	NA	NA
1190	E7EX17	Eukaryotic translation initiation factor 4B	EIF4B	S	409	PKLERRPRERHPSWRSEETQERERSRTGSES	EIF4B_S409	20.1879	NA	NA	22.3943	NA	NA	NA	27.0844	NA	NA	20.7706	NA
1188	E7EX17	Eukaryotic translation initiation factor 4B	EIF4B	S	207	SDKTDTDWRARPATDSFDDYPPRRGDDSFGD	EIF4B_S207	NA	NA	NA	21.9591	NA	NA	22.5999	22.616	NA	22.8004	23.5514	22.4756
1193	E7EX17	Eukaryotic translation initiation factor 4B	EIF4B	S	450	RSKSDQDARRRESEKSLENETLNKEEDCHSP	EIF4B_S450	27.7974	28.154	27.9383	29.2578	29.0743	28.9551	28.7726	29.0222	28.7541	28.114	28.2054	27.9653	+	8
1189	E7EX17	Eukaryotic translation initiation factor 4B	EIF4B	S	406	LDEPKLERRPRERHPSWRSEETQERERSRTG	EIF4B_S406	28.4502	27.4993	28.7656	28.1936	27.9873	27.5324	27.1971	28.2701	27.0943	25.0325	25.9502	27.0121
1191	E7EX17	Eukaryotic translation initiation factor 4B	EIF4B	S	93	RAAREPNIDRSRLPKSPPYTAFLGNLPYDVT	EIF4B_S93	24.7071	24.0369	24.5729	23.8774	23.7452	24.2578	23.8986	23.4058	23.1638	24.5494	24.0876	23.8963
1194	E7EX17	Eukaryotic translation initiation factor 4B	EIF4B	S	602	NPASKFSSASKYAALSVDGEDENEGEDYAE_	EIF4B_S602	25.1277	24.3812	23.7737	22.8448	23.1095	23.2668	21.7007	NA	22.2121	22.702	22.5052	23.4787	+	1;6
2252	O60573	Eukaryotic translation initiation factor 4E type 2	EIF4E2	S	13	___MNNKFDALKDDDSGDHDQNEENSTQKDG	EIF4E2_S13	NA	NA	NA	24.4326	NA	NA	NA	24.0349	NA	NA	NA	NA
4364	Q13541	Eukaryotic translation initiation factor 4E-binding protein 1	EIF4EBP1	S	83	TKTPPRDLPTIPGVTSPSSDEPPMEASQSHL	EIF4EBP1_S83	23.8696	23.8418	23.8713	24.2486	24.3277	NA	NA	23.8623	23.2499	24.2296	23.559	23.9872	+	5
4368	Q13541	Eukaryotic translation initiation factor 4E-binding protein 1	EIF4EBP1	S	101	SDEPPMEASQSHLRNSPEDKRAGGEESQFEM	EIF4EBP1_S101	25.6593	27.0124	25.7867	27.0679	26.0836	27.365	26.9221	25.6626	26.7771	25.9714	25.5014	26.3536
9135	Q13541	Eukaryotic translation initiation factor 4E-binding protein 1	EIF4EBP1	T	46	PGDYSTTPGGTLFSTTPGGTRIIYDRKFLME	EIF4EBP1_T46	28.019	27.7671	27.9916	26.4879	26.7812	27.1546	25.8643	26.1328	26.2841	27.6742	27.3215	27.3992	+	5
9133	Q13541	Eukaryotic translation initiation factor 4E-binding protein 1	EIF4EBP1	T	37	VLGDGVQLPPGDYSTTPGGTLFSTTPGGTRI	EIF4EBP1_T37	27.7209	27.4094	27.6781	26.4879	26.7812	26.882	25.4443	26.1328	26.2841	27.4941	27.1087	27.0632
9130	Q13541	Eukaryotic translation initiation factor 4E-binding protein 1	EIF4EBP1	T	77	CRNSPVTKTPPRDLPTIPGVTSPSSDEPPME	EIF4EBP1_T77	26.6604	26.3087	23.2065	26.5474	26.5039	26.8542	26.4727	26.2525	26.271	26.3957	26.6941	22.8062
4369	Q13541	Eukaryotic translation initiation factor 4E-binding protein 1	EIF4EBP1	S	65	TRIIYDRKFLMECRNSPVTKTPPRDLPTIPG	EIF4EBP1_S65	27.2064	27.4931	27.1411	26.5284	26.3806	26.2118	26.2834	26.3809	26.6009	26.4406	26.1206	26.5633
9132	Q13541	Eukaryotic translation initiation factor 4E-binding protein 1	EIF4EBP1	T	70	DRKFLMECRNSPVTKTPPRDLPTIPGVTSPS	EIF4EBP1_T70	25.259	25.1529	25.2131	25.9056	26.0326	26.0331	26.8259	26.3691	25.9959	26.1432	26.0764	26.198
4370	Q13541	Eukaryotic translation initiation factor 4E-binding protein 1	EIF4EBP1	S	112	HLRNSPEDKRAGGEESQFEMDI_________	EIF4EBP1_S112	25.029	25.3125	25.5068	25.1118	25.095	24.9882	24.6918	24.4921	24.8294	24.4629	24.4928	24.5658
9687	B1AKL4	Eukaryotic translation initiation factor 4E transporter	EIF4ENIF1	Y	71	DSDGVWDPEKWHASLYPASGRSSPVESLKKE	EIF4ENIF1_Y71	NA	NA	NA	NA	NA	NA	24.34	NA	NA	NA	NA	NA
723	B1AKL4	Eukaryotic translation initiation factor 4E transporter	EIF4ENIF1	S	540	GSLEPTTSLLGQRAPSPPLSQVFQTRAASAD	EIF4ENIF1_S540	25.2238	25.0075	25.2696	NA	24.5892	NA	24.0503	23.8867	24.3088	24.5747	24.7032	24.9893	+	9
727	B1AKL4	Eukaryotic translation initiation factor 4E transporter	EIF4ENIF1	S	374	HEELERLAGLEQAILSPGQNSGNYFAPIPLE	EIF4ENIF1_S374	NA	NA	NA	NA	22.2417	NA	NA	NA	NA	NA	22.2825	22.6517
729	B1AKL4	Eukaryotic translation initiation factor 4E transporter	EIF4ENIF1	S	345	GSVSASRFSRWFSNPSRSGSRSSSLGSTPHE	EIF4ENIF1_S345	24.1599	24.3454	24.5247	24.5852	24.8906	24.5538	24.029	24.4306	24.4804	24.6223	24.5634	25.1082
730	B1AKL4	Eukaryotic translation initiation factor 4E transporter	EIF4ENIF1	S	74	GVWDPEKWHASLYPASGRSSPVESLKKELDT	EIF4ENIF1_S74	25.0374	24.9526	25.0598	24.5739	24.5413	24.4889	22.3509	24.8672	25.1439	24.3803	24.7624	24.6472
728	B1AKL4	Eukaryotic translation initiation factor 4E transporter	EIF4ENIF1	S	927	HMHSQLEHRPSQRSSSPVGLAKWFGSDVLQQ	EIF4ENIF1_S927	25.068	24.3569	23.9758	25.1491	24.4288	24.0596	24.3584	25.2123	23.9356	24.4659	24.2182	23.2907
731	B1AKL4	Eukaryotic translation initiation factor 4E transporter	EIF4ENIF1	S	77	DPEKWHASLYPASGRSSPVESLKKELDTDRP	EIF4ENIF1_S77	23.4547	23.5397	23.179	21.9792	22.1735	21.5211	22.1648	22.4388	22.4748	21.6594	21.8191	21.9668	+	4
1235	E9PGM1	Eukaryotic translation initiation factor 4 gamma 1	EIF4G1	S	1122	SRERPSQPEGLRKAASLTEDRDRGRDAVKRE	EIF4G1_S1122	24.6594	NA	24.6013	23.9174	24.8051	NA	22.8913	23.3773	NA	NA	23.3119	NA
8644	E9PGM1	Eukaryotic translation initiation factor 4 gamma 1	EIF4G1	T	120	ITEEIMSGARTASTPTPPQTGGGLEPQANGE	EIF4G1_T120	24.2634	24.0714	24.1144	NA	NA	NA	22.3715	NA	22.5047	23.3665	23.3064	NA	+	4
1238	E9PGM1	Eukaryotic translation initiation factor 4 gamma 1	EIF4G1	S	990	RPIDTSRLTKITKPGSIDSNNQLFAPGGRLS	EIF4G1_S990	23.3033	23.6188	23.1796	NA	24.0209	NA	24.0557	24.2233	24.2258	NA	23.8281	23.7558	+
1243	E9PGM1	Eukaryotic translation initiation factor 4 gamma 1	EIF4G1	S	1509	SVTAFFKWLREAEEESDHN____________	EIF4G1_S1509	29.928	30.2917	29.917	31.502	31.0122	31.046	30.5331	31.1338	31.0595	28.6264	29.9828	29.3398
1240	E9PGM1	Eukaryotic translation initiation factor 4 gamma 1	EIF4G1	S	1005	SIDSNNQLFAPGGRLSWGKGSSGGSGAKPSD	EIF4G1_S1005	28.2884	28.3289	28.1613	28.2998	28.3428	28.6138	27.3899	27.9822	27.4842	26.9456	27.1702	27.3848	+	1
1236	E9PGM1	Eukaryotic translation initiation factor 4 gamma 1	EIF4G1	S	1144	RGRDAVKREAALPPVSPLKAALSEEELEKKS	EIF4G1_S1144	27.7436	27.9991	28.0804	28.041	28.3002	28.1479	28.5665	28.2314	28.3061	28.0519	28.2535	28.8219
1242	E9PGM1	Eukaryotic translation initiation factor 4 gamma 1	EIF4G1	S	1060	TESTDNRRVVQRSSLSRERGEKAGDRGDRLE	EIF4G1_S1060	27.047	27.19	27.0211	26.5165	26.2001	26.0974	27.5764	26.8426	27.4307	27.6192	27.1735	26.9985
1237	E9PGM1	Eukaryotic translation initiation factor 4 gamma 1	EIF4G1	S	227	ESTPISRETGEPYRLSPEPTPLAEPILEVEV	EIF4G1_S227	24.8024	24.6795	24.5471	24.6583	25.5112	25.432	24.3432	24.3138	24.3064	21.5446	23.1976	24.4119
1234	E9PGM1	Eukaryotic translation initiation factor 4 gamma 1	EIF4G1	S	1151	REAALPPVSPLKAALSEEELEKKSKAIIEEY	EIF4G1_S1151	25.0473	25.102	25.4304	25.3718	25.4203	25.3518	25.0871	25.2434	25.5248	25.1444	25.1618	25.1213
8643	E9PGM1	Eukaryotic translation initiation factor 4 gamma 1	EIF4G1	T	118	KDITEEIMSGARTASTPTPPQTGGGLEPQAN	EIF4G1_T118	22.9586	22.8863	22.7387	22.8352	23.3495	23.5278	24.1363	24.1085	23.5036	24.7416	23.6802	23.6022
3835	P78344	Eukaryotic translation initiation factor 4 gamma 2	EIF4G2	S	902	VNQWLTWLETAEEEESEEEAD__________	EIF4G2_S902	23.8384	22.9229	22.8187	NA	21.2946	NA	NA	NA	NA	NA	NA	NA
3836	P78344	Eukaryotic translation initiation factor 4 gamma 2	EIF4G2	S	395	GSGIGTGPGVIQDRFSPTMGRHRSNQLFNGH	EIF4G2_S395	25.0498	25.5188	25.6114	26.6829	26.5084	26.4231	26.3498	26.7324	26.1052	26.3553	25.7863	26.2805
9053	P78344	Eukaryotic translation initiation factor 4 gamma 2	EIF4G2	T	508	QITMIPPSAQPPRTQTPPLGQTPQLGLKTNP	EIF4G2_T508	24.7253	24.7443	25.0007	24.6432	24.7464	24.6533	25.6521	25.4487	25.1602	25.3666	25.0257	24.5055
557	A0A0U1RQK7	Eukaryotic translation initiation factor 4 gamma 3	EIF4G3	S	684	QTEEILDSQNLNSRRSPVPAQIAITVPKTWK	EIF4G3_S684	24.4625	24.9683	25.2111	25.6804	25.7736	25.8235	26.6287	26.0516	25.6193	25.6389	25.54	26.2196
560	A0A0U1RQK7	Eukaryotic translation initiation factor 4 gamma 3	EIF4G3	S	421	KQEEKPKPDPVLKSPSPVLRLVLSGEKKEQE	EIF4G3_S421	25.5114	25.5114	25.0197	25.0495	25.1102	24.9269	25.274	24.8157	24.8972	25.4771	25.1632	24.7483
559	A0A0U1RQK7	Eukaryotic translation initiation factor 4 gamma 3	EIF4G3	S	419	DQKQEEKPKPDPVLKSPSPVLRLVLSGEKKE	EIF4G3_S419	23.1327	23.0194	23.1818	22.3181	22.5489	22.1709	22.5336	22.2921	22.0277	23.2931	23.1191	22.8988
558	A0A0U1RQK7	Eukaryotic translation initiation factor 4 gamma 3	EIF4G3	S	1598	HNFLLEQKLDFIESDSPCSSEALSKKELSAE	EIF4G3_S1598	21.7466	21.2575	NA	NA	21.4272	21.9885	NA	20.8363	21.251	22.0191	21.5767	21.4148
3710	P55010	Eukaryotic translation initiation factor 5	EIF5	S	229	RRMDEISDHAKVLTLSDDLERTIEERVNILF	EIF5_S229	24.8178	24.8708	24.8198	24.4498	24.5713	24.5042	22.5754	23.9781	24.5951	24.6597	24.5601	24.8159
3709	P55010	Eukaryotic translation initiation factor 5	EIF5	S	419	VYSKAASVPKVETVKSDNKDDDIDIDAI___	EIF5_S419	23.8107	23.6958	23.518	22.4833	22.4411	22.7388	21.24	22.4716	23.038	22.3643	21.7956	22.5854
3708	P55010	Eukaryotic translation initiation factor 5	EIF5	S	10	______MSVNVNRSVSDQFYRYKMPRLIAKV	EIF5_S10	23.0969	23.0538	22.6615	21.8249	22.3382	22.3802	21.805	21.7874	22.1535	22.8615	22.3196	21.9369
59	A0A087WUT6	Eukaryotic translation initiation factor 5B	EIF5B	S	9	_______MGKKQKNKSEDSTKDDIDLDALAA	EIF5B_S9	23.1743	22.5715	23.129	NA	22.6506	NA	21.4494	21.5097	23.9534	23.0747	23.582	23.2633
58	A0A087WUT6	Eukaryotic translation initiation factor 5B	EIF5B	S	214	GQKKNQKNKPGPNIESGNEDDDASFKIKTVA	EIF5B_S214	31.8244	31.7409	31.8163	31.2174	31.2501	30.9183	30.589	31.0506	31.5743	31.2013	30.9751	31.0247
57	A0A087WUT6	Eukaryotic translation initiation factor 5B	EIF5B	S	164	KAKGKAQKSNKKWDGSEEDEDNSKKIKERSR	EIF5B_S164	28.5345	27.5835	28.2825	30.2317	27.5077	27.6165	27.2162	29.5529	26.5998	26.7805	26.5378	26.6696
52	A0A087WUT6	Eukaryotic translation initiation factor 5B	EIF5B	S	113	KKGQKGKKQSFDDNDSEELEDKDSKSKKTAK	EIF5B_S113	27.51	27.6502	27.656	27.0959	27.1227	27.0494	26.6197	26.9501	27.5268	27.9526	28.1855	27.6614
51	A0A087WUT6	Eukaryotic translation initiation factor 5B	EIF5B	S	107	TSKDKKKKGQKGKKQSFDDNDSEELEDKDSK	EIF5B_S107	25.8455	25.9219	25.6816	26.251	26.2193	26.2465	25.836	26.1631	26.3289	26.5371	26.6661	26.2525
53	A0A087WUT6	Eukaryotic translation initiation factor 5B	EIF5B	S	1168	KGQEVCVKIEPIPGESPKMFGRHFEATDILV	EIF5B_S1168	26.1959	26.3932	26.5182	26.3337	26.2065	26.1978	26.4068	26.4708	26.5916	25.7829	25.996	25.9295
50	A0A087WUT6	Eukaryotic translation initiation factor 5B	EIF5B	S	66	QDFDEDDILKELEELSLEAQGIKADRETVAV	EIF5B_S66	26.1866	26.2456	26.3096	26.1402	26.1175	26.0649	25.142	25.8434	26.0498	25.5713	25.4846	25.9475
56	A0A087WUT6	Eukaryotic translation initiation factor 5B	EIF5B	S	186	SKKIKERSRINSSGESGDESDEFLQSRKGQK	EIF5B_S186	25.8639	26.1415	26.2282	25.8197	26.0474	25.8458	24.9114	25.3841	25.8028	26.4243	26.4921	26.0131
61	A0A087WUT6	Eukaryotic translation initiation factor 5B	EIF5B	S	137	KSKKTAKPKVEMYSGSDDDDDFNKLPKKAKG	EIF5B_S137	24.4649	24.6474	24.4625	24.6764	24.6964	24.5523	24.7301	24.8498	25.2459	25.959	25.5285	25.3691
60	A0A087WUT6	Eukaryotic translation initiation factor 5B	EIF5B	S	135	DSKSKKTAKPKVEMYSGSDDDDDFNKLPKKA	EIF5B_S135	23.6284	23.7623	23.6791	22.9273	23.1575	23.1692	23.0294	22.7389	23.6041	25.523	24.8396	24.9274	+	2
54	A0A087WUT6	Eukaryotic translation initiation factor 5B	EIF5B	S	182	DEDNSKKIKERSRINSSGESGDESDEFLQSR	EIF5B_S182	22.2604	21.5312	NA	NA	NA	22.2325	NA	NA	NA	22.3019	NA	NA
9680	A0A087WUT6	Eukaryotic translation initiation factor 5B	EIF5B	Y	134	KDSKSKKTAKPKVEMYSGSDDDDDFNKLPKK	EIF5B_Y134	23.3392	23.5164	23.0194	22.1413	22.0722	22.0511	22.3062	22.0948	22.7464	23.8073	22.9373	23.0595
3741	P56537	Eukaryotic translation initiation factor 6	EIF6	S	239	LNEAQPSTIATSMRDSLIDSLT_________	EIF6_S239	25.1293	25.3746	25.6582	25.1225	25.1342	25.3139	24.6598	NA	25.4473	24.7866	24.8997	24.9374	+	6
3742	P56537	Eukaryotic translation initiation factor 6	EIF6	S	243	QPSTIATSMRDSLIDSLT_____________	EIF6_S243	22.7917	22.5377	23.0432	NA	22.4601	22.3769	21.3072	21.5686	22.0256	22.6316	22.7881	22.6189	+	5
6785	Q9BQ52	Zinc phosphodiesterase ELAC protein 2	ELAC2	S	208	KHQPWQSPERPLSRLSPERSSDSESNENEPH	ELAC2_S208	23.1597	23.3311	23.0791	22.9377	23.3581	NA	24.2383	NA	23.4951	24.0835	21.7858	24.9088
6783	Q9BQ52	Zinc phosphodiesterase ELAC protein 2	ELAC2	S	199	PIHSEQRRGKHQPWQSPERPLSRLSPERSSD	ELAC2_S199	25.4034	25.7335	25.7182	26.5116	26.6065	26.2966	26.3975	26.4825	26.123	25.0314	25.2711	26.0856
28	A0A087WU18	ETS-related transcription factor Elf-4	ELF4	S	151	FPASEPDALNRAGDTSDQEGHSLEEKASREE	ELF4_S151	NA	NA	NA	NA	NA	NA	NA	22.591	NA	NA	NA	NA
29	A0A087WU18	ETS-related transcription factor Elf-4	ELF4	S	188	KSKKRIRKTKGNRSTSPVTDPSIPIRKKSKD	ELF4_S188	23.722	23.8046	23.7422	22.6959	22.8375	23.0166	24.0218	23.753	24.0019	23.9086	23.7773	23.6303	+	9
4968	Q5R3F8	Protein phosphatase 1 regulatory subunit 29	ELFN2	S	619	PPYKESSHHPLQRQLSADAAVTRKTCSVSSS	ELFN2_S619	22.8399	22.9648	22.9859	22.8619	23.3368	23.0135	23.3317	23.1284	23.0017	NA	NA	NA
350	A0A0A0MSU2	ELM2 and SANT domain-containing protein 1	ELMSAN1	S	700	PITPKSAHRTLLRTNSAEVTPPVLSVMGEAT	ELMSAN1_S700	22.9046	22.0194	22.5988	20.9429	NA	NA	21.0734	20.4737	21.3329	22.0062	21.0378	21.8319
8506	A0A0A0MSU2	ELM2 and SANT domain-containing protein 1	ELMSAN1	T	704	KSAHRTLLRTNSAEVTPPVLSVMGEATPVSI	ELMSAN1_T704	22.9046	22.0194	22.5988	20.9429	NA	NA	21.0734	20.4737	21.3329	22.0062	21.0378	21.8319
8507	A0A0A0MSU2	ELM2 and SANT domain-containing protein 1	ELMSAN1	T	715	SAEVTPPVLSVMGEATPVSIEPRINVGSRFQ	ELMSAN1_T715	22.9046	22.0194	22.5988	20.9429	NA	NA	21.0734	20.4737	21.3329	22.0062	21.0378	21.8319
349	A0A0A0MSU2	ELM2 and SANT domain-containing protein 1	ELMSAN1	S	461	LRGGVIQSTRRRRRASQEANLLTLAQKAVEL	ELMSAN1_S461	24.6436	24.5304	24.6218	24.3751	24.2963	24.244	24.4287	24.8482	24.4825	24.4228	24.1176	24.6967
3579	P50402	Emerin	EMD	S	8	________MDNYADLSDTELTTLLRRYNIPH	EMD_S8	24.1354	24.2045	24.5598	24.2734	23.9732	24.4272	23.8733	24.52	24.3485	24.7939	24.8765	25.3719
3578	P50402	Emerin	EMD	S	171	GRDSAYQSITHYRPVSASRSSLDLSYYPTSS	EMD_S171	24.1187	24.1312	24.0194	23.9432	23.6339	23.9901	24.8439	24.3993	24.2585	25.0682	24.7423	24.5212
6403	Q96AY2	Crossover junction endonuclease EME1	EME1	S	111	LAQRLTCKFLTHKQLSPEDSSSPVKSVLDHQ	EME1_S111	22.8597	NA	22.4811	22.7751	22.8024	22.6315	22.8073	21.188	22.6235	22.9449	22.6791	22.0027
6400	Q96AY2	Crossover junction endonuclease EME1	EME1	S	84	EIAETVTQTQPVRLLSSESEDEEEFIPLAQR	EME1_S84	22.2666	21.6968	22.2366	20.7842	21.338	20.5203	21.5204	21.1325	21.4551	20.6109	20.9336	21.1686
6401	Q96AY2	Crossover junction endonuclease EME1	EME1	S	85	IAETVTQTQPVRLLSSESEDEEEFIPLAQRL	EME1_S85	22.2666	21.6968	22.2366	20.7842	21.338	20.5203	21.5204	21.1325	21.4551	20.6109	20.9336	21.1686
6402	Q96AY2	Crossover junction endonuclease EME1	EME1	S	87	ETVTQTQPVRLLSSESEDEEEFIPLAQRLTC	EME1_S87	22.2666	21.6968	22.2366	20.7842	21.338	20.5203	21.5204	21.1325	21.4551	20.6109	20.9336	21.1686
2602	O95834-2	Echinoderm microtubule-associated protein-like 2	EML2	S	125	KKEATSGRSSVRRYLSPERLASVRREDPRSR	EML2_S125	NA	NA	18.8514	23.445	NA	NA	24.9702	25.1746	NA	22.8628	NA	23.0621
771	B7WPE2	Echinoderm microtubule-associated protein-like 3	EML3	S	177	SPSERPRQKLSRKAISSANLLVRSGSTESRG	EML3_S177	25.8651	26.0848	26.1009	26.8665	26.8272	26.825	25.3657	26.2013	26.4018	25.8544	26.2718	26.7312
7312	Q9HC35	Echinoderm microtubule-associated protein-like 4	EML4	S	11	_____MDGFAGSLDDSISAASTSDVQDRLSA	EML4_S11	22.9347	22.711	22.9748	NA	NA	NA	20.4742	20.175	20.7608	NA	NA	NA
7313	Q9HC35	Echinoderm microtubule-associated protein-like 4	EML4	S	16	MDGFAGSLDDSISAASTSDVQDRLSALESRV	EML4_S16	22.9347	22.711	22.9748	NA	NA	NA	20.4742	20.175	20.7608	NA	NA	NA	+	4
7310	Q9HC35	Echinoderm microtubule-associated protein-like 4	EML4	S	151	DQSPQIRASPSPQPSSQPLQIHRQTPESKNA	EML4_S151	22.4045	22.5586	22.247	21.9743	20.3116	NA	22.7808	22.2157	22.3972	22.1428	22.6352	22.2318
7309	Q9HC35	Echinoderm microtubule-associated protein-like 4	EML4	S	146	ESHSNDQSPQIRASPSPQPSSQPLQIHRQTP	EML4_S146	27.5452	27.8669	27.7306	27.5038	27.4613	27.3135	27.7475	27.653	27.3413	27.1565	26.9896	27.1975
9527	Q9HC35	Echinoderm microtubule-associated protein-like 4	EML4	T	899	APVSSTESVIQSNTPTPPPSQPLNETAEEES	EML4_T899	26.1838	25.7693	25.7346	24.627	24.797	24.7392	24.5298	24.819	24.8668	25.2706	25.2819	25.2251	+	4;5
7308	Q9HC35	Echinoderm microtubule-associated protein-like 4	EML4	S	144	KEESHSNDQSPQIRASPSPQPSSQPLQIHRQ	EML4_S144	25.9922	25.6052	25.2854	25.9909	24.8042	24.7179	25.1994	25.3306	24.958	25.0584	25.3233	25.0888
9526	Q9HC35	Echinoderm microtubule-associated protein-like 4	EML4	T	897	TKAPVSSTESVIQSNTPTPPPSQPLNETAEE	EML4_T897	25.3877	24.4333	24.9686	22.8825	22.8268	22.8416	22.2244	23.7102	23.8898	24.3536	23.6256	23.473
9528	Q9HC35	Echinoderm microtubule-associated protein-like 4	EML4	T	160	PSPQPSSQPLQIHRQTPESKNATPTKSIKRP	EML4_T160	23.7357	23.4096	23.3905	22.8103	23.0979	22.803	22.9446	22.6916	22.5824	23.1096	23.2339	22.6904
5924	Q8N8S7	Protein enabled homolog	ENAH	S	508	TRKPWERTNTMNGSKSPVISRRDSPRKNQIV	ENAH_S508	NA	NA	NA	19.908	NA	NA	NA	24.9853	NA	NA	NA	NA
5921	Q8N8S7	Protein enabled homolog	ENAH	S	125	VLNSQETGPTLPRQNSQLPAQVQNGPSQEEL	ENAH_S125	23.9645	24.3663	24.5103	NA	NA	NA	NA	NA	NA	23.3499	23.53	23.2459	+	5
5925	Q8N8S7-3	Protein enabled homolog	ENAH	S	471	TRKPWERTNTMNGSKSPVISRPKSTPLSQPS	ENAH_S471	26.9014	26.196	26.3284	NA	26.3951	26.4403	26.2076	27.145	25.9997	NA	24.8686	24.9237	+
2732	P06733	Alpha-enolase	ENO1	S	27	FDSRGNPTVEVDLFTSKGLFRAAVPSGASTG	ENO1_S27	25.8526	26.0416	26.1834	24.8182	25.1056	25.2196	24.3226	24.3796	24.9321	25.3109	24.8808	25.5004
2734	P06733	Alpha-enolase	ENO1	S	419	LAKYNQLLRIEEELGSKAKFAGRNFRNPLAK	ENO1_S419	26.2092	26.0623	26.0964	25.7611	25.6616	24.9419	25.7265	25.5652	24.9762	25.5161	25.5481	25.371
9702	P06733	Alpha-enolase	ENO1	Y	44	GLFRAAVPSGASTGIYEALELRDNDKTRYMG	ENO1_Y44	24.0406	24.3516	24.4834	24.4017	24.4417	24.4788	23.5061	23.4573	23.8832	23.5503	24.115	23.8343
2733	P06733	Alpha-enolase	ENO1	S	141	KGVPLYRHIADLAGNSEVILPVPAFNVINGG	ENO1_S141	NA	23.7184	NA	23.844	23.8594	23.9069	23.7254	23.4172	NA	NA	NA	22.8946	+	11
2735	P06733	Alpha-enolase	ENO1	S	254	KVVIGMDVAASEFFRSGKYDLDFKSPDDPSR	ENO1_S254	23.8828	23.65	24.0132	23.2495	23.8281	23.5593	23.138	22.9275	23.3301	23.5616	23.4881	23.3615
2737	P06733	Alpha-enolase	ENO1	S	263	ASEFFRSGKYDLDFKSPDDPSRYISPDQLAD	ENO1_S263	22.3191	22.6646	22.8507	23.0995	23.087	23.1538	22.9401	22.9322	22.9625	23.246	23.2678	23.2298
2736	P06733	Alpha-enolase	ENO1	S	79	KAVEHINKTIAPALVSKKLNVTEQEKIDKLM	ENO1_S79	23.5402	23.7538	23.4783	23.1188	NA	23.1507	NA	NA	23.1654	23.0302	22.9034	22.6799	+	5
2731	P06733	Alpha-enolase	ENO1	S	40	FTSKGLFRAAVPSGASTGIYEALELRDNDKT	ENO1_S40	22.7655	22.511	22.9705	22.7772	22.8917	23.0833	22.5036	22.5208	22.7625	22.8636	22.0807	22.8508
2738	P06733	Alpha-enolase	ENO1	S	272	YDLDFKSPDDPSRYISPDQLADLYKSFIKDY	ENO1_S272	23.7426	23.3826	23.3955	22.6583	22.4776	22.4592	21.8386	22.2529	21.9841	22.6499	22.397	22.5847	+	4
2795	P09104	Gamma-enolase	ENO2	S	NA	HTAKGRFRAAVPSGASTGIYEALELRDGDKG;YTAKGLFRAAVPSGASTGIYEALELRDGDKQ	ENO2_SNA	22.7655	22.511	22.9705	22.7772	22.8917	23.0833	22.5036	22.5208	22.7625	22.8636	22.0807	22.8508
646	A6NMQ3	Alpha-endosulfine	ENSA	S	2	______________MSQKQEEENPAEETGEE	ENSA_S2	27.0062	26.8413	27.0725	28.397	27.8619	27.0785	27.6394	28.5405	27.1334	27.5349	28.1653	27.324
647	A6NMQ3	Alpha-endosulfine	ENSA	S	62	DFLRKRLQKGQKYFDSGDYNMAKAKMKNKQL;KEVLRMKSVEQKYFDSGDYNMAKAKMKNKQL	ENSA_S62	26.1182	26.0236	26.1486	24.5939	24.6977	24.5661	23.9064	24.2139	24.5338	25.2164	24.9362	24.4975	+	4
4072	Q09472	Histone acetyltransferase p300	EP300	S	1038	IKEEEDQPSTSATQSSPAPGQSKKKIFKPEE	EP300_S1038	NA	NA	NA	24.2916	NA	NA	NA	24.5727	NA	NA	NA	NA
6573	Q96L91-4	E1A-binding protein p400	EP400	S	700	SSPVNRPSSATNKALSPVTSRTPGVVASAPT	EP400_S700	24.8101	25.1144	25.1244	25.442	25.1176	NA	26.3386	25.7587	24.9017	25.4108	25.4928	25.4393	+	9
6575	Q96L91-4	E1A-binding protein p400	EP400	S	1615	NALAVGEPGTASKPASPIGGPTQEEKTRLLK	EP400_S1615	23.8377	24.083	23.8858	24.3329	24.4876	24.5545	25.1376	24.8197	24.9423	24.2202	24.3903	24.8972
6574	Q96L91-4	E1A-binding protein p400	EP400	S	183	GGFVDASVLVRQISLSPSSGGHFVFQDGSGL	EP400_S183	22.5539	22.9306	23.9169	23.6144	23.7617	23.974	22.8633	23.1696	NA	23.3833	23.1097	23.9177
2825	P11171-2	Protein 4.1	EPB41	S	676	ESVPEPRPSEWDKRLSTHSPFRTLNINGQIP	EPB41_S676	NA	NA	NA	22.6925	NA	NA	24.5443	23.7267	NA	NA	NA	NA
2821	P11171-2	Protein 4.1	EPB41	S	188	GEGLEECSKIEVKEESPQSKAETELKASQKP	EPB41_S188	24.8478	NA	24.7279	21.5786	24.31	NA	23.1721	22.1741	NA	23.7482	25.2342	25.5192
2822	P11171-2	Protein 4.1	EPB41	S	191	LEECSKIEVKEESPQSKAETELKASQKPIRK	EPB41_S191	24.8478	NA	24.7279	21.5786	24.31	NA	23.1721	22.1741	NA	23.7482	25.2342	25.5192
2828	P11171-2	Protein 4.1	EPB41	S	555	SRSLDGAAAVDSADRSPRPTSAPAITQGQVA	EPB41_S555	22.3565	NA	22.1169	23.2485	23.39	23.3231	23.4562	23.1396	23.1287	23.113	23.2795	22.7226
2826	P11171-2	Protein 4.1	EPB41	S	542	PAPHFERTASKRASRSLDGAAAVDSADRSPR	EPB41_S542	23.3559	23.2302	23.4394	22.7052	22.958	23.1747	NA	NA	22.865	23.4045	23.0416	22.7176	+	6
2823	P11171-2	Protein 4.1	EPB41	S	84	NKERTSESRGLSRLFSSFLKRPKSQVSEEEG	EPB41_S84	23.7433	23.4163	23.6027	20.4401	20.7368	21.1868	NA	20.5616	21.3558	21.9053	21.1862	22.1826	+	4
2824	P11171-2	Protein 4.1	EPB41	S	85	KERTSESRGLSRLFSSFLKRPKSQVSEEEGK	EPB41_S85	23.7433	23.4163	23.6027	20.4401	20.7368	21.1868	NA	20.5616	21.3558	21.9053	21.1862	22.1826	+	4
7188	Q9H4G0-2	Band 4.1-like protein 1	EPB41L1	S	472	DWERERRLPSSPASPSPKGTPEKANERAGLR	EPB41L1_S472	NA	NA	NA	25.6845	NA	NA	23.8955	26.4283	NA	NA	NA	NA
9502	Q9H4G0-2	Band 4.1-like protein 1	EPB41L1	T	476	ERRLPSSPASPSPKGTPEKANERAGLREGSE	EPB41L1_T476	NA	NA	NA	24.2706	NA	NA	22.4743	25.0352	NA	NA	NA	NA
7182	Q9H4G0-2	Band 4.1-like protein 1	EPB41L1	S	574	FEDFSRSLPELDRDKSDSDTEGLLFSRDLNK	EPB41L1_S574	24.8835	25.0452	26.7836	26.4303	26.6584	26.5618	23.2556	23.3647	26.4897	25.4591	24.5122	27.2802
7187	Q9H4G0-2	Band 4.1-like protein 1	EPB41L1	S	682	MIPGPQTVATEIRSLSPIIGKDVLTSTYGAT	EPB41L1_S682	26.7877	26.7946	26.7519	26.1807	26.1014	25.8531	26.1265	26.1516	25.8738	26.1651	26.0122	26.1703	+	4
7180	Q9H4G0-2	Band 4.1-like protein 1	EPB41L1	S	504	GSEEKVKPPRPRAPESDTGDEDQDQERDTVF	EPB41L1_S504	25.8954	25.927	25.8916	25.2773	25.3393	25.4527	25.2355	25.3156	25.6758	25.9496	25.9069	25.7131
9501	Q9H4G0-2	Band 4.1-like protein 1	EPB41L1	T	17	EEKDYSEADGLSERTTPSKAQKSPQKIAKKY	EPB41L1_T17	26.1809	25.9877	25.8504	25.3317	25.1069	24.8497	24.7955	24.8489	25.1236	24.652	24.8743	25.164
7183	Q9H4G0-2	Band 4.1-like protein 1	EPB41L1	S	576	DFSRSLPELDRDKSDSDTEGLLFSRDLNKGA	EPB41L1_S576	25.2734	25.4087	25.1487	24.7923	24.9381	24.7463	24.3409	24.6585	24.8836	25.9896	25.3908	25.6973
7185	Q9H4G0-2	Band 4.1-like protein 1	EPB41L1	S	13	___MEEKDYSEADGLSERTTPSKAQKSPQKI	EPB41L1_S13	25.0352	24.7873	24.9293	24.56	24.1238	24.2698	23.2244	23.5429	23.8503	25.1472	25.4475	24.9734	+	5;6
7190	Q9H4G0-2	Band 4.1-like protein 1	EPB41L1	S	379	TMSRSLDGAEFSRPASVSENHDAGPDGDKRD	EPB41L1_S379	NA	NA	22.332	24.2207	24.4022	24.1672	24.5903	24.1409	24.1343	23.5019	23.4307	23.677	+	3
9500	Q9H4G0-2	Band 4.1-like protein 1	EPB41L1	T	506	EEKVKPPRPRAPESDTGDEDQDQERDTVFLK	EPB41L1_T506	23.6148	23.172	23.0466	NA	NA	22.664	NA	21.9688	22.4534	23.9342	23.8678	23.3018	+	5
7189	Q9H4G0-2	Band 4.1-like protein 1	EPB41L1	S	316	LWKVCIEHHTFFRLVSPEPPPKGFLVMGSKF	EPB41L1_S316	22.9928	22.8536	22.8599	22.7398	22.7301	22.3039	23.6872	22.7834	22.2299	22.101	22.2464	22.3186
7184	Q9H4G0-2	Band 4.1-like protein 1	EPB41L1	S	7	_________MEEKDYSEADGLSERTTPSKAQ	EPB41L1_S7	21.9092	21.8894	22.292	21.3695	21.9261	21.9917	21.792	NA	NA	21.7452	22.0346	21.8213
1260	E9PHY5	Band 4.1-like protein 2	EPB41L2	S	718	RVITEEMNGKEISPGSGPGEIRKVEPVTQKD	EPB41L2_S718	NA	24.4601	NA	NA	NA	NA	NA	NA	NA	NA	NA	NA
1259	E9PHY5	Band 4.1-like protein 2	EPB41L2	S	715	KDERVITEEMNGKEISPGSGPGEIRKVEPVT	EPB41L2_S715	25.2441	25.4684	25.6723	NA	NA	NA	NA	NA	NA	25.4909	25.5385	25.469	+	5
1261	E9PHY5	Band 4.1-like protein 2	EPB41L2	S	87	RGISRFIPPWLKKQKSYTLVVAKDGGDKKEP	EPB41L2_S87	24.2369	24.3593	24.239	24.9213	24.6799	24.68	24.474	24.6087	24.4278	24.7671	24.8369	24.0699
2146	O43491	Band 4.1-like protein 2	EPB41L2	S	683	EKRRITPLSLQTQGSSHETLNIVEEKKRAEV	EPB41L2_S683	24.0275	24.2238	24.3083	23.8489	23.7712	24.359	23.9445	24.1079	23.8407	24.179	24.4448	24.6296
8646	E9PHY5	Band 4.1-like protein 2	EPB41L2	T	89	ISRFIPPWLKKQKSYTLVVAKDGGDKKEPTQ	EPB41L2_T89	NA	NA	NA	NA	24.7744	24.2879	NA	24.5596	24.3398	NA	NA	NA
7342	Q9HCS5	Band 4.1-like protein 4A	EPB41L4A	S	389	MENGENEGTIKIIAPSPVKSFKKAKNENSPD	EPB41L4A_S389	24.0991	24.1213	24.0685	24.7147	24.4761	24.0528	25.3972	24.9652	24.7957	23.4976	23.6241	24.0144
7339	Q9HCM4-4	Band 4.1-like protein 5	EPB41L5	S	517	LKDTSEKLKQLEMENSPLLSPRSNIDVNINS	EPB41L5_S517	23.55	22.9	23.3713	22.9843	22.8437	23.1783	22.7886	23.2552	23.0131	22.1091	22.4602	22.8325
1413	H3BTE6	Erythrocyte membrane protein band 4.2	EPB42	S	394	DRCEDITQNYKYPEGSLQEKEVLERVEKEKM	EPB42_S394	NA	NA	NA	NA	NA	NA	24.9479	NA	NA	NA	NA	NA
8666	H3BTE6	Erythrocyte membrane protein band 4.2	EPB42	T	385	NISTKGVGSDRCEDITQNYKYPEGSLQEKEV	EPB42_T385	NA	NA	NA	NA	NA	NA	24.9479	NA	NA	NA	NA	NA
7128	Q9H2F5-3	Enhancer of polycomb homolog 1	EPC1	S	69	QPFSLDAEQPDYDLDSEDEVFVNKLKKKMDI	EPC1_S69	24.4093	23.8925	24.177	23.6591	23.5958	24.1319	22.7816	23.1303	24.0249	24.2164	23.7852	23.8171
853	E7ETK1	Enhancer of polycomb homolog	EPC2	S	95	QPFNLDNEQPDYDMDSEDETLLNRLNRKMEI	EPC2_S95	23.4651	23.2704	23.2162	NA	23.0245	NA	NA	22.1886	22.7009	23.6373	23.641	23.0867	+	5
8935	P29317	Ephrin type-A receptor 2	EPHA2	T	898	TLADFDPRVSIRLPSTSGSEGVPFRTVSEWL	EPHA2_T898	NA	NA	NA	24.4447	24.4404	NA	NA	24.2592	24.6036	NA	NA	NA
3166	P29317	Ephrin type-A receptor 2	EPHA2	S	899	LADFDPRVSIRLPSTSGSEGVPFRTVSEWLE	EPHA2_S899	NA	NA	24.8366	NA	NA	NA	NA	NA	NA	25.1055	NA	25.1221
3165	P29317	Ephrin type-A receptor 2	EPHA2	S	897	KTLADFDPRVSIRLPSTSGSEGVPFRTVSEW	EPHA2_S897	20.9619	NA	NA	NA	NA	NA	NA	NA	20.4758	23.3943	NA	23.6805
3167	P29317	Ephrin type-A receptor 2	EPHA2	S	901	DFDPRVSIRLPSTSGSEGVPFRTVSEWLESI	EPHA2_S901	23.7732	NA	NA	NA	NA	NA	NA	21.9401	20.8471	22.5615	22.3223	22.305
9711	P29317	Ephrin type-A receptor 2	EPHA2	Y	772	DFGLSRVLEDDPEATYTTSGGKIPIRWTAPE	EPHA2_Y772	24.1195	24.0722	24.1918	23.757	24.2382	23.9053	24.2786	24.1564	24.3378	24.4844	24.5034	24.0847
3707	Q96L35	Receptor protein-tyrosine kinase	EPHB4	S	769	CKVSDFGLSRFLEENSSDPTYTSSLGGKIPI	EPHB4_S769	NA	NA	22.9336	NA	NA	NA	NA	NA	NA	23.1852	NA	NA
8319	Q9Y6I3-3	Epsin-1	EPN1	S	409	SAGELELLAGEVPARSPGAFDMSGVRGSLAE	EPN1_S409	24.25	23.8654	23.9722	24.2454	24.6256	24.585	24.0516	23.9088	23.8694	NA	24.6854	NA	+	10
8318	Q9Y6I3-3	Epsin-1	EPN1	S	428	FDMSGVRGSLAEAVGSPPPAATPTPTPPTRK	EPN1_S428	23.2465	23.3537	23.3116	23.9106	23.888	23.9128	24.4974	24.0922	24.064	23.7826	23.9553	23.9243	+	3
3753	P58107	Epiplakin	EPPK1	S	2716	ERLSKVSFRGLRRQVSASELHTSGILGPETL	EPPK1_S2716	27.0839	26.9216	26.9051	27.2574	27.3898	27.5741	27.0006	27.0603	26.7953	27.058	27.246	27.5824
3752	P58107	Epiplakin	EPPK1	S	1529	RQPLQATFRGLRKQVSARDLFRAQLISRKTL	EPPK1_S1529	NA	21.0883	NA	24.8433	24.7937	24.6038	23.4549	23.3561	23.7014	NA	NA	NA	+	8
2752	P07814	Bifunctional glutamate/proline--tRNA ligase	EPRS	S	880	KEKTGKEYIPGQPPLSQSSDSSPTRNSEPAG	EPRS_S880	26.8465	26.36	NA	NA	NA	NA	25.73	NA	NA	26.1799	NA	26.3361
2753	P07814	Bifunctional glutamate/proline--tRNA ligase	EPRS	S	882	KTGKEYIPGQPPLSQSSDSSPTRNSEPAGLE	EPRS_S882	23.618	23.3212	23.3813	22.2926	22.451	NA	22.2433	22.3815	22.4325	23.2882	22.5587	22.9042
2756	P07814	Bifunctional glutamate/proline--tRNA ligase	EPRS	S	886	EYIPGQPPLSQSSDSSPTRNSEPAGLETPEA	EPRS_S886	28.6168	26.36	28.4165	26.0789	26.0729	28.0764	27.9561	22.5767	28.3608	26.1799	26.8423	28.6871
2755	P07814	Bifunctional glutamate/proline--tRNA ligase	EPRS	S	885	KEYIPGQPPLSQSSDSSPTRNSEPAGLETPE	EPRS_S885	26.9418	26.5579	25.5569	25.8825	25.6829	25.7166	NA	25.6912	25.2837	25.0163	24.8188	NA	+	1
2757	P07814	Bifunctional glutamate/proline--tRNA ligase	EPRS	S	434	YIWEYSRLNLNNTVLSKRKLTWFVNEGLVDG	EPRS_S434	23.8013	23.979	24.1246	23.3008	23.4111	23.2797	22.7312	23.1555	23.2011	23.0924	23.2672	23.0908
3357	P42566	Epidermal growth factor receptor substrate 15	EPS15	S	108	SLNLAVPPPRFHDTSSPLLISGTSAAELPWA	EPS15_S108	NA	23.7138	NA	NA	24.0877	NA	24.1431	23.2633	NA	NA	23.3681	NA
3359	P42566	Epidermal growth factor receptor substrate 15	EPS15	S	814	PFKLNDPFQPFPGNDSPKEKDPEIFCDPFTS	EPS15_S814	27.415	27.4961	27.4617	27.7301	27.8071	27.764	26.7543	27.2978	27.3967	27.0709	26.9686	27.2437
3358	P42566	Epidermal growth factor receptor substrate 15	EPS15	S	796	PCPLPPGKRSINKLDSPDPFKLNDPFQPFPG	EPS15_S796	25.6077	25.7314	25.8187	25.9187	25.804	25.6223	25.7068	25.7519	25.8859	24.9184	24.7154	25.2779
3360	P42566	Epidermal growth factor receptor substrate 15	EPS15	S	324	PPSDRASLQKNIIGSSPVADFSAIKELDTLN	EPS15_S324	24.7523	25.0004	24.9182	24.7887	24.9024	25.1462	23.9676	24.6382	24.5291	23.9204	24.1449	24.4183
1932	M0R165	Epidermal growth factor receptor substrate 15-like 1	EPS15L1	S	575	SLEQYDQVLDGAHGASLTDLANLSEGVSLAE	EPS15L1_S575	24.0739	23.149	23.9906	23.1084	NA	NA	NA	NA	NA	NA	23.6101	23.7339	+	4
1930	M0R165	Epidermal growth factor receptor substrate 15-like 1	EPS15L1	S	108	NLNLSMPPPKFHDTSSPLMVTPPSAEAHWAV	EPS15L1_S108	25.7312	25.5364	26.0902	25.9998	26.1851	26.4788	26.5852	26.3906	26.1372	25.2727	26.2293	27.0475
1933	M0R165	Epidermal growth factor receptor substrate 15-like 1	EPS15L1	S	229	RKKTVFPGAVPVLPASPPPKDSLRSTPSHGS	EPS15L1_S229	24.9401	24.6906	24.536	24.3478	24.2151	24.5113	24.1918	23.9181	24.0369	23.8243	23.7537	23.7785	+	1
1927	M0R165	Epidermal growth factor receptor substrate 15-like 1	EPS15L1	S	255	PSHGSVSSLNSTGSLSPKHSLKQTQPTVNWV	EPS15L1_S255	26.0503	26.0294	25.5527	24.4721	24.0515	23.9682	25.161	25.4984	24.7999	25.2697	24.8792	24.2088
8745	M0R165	Epidermal growth factor receptor substrate 15-like 1	EPS15L1	T	577	EQYDQVLDGAHGASLTDLANLSEGVSLAERG	EPS15L1_T577	NA	NA	NA	NA	NA	23.7789	NA	22.1036	NA	23.8872	NA	NA
1931	M0R165	Epidermal growth factor receptor substrate 15-like 1	EPS15L1	S	377	SERGTPGPDSSGSLGSGEFTGVKELDDISQE	EPS15L1_S377	22.966	23.3307	23.2804	22.6011	23.0342	22.5004	NA	NA	NA	23.2382	23.8537	23.3947	+	6
1928	M0R165	Epidermal growth factor receptor substrate 15-like 1	EPS15L1	S	674	PFGGDPFKESDPFRGSATDDFFKKQTKNDPF	EPS15L1_S674	22.5614	22.6438	22.79	21.7126	22.0886	22.1135	21.8029	21.5607	21.6795	21.3325	NA	22.2821	+	1;10
[truncated: 5,621 more rows]
