# Supplementary material for: Spatially resolved phosphoproteomics reveals fibroblast growth factor receptor recycling-driven regulation of autophagy and survival
Source: Nat Commun. 2022 Nov 3;13:6589. doi: 10.1038/s41467-022-34298-2 (PMC9633600; doi:10.1038/s41467-022-34298-2)
Supplement: Supplementary file 6 — Supplementary Dataset 3 [file 41467_2022_34298_MOESM6_ESM.xlsx]

## Sheet: T47D Dn proteinGroups
id	Uniprot	Protein names	Gene names	RAB11_UT_01	RAB11_UT_02	RAB11_UT_03	RAB11_FGF10_01	RAB11_FGF10_02	RAB11_FGF10_03	DnRAB11_FGF10_01	DnRAB11_FGF10_02	DnRAB11_FGF10_03	DnDNM2_FGF10_01	DnDNM2_FGF10_02	DnDNM2_FGF10_03
1365	F8VZ44	Aladin	AAAS	20.5165	NA	NA	21.5683	21.423	NA	21.7603	21.6183	21.9255	NA	NA	20.7107
4177	Q86V21	Acetoacetyl-CoA synthetase	AACS	23.2035	23.0307	NA	23.3403	23.2074	22.6205	23.4267	23.5013	23.4709	23.0796	23.0897	23.1277
4033	Q6PD74	Alpha- and gamma-adaptin-binding protein p34	AAGAB	NA	NA	NA	NA	NA	NA	NA	22.2974	NA	NA	NA	NA
1158	E9PG46	AP2-associated protein kinase 1	AAK1	NA	NA	NA	NA	NA	NA	NA	NA	NA	NA	19.6946	NA
1243	E9PR47	Mth938 domain-containing protein	AAMDC	23.0115	NA	21.6854	22.7701	22.3993	22.0227	23.0989	23.8173	22.9362	23.9519	22.3167	NA
876	C9JG97	Angio-associated migratory cell protein	AAMP	23.4569	22.8546	22.4703	23.6689	23.4575	23.3379	23.0793	22.6752	23.5965	NA	NA	23.931
654	A2A2Q9	Protein AAR2 homolog	AAR2	21.2758	22.6292	NA	22.2449	22.0862	21.6403	22.1529	NA	NA	22.5278	22.3047	NA
3001	P49588	Alanine--tRNA ligase, cytoplasmic	AARS	28.386	28.5151	28.257	28.5672	28.6815	28.5417	28.4539	28.5819	28.9542	28.3324	28.4141	28.8782
5286	Q9NRN7	L-aminoadipate-semialdehyde dehydrogenase-phosphopantetheinyl transferase	AASDHPPT	NA	20.7592	NA	21.4165	20.1909	NA	21.6793	NA	21.3827	NA	NA	NA
1596	H3BRN4	4-aminobutyrate aminotransferase, mitochondrial	ABAT	22.8916	23.6862	23.2047	23.8663	23.91	23.3801	23.6625	24.2931	23.76	22.9105	23.0441	23.5177
2742	P28288	ATP-binding cassette sub-family D member 3	ABCD3	22.1965	23.1646	22.1705	22.9257	22.9508	22.6053	23.0559	22.8967	22.9573	22.4706	22.6333	23.1301
3184	P61221	ATP-binding cassette sub-family E member 1	ABCE1	25.9024	25.2327	25.0268	25.5045	25.6213	25.5661	25.6924	25.7692	25.8342	25.557	25.5617	25.7476
4394	Q8NE71	ATP-binding cassette sub-family F member 1	ABCF1	25.5942	25.5357	25.0534	25.7249	25.7922	25.4372	25.4681	25.3578	25.7847	25.0326	25.2353	25.7882
5483	Q9UG63	ATP-binding cassette sub-family F member 2	ABCF2	22.1079	22.3318	NA	22.6122	22.3663	22.1131	22.7209	23.1984	23.0976	22.918	22.4033	21.8837
5322	Q9NUQ8	ATP-binding cassette sub-family F member 3	ABCF3	24.5777	24.5974	23.9429	24.7495	24.6795	24.3231	24.6826	24.3857	24.8432	24.529	24.2261	24.7184
5315	Q9NUJ1	Mycophenolic acid acyl-glucuronide esterase, mitochondrial	ABHD10	22.2385	22.7696	22.2011	22.8779	22.8665	22.3995	NA	22.5547	22.8709	NA	22.3954	23.7572
4413	Q8NFV4	Alpha/beta hydrolase domain-containing protein 11	ABHD11	24.1986	25.1807	24.4149	25.3228	24.897	24.7062	25.0592	24.7621	25.0705	25.1355	24.6766	24.4087
4304	Q8N2K0-3	Monoacylglycerol lipase ABHD12	ABHD12	NA	NA	NA	21.8741	21.6142	NA	NA	22.4076	NA	22.0043	21.3045	21.8628
4745	Q96IU4	Alpha/beta hydrolase domain-containing protein 14B	ABHD14B	25.4066	26.4421	25.6593	26.5114	26.2381	26.1485	26.3803	27.0025	26.4428	25.5934	25.9687	25.9118
355	A0A0G2JJD3	Abhydrolase domain-containing protein 16A	ABHD16A	21.5097	21.5631	NA	21.7516	21.9578	21.3399	NA	22.8423	22.1743	22.2643	21.6631	21.5773
222	B6VEX4	Abl interactor 1	ABI1	23.8167	23.4626	22.8391	23.7139	23.5758	23.0819	23.7347	23.5626	24.0169	24.0998	23.4381	23.2575
296	E7EW77	Abl interactor 2	ABI2	NA	NA	NA	NA	NA	NA	NA	NA	20.9151	NA	NA	NA
5422	Q9P1F3	Costars family protein ABRACL	ABRACL	NA	22.5058	NA	NA	NA	NA	NA	NA	NA	21.8016	NA	NA
1637	H7C131	3-ketoacyl-CoA thiolase, peroxisomal	ACAA1	23.2886	23.3785	23.314	23.7981	23.7836	23.5602	23.5944	23.0545	24.0056	23.7108	23.2644	23.4064
278	A0A0B4J2A4	3-ketoacyl-CoA thiolase, mitochondrial	ACAA2	22.8705	23.2316	22.3607	23.2279	23.0236	22.7707	22.9702	22.5352	23.5378	23.0348	22.7209	22.7455
3459	Q13085	Acetyl-CoA carboxylase 1;Biotin carboxylase	ACACA	25.1139	25.3924	24.502	25.2407	25.0503	24.7899	25.2049	24.9045	25.0299	24.7659	24.7866	24.5879
5549	Q9UKU7-2	Isobutyryl-CoA dehydrogenase, mitochondrial	ACAD8	NA	NA	NA	21.7078	NA	NA	NA	NA	NA	NA	NA	NA
5168	Q9H845	Acyl-CoA dehydrogenase family member 9, mitochondrial	ACAD9	24.5269	24.1951	23.6632	24.4534	24.5303	24.282	24.5752	24.5686	24.7755	24.2835	24.0298	24.2522
804	B7Z9I1	Medium-chain specific acyl-CoA dehydrogenase, mitochondrial	ACADM	24.7609	23.9294	23.5466	24.2551	24.2794	24.1639	24.133	23.9495	24.3071	23.9964	24.0058	24.2779
1140	E9PE82	Short-chain specific acyl-CoA dehydrogenase, mitochondrial	ACADS	NA	NA	NA	NA	NA	NA	NA	NA	NA	NA	20.9215	NA
2927	P45954-2	Short/branched chain specific acyl-CoA dehydrogenase, mitochondrial	ACADSB	23.0502	22.4239	NA	23.0964	22.5134	22.0332	22.6959	22.8743	23.0483	22.8451	22.1679	NA
3009	P49748-2	Very long-chain specific acyl-CoA dehydrogenase, mitochondrial	ACADVL	27.1812	26.6157	26.2387	26.7473	26.8668	26.7017	26.9247	27.2508	26.8089	26.8192	26.6229	27.0076
3642	Q15057	Arf-GAP with coiled-coil, ANK repeat and PH domain-containing protein 2	ACAP2	23.1486	23.3081	22.6335	23.7727	23.31	23.2818	23.2556	23.5516	23.3704	24.0295	22.8929	23.7255
2699	P24752	Acetyl-CoA acetyltransferase, mitochondrial	ACAT1	28.1126	28.1421	27.8698	28.3722	28.1804	28.0562	27.9009	28.092	28.4297	27.9474	27.8232	28.1756
4991	Q9BWD1	Acetyl-CoA acetyltransferase, cytosolic	ACAT2	26.3154	25.7494	25.4293	25.9846	25.8002	25.6608	26.0513	25.916	26.0879	25.9901	25.6664	25.7157
5112	Q9H3P7	Golgi resident protein GCP60	ACBD3	23.1113	24.6013	23.661	24.2678	24.379	23.7259	24.1139	24.32	24.3843	23.5291	23.7354	24.6369
798	B7Z2R7	Acyl-CoA-binding domain-containing protein 5	ACBD5	21.2497	21.9648	NA	22.1461	21.8225	21.3336	22.2297	NA	21.8727	22.2766	NA	21.6042
4335	Q8N6N7	Acyl-CoA-binding domain-containing protein 7	ACBD7	23.6139	23.2571	22.6425	23.286	23.4156	23.2623	23.1108	22.6019	23.2904	22.9604	22.9381	23.5876
1077	S4R3H4	Apoptotic chromatin condensation inducer in the nucleus	ACIN1	NA	NA	NA	NA	NA	NA	NA	NA	19.4281	NA	NA	NA
3097	P53396	ATP-citrate synthase	ACLY	27.9866	28.0274	27.8064	28.0984	28.0388	28.0408	28.1483	28.2257	28.1017	28.1877	27.8729	27.8991
2658	P21399	Cytoplasmic aconitate hydratase	ACO1	22.5876	22.6485	21.8593	22.8373	NA	21.8314	22.3028	22.5778	22.8004	22.5306	NA	22.608
649	A2A274	Aconitate hydratase, mitochondrial	ACO2	26.8326	26.8637	26.5085	27.0445	26.9177	26.8168	26.8658	26.7553	27.044	26.5577	26.6053	26.7512
5250	Q9NPJ3	Acyl-coenzyme A thioesterase 13;Acyl-coenzyme A thioesterase 13, N-terminally processed	ACOT13	23.9737	NA	23.3542	23.9624	24.1017	24.0891	24.1947	NA	24.3654	NA	23.9612	24.6205
150	A0A087X0W7	Acyl-coenzyme A thioesterase 1;Acyl-coenzyme A thioesterase 2, mitochondrial	ACOT2	26.5407	25.1691	25.2048	25.7761	25.6107	25.708	25.8214	25.6401	25.8235	25.6908	25.6092	25.567
1860	O00154-4	Cytosolic acyl coenzyme A thioester hydrolase	ACOT7	24.41	24.6665	24.0032	24.8461	24.8803	24.7024	24.4244	24.1045	25.1462	24.0601	24.3188	24.7719
1187	H7C5A7	Acyl-coenzyme A thioesterase 8	ACOT8	NA	21.3946	NA	NA	NA	NA	NA	21.5201	NA	NA	21.1556	21.5926
1657	H7C5Q2	Acyl-coenzyme A thioesterase 9, mitochondrial	ACOT9	23.0666	22.7635	NA	23.5293	23.3238	22.8198	23.3331	23.7816	23.648	23.5655	22.8646	22.7089
3644	Q15067-2	Peroxisomal acyl-coenzyme A oxidase 1	ACOX1	23.59	23.9751	23.0432	24.0911	23.4611	23.4266	23.0661	NA	23.3723	23.1819	22.5977	23.9049
2698	P24666	Low molecular weight phosphotyrosine protein phosphatase	ACP1	24.1548	24.2353	23.8799	24.3705	24.3557	24.1889	24.0635	23.8385	24.4001	23.5867	23.8905	24.6396
1169	E9PHY0	Lysosomal acid phosphatase	ACP2	21.6966	NA	NA	22.0842	21.6061	21.3201	21.9456	22.2065	22.0428	22.2237	NA	NA
1146	E9PF16	Acyl-CoA synthetase family member 2, mitochondrial	ACSF2	21.9512	22.5652	NA	22.8391	22.7551	21.4067	21.9088	22.3349	22.4199	NA	NA	22.4329
1304	F5H362	Acyl-CoA synthetase family member 3, mitochondrial	ACSF3	NA	NA	NA	NA	NA	NA	NA	NA	19.2536	NA	NA	NA
1067	E7EPM6	Long-chain-fatty-acid--CoA ligase 1	ACSL1	23.6256	23.5534	23.1059	23.7571	23.6091	23.0524	24.191	23.9538	23.8148	23.9617	23.1538	23.4384
2295	O95573	Long-chain-fatty-acid--CoA ligase 3	ACSL3	23.5282	22.7718	NA	23.283	22.9593	22.3932	23.2817	23.3679	23.4327	23.2412	22.959	23.1018
5313	Q9NUB1-3	Acetyl-coenzyme A synthetase 2-like, mitochondrial	ACSS1	23.7382	23.1111	22.587	23.291	23.3426	22.8874	23.4576	23.4044	23.6131	23.3578	23.3347	23.5574
5270	Q9NR19	Acetyl-coenzyme A synthetase, cytoplasmic	ACSS2	NA	NA	NA	NA	NA	NA	NA	20.8847	NA	NA	NA	NA
3268	P68032	Actin, alpha cardiac muscle 1;Actin, gamma-enteric smooth muscle;Actin, alpha skeletal muscle;Actin, aortic smooth muscle	ACTC1	26.2521	30.0122	28.904	29.6732	29.4197	28.5882	29.3991	29.8665	29.3006	29.2649	28.1736	28.9873
3263	P63261	Actin, cytoplasmic 2;Actin, cytoplasmic 2, N-terminally processed	ACTG1	33.521	33.521	33.521	33.521	33.521	33.521	33.521	33.521	33.521	33.521	33.521	33.521
2334	O96019-2	Actin-like protein 6A	ACTL6A	24.7186	25.3988	24.8121	25.427	25.5452	25.1751	25.3317	25.3194	25.4998	25.1027	24.7128	24.9859
2534	P12814-2	Alpha-actinin-1	ACTN1	26.6675	27.8438	26.3074	27.5257	27.4124	26.3529	27.247	27.142	26.7627	27.3205	25.9366	26.5216
2047	O43707	Alpha-actinin-4	ACTN4	27.8932	28.8871	28.5241	28.5119	28.5731	28.4267	28.1221	28.7951	28.6651	28.0772	28.186	28.3663
5392	Q9NZ32	Actin-related protein 10	ACTR10	NA	22.362	NA	NA	22.6666	22.0187	NA	NA	22.8757	22.6306	NA	22.2415
3181	P61163	Alpha-centractin	ACTR1A	26.9424	26.8357	26.6356	26.9227	26.62	26.674	26.8923	26.5352	26.8931	26.2721	26.5374	26.6604
2897	P42025	Beta-centractin	ACTR1B	23.4649	23.1694	22.4634	22.974	22.9313	22.7648	23.0609	22.3858	23.0993	22.3562	22.569	22.8114
3180	P61160	Actin-related protein 2	ACTR2	23.6707	25.4573	24.5649	25.4371	25.1668	24.5043	25.2108	25.6512	25.2843	25.284	24.6821	25.6776
772	B4DXW1	Actin-related protein 3	ACTR3	24.9904	24.6035	23.611	25.4813	24.9525	24.9655	25.0757	25.1441	25.097	25.0253	24.7495	24.1364
416	A0A1B0GU86	Aminoacylase-1	ACY1	25.7073	23.9988	23.5211	24.3217	24.2087	23.6456	24.3458	24.2248	24.363	24.8937	24.229	23.8781
1916	O14672	Disintegrin and metalloproteinase domain-containing protein 10	ADAM10	22.4948	NA	NA	22.577	22.4592	22.1856	NA	NA	23.1132	NA	21.7421	22.3028
3510	Q13443	Disintegrin and metalloproteinase domain-containing protein 9	ADAM9	NA	NA	NA	NA	NA	NA	21.8099	NA	NA	22.2273	NA	NA
3134	P55265	Double-stranded RNA-specific adenosine deaminase	ADAR	25.288	25.4271	24.7495	25.7983	25.7155	25.2285	25.3971	25.4402	25.5551	25.6544	25.1057	24.8604
2023	O43306-2	Adenylate cyclase type 6	ADCY6	NA	NA	NA	NA	NA	NA	NA	NA	NA	20.6984	NA	NA
2837	P35611	Alpha-adducin	ADD1	NA	NA	NA	22.1541	21.8031	NA	NA	NA	NA	NA	NA	NA
2521	P11766	Alcohol dehydrogenase class-3	ADH5	23.5172	23.7619	23.2262	24.6459	24.4871	24.2566	24.4736	24.9443	24.7447	24.5957	23.9001	23.4465
4971	Q9BV57	1,2-dihydroxy-3-keto-5-methylthiopentene dioxygenase	ADI1	NA	NA	NA	22.6271	NA	NA	NA	NA	NA	NA	NA	NA
3718	Q15847	Adipogenesis regulatory factor	ADIRF	26.4874	25.1243	25.338	25.7397	25.6563	25.5777	25.9599	26.1917	26.5116	26.5426	25.8981	26.423
3133	P55263-3	Adenosine kinase	ADK	25.1775	25.6301	25.1069	25.6262	25.7653	25.5868	25.537	25.7911	25.7517	25.3246	25.2988	25.6879
5102	Q9H2P0	Activity-dependent neuroprotector homeobox protein	ADNP	NA	NA	NA	NA	NA	NA	NA	20.7017	NA	NA	NA	NA
4845	Q96SZ5	2-aminoethanethiol dioxygenase	ADO	NA	NA	NA	NA	NA	NA	NA	21.0585	NA	NA	NA	NA
5356	Q9NX46	Poly(ADP-ribose) glycohydrolase ARH3	ADPRHL2	23.3437	22.3221	21.825	22.6178	22.2392	22.1299	22.5481	22.9623	23.0248	23.1645	22.2162	22.695
2703	P25098	Beta-adrenergic receptor kinase 1	ADRBK1	21.9699	NA	NA	22.1149	22.8334	22.5433	22.7799	NA	22.5041	NA	22.4462	22.0808
96	A0A087WX59	Proteasomal ubiquitin receptor ADRM1	ADRM1	NA	NA	NA	NA	NA	NA	NA	NA	23.2881	NA	NA	NA
407	A0A1B0GWJ0	Adenylosuccinate lyase	ADSL	23.4223	23.8792	23.2091	24.0984	24.029	23.7824	23.7436	23.7092	24.1711	23.2293	23.5553	24.579
2782	P30520	Adenylosuccinate synthetase isozyme 2	ADSS	24.408	24.1911	23.4377	24.5424	24.2816	23.7728	24.4577	24.5421	24.7055	24.8441	23.8483	24.0152
5495	Q9UHB7	AF4/FMR2 family member 4	AFF4	NA	NA	NA	22.8408	NA	NA	22.7494	23.1616	NA	NA	NA	NA
5717	Q9Y4W6	AFG3-like protein 2	AFG3L2	23.3977	23.0258	22.3395	23.4732	23.4784	23.0049	23.7048	23.62	23.8349	23.4521	23.3874	23.2847
2651	P20933	N(4)-(beta-N-acetylglucosaminyl)-L-asparaginase;Glycosylasparaginase alpha chain;Glycosylasparaginase beta chain	AGA	22.5106	22.5602	21.6909	22.8645	22.1811	21.7517	22.2263	23.232	23.1758	23.6743	22.0816	21.6833
3080	P52594-2	Arf-GAP domain and FG repeat-containing protein 1	AGFG1	NA	NA	NA	NA	NA	NA	NA	NA	22.2432	NA	NA	NA
577	A0A3B3ISY9	Acylglycerol kinase, mitochondrial	AGK	21.9004	NA	NA	22.2264	21.9129	21.5229	NA	22.5275	22.3076	NA	NA	22.0994
2327	O95994	Anterior gradient protein 2 homolog	AGR2	30.5695	29.8072	29.5505	30.397	30.2462	29.8561	30.4079	30.5965	30.6093	30.7809	30.2721	29.3755
4454	Q8TD06	Anterior gradient protein 3 homolog	AGR3	26.0625	26.3729	25.747	26.4207	26.4624	25.9965	26.4951	26.5627	26.6633	26.6007	26.307	26.071
169	A0A087X208	Agrin;Agrin N-terminal 110 kDa subunit;Agrin C-terminal 110 kDa subunit;Agrin C-terminal 90 kDa fragment;Agrin C-terminal 22 kDa fragment	AGRN	NA	22.1996	NA	21.8611	21.9852	NA	22.3785	22.3974	NA	NA	NA	22.3123
2687	P23526	Adenosylhomocysteinase	AHCY	29.0989	28.9696	28.6821	29.282	29.3315	29.1859	29.3432	29.2786	29.3906	29.181	29.246	29.4644
2063	O43865	Putative adenosylhomocysteinase 2;Adenosylhomocysteinase;Putative adenosylhomocysteinase 3	AHCYL1	24.7889	24.4218	23.8128	25.104	25.2088	24.7099	24.758	24.8872	25.1304	24.8015	24.3421	24.6819
3414	Q09666	Neuroblast differentiation-associated protein AHNAK	AHNAK	30.2135	31.1457	30.7513	30.9898	30.9554	30.8379	30.2518	30.4273	30.4016	29.2264	30.3118	30.7304
4232	Q8IVF2-3	Protein AHNAK2	AHNAK2	NA	NA	NA	NA	22.0886	NA	NA	NA	NA	NA	NA	NA
2286	O95433	Activator of 90 kDa heat shock protein ATPase homolog 1	AHSA1	24.6389	25.4491	24.2349	25.3189	25.2178	24.6744	25.4119	25.9009	25.2863	24.9761	24.9352	25.3179
4659	Q96BJ3	Axin interactor, dorsalization-associated protein	AIDA	NA	20.1797	NA	NA	NA	NA	NA	NA	NA	NA	NA	NA
2319	O95831-3	Apoptosis-inducing factor 1, mitochondrial	AIFM1	26.3768	26.4356	25.6961	26.3836	26.2671	26.0983	26.6201	26.1839	26.5554	26.7552	26.034	26.0669
377	A0A0J9YWL0	Absent in melanoma 1 protein	AIM1	22.0391	21.8108	20.5601	22.0243	21.8613	20.757	21.4623	21.4632	21.8009	22.2403	NA	21.6483
1092	E9PIR9	Absent in melanoma 1-like protein	AIM1L	NA	NA	NA	18.656	NA	NA	NA	NA	NA	NA	NA	NA
3437	Q12904	Aminoacyl tRNA synthase complex-interacting multifunctional protein 1;Endothelial monocyte-activating polypeptide 2	AIMP1	25.995	26.3979	25.7742	26.3657	26.2968	25.9269	26.0935	25.5923	26.4219	25.8946	25.5664	25.4134
3471	Q13155	Aminoacyl tRNA synthase complex-interacting multifunctional protein 2	AIMP2	22.4541	23.5247	22.7276	23.5219	23.5185	22.8387	22.618	23.4761	23.5916	23.1748	NA	23.5334
1863	O00170	AH receptor-interacting protein	AIP	24.7518	24.2831	23.7219	24.3782	24.349	24.1002	24.6911	24.3901	24.4103	24.5158	24.2501	24.1869
4742	Q96IF1	LIM domain-containing protein ajuba	AJUBA	NA	NA	NA	NA	NA	NA	20.4628	NA	NA	NA	NA	NA
2349	Q5T9B7	Adenylate kinase isoenzyme 1	AK1	24.1582	24.2542	23.5658	24.5036	24.5122	24.2464	24.4986	25.0791	24.8462	24.5474	24.232	24.8833
1373	F8W1A4	Adenylate kinase 2, mitochondrial;Adenylate kinase 2, mitochondrial;Adenylate kinase 2, mitochondrial, N-terminally processed	AK2	26.0589	25.3713	25.1117	25.5177	25.5801	25.4253	25.7835	25.655	25.8725	26.0075	25.3434	25.2893
5518	Q9UIJ7	GTP:AMP phosphotransferase AK3, mitochondrial	AK3	22.5498	22.3647	21.7916	22.8763	22.6034	22.7345	22.5957	22.8273	22.8808	23.0959	NA	22.7979
983	D3DQ64	Adenylate kinase 4, mitochondrial	AK4	23.5734	23.2395	22.2499	23.5804	23.687	23.7507	24.002	22.7053	23.8873	23.5923	22.9619	23.8844
4573	Q92667-2	A-kinase anchor protein 1, mitochondrial	AKAP1	NA	NA	NA	NA	NA	NA	NA	NA	20.9557	NA	NA	NA
1050	E7EMD6	A-kinase anchor protein 10, mitochondrial	AKAP10	NA	NA	NA	NA	NA	NA	NA	NA	NA	21.7927	NA	NA
3428	Q12802-4	A-kinase anchor protein 13	AKAP13	NA	NA	NA	NA	NA	NA	NA	NA	NA	NA	19.7949	NA
5576	Q9ULX6-2	A-kinase anchor protein 8-like	AKAP8L	22.3723	21.9584	NA	22.3739	22.2062	22.082	22.4418	22.2287	22.6328	NA	21.7204	21.8255
2559	P14550	Alcohol dehydrogenase [NADP(+)]	AKR1A1	26.7019	26.1419	25.7591	26.4263	26.4155	26.1544	26.7974	26.8098	26.5838	26.5658	26.0945	25.8502
2033	O43488	Aflatoxin B1 aldehyde reductase member 2	AKR7A2	24.8237	25.0374	24.3904	25.2555	25.068	24.6991	25.2123	25.225	25.109	25.4143	24.6246	25.1258
2549	P13716	Delta-aminolevulinic acid dehydratase	ALAD	NA	21.8266	NA	NA	NA	NA	NA	23.2638	NA	22.4676	21.8685	NA
1279	F5GXJ9	CD166 antigen	ALCAM	NA	NA	NA	23.8784	23.5846	22.7297	23.5132	NA	23.3127	NA	NA	NA
4278	Q8IZ83-3	Aldehyde dehydrogenase family 16 member A1	ALDH16A1	24.5863	24.1792	23.5924	24.7509	24.4088	24.4806	24.6078	24.3309	24.5021	24.4572	23.898	24.3281
3125	P54886-2	Delta-1-pyrroline-5-carboxylate synthase;Glutamate 5-kinase;Gamma-glutamyl phosphate reductase	ALDH18A1	26.2312	26.3424	25.613	26.5673	26.3923	26.0902	26.4233	26.5704	26.4375	26.3702	26.0258	25.7713
2383	P05091-2	Aldehyde dehydrogenase, mitochondrial	ALDH2	21.9913	NA	NA	22.8532	NA	NA	NA	NA	NA	22.515	NA	NA
1763	J3QRD1	Fatty aldehyde dehydrogenase	ALDH3A2	24.6169	24.1865	23.6971	24.4481	24.3768	24.1829	24.5849	24.6375	24.5405	24.2616	24.2423	24.4867
2762	P30038-3	Delta-1-pyrroline-5-carboxylate dehydrogenase, mitochondrial	ALDH4A1	26.5282	25.8963	25.7813	26.3419	26.336	26.2067	26.0473	25.9098	26.2971	26.1301	25.8056	26.1264
864	C9J8Q5	Succinate-semialdehyde dehydrogenase, mitochondrial	ALDH5A1	23.3482	22.5148	22.1799	23.2696	23.0831	22.7591	23.1365	23.3909	23.1224	23.205	22.7745	23.2942
3347	Q02252-2	Methylmalonate-semialdehyde dehydrogenase [acylating], mitochondrial	ALDH6A1	26.3969	26.3772	25.9731	26.6689	26.6406	26.5291	26.4496	26.7813	26.3997	26.2466	26.1105	26.308
2995	P49419-2	Alpha-aminoadipic semialdehyde dehydrogenase	ALDH7A1	26.809	26.5969	26.2708	26.7061	26.7557	26.5795	26.8572	26.9193	26.655	26.9929	26.3222	26.379
2982	P49189	4-trimethylaminobutyraldehyde dehydrogenase	ALDH9A1	27.3755	27.7001	27.1525	27.6455	27.5355	27.3046	27.4211	27.4637	27.6002	27.4065	27.1546	27.5769
2364	P04075	Fructose-bisphosphate aldolase A;Fructose-bisphosphate aldolase	ALDOA	30.6346	30.6976	30.4673	30.9432	30.8884	30.5344	30.7082	30.7401	30.7658	30.6395	30.3918	30.5831
2469	P09972	Fructose-bisphosphate aldolase C;Fructose-bisphosphate aldolase	ALDOC	25.3865	26.7007	26.0366	26.757	26.8408	26.2744	26.7053	26.3407	26.7252	26.3833	26.4817	27.2738
1773	K7EID2	Chitobiosyldiphosphodolichol beta-mannosyltransferase	ALG1	NA	NA	NA	NA	NA	NA	22.2242	22.4162	NA	NA	22.1089	NA
180	A0A096LP10	Putative bifunctional UDP-N-acetylglucosamine transferase and deubiquitinase ALG13	ALG13	NA	NA	NA	NA	25.4726	NA	NA	NA	NA	NA	NA	NA
5756	Q9Y673-2	Dolichyl-phosphate beta-glucosyltransferase	ALG5	22.1696	21.933	NA	21.8675	22.2349	NA	NA	22.3332	22.7646	22.0471	NA	22.5657
4029	Q6P6C2	RNA demethylase ALKBH5	ALKBH5	NA	NA	NA	21.1998	20.9986	20.8741	NA	NA	NA	NA	NA	NA
4179	Q86V81	THO complex subunit 4	ALYREF	26.1757	26.7385	25.9234	26.4848	26.0947	25.6637	25.6795	25.2198	25.8936	26.021	25.1604	25.4971
5550	Q9UKV5	E3 ubiquitin-protein ligase AMFR	AMFR	22.3922	NA	NA	22.1643	NA	NA	NA	NA	NA	22.0014	NA	NA
1464	H0Y360	AMP deaminase 2	AMPD2	NA	NA	NA	NA	NA	NA	NA	21.0106	NA	NA	NA	NA
5529	Q9UJX3-2	Anaphase-promoting complex subunit 7	ANAPC7	NA	NA	NA	NA	NA	NA	21.5651	21.9084	21.6011	NA	NA	NA
4245	Q8IWZ3	Ankyrin repeat and KH domain-containing protein 1	ANKHD1	22.9731	22.9932	22.4336	23.0749	22.9859	22.3955	22.9834	22.6418	23.3288	22.7056	22.6022	22.8278
4205	Q86XL3	Ankyrin repeat and LEM domain-containing protein 2	ANKLE2	NA	19.7444	NA	NA	NA	NA	NA	NA	NA	NA	NA	NA
920	C9JZ61	Ankyrin repeat domain-containing protein 53	ANKRD53	NA	NA	NA	NA	NA	NA	NA	NA	NA	21.4688	NA	NA
910	C9JU48	Ankyrin repeat domain-containing protein 54	ANKRD54	NA	NA	NA	NA	NA	NA	NA	NA	20.2345	NA	NA	NA
571	A0A3B3ISP1	Ankyrin repeat and SAM domain-containing protein 1A	ANKS1A	NA	NA	NA	NA	NA	NA	NA	NA	NA	NA	NA	19.6599
820	B8ZZS4	Ankyrin repeat and zinc finger domain-containing protein 1	ANKZF1	NA	NA	NA	NA	NA	NA	NA	NA	NA	21.0365	NA	NA
5267	Q9NQW6	Actin-binding protein anillin	ANLN	22.2863	NA	NA	21.8807	NA	21.389	NA	NA	NA	NA	NA	21.5998
1649	H7C3N6	Anoctamin;Anoctamin-10	ANO10	20.496	NA	20.6081	22.1057	21.825	NA	21.8172	22.0458	21.8768	NA	21.4878	21.8081
2869	P39687	Acidic leucine-rich nuclear phosphoprotein 32 family member A	ANP32A	26.1907	26.1205	25.7639	26.5297	26.5253	26.7889	26.0734	26.4464	27.0582	25.9131	26.1991	26.8271
4575	Q92688-2	Acidic leucine-rich nuclear phosphoprotein 32 family member B	ANP32B	23.1005	24.5152	23.601	24.5759	24.6628	24.5842	24.7605	24.782	24.6293	23.6846	24.453	24.5614
4943	Q9BTT0-3	Acidic leucine-rich nuclear phosphoprotein 32 family member E	ANP32E	25.4623	24.8482	24.2975	25.1441	24.9083	24.836	25.0296	24.8252	25.1561	24.9023	24.7895	24.5855
2367	P04083	Annexin A1;Annexin	ANXA1	22.1835	NA	NA	22.2649	21.3227	21.8683	22.5619	NA	22.3655	22.2152	NA	23.3764
3046	P50995-2	Annexin A11	ANXA11	26.0248	25.9305	25.433	26.0484	25.9432	25.9503	25.9635	25.6845	26.1899	25.7674	25.9315	25.7995
2421	P07355	Annexin A2;Annexin;Putative annexin A2-like protein	ANXA2	30.5057	30.894	30.5962	30.8792	30.7587	30.6211	30.8189	30.6931	30.9512	30.724	30.5592	30.3911
2532	P12429	Annexin A3;Annexin	ANXA3	24.5705	24.3362	23.7608	24.5648	24.1512	23.5893	23.7845	23.6011	24.3391	24.2461	23.9335	22.7965
2460	Q6P452	Annexin;Annexin A4	ANXA4	25.6786	25.2012	24.014	25.5821	25.3454	25.0109	25.6224	25.5816	25.7303	26.3018	25.0255	25.1643
2451	P08758	Annexin A5;Annexin	ANXA5	28.8328	29.0024	27.5581	29.2598	27.8378	27.7655	29.1361	29.4011	27.7144	28.779	28.9935	27.4997
2436	P08133	Annexin A6	ANXA6	30.1796	30.2879	29.6469	30.2819	30.1103	29.8839	30.1205	30.2962	30.2918	30.2436	29.9216	30.3387
1047	E5RK69	Annexin	ANXA6	21.7897	NA	NA	21.4258	21.801	21.2603	NA	NA	NA	NA	NA	23.1792
2639	P20073-2	Annexin A7	ANXA7	27.1245	27.323	26.804	27.4132	27.2956	27.1561	27.4446	27.1195	27.4588	27.1791	26.9877	26.8932
2211	O76027	Annexin A9	ANXA9	22.1291	22.8902	NA	23.0267	23.1277	22.4429	22.9777	23.2084	22.9046	NA	22.2566	22.6166
3418	Q10567-3	AP-1 complex subunit beta-1	AP1B1	25.6653	25.0182	24.918	25.3128	25.2537	25.1608	25.5543	25.6692	25.4029	25.041	25.2012	25.6674
2051	O43747	AP-1 complex subunit gamma-1	AP1G1	23.5201	23.5212	NA	23.894	23.7682	23.569	24.1161	24.6609	23.8803	23.7312	23.5154	23.9952
5775	Q9Y6Q5	AP-1 complex subunit mu-2	AP1M2	23.702	24.233	23.9206	24.8183	24.4336	NA	24.7632	25.9403	24.3334	NA	24.3379	23.4431
2311	O95782-2	AP-2 complex subunit alpha-1	AP2A1	24.3983	24.6892	23.7272	25.1179	24.81	24.0378	25.0127	25.1587	24.6568	25.0195	24.0922	24.1652
171	A0A087X253	AP-2 complex subunit beta	AP2B1	26.0975	26.3275	25.9006	26.7148	26.7347	26.3767	26.6746	26.8253	26.5208	26.0177	26.2328	26.7846
4682	Q96CW1-2	AP-2 complex subunit mu	AP2M1	24.0847	22.6267	21.6263	23.6382	23.4316	22.8974	23.9204	24.1332	23.5201	23.9348	23.4771	22.7689
1837	M0R0N4	AP-2 complex subunit sigma	AP2S1	21.9351	NA	NA	21.8113	21.7637	21.6016	NA	23.4338	22.1545	NA	23.0227	22.8571
1868	O00203-3	AP-3 complex subunit beta-1	AP3B1	24.8288	24.5656	24.2284	24.8058	24.8907	24.659	25.2588	25.2767	24.9183	24.2727	25.0452	25.2244
5657	Q9Y2T2	AP-3 complex subunit mu-1	AP3M1	23.1948	23.1847	22.6082	23.6275	23.5185	23.4345	23.7232	23.8128	23.7156	22.8689	23.5247	23.9647
4555	Q92572	AP-3 complex subunit sigma-1	AP3S1	NA	NA	NA	NA	NA	NA	NA	NA	NA	23.0479	22.2019	NA
2702	P25054	Adenomatous polyposis coli protein	APC	NA	NA	NA	NA	NA	NA	21.6837	NA	NA	NA	NA	NA
886	C9JIF9	Acylamino-acid-releasing enzyme	APEH	25.8921	25.8994	25.2265	25.9046	25.7814	25.5528	26.0787	25.8461	25.9918	25.8244	25.5239	25.4795
1424	G3V3M6	DNA-(apurinic or apyrimidinic site) lyase;DNA-(apurinic or apyrimidinic site) lyase, mitochondrial	APEX1	24.6287	23.756	22.9791	24.339	23.975	24.0152	24.0257	24.5131	24.585	24.3411	24.0895	24.9096
5036	Q9BZZ5-2	Apoptosis inhibitor 5	API5	25.8772	24.8859	24.6156	25.2284	25.4347	25.0348	25.6518	25.9132	25.6369	25.6573	25.3493	25.5101
4724	Q96GX9	Methylthioribulose-1-phosphate dehydratase	APIP	NA	NA	NA	NA	NA	NA	NA	NA	NA	22.1835	NA	NA
3381	Q06481-5	Amyloid-like protein 2	APLP2	NA	NA	NA	22.0919	21.7478	NA	NA	21.6146	22.1265	NA	NA	NA
5233	Q9HDC9	Adipocyte plasma membrane-associated protein	APMAP	24.4514	25.3953	24.8088	25.5238	25.731	25.3244	25.6664	25.679	25.5228	25.0761	25.5809	26.0226
4382	Q8NCW5-2	NAD(P)H-hydrate epimerase	APOA1BP	24.9815	24.6782	23.9735	25.0937	24.9118	24.6282	25.2024	25.2834	24.9078	24.9006	24.2397	24.4403
2358	P02649	Apolipoprotein E	APOE	23.3241	22.1569	21.6643	22.5994	22.655	22.0804	22.3931	22.2593	22.8547	22.8763	22.4696	22.587
1716	J3KQL8	Apolipoprotein L2	APOL2	NA	21.5249	NA	21.922	21.8792	NA	22.5444	22.6731	23.0013	NA	NA	22.1196
1644	H7C1U8	Apolipoprotein O	APOO	NA	23.4119	NA	23.5003	23.27	22.8728	NA	23.3486	23.1635	NA	22.6412	23.912
1157	E9PG40	Amyloid beta A4 protein;N-APP;Soluble APP-alpha;Soluble APP-beta;C99;Beta-amyloid protein 42;Beta-amyloid protein 40;C83;P3(42);P3(40);C80;Gamma-secretase C-terminal fragment 59;Gamma-secretase C-terminal fragment 57;Gamma-secretase C-terminal fragment 50;C31	APP	NA	NA	NA	NA	NA	NA	NA	21.7585	NA	NA	NA	NA
5542	Q9UKG1	DCC-interacting protein 13-alpha	APPL1	21.6357	22.581	22.0449	22.5808	22.4447	22.2099	NA	NA	22.7659	NA	22.1122	22.5807
2429	P07741	Adenine phosphoribosyltransferase	APRT	28.2074	27.955	27.5684	28.1144	27.9495	27.915	27.9773	27.433	27.8438	27.6815	27.7167	27.6678
2485	P10398	Serine/threonine-protein kinase A-Raf	ARAF	NA	NA	NA	NA	NA	NA	NA	NA	20.455	NA	NA	NA
2962	P48444	Coatomer subunit delta	ARCN1	26.2779	26.0353	25.7408	26.6562	26.2711	26.2164	25.9864	26.2187	26.5517	26.4767	25.6311	26.2343
3183	P84077	ADP-ribosylation factor 1;ADP-ribosylation factor 3	ARF1	25.9766	26.3358	25.9308	27.0289	26.7446	26.3442	25.9714	27.0952	26.3005	25.4416	25.9088	28.0145
2613	P18085	ADP-ribosylation factor 4	ARF4	23.5846	24.0041	NA	24.8278	24.4947	NA	24.9793	26.0439	24.9203	NA	24.66	25.7127
3303	P84085	ADP-ribosylation factor 5	ARF5	NA	NA	NA	NA	NA	NA	NA	NA	NA	21.676	NA	NA
3228	P62330	ADP-ribosylation factor 6	ARF6	NA	NA	NA	NA	NA	NA	NA	NA	23.7119	NA	NA	NA
4337	Q8N6T3	ADP-ribosylation factor GTPase-activating protein 1	ARFGAP1	23.2976	23.6665	22.8147	23.7123	23.7061	23.2974	23.4103	23.6404	23.6916	22.9373	23.2446	23.3421
4332	Q8N6H7	ADP-ribosylation factor GTPase-activating protein 2	ARFGAP2	25.0968	25.4319	24.5433	25.7658	25.3266	24.8569	25.2995	25.4308	25.3302	25.7283	24.6492	25.0036
5234	Q9NP61-2	ADP-ribosylation factor GTPase-activating protein 3	ARFGAP3	NA	NA	NA	NA	NA	NA	NA	NA	NA	22.4122	NA	NA
5765	Q9Y6D6	Brefeldin A-inhibited guanine nucleotide-exchange protein 1	ARFGEF1	25.8687	24.8941	24.5557	25.4435	25.1415	24.8732	25.8396	26.6564	25.7622	26.799	25.1299	25.2818
3095	P53367	Arfaptin-1	ARFIP1	24.4593	24.2253	23.1985	24.1707	23.8995	23.562	23.91	23.9216	24.1458	24.0355	23.3999	23.8739
157	A0A087X1E4	Arfaptin-2	ARFIP2	22.7804	23.2039	22.4413	23.3842	23.1079	22.7074	22.9257	22.9965	23.2691	23.5358	22.7351	23.0246
3393	Q07960	Rho GTPase-activating protein 1	ARHGAP1	26.5562	25.8246	25.4752	26.2671	26.048	25.8672	26.1748	26.7351	26.3314	26.1185	26.0416	25.8715
3969	Q68EM7-6	Rho GTPase-activating protein 17	ARHGAP17	NA	NA	NA	NA	NA	NA	NA	NA	21.2123	NA	NA	NA
4081	Q6ZUM4-3	Rho GTPase-activating protein 27	ARHGAP27	NA	NA	NA	NA	NA	NA	21.8545	22.3101	22.0277	NA	NA	21.5056
697	A7KAX9	Rho GTPase-activating protein 32	ARHGAP32	NA	NA	NA	NA	NA	NA	NA	20.5334	NA	NA	NA	NA
5295	Q9NRY4	Rho GTPase-activating protein 35	ARHGAP35	23.4488	23.9349	22.87	23.8851	23.8246	23.1296	23.3975	23.6846	23.9673	23.9876	22.8951	23.5131
3453	Q13017-2	Rho GTPase-activating protein 5	ARHGAP5	NA	NA	NA	NA	NA	NA	NA	20.7325	NA	NA	NA	NA
3079	P52565	Rho GDP-dissociation inhibitor 1	ARHGDIA	25.2093	26.7709	26.1635	26.6171	26.3633	26.0166	26.0233	26.1076	26.3504	25.8473	25.7101	27.2838
1302	F5H2R5	Rho GDP-dissociation inhibitor 2	ARHGDIB	22.2545	NA	NA	NA	NA	NA	22.4723	NA	NA	NA	NA	22.3407
4597	Q92888-3	Rho guanine nucleotide exchange factor 1	ARHGEF1	NA	NA	NA	NA	NA	NA	NA	NA	NA	23.8756	NA	NA
5406	Q9NZN5	Rho guanine nucleotide exchange factor 12	ARHGEF12	NA	NA	NA	20.507	NA	NA	NA	NA	NA	NA	NA	NA
3935	Q5VV41	Rho guanine nucleotide exchange factor 16	ARHGEF16	NA	NA	NA	21.8482	21.4835	21.4633	21.5833	21.8132	22.0097	NA	NA	NA
4610	Q92974-2	Rho guanine nucleotide exchange factor 2	ARHGEF2	23.293	NA	NA	23.0136	NA	NA	23.1457	22.4926	22.6711	23.6284	NA	NA
733	B1ALK7	Rho guanine nucleotide exchange factor 7	ARHGEF7	23.0942	NA	NA	NA	NA	NA	22.5392	22.0485	NA	22.3842	21.8608	21.6886
5718	Q9Y4X5	E3 ubiquitin-protein ligase ARIH1	ARIH1	NA	NA	NA	NA	NA	NA	NA	NA	NA	21.7336	NA	NA
775	B4DZG7	ADP-ribosylation factor-like protein 1	ARL1	NA	21.541	NA	NA	NA	NA	NA	NA	NA	NA	NA	NA
2844	V9GYD0	ADP-ribosylation factor-like protein 2	ARL2	NA	NA	NA	NA	NA	NA	21.9899	NA	NA	NA	NA	NA
2845	P36405	ADP-ribosylation factor-like protein 3	ARL3	25.8859	25.8608	25.2853	26.0634	25.6412	25.2857	26.1229	26.0721	25.316	25.539	25.664	25.4471
300	F5GYV5	ADP-ribosylation factor-like protein 6-interacting protein 4	ARL6IP4	NA	NA	NA	NA	NA	NA	NA	NA	NA	NA	NA	21.1039
2200	O75915	PRA1 family protein 3	ARL6IP5	NA	21.6412	NA	21.4829	22.0748	NA	21.8028	22.845	22.0036	NA	NA	22.7663
4660	Q96BM9	ADP-ribosylation factor-like protein 8A	ARL8A	NA	NA	NA	NA	NA	NA	22.987	NA	23.209	NA	NA	24.0641
5334	Q9NVJ2	ADP-ribosylation factor-like protein 8B	ARL8B	NA	NA	NA	NA	NA	NA	NA	NA	NA	23.7199	NA	NA
5337	Q9NVT9	Armadillo repeat-containing protein 1	ARMC1	22.4883	21.8806	NA	22.4634	22.0601	22.179	NA	22.2238	22.0964	22.9471	NA	22.3491
4223	Q8IUR7-8	Armadillo repeat-containing protein 8	ARMC8	NA	NA	NA	NA	21.4053	NA	NA	21.7344	NA	NA	21.389	NA
5490	Q9UH62	Armadillo repeat-containing X-linked protein 3	ARMCX3	NA	NA	NA	20.4781	20.1223	NA	21.1276	21.2751	NA	21.3199	20.2602	NA
5180	Q9H993	Protein-glutamate O-methyltransferase	ARMT1	24.0237	24.5578	23.9941	24.7154	24.7276	24.4241	24.0558	24.0521	24.4429	23.947	24.2789	24.5912
1965	O15143	Actin-related protein 2/3 complex subunit 1B	ARPC1B	25.1566	24.2398	23.8775	24.8376	24.9193	24.5787	24.4762	24.446	25.2108	24.6808	24.7097	24.888
1966	O15144	Actin-related protein 2/3 complex subunit 2	ARPC2	25.2716	24.9709	24.7186	25.4769	25.5151	25.2572	25.1899	25.4539	25.6475	25.2651	25.0428	25.5914
1967	O15145	Actin-related protein 2/3 complex subunit 3	ARPC3	23.4262	23.2118	22.2426	24.3472	24.0369	23.5172	23.6705	24.9573	23.9826	23.8023	23.5265	23.9748
1399	F8WCF6	Actin-related protein 2/3 complex subunit 4	ARPC4	25.4028	24.7202	24.5265	25.1303	25.0052	25.0076	25.5078	25.4592	25.309	25.3042	25.405	25.3534
1999	O15511	Actin-related protein 2/3 complex subunit 5	ARPC5	24.4149	24.0768	23.0004	23.6733	23.7234	23.7944	24.8798	24.6341	24.3447	24.6062	NA	23.7932
4901	Q9BPX5	Actin-related protein 2/3 complex subunit 5-like protein	ARPC5L	NA	NA	NA	22.3956	22.04	NA	22.7859	23.6082	NA	22.8874	NA	21.9401
2993	P49407-2	Beta-arrestin-1	ARRB1	22.0754	22.329	21.3173	22.7445	22.9065	22.4144	NA	22.8476	22.8063	22.5181	22.3643	22.6062
69	A0A087WVD4	Arsenite methyltransferase	AS3MT	23.436	22.6514	NA	23.0556	23.0381	22.9143	23.1793	23.0889	23.4638	23.0526	22.7726	23.2452
409	A0A1B0GTP7	Acid ceramidase;Acid ceramidase subunit alpha;Acid ceramidase subunit beta	ASAH1	23.5187	24.6363	23.6551	24.5953	24.5045	24.0841	24.566	24.8625	24.6869	24.3488	24.1514	25.149
5564	Q9ULH1	Arf-GAP with SH3 domain, ANK repeat and PH domain-containing protein 1	ASAP1	NA	NA	19.4106	NA	NA	NA	NA	NA	NA	NA	NA	NA
1324	F5H8F7	Set1/Ash2 histone methyltransferase complex subunit ASH2	ASH2L	NA	NA	NA	NA	NA	NA	NA	NA	21.207	NA	NA	NA
2373	P04424-3	Argininosuccinate lyase	ASL	22.9371	22.8654	NA	23.3044	NA	23.257	23.2663	23.4166	23.3561	22.7081	22.5284	23.0558
2300	O95671-2	N-acetylserotonin O-methyltransferase-like protein	ASMTL	NA	NA	NA	NA	NA	NA	19.8991	NA	NA	NA	NA	NA
2046	O43681	ATPase ASNA1	ASNA1	23.2856	24.0528	22.6455	24.1365	23.9951	23.2188	23.7708	24.1171	23.6177	23.8626	23.454	23.2383
2442	P08243-2	Asparagine synthetase [glutamine-hydrolyzing]	ASNS	25.1458	23.9737	NA	24.8753	24.6561	24.4115	25.2817	25.4467	25.3993	25.4667	24.6441	24.7233
3427	Q12797-10	Aspartyl/asparaginyl beta-hydroxylase	ASPH	NA	NA	NA	NA	NA	NA	NA	NA	NA	22.1894	NA	NA
5032	Q9BZE9	Tether containing UBX domain for GLUT4	ASPSCR1	21.903	21.9391	NA	NA	22.3424	21.8027	22.4305	NA	22.6012	NA	NA	22.4502
2351	P00966	Argininosuccinate synthase	ASS1	27.4037	26.6234	26.2995	27.1771	27.0787	27.0512	27.3406	27.4948	27.4906	27.4195	27.0518	27.365
4368	Q8NBU5	ATPase family AAA domain-containing protein 1	ATAD1	NA	22.5851	NA	21.8554	21.5161	20.4916	NA	NA	21.5798	NA	NA	21.736
5333	Q9NVI7-2	ATPase family AAA domain-containing protein 3A;ATPase family AAA domain-containing protein 3B	ATAD3A	21.8641	22.5896	21.4965	22.525	22.1434	NA	22.6899	22.6927	22.2218	22.1669	NA	22.0228
1107	E7EVC7	Autophagy-related protein 16-1	ATG16L1	NA	NA	NA	NA	NA	NA	NA	NA	NA	20.4104	NA	NA
5308	Q9NT62	Ubiquitin-like-conjugating enzyme ATG3	ATG3	24.8544	23.506	22.7452	24.0936	23.868	23.6844	24.5038	24.4219	24.3219	24.4896	23.7009	23.2262
5714	Q9Y4P1	Cysteine protease ATG4B	ATG4B	NA	NA	NA	NA	NA	NA	NA	NA	21.239	NA	NA	NA
504	A0A2R8Y718	Autophagy protein 5	ATG5	NA	NA	NA	NA	NA	NA	NA	NA	NA	21.0806	NA	NA
2275	O95352-3	Ubiquitin-like modifier-activating enzyme ATG7	ATG7	23.2074	NA	NA	NA	NA	NA	NA	NA	NA	22.3274	NA	NA
2795	P31939	Bifunctional purine biosynthesis protein PURH;Phosphoribosylaminoimidazolecarboxamide formyltransferase;IMP cyclohydrolase	ATIC	28.0364	27.8987	27.6415	28.054	28.0227	27.9597	28.0124	28.2066	28.0891	27.8771	27.9778	27.9778
4419	Q8NHH9-2	Atlastin-2	ATL2	NA	NA	NA	20.2026	NA	NA	20.6939	NA	NA	21.1832	NA	NA
3976	Q6DD88	Atlastin-3	ATL3	24.3234	25.0283	23.7524	24.962	24.6988	24.7376	24.4785	24.4759	24.4995	24.3327	24.0155	24.8223
1034	E5RGN3	Copper transport protein ATOX1	ATOX1	24.4311	24.6628	24.0634	25.0557	24.9885	24.6616	24.7901	24.4852	25.1002	24.3526	24.9053	24.9488
5229	Q9HD20-2	Manganese-transporting ATPase 13A1	ATP13A1	21.5642	21.2961	NA	21.6888	NA	NA	21.8419	22.0436	21.9872	NA	NA	21.9028
2381	P05023-3	Sodium/potassium-transporting ATPase subunit alpha-1	ATP1A1	27.0561	27.6703	27.3056	27.6687	27.5482	27.452	27.3188	27.3319	27.5734	26.9776	27.3176	27.885
2382	P05026-2	Sodium/potassium-transporting ATPase subunit beta-1	ATP1B1	22.7505	22.0841	NA	22.9584	22.5317	NA	22.3443	22.9351	22.7852	NA	22.0952	22.7206
3119	P54709	Sodium/potassium-transporting ATPase subunit beta-3	ATP1B3	22.3635	23.6541	NA	23.877	23.8808	24.2317	23.3017	NA	23.9706	NA	23.0698	24.2681
2587	P16615-5	Sarcoplasmic/endoplasmic reticulum calcium ATPase 2	ATP2A2	27.08	27.3973	26.9242	27.0744	27.2739	27.2058	27.053	27.0833	27.197	26.6076	26.8672	27.5926
2637	P20020-6	Plasma membrane calcium-transporting ATPase 1;Calcium-transporting ATPase	ATP2B1	22.7954	22.6367	21.7593	22.9723	22.4632	21.939	22.7979	22.6484	23.3582	23.227	21.7739	22.3219
780	B4E2Q0	Calcium-transporting ATPase;Calcium-transporting ATPase type 2C member 1	ATP2C1	NA	21.8299	20.7511	21.5597	21.0937	NA	21.8306	21.6667	NA	21.5231	21.3846	21.1241
2709	P25705	ATP synthase subunit alpha, mitochondrial	ATP5A1	30.3533	30.5347	30.4214	30.4759	30.6259	30.6648	30.4303	30.4066	30.484	30.1499	30.4477	30.6853
2402	P06576	ATP synthase subunit beta, mitochondrial;ATP synthase subunit beta	ATP5B	30.6774	30.814	30.6325	30.7058	30.7038	30.5919	30.7636	30.6206	30.7134	30.9831	30.4932	30.4361
2848	P36542-2	ATP synthase subunit gamma, mitochondrial	ATP5C1	25.8284	26.5028	26.1407	26.6436	26.8952	26.4443	26.3016	26.5284	26.5618	25.6294	25.8708	26.9183
2769	P30049	ATP synthase subunit delta, mitochondrial	ATP5D	NA	NA	NA	NA	24.1322	NA	NA	NA	NA	NA	NA	25.1964
3145	P56381	ATP synthase subunit epsilon, mitochondrial;ATP synthase subunit epsilon-like protein, mitochondrial	ATP5E	23.9922	22.7991	22.3991	24.3197	23.8933	23.7227	23.6191	23.0094	24.1859	24.1194	23.4213	23.2986
2696	Q5QNZ2	ATP synthase F(0) complex subunit B1, mitochondrial	ATP5F1	26.7265	26.287	25.6289	26.9865	26.9132	26.1057	26.552	27.1467	26.6159	26.6682	26.4197	26.4644
2206	O75947	ATP synthase subunit d, mitochondrial	ATP5H	26.7486	26.6348	26.0623	26.6515	26.6533	26.6105	26.9119	27.0686	27.0649	27.4702	26.5696	27.0787
3146	P56385	ATP synthase subunit e, mitochondrial	ATP5I	26.8611	25.7698	25.9134	26.2786	26.1211	26.0728	27.2269	26.5453	26.9163	26.8972	26.4515	25.9925
2624	P18859	ATP synthase-coupling factor 6, mitochondrial	ATP5J	23.6371	25.4143	24.3607	25.488	24.8661	24.434	24.6295	24.9344	24.7113	25.6332	23.1492	25.4439
3142	P56134-3	ATP synthase subunit f, mitochondrial	ATP5J2	23.9671	23.8339	NA	23.5762	NA	NA	24.5245	25.7089	24.2583	23.0882	24.1439	24.5468
588	E9PN17	ATP synthase subunit g, mitochondrial	ATP5L	25.4451	26.0063	25.4707	26.1087	26.3457	26.1211	26.502	26.4304	26.2919	25.7553	26.0299	26.1663
2957	P48047	ATP synthase subunit O, mitochondrial	ATP5O	28.1994	27.2592	27.2337	27.7574	27.8143	28.0363	27.9916	28.0148	28.056	28.1778	27.9626	27.5358
4890	Q99766	ATP synthase subunit s, mitochondrial	ATP5S	NA	NA	NA	NA	NA	NA	NA	NA	21.5519	NA	NA	NA
5341	Q9NW81	ATP synthase subunit s-like protein	ATP5SL	NA	NA	NA	NA	NA	NA	20.5598	NA	NA	NA	NA	NA
3719	Q15904	V-type proton ATPase subunit S1	ATP6AP1	NA	NA	NA	NA	NA	NA	22.848	22.7016	NA	21.7469	NA	NA
412	A0A1B0GWD6	Renin receptor	ATP6AP2	22.2919	NA	NA	NA	NA	NA	NA	NA	22.6498	21.8418	NA	21.9768
4618	Q93050-1	V-type proton ATPase 116 kDa subunit a isoform 1;V-type proton ATPase subunit a	ATP6V0A1	23.4834	23.4431	22.6275	23.3901	23.2439	22.864	23.5927	23.4789	23.8033	23.4742	23.1405	23.3834
1284	J3QL14	V-type proton ATPase subunit d 1	ATP6V0D1	23.8838	23.8676	23.4688	24.0093	24.3082	23.8988	24.239	24.6568	24.3306	24.2348	24.0518	24.397
2864	P38606	V-type proton ATPase catalytic subunit A	ATP6V1A	26.6135	26.0553	25.8134	26.4504	26.4389	26.1397	26.598	26.7753	26.5885	26.9132	26.2882	25.8893
2654	P21281	V-type proton ATPase subunit B, brain isoform	ATP6V1B2	25.9197	26.0915	25.6393	26.2048	26.1338	25.8898	25.8757	25.7547	26.0383	25.6622	25.5282	26.1018
2655	P21283	V-type proton ATPase subunit C 1	ATP6V1C1	24.6942	24.0282	23.7817	24.5257	24.5879	24.4681	24.8827	25.3496	24.7468	25.2351	24.3903	24.5337
5735	Q9Y5K8	V-type proton ATPase subunit D	ATP6V1D	22.6308	22.9668	22.0868	23.2409	23.2563	NA	23.0421	23.2136	23.4013	22.4889	NA	22.0447
2849	P36543	V-type proton ATPase subunit E 1	ATP6V1E1	24.9392	25.6147	24.7066	25.9955	25.6975	25.536	25.4839	25.7148	25.4536	25.5245	25.1666	24.5841
3750	Q16864	V-type proton ATPase subunit F	ATP6V1F	23	23.6971	22.976	23.9218	23.4989	NA	NA	NA	24.0473	24.0078	NA	NA
2149	O75348	V-type proton ATPase subunit G 1	ATP6V1G1	23.8903	24.3031	23.5376	24.4574	24.1119	23.8915	23.7126	24.0338	24.0676	25.1274	23.5843	24.013
5512	Q9UI12-2	V-type proton ATPase subunit H	ATP6V1H	23.5266	24.3095	22.8032	24.0396	23.5269	23.6869	23.9821	24.0143	24.0154	23.9167	23.1267	23.5255
706	H0YEW4	ATP synthase mitochondrial F1 complex assembly factor 1	ATPAF1	NA	NA	NA	NA	NA	NA	NA	21.8531	NA	NA	NA	NA
5517	Q9UII2	ATPase inhibitor, mitochondrial	ATPIF1	25.417	24.7049	24.2405	25.9138	25.3755	24.7924	25.2927	25.7883	25.7131	26.152	25.0484	24.9455
3114	P54253	Ataxin-1	ATXN1	23.9099	NA	NA	NA	NA	NA	NA	NA	NA	NA	NA	NA
5452	Q9UBB4-2	Ataxin-10	ATXN10	NA	22.4918	NA	22.8124	22.6254	NA	22.5669	23.0355	22.7511	NA	21.8843	23.4693
493	H0YH87	Ataxin-2	ATXN2	22.1441	NA	NA	22.7609	22.7476	22.2496	22.8288	22.3187	22.9888	NA	22.1146	22.224
4523	Q8WWM7	Ataxin-2-like protein	ATXN2L	24.8341	24.4799	24.4411	24.9403	24.5597	24.4191	25.2741	25.3233	24.9292	24.9842	24.6462	24.4821
156	G3V4U9	Ataxin-3	ATXN3	22.7027	22.1883	21.7722	22.7727	22.5054	22.1334	22.6939	22.677	23.2389	22.6521	22.6255	22.4083
5759	Q9Y679	Ancient ubiquitous protein 1	AUP1	21.6487	NA	NA	22.67	22.2547	NA	21.7814	22.094	22.1949	NA	NA	22.1923
877	C9JEV0	Zinc-alpha-2-glycoprotein	AZGP1	NA	NA	NA	NA	NA	NA	NA	20.9044	NA	NA	NA	NA
3198	P61769	Beta-2-microglobulin;Beta-2-microglobulin form pI 5.3	B2M	25.3784	25.3104	24.3337	26.3165	25.8038	25.3804	26.1201	26.6652	26.8604	26.8044	25.5942	25.4577
4606	Q92934	Bcl2-associated agonist of cell death	BAD	NA	NA	NA	NA	21.6604	NA	NA	NA	22.0226	NA	NA	NA
1770	J3QTA2	BAG family molecular chaperone regulator 1	BAG1	24.8313	NA	NA	NA	NA	NA	NA	23.4494	NA	NA	NA	NA
2315	O95816-2	BAG family molecular chaperone regulator 2	BAG2	NA	NA	NA	NA	NA	NA	NA	NA	NA	NA	20.7605	NA
2316	O95817	BAG family molecular chaperone regulator 3	BAG3	23.8875	24.3183	23.5192	24.1986	24.2625	23.839	24.4523	24.0456	24.65	24.0445	24.1843	24.2639
5555	Q9UL15	BAG family molecular chaperone regulator 5	BAG5	22.5175	22.9802	21.8395	22.7261	22.6072	22.1044	22.5641	22.1977	22.9185	22.7371	NA	22.2898
4443	Q8TBE0-3	Bromo adjacent homology domain-containing 1 protein	BAHD1	NA	NA	NA	NA	NA	NA	NA	NA	NA	NA	20.6672	NA
5620	Q9UQB8-5	Brain-specific angiogenesis inhibitor 1-associated protein 2	BAIAP2	23.118	22.9738	22.4742	23.3423	23.066	22.4307	23.7596	23.4543	23.3832	23.6466	22.7517	23.1368
5505	Q9UHR4	Brain-specific angiogenesis inhibitor 1-associated protein 2-like protein 1	BAIAP2L1	NA	NA	NA	NA	NA	NA	NA	NA	21.2911	NA	NA	NA
2173	O75531	Barrier-to-autointegration factor;Barrier-to-autointegration factor, N-terminally processed	BANF1	NA	24.7829	23.9911	24.599	24.646	23.9708	24.0754	24.1434	24.3417	23.8498	23.0247	23.8267
11	A0A024RCR6	Large proline-rich protein BAG6	BAT3	24.2308	25.2503	24.5849	25.2688	25.3302	24.7676	24.9714	24.75	25.0338	24.8272	24.5014	25.4281
3390	Q07812-5	Apoptosis regulator BAX	BAX	NA	NA	NA	NA	NA	NA	NA	NA	22.0307	NA	NA	NA
3042	P50895	Basal cell adhesion molecule	BCAM	24.042	25.2832	24.6317	25.5721	25.3122	24.9577	24.7779	25.1226	25.2398	24.2941	24.0343	24.6148
3061	P51572	B-cell receptor-associated protein 31	BCAP31	26.0943	25.378	25.0045	26.3755	26.0451	25.8553	26.181	26.1402	26.5753	26.3184	26.072	25.812
484	A0A2R8YFK2	Breast cancer anti-estrogen resistance protein 1	BCAR1	22.8568	22.5543	22.1838	22.7973	22.63	22.2683	NA	22.2499	23.0136	NA	21.9248	22.129
2189	O75815	Breast cancer anti-estrogen resistance protein 3	BCAR3	NA	NA	NA	NA	NA	NA	NA	NA	NA	21.5773	NA	NA
2202	O75934	Pre-mRNA-splicing factor SPF27	BCAS2	21.0027	22.4168	21.8682	22.5842	22.8945	NA	22.5371	NA	22.7449	22.0997	NA	NA
1822	K7ESE9	Breast carcinoma-amplified sequence 3	BCAS3	NA	NA	NA	NA	NA	NA	21.8356	NA	NA	21.7821	NA	NA
748	B3KSI3	Branched-chain-amino-acid aminotransferase;Branched-chain-amino-acid aminotransferase, mitochondrial	BCAT2	NA	21.7091	NA	21.759	21.3876	NA	NA	22.803	NA	NA	20.8917	NA
5435	Q9P287-4	BRCA2 and CDKN1A-interacting protein	BCCIP	NA	23.4458	NA	23.9115	23.1348	NA	23.4242	23.3088	23.3476	22.7476	NA	22.8793
1315	F5H5P2	2-oxoisovalerate dehydrogenase subunit alpha, mitochondrial	BCKDHA	21.7511	NA	NA	22.399	NA	NA	22.2186	22.3283	23.0571	23.0412	21.8067	23.2903
1597	H3BTL2	[3-methyl-2-oxobutanoate dehydrogenase [lipoamide]] kinase, mitochondrial	BCKDK	NA	NA	NA	NA	NA	NA	NA	21.135	NA	NA	NA	NA
3391	Q5QP56	Bcl-2-like protein 1	BCL2L1	NA	NA	NA	NA	NA	NA	NA	NA	NA	22.6705	NA	NA
36	A0A087WTL4	Bcl-2-like protein 13	BCL2L13	NA	NA	18.656	NA	NA	NA	NA	NA	NA	NA	NA	NA
1197	E9PK91	Bcl-2-associated transcription factor 1	BCLAF1	23.7107	22.8408	22.4106	23.153	22.171	22.2849	22.6578	NA	22.4489	22.7114	22.3362	22.5176
1129	E9PCG9	D-beta-hydroxybutyrate dehydrogenase, mitochondrial	BDH1	23.5148	23.1079	21.4501	23.5279	23.3933	23.1261	23.4081	24.201	23.2367	23.7974	23.4144	23.0051
4964	Q9BUT1	3-hydroxybutyrate dehydrogenase type 2	BDH2	NA	NA	NA	23.9438	23.9836	NA	NA	23.4691	23.7968	NA	23.6018	24.0403
1643	H7C1N3	BET1 homolog	BET1	NA	NA	NA	NA	NA	NA	NA	NA	20.8105	NA	NA	NA
1222	E9PMH5	Baculoviral IAP repeat-containing protein 2	BIRC2	NA	NA	NA	NA	NA	NA	20.7619	NA	NA	21.0539	NA	NA
468	A0A494C0S2	DNA repair protein complementing XP-G cells	BIVM	NA	NA	NA	NA	NA	NA	NA	NA	NA	20.7144	NA	NA
1818	K7ES02	Bleomycin hydrolase	BLMH	21.9659	NA	NA	22.4784	21.6024	NA	NA	23.5349	21.7855	22.1266	21.7472	21.5965
1459	G8JLQ3	Biogenesis of lysosome-related organelles complex 1 subunit 1	BLOC1S1	NA	NA	NA	21.9775	21.9034	NA	22.3822	22.521	22.5471	22.0188	22.0277	21.5156
4046	Q6QNY0	Biogenesis of lysosome-related organelles complex 1 subunit 3	BLOC1S3	NA	NA	NA	22.3609	NA	NA	NA	NA	NA	NA	NA	NA
5317	Q9NUP1	Biogenesis of lysosome-related organelles complex 1 subunit 4	BLOC1S4	NA	20.8798	NA	NA	NA	NA	NA	NA	NA	NA	NA	NA
3093	P53004	Biliverdin reductase A	BLVRA	26.5648	25.3224	25.4267	25.8449	25.9028	25.8279	26.034	25.9537	26.1944	25.9204	25.8204	26.1818
2765	P30043	Flavin reductase (NADPH)	BLVRB	25.7769	27.2123	26.0917	27.3668	27.095	26.6366	26.7442	26.9329	27.1302	26.658	26.3032	27.7006
1509	H0YBC7	BCL2/adenovirus E1B 19 kDa protein-interacting protein 3-like	BNIP3L	NA	NA	NA	NA	NA	NA	NA	NA	20.7164	NA	NA	NA
4135	Q7Z465	Bcl-2/adenovirus E1B 19 kDa-interacting protein 2-like protein	BNIPL	NA	NA	NA	21.1383	NA	NA	NA	NA	NA	NA	NA	NA
4744	Q96IK1	Biorientation of chromosomes in cell division protein 1;Biorientation of chromosomes in cell division protein 1-like 2	BOD1	NA	NA	NA	NA	NA	NA	NA	NA	20.7539	NA	NA	NA
4403	Q8NFC6	Biorientation of chromosomes in cell division protein 1-like 1	BOD1L1	NA	NA	NA	NA	NA	NA	NA	NA	20.6919	NA	NA	NA
5689	Q9Y3E2	BolA-like protein 1	BOLA1	NA	NA	NA	NA	NA	NA	NA	NA	22.1025	NA	NA	NA
5110	Q9H3K6	BolA-like protein 2	BOLA2	26.4637	25.5217	25.5767	25.979	25.9091	25.8735	26.4315	26.3033	26.4161	26.4614	26.1259	26.3129
4191	Q86WA6-2	Valacyclovir hydrolase	BPHL	NA	NA	NA	NA	NA	NA	NA	21.9575	NA	NA	NA	NA
2323	O95861-4	3(2),5-bisphosphate nucleotidase 1	BPNT1	26.329	26.0432	25.7921	26.3931	26.3718	26.315	26.6094	26.6164	26.4945	26.4179	26.1445	26.3928
5372	Q9NXR7	BRCA1-A complex subunit BRE	BRE	21.8859	NA	NA	NA	21.7516	NA	NA	22.2727	NA	NA	NA	NA
4533	Q8WY22	BRI3-binding protein	BRI3BP	21.9128	NA	NA	22.2706	NA	NA	NA	21.7549	NA	21.9333	NA	NA
4465	Q8TDN6	Ribosome biogenesis protein BRX1 homolog	BRIX1	NA	NA	NA	NA	NA	NA	NA	22.02	NA	NA	NA	NA
4499	Q8WUW1	Protein BRICK1	BRK1	22.2192	NA	NA	22.4852	21.8553	21.5395	NA	NA	22.6076	23.8389	NA	21.4861
3936	Q5VW32-2	BRO1 domain-containing protein BROX	BROX	23.8505	24.6322	23.5295	24.8033	24.4207	24.2287	24.3602	24.2164	24.5113	24.0681	23.9475	24.7601
3420	Q10589-2	Bone marrow stromal antigen 2	BST2	NA	NA	NA	NA	NA	NA	NA	NA	23.2232	NA	NA	NA
2640	P20290-2	Transcription factor BTF3	BTF3	24.5575	25.4519	24.5985	25.7302	25.057	24.5317	25.7625	26.0685	25.258	26.3995	23.9979	24.3807
4765	Q96K17	Transcription factor BTF3 homolog 4;Transcription factor BTF3	BTF3L4	NA	25.5488	25.2683	25.8903	25.5452	25.4834	25.5232	25.3035	25.6595	27.06	NA	25.4022
1768	J3QT28	Mitotic checkpoint protein BUB3	BUB3	24.5343	24.3209	23.6308	24.813	24.6507	24.3987	24.8687	25.1144	24.9908	24.2762	24.465	24.7434
3550	Q13895	Bystin	BYSL	NA	NA	NA	NA	NA	NA	NA	18.656	NA	NA	NA	NA
4100	Q7L1Q6-2	Basic leucine zipper and W2 domain-containing protein 1	BZW1	23.6082	NA	NA	23.5192	23.4657	23.1564	23.9436	24.1871	24.1936	NA	23.5283	23.7918
5767	Q9Y6E2	Basic leucine zipper and W2 domain-containing protein 2	BZW2	25.2854	24.3715	24.0268	24.8002	24.8162	24.5689	25.3096	25.7118	25.183	24.4542	25.0517	25.0237
3888	Q5T2E6-2	UPF0668 protein C10orf76	C10orf76	NA	NA	NA	NA	NA	NA	NA	NA	NA	21.5802	NA	NA
1220	E9PMC9	Protein EMSY	C11orf30	22.0304	21.2707	NA	21.5995	21.5121	NA	NA	NA	21.9584	21.9949	NA	NA
4633	Q96A22	Uncharacterized protein C11orf52	C11orf52	NA	NA	NA	NA	NA	NA	NA	NA	21.3906	NA	NA	NA
32	A0A087WT99	Ester hydrolase C11orf54	C11orf54	NA	NA	NA	21.8217	NA	NA	NA	NA	NA	21.2308	NA	NA
463	A0A1W2PRB8	Mediator of RNA polymerase II transcription subunit 17	C11orf54	24.6738	23.6947	23.1522	24.221	24.1089	23.9332	23.9854	23.8507	24.0569	24.1077	23.6063	23.3311
1218	E9PM92	Small acidic protein	C11orf58	22.8628	23.2998	23.2844	24.0543	24.0147	23.5239	23.2293	23.1571	24.1397	24.1609	22.9516	24.1703
5108	Q9H3H3-1	UPF0696 protein C11orf68	C11orf68	NA	NA	NA	NA	NA	NA	NA	NA	22.49	NA	NA	NA
121	A0A087WYW7	Protein Hikeshi	C11orf73	NA	NA	NA	NA	NA	NA	22.6614	NA	NA	NA	NA	NA
1248	E9PRG8	Uncharacterized protein C11orf98	C11orf98	24.5399	24.426	NA	24.4798	24.461	23.9302	23.9948	24.3359	24.2496	NA	23.4328	24.1052
5200	Q9HB07	UPF0160 protein MYG1, mitochondrial	C12orf10	25.714	26.1817	25.6176	26.1955	26.2911	26.125	26.5195	26.2143	26.4639	25.903	25.9919	25.8989
4348	Q8N999-3	Uncharacterized protein C12orf29	C12orf29	NA	NA	NA	NA	NA	NA	NA	22.1181	23.0071	NA	NA	22.7293
1280	F5GXW5	Protein C10	C12orf57	NA	NA	NA	NA	NA	NA	NA	NA	NA	21.8759	NA	NA
4126	Q7Z3D6-5	UPF0317 protein C14orf159, mitochondrial	C14orf159	NA	NA	NA	NA	NA	NA	NA	NA	NA	21.499	NA	NA
5627	Q9Y224	UPF0568 protein C14orf166	C14orf166	23.7126	24.6162	23.81	24.728	24.5023	24.226	24.2145	24.1545	24.2436	23.4281	23.844	24.4649
4498	Q8WUR7	UPF0235 protein C15orf40	C15orf40	NA	NA	NA	NA	NA	NA	21.0817	NA	NA	NA	NA	NA
4832	Q96S19	UPF0585 protein C16orf13	C16orf13	22.6194	22.0104	21.3738	23.0389	22.6707	22.3653	22.3951	22.8592	22.8334	23.0045	NA	21.8029
1368	F8W038	Chromatin complexes subunit BAP18	C17orf49	NA	NA	NA	NA	NA	NA	NA	NA	20.7914	NA	NA	NA
1771	J9JIC5	Protein Njmu-R1	C17orf75	NA	NA	NA	NA	NA	NA	NA	20.8762	NA	NA	NA	NA
4934	Q9BSJ5-3	Uncharacterized protein C17orf80	C17orf80	NA	NA	NA	NA	NA	NA	NA	NA	21.6122	NA	NA	NA
5349	Q9NWV4	UPF0587 protein C1orf123	C1orf123	22.3895	23.5504	NA	23.0671	23.0314	22.6168	23.522	22.9475	23.3379	NA	22.8434	23.4043
5122	Q9H425-2	Uncharacterized protein C1orf198	C1orf198	NA	NA	NA	NA	NA	NA	NA	NA	21.503	NA	NA	NA
3385	Q07021	Complement component 1 Q subcomponent-binding protein, mitochondrial	C1QBP	23.252	24.8209	24.0763	25.2035	24.371	23.613	24.4432	24.4527	24.7397	24.6511	24.1487	24.5667
1631	H7BZW1	UPF0769 protein C21orf59	C21orf59	22.0991	NA	NA	21.9156	21.3646	NA	21.7975	NA	22.26	NA	NA	21.9824
4213	Q86YS7	C2 domain-containing protein 5	C2CD5	NA	NA	NA	NA	NA	NA	NA	20.5777	NA	NA	NA	NA
4973	Q9BVC5	Ashwin	C2orf49	NA	NA	NA	NA	NA	NA	NA	21.1287	NA	NA	NA	NA
4512	Q8WVX3	Uncharacterized protein C4orf3	C4orf3	NA	NA	NA	22.8321	NA	NA	NA	NA	NA	23.909	NA	NA
901	C9JQV0	Uncharacterized protein C7orf50	C7orf50	NA	NA	NA	NA	NA	NA	NA	NA	21.3949	NA	NA	NA
553	A0A3B3IRR6	UPF0488 protein C8orf33	C8orf33	NA	NA	NA	NA	NA	NA	NA	21.3668	NA	NA	NA	NA
4957	Q9BUH6	Protein PAXX	C9orf142	22.0415	NA	NA	21.938	NA	NA	21.9301	NA	NA	NA	NA	NA
3904	Q5T6V5	UPF0553 protein C9orf64	C9orf64	NA	NA	NA	NA	NA	NA	NA	20.5468	NA	NA	NA	NA
2039	O43570-2	Carbonic anhydrase 12	CA12	25.6581	25.95	25.0397	26.6817	26.1502	25.7571	26.6533	26.9832	26.5176	26.334	25.6932	25.5405
2820	P35219	Carbonic anhydrase-related protein	CA8	21.2187	21.6317	20.2453	21.4453	21.4093	20.5842	21.9514	21.9947	21.7446	21.7581	21.354	21.534
5187	Q9H9S4	Calcium-binding protein 39-like	CAB39L	NA	NA	NA	21.997	21.1592	20.6954	21.2885	NA	21.6159	21.4001	NA	NA
5204	Q9HB71	Calcyclin-binding protein	CACYBP	26.9558	27.6816	27.0124	27.5196	27.3714	27.0448	27.0075	26.911	27.4097	27.3433	26.8096	27.236
1340	F8VPD4	CAD protein;Glutamine-dependent carbamoyl-phosphate synthase;Aspartate carbamoyltransferase;Dihydroorotase	CAD	23.8152	24.4709	23.8228	24.3563	24.3414	24.1923	24.2656	24.8698	24.2648	23.9721	23.9435	24.5265
167	A0A087X1W8	Cell adhesion molecule 1	CADM1	NA	21.6819	NA	21.9299	21.286	NA	NA	NA	NA	NA	20.7772	NA
2732	P27797	Calreticulin	CALR	29.5135	29.2969	28.8641	29.8619	29.447	29.2712	29.5977	28.8553	29.9027	29.5978	29.1567	28.5215
2062	O43852	Calumenin	CALU	25.3447	25.5873	25.237	25.3297	25.366	25.3219	25.2207	25.1174	25.6989	24.8658	25.2197	26.0909
3526	Q13555-9	Calcium/calmodulin-dependent protein kinase type II subunit gamma;Calcium/calmodulin-dependent protein kinase type II subunit beta	CAMK2G	21.8279	22.666	21.5789	22.8431	21.8899	22.1104	22.7572	22.6393	22.6372	22.538	21.5826	20.9105
4827	Q96RR4-5	Calcium/calmodulin-dependent protein kinase kinase 2	CAMKK2	NA	NA	NA	NA	NA	NA	NA	NA	NA	20.6201	NA	NA
2979	P49069	Calcium signal-modulating cyclophilin ligand	CAMLG	NA	NA	NA	NA	NA	NA	NA	NA	20.0357	NA	NA	NA
3900	Q5T5Y3	Calmodulin-regulated spectrin-associated protein 1	CAMSAP1	NA	NA	NA	NA	NA	NA	NA	NA	24.9518	NA	NA	NA
5423	Q9P1Y5	Calmodulin-regulated spectrin-associated protein 3	CAMSAP3	22.9469	21.8688	21.5989	22.7295	22.9672	22.2029	23.0403	22.5717	22.8501	22.7817	22.3977	22.4062
4183	Q86VP6	Cullin-associated NEDD8-dissociated protein 1	CAND1	26.4997	27.219	26.6814	26.8809	26.9087	26.7463	27.0855	27.073	26.8235	26.3671	26.6876	27.2422
4509	Q8WVQ1-3	Soluble calcium-activated nucleotidase 1	CANT1	23.2753	24.0637	22.9104	23.8144	23.5541	22.984	23.9081	24.0027	24.1362	24.5216	22.8839	23.272
2733	P27824	Calnexin	CANX	24.6347	27.1545	25.6785	26.7003	26.4106	25.9006	26.339	27.0404	26.4554	25.6972	25.6554	27.1342
3334	Q01518-2	Adenylyl cyclase-associated protein 1;Adenylyl cyclase-associated protein	CAP1	27.2496	28.12	27.1646	27.6784	28.0835	27.2454	26.9301	27.7054	27.4374	26.8754	26.8217	27.3105
2872	P40123	Adenylyl cyclase-associated protein 2;Adenylyl cyclase-associated protein	CAP2	25.5825	24.7904	24.4749	25.123	25.0287	24.8462	24.8871	25.135	25.2202	25.3338	24.5594	24.8728
2871	P40121	Macrophage-capping protein	CAPG	25.75	25.2633	24.6067	25.5094	25.2738	25.0376	25.0012	24.818	25.5259	25.5905	24.7746	25.1667
2423	P07384	Calpain-1 catalytic subunit	CAPN1	26.4962	26.7213	26.2496	26.6891	26.8362	26.6175	26.7629	26.9913	26.7584	26.3631	26.4976	26.9608
2603	P17655-2	Calpain-2 catalytic subunit	CAPN2	24.1427	23.826	23.3337	24.2254	24.1764	23.8622	24.2687	24.6223	24.2473	23.5774	23.2699	24.266
315	A0A0C4DGQ5	Calpain small subunit 1	CAPNS1	23.5546	24.7086	24.0231	25.5876	24.6007	23.9626	24.3654	25.2715	24.8752	24.1404	23.5092	25.0209
3582	Q14444-2	Caprin-1	CAPRIN1	26.0463	26.7436	26.2336	26.8273	26.9212	26.5936	26.3997	26.7015	26.8403	26.1006	26.347	27.0757
3091	P52907	F-actin-capping protein subunit alpha-1	CAPZA1	26.2059	25.6183	26.1105	26.6334	26.0605	26.1433	26.2439	25.9626	26.4604	25.5991	26.0034	25.9409
2952	P47755	F-actin-capping protein subunit alpha-2	CAPZA2	22.3998	24.2813	23.3001	23.8233	23.3704	22.6807	23.2314	24.5561	23.3197	24.4137	22.8184	23.8929
2953	P47756-2	F-actin-capping protein subunit beta	CAPZB	27.119	26.7842	26.3587	27.1045	26.7287	26.6793	26.9076	26.8583	27.0699	26.9548	26.719	26.8899
606	A0A494C0J4	Caspase recruitment domain-containing protein 14	CARD14	NA	19.0238	NA	NA	NA	NA	NA	NA	NA	NA	NA	NA
5661	Q9Y2V2	Calcium-regulated heat stable protein 1	CARHSP1	22.024	23.3574	22.4366	23.3076	23.2372	22.6515	NA	NA	NA	NA	NA	22.9575
4237	Q8IW45	ATP-dependent (S)-NAD(P)H-hydrate dehydratase	CARKD	22.1773	21.991	21.1016	22.4894	21.9603	22.0105	22.4258	22.3132	22.3151	22.1864	NA	22.2495
4201	Q86X55-1	Histone-arginine methyltransferase CARM1	CARM1	NA	NA	NA	23.2368	NA	NA	24.1289	NA	NA	NA	22.7614	NA
3002	P49589-3	Cysteine--tRNA ligase, cytoplasmic	CARS	25.1693	24.2051	24.1484	24.4087	24.7535	24.4567	24.6233	23.8079	24.8691	24.6842	24.8781	24.425
4024	Q6P4E1-5	Protein CASC4	CASC4	NA	NA	NA	22.468	NA	NA	NA	NA	NA	NA	NA	NA
1413	G3V169	Caspase;Caspase-1;Caspase-1 subunit p20;Caspase-1 subunit p10	CASP1	NA	NA	NA	NA	NA	NA	NA	NA	NA	21.3052	20.438	NA
708	C9JXR7	Caspase-3;Caspase-3 subunit p17;Caspase-3 subunit p12	CASP3	22.3981	NA	NA	NA	21.1444	NA	21.9867	21.3997	22.0573	NA	NA	NA
3132	P55210	Caspase-7;Caspase-7 subunit p20;Caspase-7 subunit p11	CASP7	23.0327	23.6018	23.1876	24.0162	24.0348	23.0493	23.6677	23.4909	24.0732	23.7797	23.1774	23.5222
226	E7EQ01	Caspase-8;Caspase-8 subunit p18;Caspase-8 subunit p10	CASP8	21.9448	21.608	NA	NA	NA	NA	22.9804	23.0998	22.6831	22.2728	NA	21.8963
2649	P20810-9	Calpastatin	CAST	22.7645	23.9599	23.1096	23.9533	23.6384	23.5041	23.4451	23.9139	23.992	23.8742	23.1885	23.9972
2361	P04040	Catalase	CAT	26.6896	26.8923	25.7357	27.3506	27.323	26.1352	26.9435	27.1818	27.3972	27.1354	26.9368	26.3986
2576	P16152	Carbonyl reductase [NADPH] 1	CBR1	26.9279	27.4752	26.7328	27.4012	27.3093	27.0136	27.1562	27.2199	27.1692	27.0891	26.6433	27.0276
2192	O75828	Carbonyl reductase [NADPH] 3	CBR3	23.4971	NA	NA	23.1909	NA	NA	24.9453	24.3723	NA	NA	23.0004	NA
3475	Q13185	Chromobox protein homolog 3	CBX3	25.0197	25.1481	24.6872	25.0965	25.3266	24.9889	24.8078	24.8079	25.3468	24.5774	24.8524	25.5859
1872	O00257	E3 SUMO-protein ligase CBX4	CBX4	NA	NA	NA	18.9846	NA	NA	NA	NA	NA	NA	NA	NA
4016	Q6P1N0-2	Coiled-coil and C2 domain-containing protein 1A	CC2D1A	NA	NA	NA	NA	NA	NA	NA	22.2011	NA	NA	NA	NA
4248	Q8IX12-2	Cell division cycle and apoptosis regulator protein 1	CCAR1	24.2333	24.38	23.82	24.7722	24.5257	24.3875	24.1684	24.0059	24.4515	23.6303	24.2552	24.6557
4291	Q8N163	Cell cycle and apoptosis regulator protein 2	CCAR2	25.5181	25.5758	25.3027	25.8419	25.7125	25.4069	25.682	25.7387	25.6781	25.6596	25.451	25.4368
4066	Q6YP21-3	Kynurenine--oxoglutarate transaminase 3	CCBL2	24.7915	24.8688	24.1186	25.0048	24.7901	24.443	25.0698	24.8732	25.0506	24.7475	24.5372	24.5024
1719	J3KR35	Coiled-coil domain-containing protein 12	CCDC12	23.9632	NA	NA	24.0622	23.3062	NA	23.5736	22.8954	23.2102	23.6501	22.6465	23.477
4679	Q96CT7	Coiled-coil domain-containing protein 124	CCDC124	23.6925	23.5927	22.6368	23.9356	23.7387	23.4807	23.4465	23.2919	23.8744	23.6871	22.8804	23.061
4755	Q96JG6-3	Coiled-coil domain-containing protein 132	CCDC132	NA	NA	NA	NA	NA	NA	NA	21.0012	NA	NA	NA	NA
5142	Q9H6E4	Coiled-coil domain-containing protein 134	CCDC134	NA	NA	NA	NA	NA	NA	NA	NA	21.9337	NA	NA	NA
2115	O60826	Coiled-coil domain-containing protein 22	CCDC22	23.3097	23.0777	22.733	23.8616	23.3267	23.3023	23.5652	23.2392	23.5947	23.421	22.936	23.0817
4195	Q86WR0-2	Coiled-coil domain-containing protein 25	CCDC25	NA	NA	NA	21.5638	NA	NA	NA	NA	NA	NA	NA	NA
4634	Q96A33	Coiled-coil domain-containing protein 47	CCDC47	24.9925	24.1234	23.4139	24.4505	24.2304	24.2517	24.3628	24.6416	24.3236	24.2554	23.8808	24.1913
4233	Q8IVM0-2	Coiled-coil domain-containing protein 50	CCDC50	20.7177	NA	NA	20.9717	NA	NA	21.12	21.2039	21.4198	21.66	20.2901	NA
4700	Q96ER9-2	Coiled-coil domain-containing protein 51	CCDC51	NA	NA	NA	NA	NA	NA	NA	21.3265	NA	NA	NA	NA
1289	F5GZ97	WASH complex subunit CCDC53	CCDC53	NA	NA	NA	NA	NA	NA	NA	21.7469	21.2772	NA	NA	NA
898	C9JQ41	Coiled-coil domain-containing protein 58	CCDC58	NA	23.2097	NA	23.6111	22.9249	NA	22.7966	22.4801	22.9305	22.6153	22.3097	22.1954
3726	Q16204	Coiled-coil domain-containing protein 6	CCDC6	26.0209	26.2668	26.0187	26.1564	26.1184	25.7817	25.8707	25.6003	26.1182	25.8817	25.3023	25.9644
479	A0A2R8Y2X6	Bicaudal D-related protein 2	CCDC64B	NA	NA	NA	NA	NA	NA	NA	NA	22.1709	NA	NA	NA
684	A6NKD9	Coiled-coil domain-containing protein 85C	CCDC85C	NA	NA	NA	NA	NA	NA	NA	20.9626	NA	NA	NA	NA
5143	Q9H6F5	Coiled-coil domain-containing protein 86	CCDC86	NA	NA	NA	NA	NA	NA	NA	NA	21.4243	NA	NA	NA
1524	H0YF06	Coiled-coil domain-containing protein 90B, mitochondrial	CCDC90B	NA	NA	NA	NA	20.8117	NA	21.4154	NA	21.931	NA	NA	NA
1391	F8W9X7	Coiled-coil domain-containing protein 93	CCDC93	22.2361	NA	NA	NA	22.2947	NA	NA	22.3374	NA	22.6755	NA	NA
251	C9JUH3	Cerebral cavernous malformations 2 protein	CCM2	NA	NA	NA	NA	NA	NA	NA	23.9999	NA	NA	NA	NA
2563	P14635	G2/mitotic-specific cyclin-B1	CCNB1	NA	NA	NA	22.3813	NA	NA	NA	NA	21.2191	NA	NA	NA
1434	G3V5E1	Cyclin-K	CCNK	NA	NA	NA	NA	NA	NA	NA	NA	21.4646	NA	NA	NA
5535	Q9UK58	Cyclin-L1	CCNL1	NA	NA	NA	NA	NA	NA	NA	19.6189	NA	NA	NA	NA
1699	J3KNF4	Copper chaperone for superoxide dismutase;Superoxide dismutase [Cu-Zn]	CCS	22.9819	23.6491	22.4439	23.2765	23.2953	23.0126	23.1078	23.1839	23.6983	23.4695	23.3851	23.5102
3282	P78371	T-complex protein 1 subunit beta	CCT2	28.8534	28.6744	28.4389	28.8918	28.6967	28.6769	28.754	28.4205	28.8194	28.3712	28.5478	28.8314
2991	P49368	T-complex protein 1 subunit gamma	CCT3	27.6924	27.9175	27.5273	28.1071	27.8518	27.8117	28.1668	28.2728	27.9957	28.015	27.7714	27.7448
3045	P50991	T-complex protein 1 subunit delta	CCT4	27.959	28.1102	27.8592	28.4194	28.234	28.2114	28.1951	28.1198	28.3592	28.2457	27.8444	27.9926
2972	P48643	T-complex protein 1 subunit epsilon	CCT5	27.8202	27.57	27.534	27.7662	27.7941	27.8313	27.7402	27.7898	27.798	27.5663	27.6613	27.9643
2875	P40227	T-complex protein 1 subunit zeta	CCT6A	29.3164	28.7394	28.5813	29.0516	29.0176	28.7996	29.0979	28.8357	29.0413	28.8209	28.7201	28.4313
4894	Q99832	T-complex protein 1 subunit eta	CCT7	28.2282	27.9491	27.7202	28.0597	28.0579	27.8645	28.005	26.7399	28.0618	28.0893	27.6707	27.9712
3044	P50990	T-complex protein 1 subunit theta	CCT8	28.9138	28.5633	28.2938	28.8034	28.8115	28.6938	28.8625	29.1754	28.8578	28.8648	28.7383	28.7389
3311	P86791	Vacuolar fusion protein CCZ1 homolog;Vacuolar fusion protein CCZ1 homolog B	CCZ1	21.1238	NA	NA	21.8375	NA	NA	22.1192	NA	NA	22.1646	NA	NA
5734	Q9Y5K6	CD2-associated protein	CD2AP	23.9841	23.6037	23.0891	23.9081	23.8888	23.2959	23.8759	23.351	24.2045	24.2108	23.6202	23.6522
2283	O95400	CD2 antigen cytoplasmic tail-binding protein 2	CD2BP2	24.4865	24.3529	24.1791	24.1439	23.9149	24.0429	24.2038	24.4974	24.3472	24.6161	24.0658	24.1336
1996	O15446	DNA-directed RNA polymerase I subunit RPA34	CD3EAP	22.0933	NA	21.4873	NA	22.0776	NA	NA	NA	22.0502	NA	NA	21.8663
3403	Q08722	Leukocyte surface antigen CD47	CD47	22.787	23.3991	22.7745	23.9469	23.905	23.653	23.9821	21.895	23.9846	NA	24.1072	25.2026
5528	Q9UJX2-3	Cell division cycle protein 23 homolog	CDC23	NA	NA	NA	NA	NA	NA	20.482	NA	NA	NA	NA	NA
4425	Q8NHZ8	Anaphase-promoting complex subunit CDC26	CDC26	NA	NA	NA	NA	NA	NA	21.337	NA	NA	NA	NA	NA
1454	G5EA36	Cell division cycle protein 27 homolog	CDC27	24.2776	NA	23.1429	23.8312	23.6174	23.69	23.5893	23.372	23.6027	23.5244	22.9083	23.6116
3736	Q16543	Hsp90 co-chaperone Cdc37;Hsp90 co-chaperone Cdc37, N-terminally processed	CDC37	25.3989	25.7158	24.981	25.8684	25.5996	25.46	25.6494	26.0505	25.7069	25.8749	25.2261	25.6521
3166	P60953	Cell division control protein 42 homolog	CDC42	NA	22.1022	22.0809	23.5137	22.1867	23.1796	23.5105	23.8486	23.3658	23.7021	NA	22.3384
5113	Q9H3Q1	Cdc42 effector protein 4	CDC42EP4	NA	NA	NA	NA	NA	NA	22.0927	22.2899	NA	NA	NA	21.7974
4853	Q99459	Cell division cycle 5-like protein	CDC5L	23.679	24.0924	23.371	24.0564	23.9708	23.4588	23.988	23.8449	24.2262	23.9496	23.4102	23.7731
4011	Q6P1J9	Parafibromin	CDC73	22.3181	22.2316	21.1363	22.6762	21.8366	20.7447	22.2567	22.4488	22.1424	NA	21.5152	21.784
2535	P12830	Cadherin-1;E-Cad/CTF1;E-Cad/CTF2;E-Cad/CTF3	CDH1	25.2454	25.8678	25.3955	26.2991	25.4186	25.1917	25.7471	25.5421	25.9473	26.2241	24.8341	25.6577
2401	P06493	Cyclin-dependent kinase 1	CDK1	27.4734	27.5302	27.0277	27.4423	27.4592	27.297	27.2387	27.6904	27.4773	27.5284	27.343	27.1452
332	A0A0D9SEI3	Cyclin-dependent kinase 11B	CDK11B	NA	23.2157	NA	NA	23.5348	NA	NA	23.0703	NA	24.3223	21.4755	20.6369
3384	Q07002	Cyclin-dependent kinase 18	CDK18	NA	19.6715	NA	NA	NA	NA	NA	NA	NA	NA	NA	NA
1436	G3V5T9	Cyclin-dependent kinase 2	CDK2	22.2682	22.6459	NA	23.3552	22.6532	23.2218	23.3377	23.0597	23.2853	24.1872	21.4832	22.5145
1346	F8VYH9	Cyclin-dependent kinase 4	CDK4	NA	NA	NA	NA	NA	NA	NA	NA	NA	21.063	NA	NA
3318	Q00535	Cyclin-dependent-like kinase 5	CDK5	21.5269	20.9994	20.6598	21.6699	21.7349	21.3964	21.7703	21.8817	21.8869	22.1231	21.6302	22.1991
4752	Q96JB5	CDK5 regulatory subunit-associated protein 3	CDK5RAP3	23.7043	22.9262	22.5106	23.5846	23.5862	23.4326	23.4633	24.0969	23.5274	23.7126	23.1294	24.3615
3041	P50750	Cyclin-dependent kinase 9	CDK9	22.6355	NA	NA	NA	NA	NA	NA	NA	NA	22.7043	NA	NA
5373	Q9NXV6	CDKN2A-interacting protein	CDKN2AIP	21.817	NA	NA	22.2076	21.6268	21.509	NA	NA	22.2657	22.6631	NA	21.3158
5553	Q9UKY7	Protein CDV3 homolog	CDV3	27.9174	28.2176	27.7435	28.1661	27.0122	27.5686	26.7762	27.8108	28.1598	27.7934	27.6425	27.7668
5010	Q9BXW7-2	Cat eye syndrome critical region protein 5	CECR5	NA	21.7973	NA	23.0574	NA	NA	22.593	22.4529	22.7097	NA	NA	23.2517
1453	G5EA30	CUGBP Elav-like family member 1	CELF1	23.5692	22.7558	22.1527	23.4227	22.8409	22.4364	NA	23.0757	22.0121	23.5135	NA	22.4763
1717	J3KQR7	Centrosomal protein of 170 kDa protein B	CEP170B	NA	NA	NA	NA	NA	NA	NA	NA	NA	21.1203	NA	NA
4713	Q96G23	Ceramide synthase 2	CERS2	24.9205	25.5182	24.3367	25.6808	25.2386	25.1414	25.1598	24.6719	25.2892	25.2972	23.6709	24.4624
5477	Q9UEE9	Craniofacial development protein 1	CFDP1	21.9939	NA	NA	22.3536	NA	NA	22.1717	22.1355	NA	22.3593	22.001	21.3883
2688	P23528	Cofilin-1	CFL1	28.789	28.3531	27.9925	28.2349	28.1982	28.0053	27.8373	30.0153	28.0383	29.6843	27.6892	29.1636
5635	Q9Y281	Cofilin-2	CFL2	21.9567	22.8059	20.861	NA	NA	22.1157	NA	NA	21.937	NA	NA	NA
5446	Q9P2M7	Cingulin	CGN	25.3239	25.2471	24.306	25.3172	25.113	24.8393	25.1228	25.1565	25.3447	25.0811	24.864	24.734
905	C9JRZ6	MICOS complex subunit MIC19	CHCHD3	NA	24.0225	23.5077	24.3332	24.2671	NA	24.7147	NA	24.7833	NA	24.0833	NA
310	A0A2R8Y425	Chromodomain-helicase-DNA-binding protein 4	CHD4	23.9605	24.2998	22.2343	23.7925	23.7522	24.1033	24.6993	24.6174	24.8168	24.1683	24.1414	23.8328
1742	J3QK89	Calcium homeostasis endoplasmic reticulum protein	CHERP	22.954	NA	NA	23.2157	22.7399	22.7451	23.176	23.014	23.2451	23.3959	22.9164	NA
1350	F8VUA2	Charged multivesicular body protein 1a	CHMP1A	25.7169	NA	NA	24.8662	24.4114	24.6051	24.679	25.345	24.6792	25.5473	NA	24.376
2042	O43633	Charged multivesicular body protein 2a	CHMP2A	22.9789	23.1537	22.1871	23.4129	23.0502	22.3387	23.167	23.2727	22.7703	22.8555	22.0357	22.3885
838	C9J0A7	Charged multivesicular body protein 2b	CHMP2B	NA	NA	NA	22.7216	22.721	20.3076	NA	NA	NA	23.169	NA	NA
5690	Q9Y3E7-2	Charged multivesicular body protein 3	CHMP3	NA	NA	NA	NA	NA	NA	NA	22.6992	NA	22.0446	NA	NA
1253	E9PSI1	Charged multivesicular body protein 4a	CHMP4A	21.7788	22.1136	21.2016	22.0272	22.2042	NA	22.8531	22.0545	22.426	NA	21.7829	NA
5123	Q9H444	Charged multivesicular body protein 4b	CHMP4B	25.1589	24.0554	23.6839	25.1931	24.7518	24.5733	24.486	24.8432	25.1326	24.835	24.3092	23.7315
5409	Q9NZZ3	Charged multivesicular body protein 5	CHMP5	23.7573	23.982	23.9447	24.8254	24.4269	24.1513	23.8977	24.2333	24.4762	24.4084	23.6358	24.7833
4711	Q96FZ7	Charged multivesicular body protein 6	CHMP6	NA	NA	NA	NA	NA	NA	NA	21.388	NA	NA	NA	NA
4500	Q8WUX9	Charged multivesicular body protein 7	CHMP7	NA	NA	NA	20.8449	NA	NA	NA	NA	NA	NA	NA	NA
5497	Q9UHD1	Cysteine and histidine-rich domain-containing protein 1	CHORDC1	23.5216	24.4745	23.6868	24.653	24.5122	24.1872	24.2959	24.7007	24.6347	24.6126	23.5505	23.9812
4879	Q99653	Calcineurin B homologous protein 1	CHP1	NA	21.9524	NA	22.5015	NA	NA	NA	22.2517	22.2276	NA	NA	22.1664
1036	E5RGS9	Chromatin accessibility complex protein 1	CHRAC1	21.7583	22.0475	21.3558	21.9441	22.4061	22.0029	21.5028	22.0861	22.0667	22.1084	21.5362	21.7913
2474	P0CG12	Chromosome transmission fidelity protein 8 homolog isoform 2	CHTF8	NA	NA	NA	21.5964	NA	NA	21.3193	NA	NA	21.7988	NA	NA
3982	Q6FI81-3	Anamorsin	CIAPIN1	NA	NA	NA	22.0406	23.0418	NA	NA	NA	NA	NA	NA	NA
4893	Q99828	Calcium and integrin-binding protein 1	CIB1	NA	NA	NA	NA	NA	NA	NA	19.7863	NA	NA	NA	NA
3555	Q14011	Cold-inducible RNA-binding protein	CIRBP	24.8025	24.9737	23.957	24.9695	24.2193	23.9739	24.5093	24.1219	24.9318	25.4034	24.2678	23.7544
5393	Q9NZ45	CDGSH iron-sulfur domain-containing protein 1	CISD1	23.8326	23.5406	23.1332	24.4151	24.6715	23.9193	24.6013	24.4579	24.5186	23.8437	23.5787	24.2454
4328	Q8N5K1	CDGSH iron-sulfur domain-containing protein 2	CISD2	NA	21.3857	NA	NA	21.5642	NA	NA	22.1946	21.961	NA	NA	21.4584
2471	P0C7P0	CDGSH iron-sulfur domain-containing protein 3, mitochondrial	CISD3	23.1052	22.4112	NA	22.6633	23.0273	NA	NA	NA	NA	NA	22.4999	23.4668
1911	O14578	Citron Rho-interacting kinase	CIT	21.0676	NA	NA	21.5756	21.7438	20.9638	21.6415	21.7687	22.0246	21.6456	NA	21.7657
3386	Q07065	Cytoskeleton-associated protein 4	CKAP4	27.4939	27.7505	27.3342	27.6997	27.6612	27.6138	27.3478	27.2985	27.6993	27.1413	27.5398	27.9998
3554	Q14008-2	Cytoskeleton-associated protein 5	CKAP5	25.4266	25.3861	24.7441	25.6113	25.4755	25.2097	25.6644	25.8064	25.5938	25.5177	25.2072	25.3312
2533	P12532	Creatine kinase U-type, mitochondrial	CKMT1A	26.8931	27.9805	27.5984	27.8697	27.8084	27.8043	27.4292	27.5357	27.7322	27.1851	27.3007	28.1948
3174	P61024	Cyclin-dependent kinases regulatory subunit 1;Cyclin-dependent kinases regulatory subunit	CKS1B	19.9916	21.1993	NA	23.5941	22.8763	22.5333	22.664	23.1924	22.8452	22.367	NA	21.7092
2810	P33552	Cyclin-dependent kinases regulatory subunit 2	CKS2	NA	21.9302	NA	22.9437	22.4147	21.9528	22.1143	22.537	22.5864	NA	21.8648	22.2038
1028	E3W994	CLIP-associating protein 2	CLASP2	20.9079	20.9665	NA	NA	20.5621	NA	21.7347	21.5977	NA	21.5738	20.7917	20.6537
4837	Q96S66-4	Chloride channel CLIC-like protein 1	CLCC1	NA	NA	NA	NA	NA	NA	NA	20.9292	NA	NA	NA	NA
3067	P51798	H(+)/Cl(-) exchange transporter 7	CLCN7	NA	NA	NA	NA	NA	NA	NA	NA	NA	20.6892	NA	NA
2002	O15551	Claudin-3	CLDN3	NA	NA	NA	NA	NA	NA	NA	NA	NA	24.2239	NA	NA
1878	O00299	Chloride intracellular channel protein 1	CLIC1	28.7226	28.6567	28.3367	28.5903	28.4865	28.3415	28.5095	28.029	28.6796	28.2892	28.4263	28.2984
2320	O95833	Chloride intracellular channel protein 3	CLIC3	25.619	26.0708	25.5726	26.112	25.9817	25.6738	25.8044	25.757	25.8536	25.7184	25.2864	25.6246
5760	Q9Y696	Chloride intracellular channel protein 4	CLIC4	22.2452	21.7187	21.2192	22.221	22.0527	22.1585	22.3702	22.1106	22.4068	22.2885	22.2763	22.4468
3593	Q14677-3	Clathrin interactor 1	CLINT1	25.5578	25.8737	25.4	26.1528	26.1959	25.7873	25.7697	25.8809	26.115	25.5035	25.5783	26.0474
2783	P30622-2	CAP-Gly domain-containing linker protein 1	CLIP1	23.6207	22.5412	22.4206	22.9319	22.9338	22.892	22.6008	23.0746	23.3684	22.9974	22.5631	22.9672
4763	Q96JQ2	Calmin	CLMN	NA	NA	NA	21.2629	21.3571	NA	21.0483	21.2233	21.5771	NA	NA	21.0414
383	A0A1B0GW73	Ceroid-lipofuscinosis neuronal protein 6	CLN6	NA	NA	NA	NA	NA	NA	NA	NA	NA	20.9052	NA	NA
3111	P54105	Methylosome subunit pICln	CLNS1A	24.2706	23.4513	23.1739	24.2155	23.5876	22.9187	23.7025	23.5379	24.0473	24.2532	23.4121	23.7203
544	A0A2U3TZY2	Caseinolytic peptidase B protein homolog	CLPB	NA	NA	NA	NA	NA	21.606	NA	NA	NA	21.8873	NA	NA
1849	M0R208	ATP-dependent Clp protease proteolytic subunit;ATP-dependent Clp protease proteolytic subunit, mitochondrial	CLPP	23.3712	23.6232	22.7106	23.2566	23.1413	22.5797	23.311	24.1885	23.6256	23.4985	22.9264	23.1757
2329	O96005	Cleft lip and palate transmembrane protein 1	CLPTM1	22.7406	23.3255	22.0315	23.0308	22.9577	22.3334	23.0317	23.1118	23.2428	NA	21.8433	23.1498
1452	G5E9Z2	Cleft lip and palate transmembrane protein 1-like protein	CLPTM1L	NA	NA	NA	21.3913	NA	NA	21.0222	22.0393	NA	NA	NA	NA
2212	O76031	ATP-dependent Clp protease ATP-binding subunit clpX-like, mitochondrial	CLPX	23.8925	23.234	22.6862	23.6773	23.8027	23.4485	23.4389	23.4088	23.694	23.9742	23.4737	23.9019
2458	P09496-2	Clathrin light chain A	CLTA	24.4946	25.2378	24.457	25.0522	25.0745	24.741	25.1392	25.5672	25.5355	25.4071	24.732	24.8296
2459	P09497-2	Clathrin light chain B	CLTB	24.0916	24.0831	23.5555	24.5156	24.3232	24.1716	24.4889	24.69	24.9055	24.8556	24.1267	24.8033
75	A0A087WVQ6	Clathrin heavy chain;Clathrin heavy chain 1	CLTC	28.8105	29.673	28.97	29.5894	29.7051	29.3498	29.4277	29.7925	29.5722	29.3653	29.191	29.7284
2500	P10909-4	Clusterin;Clusterin beta chain;Clusterin alpha chain	CLU	25.6681	25.8166	25.0902	25.5851	25.4846	25.281	25.6764	25.6317	25.616	25.4268	25.0557	25.2128
4414	Q8NFW8	N-acylneuraminate cytidylyltransferase	CMAS	21.418	22.8184	21.9004	23.3186	22.5793	22.2002	22.2044	23.2773	22.4644	22.0808	23.0269	23.6852
4690	Q96DG6	Carboxymethylenebutenolidase homolog	CMBL	22.2566	NA	21.7363	23.1274	23.0087	NA	21.884	22.7073	22.7342	NA	NA	23.5931
4156	Q7Z7K0	COX assembly mitochondrial protein homolog	CMC1	23.9357	23.1002	NA	23.7698	23.4631	NA	24.197	23.7518	24.0208	NA	23.8183	NA
2772	P30085	UMP-CMP kinase	CMPK1	21.9317	22.1795	NA	22.9677	22.7519	NA	22.9581	22.5124	22.782	NA	22.2435	22.6714
4297	Q8N1G2	Cap-specific mRNA (nucleoside-2-O-)-methyltransferase 1	CMTR1	22.805	22.71	21.4243	23.4052	23.1109	22.4204	23.6654	24.1671	23.4433	23.4408	22.7467	22.3455
4773	Q96KP4	Cytosolic non-specific dipeptidase	CNDP2	27.6448	27.3471	27.0855	27.5524	27.3872	27.3207	27.4375	27.2244	27.5058	28.5607	27.1652	27.2012
752	H3BVI6	Calponin;Calponin-2	CNN2	26.5215	25.9162	25.5061	26.282	26.0802	25.7759	26.157	25.5054	26.2586	26.3451	25.7822	25.5194
3676	Q15417	Calponin-3;Calponin	CNN3	27.1485	27.0972	26.7193	27.2357	27.2196	27.0107	26.8533	26.971	27.1196	26.9815	26.7237	26.898
4393	Q8NE01-2	Metal transporter CNNM3	CNNM3	NA	NA	NA	NA	NA	NA	NA	22.8182	NA	NA	NA	NA
4025	Q6P4Q7	Metal transporter CNNM4	CNNM4	21.5834	20.8322	NA	21.8079	21.8818	21.2667	22.3419	22.2571	21.7952	21.737	21.7131	20.7929
668	A5YKK6	CCR4-NOT transcription complex subunit 1	CNOT1	23.7312	23.4166	NA	24.1461	23.9021	23.9573	23.9606	24.092	23.8842	23.7522	23.6748	24.3232
2140	O75175	CCR4-NOT transcription complex subunit 3	CNOT3	22.4312	22.7244	NA	23.0291	22.2205	22.0412	22.7293	22.6909	22.5841	22.89	NA	22.1112
2461	P09543-2	2,3-cyclic-nucleotide 3-phosphodiesterase	CNP	22.9084	23.4604	22.5503	23.7511	23.7541	23.0423	23.6603	24.1858	23.9871	23.2914	23.1721	23.9208
1367	F8W031	Protein canopy homolog 2	CNPY2	25.0597	24.675	24.1938	24.9932	24.8127	24.6895	24.9925	24.7707	25.2824	24.8834	24.7839	24.9389
4938	Q9BT09	Protein canopy homolog 3	CNPY3	24.2399	23.4681	23.0582	23.8128	23.9913	23.7639	24.294	23.5446	24.4682	23.8808	23.5068	23.776
5654	Q9Y2R0	Cytochrome c oxidase assembly factor 3 homolog, mitochondrial	COA3	24.6018	24.1062	23.7088	24.5624	24.4897	24.2443	24.5012	24.1294	25.0006	23.7001	24.3774	25.406
5382	Q9NYJ1	Cytochrome c oxidase assembly factor 4 homolog, mitochondrial	COA4	NA	NA	21.418	22.5126	22.7338	NA	NA	NA	22.7399	NA	NA	NA
3841	X6R5Z6	Cytochrome c oxidase assembly factor 6 homolog	COA6	NA	NA	NA	21.7832	21.712	NA	NA	21.8495	NA	NA	21.3706	22.5984
4663	Q96BR5	Cytochrome c oxidase assembly factor 7	COA7	NA	NA	NA	NA	NA	NA	21.5353	21.5238	21.7518	NA	NA	21.9226
3457	Q13057	Bifunctional coenzyme A synthase;Phosphopantetheine adenylyltransferase;Dephospho-CoA kinase	COASY	25.2921	24.7563	24.4439	25.1605	25.4384	25.2387	25.4884	25.8568	25.427	25.5818	25.1723	25.0913
4487	Q8WTW3	Conserved oligomeric Golgi complex subunit 1	COG1	21.982	22.2884	NA	22.2054	22.0499	21.5511	22.2113	21.8793	22.477	22.435	NA	21.3842
799	B7Z2Y2	Conserved oligomeric Golgi complex subunit 2	COG2	NA	NA	NA	21.7984	NA	NA	21.0657	NA	21.0585	21.827	NA	NA
4751	Q96JB2	Conserved oligomeric Golgi complex subunit 3	COG3	21.1883	NA	NA	21.492	21.5199	21.1994	NA	21.653	21.76	21.4456	NA	21.2487
5184	Q9H9E3	Conserved oligomeric Golgi complex subunit 4	COG4	NA	NA	NA	NA	NA	NA	21.6728	NA	NA	NA	NA	NA
5603	Q9UP83-3	Conserved oligomeric Golgi complex subunit 5	COG5	NA	NA	NA	NA	NA	NA	NA	NA	NA	21.8796	NA	NA
5662	Q9Y2V7	Conserved oligomeric Golgi complex subunit 6	COG6	23.915	NA	NA	23.8109	24.0332	23.8306	23.7368	24.6933	23.8709	23.7761	NA	23.3086
3301	P83436	Conserved oligomeric Golgi complex subunit 7	COG7	22.7461	NA	NA	22.4315	22.5953	21.9832	23.0593	22.9935	22.8478	22.4525	22.222	22.1438
774	H3BQV3	Conserved oligomeric Golgi complex subunit 8	COG8	NA	NA	NA	NA	NA	NA	22.3638	NA	NA	NA	NA	NA
2862	P38432	Coilin	COIL	NA	NA	NA	NA	20.8771	NA	NA	NA	NA	NA	NA	NA
541	A0A2U3TZL3	Collagen type IV alpha-3-binding protein	COL4A3BP	22.8928	22.432	21.9602	NA	22.3616	NA	NA	NA	22.5529	NA	NA	NA
4360	Q8NBJ5	Procollagen galactosyltransferase 1	COLGALT1	22.8982	NA	NA	23.4666	23.0592	NA	23.2271	23.139	23.23	23.4061	NA	22.9694
4203	Q86X83-2	COMM domain-containing protein 2	COMMD2	NA	20.9108	NA	NA	NA	NA	NA	NA	NA	NA	NA	NA
5459	R4GMW6	COMM domain-containing protein 3	COMMD3	22.4782	20.5586	NA	21.6658	20.9676	NA	NA	22.8909	NA	22.8259	20.8152	NA
1560	H3BQF2	COMM domain-containing protein 4	COMMD4	NA	NA	NA	22.8241	NA	NA	22.2587	NA	NA	NA	NA	NA
5055	Q9GZQ3	COMM domain-containing protein 5	COMMD5	NA	NA	NA	NA	NA	NA	20.895	NA	NA	NA	NA	NA
722	B0QZ40	COMM domain-containing protein 6	COMMD6	21.5799	NA	19.7465	20.3542	20.4651	19.8839	NA	NA	21.2576	21.3137	NA	NA
5352	Q9NX08	COMM domain-containing protein 8	COMMD8	21.6924	NA	NA	21.1682	NA	NA	NA	22.0414	NA	21.7634	NA	NA
5410	Q9P000-2	COMM domain-containing protein 9	COMMD9	22.2044	22.4373	NA	22.9462	22.6344	22.1883	NA	23.2	23.1351	NA	22.0668	22.6597
2663	P21964-2	Catechol O-methyltransferase	COMT	24.0181	23.0842	22.8187	24.0831	24.0911	23.8778	24.3107	24.57	24.1751	24.4738	23.7613	24.0448
3105	P53621	Coatomer subunit alpha;Xenin;Proxenin	COPA	27.6019	27.9738	27.5884	27.7997	27.7753	27.6953	27.814	28.1109	27.8736	27.6391	27.5614	27.9404
3104	P53618	Coatomer subunit beta	COPB1	23.5407	25.1745	24.0582	25.0664	25.2994	24.887	24.4069	24.9134	24.828	23.1667	24.3928	25.6221
2836	P35606	Coatomer subunit beta	COPB2	26.579	27.1908	26.5222	27.1713	27.1037	26.8112	26.9739	27.319	26.8481	27.1569	26.5948	27.1154
1830	M0QXB4	Coatomer subunit epsilon	COPE	24.3672	25.9679	25.1936	26.0602	25.7343	25.0859	25.7591	25.8878	25.8125	25.6772	24.8722	24.5312
5758	Q9Y678	Coatomer subunit gamma-1	COPG1	26.1189	26.4986	26.1351	26.6369	26.5062	26.1902	26.3511	26.4866	26.5237	26.1345	26.1022	26.7353
5457	Q9UBF2	Coatomer subunit gamma-2	COPG2	21.9289	22.0448	NA	22.5583	22.1522	NA	22.8967	23.2994	NA	NA	21.7659	23.1972
5257	Q9NQ92	Coordinator of PRMT5 and differentiation stimulator	COPRS	22.082	NA	21.639	22.3093	22.1403	NA	22.0846	NA	22.8638	22.4414	21.2292	NA
3182	P61201	COP9 signalosome complex subunit 2	COPS2	23.2834	24.5602	23.5855	24.422	24.203	23.7447	24.0177	24.5498	24.0704	23.5107	23.6402	24.2807
5599	Q9UNS2-2	COP9 signalosome complex subunit 3	COPS3	23.2911	22.374	NA	23.3736	22.678	22.3759	23.2762	23.1881	23.7751	23.5774	22.8075	22.5249
4940	Q9BT78	COP9 signalosome complex subunit 4	COPS4	24.8908	24.8091	24.3504	25.5535	25.3344	25.076	25.2368	25.2421	25.3781	24.9659	24.6574	25.5828
4603	Q92905	COP9 signalosome complex subunit 5	COPS5	23.0987	21.9008	NA	22.4617	22.1842	22.2307	23.2004	23.2977	22.4666	22.4552	22.3203	22.5888
1048	E7EM64	COP9 signalosome complex subunit 6	COPS6	22.8167	NA	NA	23.2927	NA	NA	NA	23.7709	23.1777	NA	NA	23.643
5473	Q9UBW8	COP9 signalosome complex subunit 7a	COPS7A	NA	22.3996	NA	NA	NA	NA	NA	NA	NA	NA	NA	NA
1711	J3KQ34	COP9 signalosome complex subunit 7b	COPS7B	22.5995	NA	NA	NA	23.3911	23.024	NA	NA	23.4817	NA	NA	23.4283
1162	E9PGT6	COP9 signalosome complex subunit 8	COPS8	24.4996	24.738	24.2236	24.9917	24.839	24.4366	24.8965	24.5996	25.215	24.7363	24.4358	24.3942
1352	F8VVA7	Coatomer subunit zeta-1	COPZ1	26.0897	26.3651	25.7839	26.3453	25.9174	25.5496	25.9813	25.9293	26.0734	26.1386	25.2814	24.8324
1354	F8VVX6	2-methoxy-6-polyprenyl-1,4-benzoquinol methylase, mitochondrial	COQ5	NA	NA	NA	21.152	NA	NA	NA	NA	21.8164	NA	NA	21.26
5669	Q9Y2Z9-3	Ubiquinone biosynthesis monooxygenase COQ6, mitochondrial	COQ6	20.9725	NA	NA	NA	21.069	NA	NA	21.4519	NA	NA	NA	NA
1571	H3BNT2	Ubiquinone biosynthesis protein COQ9, mitochondrial	COQ9	NA	NA	NA	NA	NA	NA	NA	18.9898	NA	NA	NA	NA
4914	Q9BR76	Coronin-1B;Coronin	CORO1B	26.3509	27.719	25.7778	26.7782	26.5941	26.3637	27.3248	26.8711	26.6029	26.5012	26.517	26.4452
782	B4E3S0	Coronin;Coronin-1C	CORO1C	24.3651	23.6839	22.9878	24.0653	24.0642	24.0077	23.8346	23.9439	24.282	24.2299	23.857	23.6249
271	A0A0A6YYL4	Coronin;Coronin-7;Mitochondrial import inner membrane translocase subunit TIM16	CORO7	23.0889	22.2514	21.8554	22.8169	23.1461	22.6566	23.3354	23.1658	22.9508	23.0066	NA	22.4704
1605	H3BT58	Coactosin-like protein	COTL1	23.7979	NA	NA	23.3716	23.6127	23.4213	23.2495	24.0755	23.9389	23.7899	23.2972	24.0001
558	A0A3B3IRX1	Cytochrome c oxidase assembly protein COX15 homolog	COX15	NA	21.9557	NA	NA	NA	NA	NA	NA	NA	NA	NA	NA
3859	Q5RI15	Cytochrome c oxidase protein 20 homolog	COX20	22.5275	22.1388	NA	22.4439	22.0286	21.8084	22.6457	22.0779	22.8226	22.8208	22.543	22.0906
2541	P13073	Cytochrome c oxidase subunit 4 isoform 1, mitochondrial	COX4I1	25.3217	26.6744	25.9088	26.5843	26.4585	26.2574	26.3046	26.9285	26.5803	25.6517	26.1362	26.8481
2646	P20674	Cytochrome c oxidase subunit 5A, mitochondrial	COX5A	27.5448	25.6659	25.7686	26.958	26.31	26.7692	27.1519	27.0627	27.2019	27.0963	26.7553	26.5607
2491	P10606	Cytochrome c oxidase subunit 5B, mitochondrial	COX5B	27.2957	25.8942	26.0846	26.3725	26.4037	26.2987	26.9522	26.4428	26.7451	26.8323	26.6986	26.9368
2526	P12074	Cytochrome c oxidase subunit 6A1, mitochondrial	COX6A1	NA	NA	NA	NA	NA	NA	NA	NA	NA	23.6353	NA	NA
616	A0A494C160	Cytochrome c oxidase subunit 6B1	COX6B1	NA	NA	NA	22.882	NA	NA	23.0339	24.0419	23.3966	NA	NA	23.0665
2463	P09669	Cytochrome c oxidase subunit 6C	COX6C	24.3215	23.6697	23.0004	24.5699	24.4072	23.6396	24.328	24.3773	24.4834	24.1319	23.806	NA
1016	D6RIE3	Cytochrome c oxidase subunit 7A2, mitochondrial	COX7A2	26.1352	25.8378	25.249	26.0733	25.7831	25.4803	26.5364	26.0548	26.2259	26.104	26.2278	25.6059
1909	O14548	Cytochrome c oxidase subunit 7A-related protein, mitochondrial	COX7A2L	NA	NA	NA	NA	22.3643	NA	22.8907	NA	23.0552	NA	NA	22.8475
992	D6R9Z7	Cytochrome c oxidase subunit 7C, mitochondrial	COX7C	NA	NA	NA	23.1497	NA	NA	NA	NA	NA	NA	NA	NA
2207	O75976	Carboxypeptidase D	CPD	23.5381	23.2241	22.5046	23.5685	23.6692	23.1453	23.4835	23.756	23.4555	22.5502	22.3907	23.5776
813	E5RJM0	Cytoplasmic polyadenylation element-binding protein 4	CPEB4	NA	NA	NA	NA	NA	NA	NA	NA	23.4754	NA	NA	NA
721	B0QZ18	Copine-1	CPNE1	25.6117	25.7586	25.5662	26.178	26.0279	25.8396	25.8642	25.8181	26.1862	25.7854	25.757	25.8362
2132	O75131	Copine-3	CPNE3	25.2479	25.8567	25.4609	26.0664	26.1586	26.0242	26.0272	26.2922	26.023	25.2075	25.7278	26.3527
2850	P36551	Oxygen-dependent coproporphyrinogen-III oxidase, mitochondrial	CPOX	21.7856	22.246	21.7458	22.6419	22.3074	21.9563	22.1552	23.2936	22.443	23.0457	21.4492	21.715
4917	Q9BRF8-3	Serine/threonine-protein phosphatase CPPED1	CPPED1	NA	22.0541	NA	22.5866	23.0576	22.0363	22.3749	22.7628	22.6412	NA	NA	22.9067
1045	E5RJA8	Carboxypeptidase Q	CPQ	NA	21.074	NA	21.4208	21.1139	NA	21.3795	21.8011	NA	21.7061	NA	20.5443
1451	G5E9W3	Cleavage and polyadenylation specificity factor subunit 3	CPSF3	NA	NA	NA	20.7845	NA	NA	21.0392	NA	NA	20.9132	NA	NA
1408	F8WJN3	Cleavage and polyadenylation specificity factor subunit 6	CPSF6	24.2742	25.2963	24.5726	25.104	25.3384	24.2601	24.6607	25.051	25.0569	24.1129	23.8385	24.3361
1317	F5H669	Cleavage and polyadenylation specificity factor subunit 7	CPSF7	24.071	23.4333	23.3572	23.9174	23.7723	23.5257	23.8451	24.971	23.9747	24.3864	23.6839	23.4846
3031	P50416-2	Carnitine O-palmitoyltransferase 1, liver isoform	CPT1A	25.2116	25.0301	24.6428	25.4129	25.3541	25.3152	25.5927	25.9069	25.4189	25.1193	25.2435	25.41
2692	P23786	Carnitine O-palmitoyltransferase 2, mitochondrial	CPT2	24.7537	24.3063	23.7369	24.7099	24.39	24.1275	24.6975	24.9315	24.4737	24.2057	23.9954	24.4231
2751	P29373	Cellular retinoic acid-binding protein 2	CRABP2	29.3555	29.1133	28.6014	29.6266	29.6262	29.4847	29.3728	29.5581	29.4431	29.6621	28.9592	29.6114
2917	P43155-2	Carnitine O-acetyltransferase	CRAT	24.181	24.6576	24.2212	24.8796	24.8562	24.6249	24.3395	24.6818	24.724	24.0384	24.4926	24.7094
1397	F8WBY3	Cysteine-rich with EGF-like domain protein 1	CRELD1	22.1472	NA	NA	NA	NA	NA	NA	NA	22.4378	22.2971	21.881	NA
695	A6PWM2	Cysteine-rich with EGF-like domain protein 2	CRELD2	NA	NA	NA	NA	NA	NA	NA	NA	NA	22.2064	NA	NA
3028	P50238	Cysteine-rich protein 1	CRIP1	27.324	23.3313	24.2592	25.6285	25.0348	24.5127	25.45	24.9026	25.9438	27.5974	24.3535	NA
3092	P52943	Cysteine-rich protein 2	CRIP2	26.5116	27.6282	27.0195	27.4654	27.3383	26.9787	26.5911	26.9754	27.2676	26.9671	26.6536	27.2573
2938	P46108-2	Adapter molecule crk	CRK	NA	NA	NA	NA	NA	NA	NA	21.8299	NA	NA	NA	NA
2939	P46109	Crk-like protein	CRKL	24.5476	NA	NA	23.8194	24.5555	23.0474	24.0206	24.044	NA	24.3681	23.6105	25.0566
3849	Q5JY65	Crooked neck-like protein 1	CRNKL1	NA	22.3121	NA	21.9125	22.0323	21.9958	NA	22.3811	22.6848	NA	NA	22.4582
485	A0A2R8YFQ7	Lambda-crystallin homolog	CRYL1	NA	NA	NA	NA	NA	NA	NA	NA	NA	NA	20.6269	NA
3397	Q08257	Quinone oxidoreductase	CRYZ	25.4341	24.2303	23.815	24.9995	24.8517	24.529	25.1999	26.1043	25.1384	24.8979	25.0819	24.8442
2318	O95825	Quinone oxidoreductase-like protein 1	CRYZL1	22.6015	NA	NA	NA	22.2827	NA	22.8788	22.3548	22.6309	NA	NA	22.0582
760	B4DJV2	Citrate synthase;Citrate synthase, mitochondrial	CS	27.8717	28.0517	27.5783	27.2086	27.935	27.8544	28.0337	28.5959	27.9208	26.722	27.802	28.053
2175	O75534-2	Cold shock domain-containing protein E1	CSDE1	25.3658	25.0793	24.4328	25.3661	25.1441	25.0235	25.3453	25.0338	25.4513	25.268	25.0787	25.3984
3128	P55060-3	Exportin-2	CSE1L	26.2007	27.578	26.5913	27.688	26.6157	26.8529	26.2396	26.697	26.6749	27.1009	27.0648	27.6641
2893	P41240	Tyrosine-protein kinase CSK	CSK	24.11	22.9774	22.6116	23.4809	23.1841	22.9001	24.0494	24.1378	23.82	23.8476	23.2521	23.2405
2974	P48729-3	Casein kinase I isoform alpha	CSNK1A1	NA	NA	NA	22.9373	NA	NA	23.1377	24.0638	22.9989	NA	NA	NA
2975	P48730-2	Casein kinase I isoform delta	CSNK1D	NA	NA	NA	NA	NA	NA	NA	NA	19.6944	NA	NA	NA
521	A0A2R8YF43	Casein kinase II subunit alpha;Casein kinase II subunit alpha 3	CSNK2A1	24.3385	25.4773	24.9335	25.5025	25.323	25.0728	25.2077	25.5527	25.504	24.5398	24.587	25.3333
2634	P19784	Casein kinase II subunit alpha	CSNK2A2	NA	NA	NA	NA	NA	NA	NA	20.5598	NA	NA	NA	NA
3267	Q5SRQ6	Casein kinase II subunit beta	CSNK2B	23.78	24.5451	NA	24.4045	24.0435	23.1889	23.8955	24.7332	24.1803	24.3456	23.1655	23.2234
2656	P21291	Cysteine and glycine-rich protein 1	CSRP1	NA	NA	NA	22.4519	22.6504	NA	NA	NA	NA	NA	NA	NA
2366	P04080	Cystatin-B	CSTB	26.0382	25.6473	25.5434	25.8216	25.9955	25.7503	25.2541	25.3616	25.7939	25.2713	25.1752	26.0101
3371	Q05048	Cleavage stimulation factor subunit 1	CSTF1	22.1533	23.19	21.9405	23.469	23.0625	22.6927	23.3959	23.2949	23.4688	22.6193	22.7582	22.5705
1118	E7EWR4	Cleavage stimulation factor subunit 2	CSTF2	22.7697	22.3255	NA	22.5185	21.4659	21.0382	22.3721	22.6175	22.6287	22.5996	21.6507	21.378
5075	Q9H0L4	Cleavage stimulation factor subunit 2 tau variant	CSTF2T	23.6191	23.6563	23.0891	23.9857	23.6237	22.9356	23.9785	24.1789	23.9507	24.1832	23.135	23.8822
3449	Q12996	Cleavage stimulation factor subunit 3	CSTF3	23.1373	23.102	22.5075	23.4758	23.2095	22.9503	23.1022	23.7481	23.4343	22.8829	22.9801	23.0533
3496	Q13363-2	C-terminal-binding protein 1	CTBP1	23.9117	23.3476	23.0351	23.8822	23.7427	23.693	24.5633	23.5198	24.1667	23.558	23.594	23.6906
3149	Q5SQP8	C-terminal-binding protein 2	CTBP2	24.5183	24.6347	23.7914	24.8018	24.6877	24.5348	24.939	24.9918	24.9397	24.4152	24.2815	24.4424
194	A0A0J9YWJ4	RNA polymerase II subunit A C-terminal domain phosphatase	CTDP1	NA	NA	NA	22.1898	NA	NA	NA	NA	NA	NA	NA	NA
2821	P35221	Catenin alpha-1	CTNNA1	27.9107	27.8123	27.4768	27.9666	27.7452	27.5063	27.8886	27.6971	27.8932	27.8387	27.4747	27.3317
490	A0A2R8Y804	Catenin beta-1	CTNNB1	25.1902	25.2209	24.8001	25.6636	25.2582	24.9827	25.1838	25.8496	25.1583	25.7754	25.1023	24.7514
51	A0A087WUB9	Beta-catenin-like protein 1	CTNNBL1	22.9749	22.6198	22.666	23.3809	23.2199	22.8497	23.2064	23.446	23.5814	23.2862	23.0802	23.277
2106	O60716-21	Catenin delta-1	CTNND1	25.8716	27.0105	25.9894	26.9365	26.6871	26.2514	26.4057	26.4269	26.7307	26.1604	25.9288	25.7953
2605	P17812	CTP synthase 1;CTP synthase	CTPS1	21.9203	NA	NA	22.3074	21.9063	NA	NA	22.2204	22.2921	22.2504	NA	NA
5281	Q9NRF8	CTP synthase 2	CTPS2	23.4091	23.2978	23.0558	23.7352	23.5493	23.1336	23.747	24.3797	23.8385	23.6537	23.2927	23.201
4032	Q6PD62	RNA polymerase-associated protein CTR9 homolog	CTR9	20.8676	21.245	NA	21.7162	21.5862	21.0682	22.2763	21.827	22.0195	22.0533	20.9613	22.096
2492	X6R5C5	Carboxypeptidase;Lysosomal protective protein;Lysosomal protective protein 32 kDa chain;Lysosomal protective protein 20 kDa chain	CTSA	24.963	25.596	24.3299	25.4538	25.4223	25.1015	25.4046	25.1682	25.3607	24.7333	24.6671	24.5392
2431	P07858	Cathepsin B;Cathepsin B light chain;Cathepsin B heavy chain	CTSB	24.9686	25.0869	24.9431	25.9625	25.5677	25.2688	25.7162	26.3007	26.053	25.9331	25.2289	25.6626
424	A0A1B0GV23	Cathepsin D;Cathepsin D light chain;Cathepsin D heavy chain	CTSD	29.5498	29.8796	29.2894	29.6997	29.7358	29.4125	29.9179	29.8379	29.7142	29.6365	29.5394	30.0616
5465	Q9UBR2	Cathepsin Z	CTSZ	25.3127	NA	NA	25.4689	25.1933	24.4857	25.4006	25.7513	25.5667	25.5962	25.4479	25.6497
3573	Q14247	Src substrate cortactin	CTTN	26.8163	27.4266	26.9434	27.6729	27.4864	27.5158	27.1356	27.355	28.3901	26.9214	27.6124	27.6143
5437	Q9P2B4	CTTNBP2 N-terminal-like protein	CTTNBP2NL	NA	NA	NA	NA	NA	NA	20.1181	NA	NA	NA	NA	NA
3535	Q13618-2	Cullin-3	CUL3	22.3218	23.5785	22.6191	23.6893	23.611	22.9394	23.8138	23.9357	23.6732	23.3783	23.1024	23.3537
3536	Q13619	Cullin-4A	CUL4A	NA	23.2947	22.7925	23.1559	23.7136	23.1695	23.4361	23.8764	23.7178	NA	23.2742	24.2405
3537	Q13620-1	Cullin-4B	CUL4B	NA	NA	NA	21.2183	NA	NA	NA	NA	NA	NA	NA	NA
4617	Q93034	Cullin-5	CUL5	23.8137	23.9648	NA	24.1883	24.316	23.5291	24.1312	24.244	24.3375	24.2376	23.2098	24.1899
2122	O60888-3	Protein CutA	CUTA	25.5036	24.4442	23.7113	24.6855	24.0213	23.9251	NA	NA	24.4374	24.3298	NA	23.561
5411	Q9P013	Spliceosome-associated protein CWC15 homolog	CWC15	NA	NA	NA	23.5205	NA	NA	22.8143	22.5795	23.1807	22.4867	NA	NA
1010	D6REK3	Peptidyl-prolyl cis-trans isomerase CWC27 homolog	CWC27	NA	NA	NA	NA	NA	NA	21.3526	NA	NA	NA	NA	NA
3971	Q69YN2	CWF19-like protein 1	CWF19L1	22.5944	23.3427	22.849	23.8548	23.7261	23.5316	23.6722	23.3468	23.7932	22.8799	23.2035	23.5798
1520	H0YE03	CWF19-like protein 2	CWF19L2	NA	NA	NA	NA	NA	NA	NA	20.634	NA	NA	NA	NA
2958	P48061-2	Stromal cell-derived factor 1;SDF-1-beta(3-72);SDF-1-alpha(3-67)	CXCL12	NA	NA	NA	NA	NA	NA	NA	23.1179	NA	NA	NA	NA
4437	Q8TB03	Uncharacterized protein CXorf38	CXorf38	NA	NA	NA	NA	NA	NA	NA	22.7209	NA	NA	NA	NA
4113	Q7LFL8	CXXC-type zinc finger protein 5	CXXC5	NA	NA	NA	NA	NA	NA	NA	NA	22.0408	NA	NA	NA
2336	P00167-2	Cytochrome b5	CYB5A	25.4211	26.1239	25.887	26.289	26.6707	26.0201	26.288	25.4491	26.5922	25.488	25.8503	26.4285
2009	O43169	Cytochrome b5 type B	CYB5B	NA	NA	NA	NA	NA	NA	NA	21.164	NA	NA	NA	22.282
5504	Q9UHQ9	NADH-cytochrome b5 reductase 1	CYB5R1	22.4135	23.9668	NA	23.848	23.5949	23.2923	23.656	23.9373	23.6525	22.7554	NA	23.1745
2340	P00387-2	NADH-cytochrome b5 reductase 3;NADH-cytochrome b5 reductase 3 membrane-bound form;NADH-cytochrome b5 reductase 3 soluble form	CYB5R3	23.995	24.5212	24.1033	24.9382	24.8079	24.5889	24.5568	25.2737	24.6995	24.438	24.1173	25.2466
3813	Q53TN4-3	Cytochrome b reductase 1	CYBRD1	NA	NA	NA	NA	NA	NA	NA	21.3459	NA	NA	NA	NA
2446	P08574	Cytochrome c1, heme protein, mitochondrial	CYC1	25.0306	25.6274	25.1834	25.6613	25.6718	25.6258	25.8265	25.7475	25.8671	24.959	25.4897	24.943
881	C9JFR7	Cytochrome c	CYCS	27.077	26.58	26.5499	27.1655	27.1932	27.1508	27.1019	27.3627	27.1365	26.8089	26.9525	27.303
4105	Q7L576	Cytoplasmic FMR1-interacting protein 1;Cytoplasmic FMR1-interacting protein 2	CYFIP1	23.3867	22.4043	22.1755	23.4832	23.6548	22.9034	23.9415	24.2814	23.6749	23.6261	23.4048	23.0735
1896	O00622	Protein CYR61	CYR61	NA	NA	NA	NA	NA	NA	NA	21.3319	NA	NA	NA	NA
581	H0Y3A3	Disabled homolog 2-interacting protein	DAB2IP	NA	NA	NA	20.8334	NA	NA	NA	NA	NA	NA	NA	NA
274	F5H895	Dolichyl-diphosphooligosaccharide--protein glycosyltransferase subunit DAD1	DAD1	NA	21.1627	NA	NA	NA	NA	NA	NA	NA	NA	NA	NA
3558	Q14118	Dystroglycan;Alpha-dystroglycan;Beta-dystroglycan	DAG1	NA	21.1795	NA	NA	NA	NA	NA	NA	NA	NA	NA	NA
1093	E7ET49	Sn1-specific diacylglycerol lipase beta	DAGLB	NA	NA	NA	NA	NA	NA	20.1878	NA	NA	NA	NA	NA
3771	Q3LXA3	Bifunctional ATP-dependent dihydroxyacetone kinase/FAD-AMP lyase (cyclizing);ATP-dependent dihydroxyacetone kinase;FAD-AMP lyase (cyclizing)	DAK	27.2564	26.922	26.797	27.1209	27.1748	27.0822	27.1174	26.683	26.9418	26.6334	26.7923	26.9046
3056	P51398-2	28S ribosomal protein S29, mitochondrial	DAP3	22.4858	23.4276	22.4778	23.6545	23.3539	22.7562	23.4119	23.8627	23.6377	23.5719	22.7441	22.946
2565	P14868	Aspartate--tRNA ligase, cytoplasmic	DARS	25.9442	26.6702	26.214	26.7228	26.8446	26.6651	26.6573	26.9648	26.7211	25.9706	26.2797	27.3565
4035	Q6PI48	Aspartate--tRNA ligase, mitochondrial	DARS2	23.3119	23.8006	23.0107	23.7767	23.7462	23.2482	22.7915	23.37	23.593	NA	23.2335	23.8161
1784	K7EQ02	DAZ-associated protein 1	DAZAP1	24.3527	23.5011	23.1782	24.1673	23.6729	22.8847	24.4146	24.089	24.6406	24.5854	23.7973	23.6694
2418	P07108	Acyl-CoA-binding protein	DBI	27.0514	27.4111	27.1221	27.6943	27.5676	27.4884	27.1459	27.214	27.3539	27.1285	26.7985	27.067
3740	Q16643	Drebrin	DBN1	NA	NA	NA	22.7195	NA	NA	NA	NA	NA	NA	NA	NA
5525	Q9UJU6	Drebrin-like protein	DBNL	25.2639	26.1457	25.2723	26.5003	25.9675	25.5898	25.5665	26.062	25.9061	25.9274	24.8841	25.1937
5536	Q9UK59	Lariat debranching enzyme	DBR1	NA	23.366	22.1923	23.4363	22.7721	22.3438	23.5963	22.8348	23.4817	22.92	NA	22.6452
2508	P11182	Lipoamide acyltransferase component of branched-chain alpha-keto acid dehydrogenase complex, mitochondrial	DBT	22.4071	23.0286	22.0097	23.1587	22.9184	22.4594	NA	23.3446	22.826	22.4296	NA	22.3072
3200	P61962	DDB1- and CUL4-associated factor 7	DCAF7	22.6839	22.4347	NA	23.1318	22.7497	22.2362	23.502	24.111	23.1594	NA	NA	21.7321
1423	G3V3G9	DDB1- and CUL4-associated factor 8	DCAF8	22.661	NA	NA	22.2235	NA	NA	NA	NA	NA	23.0257	22.3786	NA
1006	D6RCP9	Deoxycytidine kinase	DCK	22.4643	22.4136	NA	22.7241	22.5867	22.453	22.6853	22.6439	22.9117	NA	NA	22.7275
5249	Q9NPI6-2	mRNA-decapping enzyme 1A	DCP1A	NA	NA	NA	NA	NA	NA	19.2804	NA	NA	NA	NA	NA
4672	Q96C86	m7GpppX diphosphatase	DCPS	25.7201	25.0977	24.4361	25.2486	25.3046	24.7315	25.1749	24.9812	25.3041	25.0629	24.9153	25.5131
1121	E7EX90	Dynactin subunit 1	DCTN1	25.8198	25.9976	25.4421	26.2002	26.024	25.8925	26.0197	25.7656	26.1637	25.8328	25.7498	25.526
3527	Q13561	Dynactin subunit 2	DCTN2	26.4812	26.5696	25.894	26.4902	26.379	25.9914	26.4595	26.2445	26.3888	26.4242	25.8148	25.8208
2203	O75935-3	Dynactin subunit 3	DCTN3	25.0329	24.4359	24.2748	24.9002	24.7485	24.8952	25.3253	24.7312	25.2505	24.4764	25.1922	24.9521
5527	Q9UJW0	Dynactin subunit 4	DCTN4	22.3121	NA	NA	22.7727	22.6208	22.2995	22.9346	24.0705	22.6119	24.11	22.266	22.504
1587	H3BUD2	Dynactin subunit 5	DCTN5	NA	NA	NA	NA	NA	NA	NA	NA	NA	19.9894	NA	NA
5154	Q9H773	dCTP pyrophosphatase 1	DCTPP1	24.1275	24.4091	24.046	24.5891	24.6406	24.3411	24.2344	24.1991	24.3904	23.2891	23.7635	25.0827
4718	Q96GG9	DCN1-like protein 1;DCN1-like protein	DCUN1D1	NA	NA	NA	23.3387	23.0044	NA	NA	23.019	NA	NA	22.0695	NA
1216	E9PM04	DCN1-like protein;DCN1-like protein 5	DCUN1D5	NA	22.0179	NA	22.6534	22.6959	NA	23.1551	NA	22.915	21.7705	NA	22.9774
4142	Q7Z4W1	L-xylulose reductase	DCXR	25.9579	25.1717	24.8607	25.9822	25.8393	25.7151	26.6022	26.2368	25.9509	25.7638	25.7317	25.4235
4986	Q9BW61	DET1- and DDB1-associated protein 1	DDA1	NA	NA	NA	NA	NA	NA	NA	NA	20.9424	NA	NA	NA
2219	O94760	N(G),N(G)-dimethylarginine dimethylaminohydrolase 1	DDAH1	24.0013	23.7643	23.5232	23.9651	24.0937	24.177	24.062	24.2396	24.1035	23.2708	23.7702	24.1975
2324	O95865	N(G),N(G)-dimethylarginine dimethylaminohydrolase 2	DDAH2	25.3533	25.0433	24.5463	25.2382	24.9169	24.6073	24.9052	25.0191	25.1207	24.7805	24.5163	25.0123
3732	Q16531	DNA damage-binding protein 1	DDB1	26.6058	27.0322	26.6222	27.2643	27.302	26.9979	27.0804	27.512	27.0242	26.2505	26.9161	27.5246
4540	Q92466	DNA damage-binding protein 2	DDB2	22.9157	22.8347	NA	23.7185	NA	NA	22.8881	22.8384	23.7727	22.9122	22.3692	21.7282
3917	Q5TDH0-2	Protein DDI1 homolog 2	DDI2	21.5997	22.1599	NA	22.5368	22.1199	21.5628	22.2904	22.539	22.2045	21.9242	NA	21.6302
4858	Q99489	D-aspartate oxidase	DDO	NA	NA	NA	NA	NA	NA	20.5939	NA	NA	NA	NA	NA
319	A0A0C4DGS1	Dolichyl-diphosphooligosaccharide--protein glycosyltransferase 48 kDa subunit	DDOST	26.0074	25.6218	25.12	25.8735	25.6885	25.6286	25.853	26.3685	25.7481	25.4382	25.3591	25.8431
243	A0A0G2JNZ7	Epithelial discoidin domain-containing receptor 1	DDR1	NA	NA	NA	21.9097	NA	NA	22.1753	22.425	22.1832	NA	NA	21.5649
4736	Q96HY6	DDRGK domain-containing protein 1	DDRGK1	NA	NA	NA	22.7116	NA	NA	22.8573	22.4227	22.9071	23.0393	22.4616	23.595
2767	P30046	D-dopachrome decarboxylase;D-dopachrome decarboxylase-like protein	DDT	24.0053	24.7412	23.6165	25.0498	23.8535	23.1963	23.2991	24.3219	23.6098	24.9903	NA	23.033
454	A0A1X7SBZ2	Probable ATP-dependent RNA helicase DDX17	DDX17	27.0089	26.7172	26.2931	26.9109	26.8496	26.7355	27.0139	26.923	27.0175	26.5896	26.7483	26.9138
5324	Q9NUU7	ATP-dependent RNA helicase DDX19A	DDX19A	24.6001	25.3318	24.3786	25.0234	25.0937	24.5982	24.9274	24.5531	25.1723	25.1163	24.3852	24.6502
5502	Q9UHI6	Probable ATP-dependent RNA helicase DDX20	DDX20	21.906	21.3067	NA	21.8963	22.0071	21.6192	22.2225	22.0513	22.2956	NA	21.694	22.0114
5272	Q9NR30-2	Nucleolar RNA helicase 2	DDX21	22.0901	21.6208	21.0549	21.8581	21.7847	21.528	21.8743	21.9924	22.1805	21.8063	21.6146	22.1798
4963	Q9BUQ8	Probable ATP-dependent RNA helicase DDX23	DDX23	26.5925	25.8711	25.6337	26.228	26.2147	26.1104	26.3173	26.0306	26.1428	25.8969	26.0124	26.2144
1430	G3V529	ATP-dependent RNA helicase DDX24	DDX24	22.8199	22.3339	21.6791	22.5747	22.5558	22.4914	22.6257	22.4584	22.7428	22.5725	23.1604	22.8501
801	B7Z6D5	Probable ATP-dependent RNA helicase DDX27	DDX27	NA	NA	NA	NA	NA	NA	NA	NA	NA	NA	NA	21.1778
5316	Q9NUL7	Probable ATP-dependent RNA helicase DDX28	DDX28	NA	NA	NA	NA	20.7105	NA	NA	NA	NA	NA	NA	NA
1858	O00148	ATP-dependent RNA helicase DDX39A	DDX39A	25.9624	26.6085	25.8761	26.4723	26.187	25.904	25.6032	25.8637	25.6874	25.1958	25.8545	26.4167
3546	Q13838	Spliceosome RNA helicase DDX39B	DDX39B	22.6117	24.6061	23.0077	24.4534	23.0608	22.9421	22.485	23.6241	NA	23.1472	NA	22.2203
337	A0A0D9SFB3	ATP-dependent RNA helicase DDX3X;ATP-dependent RNA helicase DDX3Y	DDX3X	25.3497	24.6389	24.2438	25.1834	25.1298	25.1161	25.4861	25.6237	25.3722	25.227	24.8443	25.3472
633	A0A499FJW5	Probable ATP-dependent RNA helicase DDX41	DDX41	NA	NA	NA	NA	NA	NA	NA	20.6124	NA	NA	NA	NA
4206	Q86XP3	ATP-dependent RNA helicase DDX42	DDX42	25.333	25.375	24.7326	24.3354	24.6937	24.5461	25.4525	25.2069	25.2475	25.5058	25.284	25.303
303	A0A0C4DG89	Probable ATP-dependent RNA helicase DDX46	DDX46	26.1664	26.1906	25.7316	26.3802	26.3152	25.9647	26.573	26.4154	26.505	26.0623	26.1215	26.1472
5078	Q9H0S4-2	Probable ATP-dependent RNA helicase DDX47	DDX47	NA	NA	NA	NA	NA	NA	NA	NA	NA	NA	19.9023	NA
2606	P17844-2	Probable ATP-dependent RNA helicase DDX5	DDX5	26.7124	26.5841	26.0667	26.7104	26.6276	26.4606	26.9821	27.0478	26.8901	26.4974	26.6467	26.9219
4461	Q8TDD1	ATP-dependent RNA helicase DDX54	DDX54	NA	NA	NA	NA	NA	NA	20.063	NA	NA	NA	NA	NA
4422	Q8NHQ9	ATP-dependent RNA helicase DDX55	DDX55	NA	NA	NA	NA	NA	NA	NA	21.0278	NA	NA	NA	NA
2312	O95786-2	Probable ATP-dependent RNA helicase DDX58	DDX58	25.0937	25.4391	24.9738	25.6986	25.6267	25.4511	26.2037	26.4513	26.0334	25.8592	25.6779	25.5776
2716	P26196	Probable ATP-dependent RNA helicase DDX6	DDX6	24.6521	25.3895	24.6834	25.3552	25.1716	24.8019	24.7309	24.4302	25.186	24.869	24.4592	25.277
4258	Q8IY21	Probable ATP-dependent RNA helicase DDX60	DDX60	22.6858	23.3733	22.448	23.2983	23.3846	22.8552	23.3305	23.7693	23.5585	23.3915	23.0106	23.5058
3744	Q16698-2	2,4-dienoyl-CoA reductase, mitochondrial	DECR1	27.037	25.7879	25.622	26.1405	26.2194	26.095	26.5471	26.7445	26.3697	26.6973	26.3428	26.2767
376	A0A0J9YWI0	Peroxisomal 2,4-dienoyl-CoA reductase	DECR2	21.2612	NA	NA	21.7356	21.8104	NA	21.6184	NA	21.914	NA	NA	21.3494
603	H0Y993	Protein DEK	DEK	25.1746	25.3082	24.601	25.9105	25.4584	25.0976	25.128	25.3734	25.5525	25.5083	24.7475	25.1205
3945	Q5VZ89-3	DENN domain-containing protein 4C	DENND4C	NA	NA	NA	NA	NA	NA	20.7072	NA	NA	NA	NA	NA
1353	F8VVL1	Density-regulated protein	DENR	23.2204	22.0278	21.7631	22.55	22.6835	22.5088	23.0092	23.1817	23.0823	NA	22.5352	23.3978
5670	Q9Y315	Deoxyribose-phosphate aldolase	DERA	22.4194	23.5476	21.8094	23.3598	23.0807	22.8217	23.3185	24.3549	22.9638	23.4109	NA	21.9439
778	B4E1G1	Derlin-1	DERL1	NA	NA	NA	NA	NA	NA	20.8096	23.1375	21.2267	NA	NA	NA
1876	O00273	DNA fragmentation factor subunit alpha	DFFA	22.5772	22.778	21.8971	22.7506	22.3957	21.6621	22.0896	21.6068	22.9349	NA	21.7006	22.2327
2339	P00374	Dihydrofolate reductase	DHFR	NA	NA	NA	21.8169	20.4838	NA	NA	NA	NA	NA	NA	NA
1691	I3NI32	Dihydroorotate dehydrogenase (quinone), mitochondrial	DHODH	22.9853	23.0617	22.3133	23.0605	23.1737	22.4843	22.9898	22.4844	23.1862	22.8479	22.6138	22.7818
2990	Q5J8M5	Deoxyhypusine synthase	DHPS	NA	NA	NA	NA	NA	NA	22.1123	NA	NA	NA	NA	NA
5676	Q9Y394-2	Dehydrogenase/reductase SDR family member 7	DHRS7	23.5828	24.2095	22.9263	24.0807	23.7171	23.6734	23.5843	24.3009	23.9334	23.16	23.2077	24.1997
317	A0A0C4DGQ8	Dehydrogenase/reductase SDR family member 7B	DHRS7B	NA	NA	NA	NA	NA	NA	21.6685	21.8757	NA	NA	21.3776	NA
4737	Q96HY7	Probable 2-oxoglutarate dehydrogenase E1 component DHKTD1, mitochondrial	DHTKD1	25.1807	25.6825	24.2556	25.8482	24.9751	24.2416	25.2183	25.5898	24.9851	25.1604	23.8255	25.5067
2003	O43143	Pre-mRNA-splicing factor ATP-dependent RNA helicase DHX15	DHX15	24.6984	25.2353	24.6797	25.3717	25.2926	25.1473	25.3382	25.2877	25.3283	24.9368	24.9027	25.3295
404	A0A140T947	Putative pre-mRNA-splicing factor ATP-dependent RNA helicase DHX16	DHX16	NA	NA	NA	NA	21.0255	NA	21.6328	21.9051	21.4856	NA	NA	NA
4136	Q7Z478	ATP-dependent RNA helicase DHX29	DHX29	23.1771	22.8629	22.1254	23.0712	22.9164	22.4224	22.9956	22.268	23.2738	23.21	NA	23.0202
1618	H7BXY3	Putative ATP-dependent RNA helicase DHX30	DHX30	NA	NA	NA	22.4028	NA	NA	22.0869	22.2146	NA	22.7142	21.914	NA
5103	Q9H2U1-3	ATP-dependent RNA helicase DHX36	DHX36	21.5485	22.1482	21.0899	22.2936	22.0697	20.9254	22.3049	NA	22.8584	22.7451	21.636	21.7456
3396	Q08211	ATP-dependent RNA helicase A	DHX9	26.343	26.0858	25.6524	26.3284	26.2861	26.0475	25.9839	26.1785	26.0925	26.1151	26.1606	26.4964
5271	Q9NR28-2	Diablo homolog, mitochondrial	DIABLO	25.0766	24.6929	24.5399	25.4908	25.4893	25.5459	24.7022	25.1047	25.1977	24.8194	25.1174	25.5454
349	A0A0G2JH68	Protein diaphanous homolog 1	DIAPH1	23.4752	24.5913	23.6085	24.8568	24.4178	23.6429	24.2733	24.2566	24.4471	24.5342	23.2124	23.4483
4941	Q9BTC0	Death-inducer obliterator 1	DIDO1	NA	NA	NA	NA	22.8596	NA	NA	NA	NA	NA	NA	NA
5432	Q9P265	Disco-interacting protein 2 homolog B	DIP2B	22.0131	21.7335	NA	21.8857	21.9633	NA	21.5607	22.5983	22.1075	NA	21.7364	21.916
1417	G3V1J5	Exosome complex exonuclease RRP44	DIS3	NA	NA	NA	NA	22.6688	NA	NA	21.9776	NA	NA	NA	22.9722
2118	O60832	H/ACA ribonucleoprotein complex subunit 4	DKC1	23.2113	NA	NA	22.179	21.7273	21.389	22.5112	22.2534	22.2234	22.3111	22.0092	22.0775
2487	P10515	Dihydrolipoyllysine-residue acetyltransferase component of pyruvate dehydrogenase complex, mitochondrial;Acetyltransferase component of pyruvate dehydrogenase complex	DLAT	26.6815	26.0382	25.5909	26.1329	25.9469	25.851	26.3249	26.6771	26.0487	25.9627	25.5752	25.6153
1143	E9PEX6	Dihydrolipoyl dehydrogenase;Dihydrolipoyl dehydrogenase, mitochondrial	DLD	26.147	24.9526	25.0222	25.9206	25.6372	25.596	25.8999	26.0586	26.0665	25.9741	25.7917	25.8804
290	A0A0C4DFT3	Disks large homolog 1	DLG1	24.7025	24.7926	23.9753	24.7479	24.7141	24.5235	24.7831	24.7838	24.8257	24.6676	24.4506	24.8778
280	A0A0B4J2C2	Disks large-associated protein 4	DLGAP4	22.5634	22.5363	21.6506	22.7467	22.6154	22.305	22.7775	22.7131	22.8959	22.1587	21.9623	22.9383
3674	Q15398-3	Disks large-associated protein 5	DLGAP5	NA	NA	NA	NA	NA	NA	21.5501	NA	21.5236	NA	NA	20.2435
2854	P36957	Dihydrolipoyllysine-residue succinyltransferase component of 2-oxoglutarate dehydrogenase complex, mitochondrial	DLST	25.9125	26.2207	25.6626	26.1473	25.9507	25.8947	25.9358	26.0979	26.2412	25.8999	25.5012	25.8465
4208	Q86Y56	Dynein assembly factor 5, axonemal	DNAAF5	22.0677	22.5039	21.399	22.6156	22.3892	22.3813	22.7622	23.2516	22.8425	22.2584	22.3243	22.5957
2790	P31689	DnaJ homolog subfamily A member 1	DNAJA1	24.2243	23.5718	23.5744	24.6593	24.446	24.9624	24.1003	23.8467	25.2756	23.8982	24.0239	24.4298
2120	O60884	DnaJ homolog subfamily A member 2	DNAJA2	25.1256	24.0022	23.8994	24.892	24.8234	24.7725	24.7748	24.5958	25.5912	24.8954	24.5258	24.7261
4703	Q96EY1-2	DnaJ homolog subfamily A member 3, mitochondrial	DNAJA3	22.6395	23.1364	22.3358	23.3943	23.3863	23.1668	23.1487	23.2555	23.3313	22.7522	22.7035	23.1952
2708	P25685-2	DnaJ homolog subfamily B member 1	DNAJB1	23.6279	22.2153	NA	22.7629	22.0917	22.0078	22.4805	22.6947	22.3055	22.7607	21.9939	22.3915
5466	Q9UBS4	DnaJ homolog subfamily B member 11	DNAJB11	24.112	25.1641	24.4847	24.9862	25.1001	24.4534	24.6365	24.9975	24.9018	24.1902	24.2346	24.9022
1709	V9GYN7	DnaJ homolog subfamily B member 12	DNAJB12	NA	NA	NA	NA	NA	NA	NA	NA	21.1609	NA	NA	NA
2138	O75165	DnaJ homolog subfamily C member 13	DNAJC13	23.4949	23.635	22.7014	23.8683	23.6713	23.1874	23.5206	23.7442	23.5711	23.8123	23.168	23.6454
4687	Q96DA6-2	Mitochondrial import inner membrane translocase subunit TIM14	DNAJC19	23.1555	NA	NA	22.5826	22.497	22.2242	22.8269	23.61	23.0037	23.1041	22.3666	22.6317
4864	Q99543-2	DnaJ homolog subfamily C member 2;DnaJ homolog subfamily C member 2, N-terminally processed	DNAJC2	NA	NA	NA	NA	NA	NA	21.4676	22.9184	21.9023	NA	21.6408	21.146
3823	Q5F1R6	DnaJ homolog subfamily C member 21	DNAJC21	NA	NA	NA	NA	NA	NA	NA	NA	21.7661	NA	NA	NA
3481	X6R9L0	DnaJ homolog subfamily C member 3	DNAJC3	24.1386	23.639	NA	23.6919	23.6017	23.5723	23.7818	24.1128	24.1906	23.8083	NA	23.8226
4875	Q99615	DnaJ homolog subfamily C member 7	DNAJC7	24.3126	24.4239	23.9304	24.7868	24.6284	24.3544	24.8161	24.9396	24.8036	24.3204	24.2527	24.8474
2204	O75937	DnaJ homolog subfamily C member 8	DNAJC8	24.3767	23.9962	23.4	24.1629	23.9766	23.7344	23.7987	24.6498	24.2538	23.5195	23.7448	23.9764
4532	Q8WXX5	DnaJ homolog subfamily C member 9	DNAJC9	22.8547	NA	22.7585	23.5431	23.4216	22.8366	23.3503	23.6318	23.8575	23.9323	22.8048	22.943
1856	O00115-2	Deoxyribonuclease-2-alpha	DNASE2	25.2313	23.7878	23.6283	24.5501	24.2451	24.2018	24.8446	24.7795	24.8974	25.0016	NA	24.3894
1885	O00429-4	Dynamin-1-like protein	DNM1L	25.3694	25.4852	24.795	25.5649	25.4124	25.1668	25.5791	25.2479	25.5709	25.0995	25.3862	25.4771
3037	P50570-5	Dynamin-2	DNM2	24.5047	24.5951	23.802	24.3807	24.5174	24.4291	24.5692	25.0682	24.4632	24.9462	24.745	25.0422
3	A0A024R442	Aspartyl aminopeptidase	DNPEP	22.2649	23.2806	22.5728	23.7545	23.6318	23.038	23.6141	23.8994	23.5569	23.5885	22.6548	23.563
1495	H0Y8X4	2-deoxynucleoside 5-phosphate N-hydrolase 1	DNPH1	22.2211	NA	NA	22.1403	NA	NA	22.197	23.4428	NA	23.3122	21.5867	NA
4786	Q96N67-2	Dedicator of cytokinesis protein 7	DOCK7	NA	NA	NA	NA	NA	NA	NA	NA	NA	20.8839	NA	NA
4952	Q9BU89	Deoxyhypusine hydroxylase	DOHH	22.2795	22.7428	NA	22.9009	22.4461	NA	22.8037	22.6613	23.2257	22.8018	22.3519	22.8892
4979	Q9BVM2	Protein DPCD	DPCD	23.0686	22.7755	22.3502	23.1258	NA	NA	23.1904	NA	NA	NA	22.8339	NA
1694	J3KMZ8	Zinc finger protein ubi-d4	DPF2	NA	NA	NA	NA	NA	NA	NA	NA	20.5952	NA	NA	NA
1552	H0YNH5	Diphthine--ammonia ligase	DPH6	NA	NA	NA	NA	NA	NA	NA	NA	NA	20.807	NA	NA
2109	Q5QPK2	Dolichol-phosphate mannosyltransferase subunit 1	DPM1	24.2147	23.2773	NA	24.5685	24.066	24.1373	24.2542	24.4278	24.2909	24.1981	23.9638	23.9357
5375	Q9NY33	Dipeptidyl peptidase 3	DPP3	26.7328	26.446	25.9507	26.5891	26.4713	26.3857	26.662	26.6464	26.7682	26.4838	26.4308	26.6562
5503	Q9UHL4	Dipeptidyl peptidase 2	DPP7	28.3383	27.9666	27.4241	28.1241	28.1071	28.1658	27.8257	27.9679	27.8212	27.4549	28.1004	28.6121
5037	Q9C005	Protein dpy-30 homolog	DPY30	23.5776	23.7108	23.5875	24.3374	24.0606	23.611	24.4912	23.8157	24.7317	23.5538	23.9097	24.3045
442	A0A1C7CYX9	Dihydropyrimidinase-related protein 2	DPYSL2	23.5072	23.7285	22.7552	23.7411	23.7319	23.4293	23.6068	23.3789	23.7629	23.4335	23.46	23.3562
3337	Q01658	Protein Dr1	DR1	NA	NA	NA	23.3299	23.2146	NA	NA	23.7535	23.1264	NA	NA	23.6157
874	C9JCC6	Dr1-associated corepressor	DRAP1	NA	NA	21.23	21.7928	NA	NA	22.1496	21.862	22.2354	NA	21.9421	22.5827
5639	Q9Y295	Developmentally-regulated GTP-binding protein 1	DRG1	23.0375	21.6466	21.6201	22.5626	21.967	21.8216	22.6708	22.882	22.453	22.6778	22.0888	22.9983
3559	Q14126	Desmoglein-2	DSG2	21.1144	21.8618	NA	22.2368	21.6757	21.6891	NA	21.8865	22.1545	NA	NA	21.4919
5121	Q9H410-4	Kinetochore-associated protein DSN1 homolog	DSN1	NA	NA	NA	NA	NA	NA	20.6692	NA	NA	NA	NA	NA
2573	P15924	Desmoplakin	DSP	28.1809	27.7042	27.7725	28.8248	28.1439	28.0848	28.1334	28.3586	28.2991	27.5333	28.2054	28.3427
3167	P60981	Destrin	DSTN	26.7878	27.2814	26.9711	27.8229	27.8612	27.4388	27.6661	27.712	27.7028	26.8926	27.2613	28.156
4474	Q8TEA8	D-tyrosyl-tRNA(Tyr) deacylase 1	DTD1	NA	NA	NA	NA	NA	NA	NA	NA	NA	23.6793	NA	NA
1288	F5GZ90	Denticleless protein homolog	DTL	NA	NA	NA	NA	NA	NA	NA	20.5165	NA	NA	NA	NA
1838	M0QZ28	Dystrobrevin alpha	DTNA	NA	NA	NA	NA	NA	NA	NA	NA	20.9234	NA	NA	NA
4460	Q8TDB6	E3 ubiquitin-protein ligase DTX3L	DTX3L	24.0313	24.3677	23.5799	24.2573	24.0043	23.6578	24.0094	23.8235	24.3736	24.0849	23.2555	23.5306
2693	P23919-2	Thymidylate kinase	DTYMK	24.3925	23.3387	23.3454	24.3978	24.2163	24.2691	24.0464	24.2064	24.3142	24.3177	23.991	23.4336
1748	J3QLE4	tRNA-dihydrouridine(16/17) synthase [NAD(P)(+)]-like	DUS1L	NA	NA	NA	NA	NA	NA	NA	NA	18.656	NA	NA	NA
1101	E7EUN9	tRNA-dihydrouridine(20) synthase [NAD(P)+]-like	DUS2	NA	20.64	NA	NA	NA	NA	NA	NA	NA	NA	NA	NA
5595	Q9UNI6	Dual specificity protein phosphatase 12	DUSP12	NA	NA	NA	NA	NA	NA	NA	NA	NA	21.713	NA	NA
4977	Q9BVJ7	Dual specificity protein phosphatase 23	DUSP23	NA	NA	NA	NA	NA	NA	NA	22.3935	21.5701	NA	NA	NA
3057	P51452	Dual specificity protein phosphatase 3	DUSP3	26.05	25.515	25.0842	25.4515	25.5968	25.5405	25.7511	25.2511	25.9223	25.6179	25.4811	25.3951
2809	P33316-2	Deoxyuridine 5-triphosphate nucleotidohydrolase, mitochondrial	DUT	25.0436	24.0059	24.1256	25.325	24.4843	25.1554	25.0237	24.1836	25.4749	25.122	23.9581	25.7258
3570	Q14204	Cytoplasmic dynein 1 heavy chain 1	DYNC1H1	28.3134	28.8572	28.3966	29.1551	28.9559	28.5245	27.0414	29.044	28.7984	28.3191	28.3798	28.9302
3499	Q13409-6	Cytoplasmic dynein 1 intermediate chain 2	DYNC1I2	24.1194	24.6528	24.1122	24.4364	24.5945	24.1664	24.3674	24.3115	24.911	24.427	24.4072	24.2431
5768	Q9Y6G9	Cytoplasmic dynein 1 light intermediate chain 1	DYNC1LI1	24.0072	24.4829	23.8612	24.4343	24.5455	24.1243	24.5862	24.6671	24.773	23.7088	24.5501	25.131
2013	O43237-2	Cytoplasmic dynein 1 light intermediate chain 2	DYNC1LI2	22.647	22.9493	NA	22.8921	22.778	22.1961	22.6388	NA	22.8167	NA	NA	22.235
3257	P63167	Dynein light chain 1, cytoplasmic	DYNLL1	23.3734	23.1874	NA	23.8743	23.5085	23.3718	23.8231	24.438	23.7613	23.389	23.402	24.4598
5237	Q9NP97	Dynein light chain roadblock-type 1;Dynein light chain roadblock-type 2	DYNLRB1	27.52	27.1242	26.6447	26.9155	26.8298	26.547	27.0114	26.5397	27.1038	27.3863	26.6197	25.8651
1227	E9PND3	Receptor-binding cancer antigen expressed on SiSo cells	EBAG9	NA	NA	NA	NA	NA	NA	NA	NA	NA	21.9638	NA	NA
1647	H7C2Q8	Probable rRNA-processing protein EBP2	EBNA1BP2	22.0805	22.0867	NA	22.0149	22.2809	21.2312	NA	21.7952	22.3534	NA	NA	22.36
3649	Q15125	3-beta-hydroxysteroid-Delta(8),Delta(7)-isomerase	EBP	NA	NA	NA	NA	NA	NA	NA	NA	24.1416	NA	NA	NA
566	A0A3B3ISF9	Endothelin-converting enzyme 1	ECE1	NA	21.6876	NA	22.0667	21.5067	NA	21.7562	NA	22.5163	21.8039	21.548	NA
3451	Q13011	Delta(3,5)-Delta(2,4)-dienoyl-CoA isomerase, mitochondrial	ECH1	26.0025	26.2597	25.3616	26.1647	26.1726	25.6917	26.3552	26.6102	26.2803	26.238	25.4568	24.9681
2771	P30084	Enoyl-CoA hydratase, mitochondrial	ECHS1	27.1541	27.0792	26.6182	27.3586	27.1802	27.021	27.1774	27.0317	27.3124	27.0835	26.9202	27.0498
2898	P42126-2	Enoyl-CoA delta isomerase 1, mitochondrial	ECI1	26.1258	25.4545	25.3833	25.8057	25.754	25.7117	26.3754	26.1962	26.3467	26.5065	25.9129	25.4202
305	A0A0C4DGA2	Enoyl-CoA delta isomerase 2, mitochondrial	ECI2	25.1669	25.0825	24.7405	25.3694	25.2962	25.1583	25.1872	25.2374	25.4875	25.3596	24.445	24.748
3942	Q5VYK3	Proteasome-associated protein ECM29 homolog	ECM29	23.8661	24.0994	22.6487	24.1707	24.2587	23.5914	24.3706	24.5249	24.3825	24.4445	23.6806	23.602
4908	Q9BQ95	Evolutionarily conserved signaling intermediate in Toll pathway, mitochondrial	ECSIT	23.2234	NA	NA	21.9193	21.3916	21.6357	21.9567	21.8342	21.726	21.937	NA	21.9477
5174	Q9H8V3-2	Protein ECT2	ECT2	NA	NA	NA	NA	NA	NA	NA	NA	NA	22.3878	NA	NA
4708	Q96F86	Enhancer of mRNA-decapping protein 3	EDC3	NA	NA	NA	20.5678	NA	NA	NA	NA	NA	NA	NA	NA
4018	Q6P2E9	Enhancer of mRNA-decapping protein 4	EDC4	22.8075	23.405	23.2156	23.4449	23.5063	22.4252	23.3205	23.7267	23.3791	23.4579	23.3552	22.5682
2119	O60869-2	Endothelial differentiation-related factor 1	EDF1	26.5247	26.4618	25.9629	26.4598	26.5319	26.222	26.8616	25.9917	26.8527	26.0462	26.3816	25.9791
3645	Q15075	Early endosome antigen 1	EEA1	26.6712	27.3006	26.2564	27.4081	26.89	26.8065	26.7101	26.6031	26.7901	26.5329	26.5248	26.6859
3270	P68104	Elongation factor 1-alpha 1;Putative elongation factor 1-alpha-like 3;Elongation factor 1-alpha	EEF1A1	30.6047	30.7549	30.6862	31.2304	31.0473	30.921	30.959	31.2981	31.0976	30.577	30.8013	30.9311
540	A0A2U3TZH3	Elongation factor 1-alpha 2	EEF1A2	24.0943	26.7639	25.824	26.6233	26.1043	25.3394	25.6619	26.1734	25.9708	25.1391	24.7614	24.03
2695	P24534	Elongation factor 1-beta	EEF1B2	27.2895	27.5621	27.218	27.5125	27.4684	27.3639	27.5762	27.1245	27.623	27.0759	27.2383	27.1717
1190	E9PK01	Elongation factor 1-delta	EEF1D	27.994	28.7677	28.3687	28.8643	28.7118	28.6322	28.5547	29.0766	28.7083	27.9779	28.4389	28.6604
845	D6RBD7	Eukaryotic translation elongation factor 1 epsilon-1	EEF1E1	23.8777	23.3945	22.7643	23.6606	23.5969	23.4505	23.9748	24.3618	23.6545	24.1051	23.4472	23.0983
2726	P26641	Elongation factor 1-gamma	EEF1G	29.4124	29.0729	28.7804	29.4293	29.3904	29.2391	29.2474	29.4286	29.3371	28.9741	29.032	29.2464
2545	P13639	Elongation factor 2	EEF2	30.0103	30.0474	29.6751	30.5188	30.2873	30.3306	29.4944	30.4985	30.3343	30.2182	30.3339	30.2507
3156	P57772	Selenocysteine-specific elongation factor	EEFSEC	NA	21.3341	NA	22.4931	21.5341	NA	NA	21.7654	NA	21.9304	20.8274	NA
4961	Q9BUP0	EF-hand domain-containing protein D1	EFHD1	25.7821	25.8893	25.5268	25.8551	25.6914	25.4481	25.4957	25.5952	25.242	25.035	25.3389	25.6705
3632	Q15029-2	116 kDa U5 small nuclear ribonucleoprotein component	EFTUD2	25.153	25.4246	24.8885	25.5371	25.4928	25.3588	25.5711	25.2328	25.6037	25.2738	25.3236	25.3783
5135	Q9H4M9	EH domain-containing protein 1	EHD1	27.0121	27.6665	27.1061	27.7339	27.6383	27.3129	27.5429	27.6668	27.4842	27.4925	27.1992	27.6829
5095	Q9H223	EH domain-containing protein 4	EHD4	25.5086	25.7327	24.9845	25.7852	25.6325	25.3066	25.9669	26.0076	25.8749	25.8089	25.4245	25.5001
3401	Q08426	Peroxisomal bifunctional enzyme;Enoyl-CoA hydratase/3,2-trans-enoyl-CoA isomerase;3-hydroxyacyl-CoA dehydrogenase	EHHADH	24.3258	24.7261	23.91	24.9188	24.8419	24.5591	24.8477	24.7127	24.9925	24.8474	24.3804	24.6332
1917	O14681-3	Etoposide-induced protein 2.4 homolog	EI24	NA	NA	NA	NA	NA	NA	NA	NA	22.4475	NA	NA	NA
1795	K7EM18	Eukaryotic translation initiation factor 1;Eukaryotic translation initiation factor 1b	EIF1	24.6878	24.8179	24.2068	24.9116	24.845	24.5173	24.8099	24.0814	25.2179	25.0542	24.6102	25.192
5012	Q9BY44	Eukaryotic translation initiation factor 2A;Eukaryotic translation initiation factor 2A, N-terminally processed	EIF2A	25.73	26.1956	25.6562	26.3205	26.2059	25.9459	26.5609	26.2294	26.377	26.0381	25.8594	25.8156
2630	P19525-2	Interferon-induced, double-stranded RNA-activated protein kinase	EIF2AK2	24.7095	24.8961	24.4635	25.0698	25.0782	24.8427	25.3589	25.368	25.2729	24.6216	24.9431	25.1801
3571	Q14232	Translation initiation factor eIF-2B subunit alpha	EIF2B1	23.3375	23.663	NA	23.7162	23.6034	23.3962	24.0884	24.5198	23.959	22.4468	23.3257	23.3739
3016	P49770	Translation initiation factor eIF-2B subunit beta	EIF2B2	NA	22.5311	NA	22.7085	22.2706	NA	22.8346	23.0476	22.5726	22.4081	NA	22.9005
5275	Q9NR50	Translation initiation factor eIF-2B subunit gamma	EIF2B3	21.8979	21.6705	21.033	22.0223	21.8956	21.0295	21.9726	22.3081	22.1348	22.1697	NA	21.7054
33	A0A087WTA5	Translation initiation factor eIF-2B subunit delta	EIF2B4	21.5874	22.2062	NA	22.216	22.2432	22.1428	22.6667	22.0913	22.5134	22.6854	NA	21.9111
592	A0A3B3IUB1	Translation initiation factor eIF-2B subunit epsilon	EIF2B5	22.7986	NA	NA	22.3359	22.0724	21.6787	22.6597	23.6731	22.5277	22.9226	NA	22.4837
2889	P41214	Eukaryotic translation initiation factor 2D	EIF2D	NA	NA	NA	20.4154	NA	NA	NA	NA	NA	NA	NA	NA
2389	P05198	Eukaryotic translation initiation factor 2 subunit 1	EIF2S1	26.7936	26.6507	26.0061	26.8744	26.7699	27.101	27.4013	27.1989	27.0539	26.8496	26.6986	26.6211
2638	P20042	Eukaryotic translation initiation factor 2 subunit 2	EIF2S2	25.8742	26.1338	25.5874	25.7881	25.7011	25.5432	25.7285	25.8222	26.1048	25.3378	25.6814	26.4047
2884	P41091	Eukaryotic translation initiation factor 2 subunit 3;Putative eukaryotic translation initiation factor 2 subunit 3-like protein	EIF2S3	27.1121	27.9106	27.3888	27.7922	27.6536	27.6877	27.2596	27.5255	27.6685	27.2197	27.2677	28.2034
3563	Q14152	Eukaryotic translation initiation factor 3 subunit A	EIF3A	25.9702	25.9577	25.6019	26.4943	26.3199	26.0001	26.2129	26.3709	26.2729	26.4361	25.8769	26.1613
3140	P55884	Eukaryotic translation initiation factor 3 subunit B	EIF3B	25.5885	26.1862	25.8271	26.7332	26.5358	26.2932	26.2361	26.8141	26.6935	26.1461	25.9872	26.8101
4873	Q99613-2	Eukaryotic translation initiation factor 3 subunit C;Eukaryotic translation initiation factor 3 subunit C-like protein	EIF3C	25.6222	25.6637	24.4885	25.693	26.1116	24.6836	25.8787	25.5691	25.744	25.3084	25.1462	25.7431
1991	O15371-2	Eukaryotic translation initiation factor 3 subunit D	EIF3D	25.5395	24.9823	25.0005	25.5065	25.3504	25.2933	25.542	25.2275	25.7103	25.7575	25.3817	25.6549
3160	P60228	Eukaryotic translation initiation factor 3 subunit E	EIF3E	25.8806	25.88	25.5549	26.371	26.177	25.8599	26.3077	26.2801	26.5268	26.3875	25.7882	25.9433
1879	O00303	Eukaryotic translation initiation factor 3 subunit F	EIF3F	24.5077	24.985	24.3444	25.1416	24.9372	24.7339	25.2506	25.5442	24.9877	25.393	24.6321	25.4721
2190	O75821	Eukaryotic translation initiation factor 3 subunit G	EIF3G	25.8581	25.0548	24.7748	25.7572	25.6586	25.4028	25.4605	25.5792	26.096	25.2326	25.1547	25.465
129	A0A087WZK9	Eukaryotic translation initiation factor 3 subunit H	EIF3H	26.3238	25.2541	25.8407	26.0354	25.8609	25.9189	26.0166	25.9795	26.2308	26.1944	25.8952	25.9825
3494	Q13347	Eukaryotic translation initiation factor 3 subunit I	EIF3I	26.7769	25.827	25.7233	26.4456	26.3281	26.2867	26.5943	26.1875	26.8356	26.6825	26.3177	26.2052
2191	O75822	Eukaryotic translation initiation factor 3 subunit J	EIF3J	NA	22.634	NA	23.2585	22.4949	22.0531	22.3347	23.0936	22.8619	22.7333	NA	22.9364
1816	K7ERF1	Eukaryotic translation initiation factor 3 subunit K	EIF3K	24.677	24.1817	23.5712	24.4692	23.9081	23.6662	23.9515	24.5046	24.5972	24.4341	23.6461	23.8619
716	B0QY89	Eukaryotic translation initiation factor 3 subunit L	EIF3L	25.3025	26.0748	25.1974	25.7946	25.6784	25.385	25.7866	26.1281	25.847	25.0849	25.6413	25.9292
4101	Q7L2H7	Eukaryotic translation initiation factor 3 subunit M	EIF3M	23.8608	23.1599	23.0381	23.1887	23.5638	23.2648	23.8744	24.3379	23.4997	24.2028	23.2784	23.5668
3163	P60842	Eukaryotic initiation factor 4A-I	EIF4A1	28.962	29.43	28.8349	29.5234	29.4842	29.3069	29.5617	29.656	29.5091	29.4225	29.0705	29.7611
3572	Q14240	Eukaryotic initiation factor 4A-II;Eukaryotic initiation factor 4A-II, N-terminally processed	EIF4A2	25.4286	26.6877	26.0718	26.5268	26.609	26.2832	26.5561	26.201	26.6985	25.8294	26.0034	26.6785
2866	P38919	Eukaryotic initiation factor 4A-III;Eukaryotic initiation factor 4A-III, N-terminally processed	EIF4A3	25.6248	25.8034	25.6062	26.1153	25.9779	25.7723	25.8969	26.2525	26.0784	25.9811	25.257	25.951
1119	E7EX17	Eukaryotic translation initiation factor 4B	EIF4B	26.5467	25.7911	25.6255	26.3491	26.4529	26.279	26.1612	26.2485	26.4852	25.9584	26.1056	26.5119
2405	P06730	Eukaryotic translation initiation factor 4E	EIF4E	24.4223	24.754	24.0195	25.013	25.5645	24.6802	24.7875	24.967	24.8937	24.0799	24.1935	25.4868
3363	Q04637-4	Eukaryotic translation initiation factor 4 gamma 1	EIF4G1	27.5645	28.1684	27.9415	28.3824	28.2753	27.5558	28.2697	28.1041	28.5659	27.9643	28.047	27.7757
3278	P78344	Eukaryotic translation initiation factor 4 gamma 2	EIF4G2	24.773	24.3384	23.6339	24.8955	24.7084	24.4029	24.9485	25.7049	25.0914	25.3901	24.5195	24.8556
3641	Q15056-2	Eukaryotic translation initiation factor 4H	EIF4H	27.7166	28.455	28.2017	28.0664	28.2152	27.7868	27.6214	27.6803	28.2359	27.2532	27.5326	28.3798
3126	P55010	Eukaryotic translation initiation factor 5	EIF5	24.645	24.1702	23.1134	24.2736	24.1817	23.7579	24.5191	24.4439	24.6008	25.1248	23.8855	24.1512
1685	I3L397	Eukaryotic translation initiation factor 5A;Eukaryotic translation initiation factor 5A-1;Eukaryotic translation initiation factor 5A-1-like;Eukaryotic translation initiation factor 5A-2	EIF5A	26.3851	26.5744	26.4673	26.7878	26.5286	26.2417	26.2691	26.6369	26.4972	26.7025	26.1837	26.2803
60	A0A087WUT6	Eukaryotic translation initiation factor 5B	EIF5B	24.0373	23.5039	22.943	23.896	24.1571	23.6984	23.9256	24.4256	24.1101	23.2758	23.6634	24.4752
3148	P56537	Eukaryotic translation initiation factor 6	EIF6	24.6044	25.4684	24.9254	25.876	25.8827	25.4539	25.542	25.6597	25.9089	25.2894	25.5062	26.0301
1082	E7ES68	Zinc phosphodiesterase ELAC protein 2	ELAC2	NA	NA	NA	NA	NA	NA	NA	NA	NA	20.7953	NA	NA
3703	Q15717	ELAV-like protein 1	ELAVL1	23.6974	24.1492	23.121	24.101	24.0715	23.8652	23.4708	23.8955	23.6865	23.7953	23.183	24.7552
5202	Q9HB65	RNA polymerase II elongation factor ELL3	ELL3	NA	NA	NA	NA	NA	NA	NA	22.1465	NA	NA	NA	NA
4985	Q9BW60-2	Elongation of very long chain fatty acids protein 1	ELOVL1	23.256	22.1054	21.7568	22.6461	22.4616	22.0721	22.6507	NA	22.8239	23.5165	NA	22.4483
5188	Q9H9T3-2	Elongator complex protein 3	ELP3	22.6445	NA	NA	22.6062	NA	NA	NA	23.3765	23.1202	NA	NA	21.8491
113	Q6ICJ4	Glutathione S-transferase theta-2B;Glutathione S-transferase theta-2	Em	23.5877	23.1948	NA	24.1339	23.5206	23.701	23.7232	24.1316	23.8429	23.3975	22.8528	23.5371
4338	Q8N766-3	ER membrane protein complex subunit 1	EMC1	NA	22.5719	NA	22.8885	23.1587	22.6853	23.1298	23.0825	23.2341	23.15	22.8	23.1043
3625	Q15006	ER membrane protein complex subunit 2	EMC2	23.0738	22.6975	21.9955	23.2453	22.4738	22.603	22.6835	23.3219	23.141	24.0513	22.1462	23.0772
5416	Q9P0I2	ER membrane protein complex subunit 3	EMC3	NA	NA	NA	22.2918	NA	NA	NA	NA	NA	21.785	NA	NA
1539	S4R329	ER membrane protein complex subunit 4	EMC4	23.0857	NA	NA	22.9525	NA	NA	22.9565	22.8693	NA	NA	NA	22.4952
1518	H0YDT8	ER membrane protein complex subunit 7	EMC7	NA	NA	NA	NA	NA	NA	NA	22.1054	NA	22.5773	NA	22.3975
3030	P50402	Emerin	EMD	24.2256	NA	23.0777	23.7606	23.3813	22.8468	24.1478	23.7758	24.2686	24.8913	23.7595	23.233
2321	O95834-2	Echinoderm microtubule-associated protein-like 2	EML2	23.5953	24.1361	NA	24.1651	24.0098	23.5837	23.8272	23.9605	24.132	23.3986	23.4982	23.8952
794	B7WPE2	Echinoderm microtubule-associated protein-like 3	EML3	21.0933	20.8108	NA	20.9119	20.8869	20.0723	21.6146	21.8654	21.649	21.8161	NA	20.7807
784	B5MBZ0	Echinoderm microtubule-associated protein-like 4	EML4	21.8044	NA	NA	21.8878	NA	NA	22.4004	22.4134	22.6545	21.9862	22.2991	22.2437
4345	Q8N8S7	Protein enabled homolog	ENAH	NA	22.8684	NA	23.1731	23.1631	NA	23.2092	22.6204	23.4533	NA	22.4899	23.2541
2240	O94919	Endonuclease domain-containing 1 protein	ENDOD1	NA	NA	NA	NA	NA	NA	NA	NA	NA	21.3827	NA	NA
2406	P06733	Alpha-enolase	ENO1	31.3302	30.9629	30.9951	31.0292	30.9981	30.9846	30.8937	30.9814	31.0346	31.2461	30.8877	31.2509
5509	Q9UHY7	Enolase-phosphatase E1	ENOPH1	23.4527	NA	NA	NA	NA	NA	NA	23.1783	NA	NA	NA	23.1853
2055	O43768	Alpha-endosulfine	ENSA	25.6717	26.0666	25.8645	26.1602	26.3535	26.1738	26.0629	25.8777	26.3946	25.8627	26.0637	26.3334
5238	Q9NPA8-2	Transcription and mRNA export factor ENY2	ENY2	21.9165	NA	NA	NA	22.4816	21.8862	22.8774	23.5366	NA	23.7654	NA	21.3652
5130	Q9H4G0-3	Band 4.1-like protein 1	EPB41L1	23.5367	22.9171	22.6703	23.2182	22.9916	23.0631	23.37	23.0516	23.445	23.0844	23.3178	23.0749
1170	E9PHY5	Band 4.1-like protein 2	EPB41L2	22.0648	22.3471	21.4435	22.3974	22.097	21.7033	22.5295	21.9896	22.704	22.7646	22.2119	21.7622
786	B5MCA4	Epithelial cell adhesion molecule	EPCAM	24.3013	23.4705	22.2399	24.1608	23.308	23.151	23.5873	23.6454	24.5064	24.3141	23.5043	23.0265
3122	P54753	Ephrin type-B receptor 3	EPHB3	NA	21.7643	NA	21.7257	NA	NA	NA	21.6926	NA	21.5879	NA	21.9987
2417	P07099	Epoxide hydrolase 1	EPHX1	24.5025	24.8154	23.4027	24.8083	25.1218	NA	24.3998	25.4015	24.6382	24.0243	23.5209	25.1868
1031	E5RFU2	Bifunctional epoxide hydrolase 2;Cytosolic epoxide hydrolase 2;Lipid-phosphate phosphatase	EPHX2	23.4044	23.1765	22.1293	23.3094	22.9146	22.695	22.8402	22.4053	22.6911	22.8323	NA	22.0047
4107	Q7L775	EPM2A-interacting protein 1	EPM2AIP1	22.4091	22.263	NA	23.3369	NA	NA	22.6121	23.5078	23.5065	22.6134	22.2411	22.1607
5769	Q9Y6I3-3	Epsin-1	EPN1	21.9409	21.8419	NA	22.7393	22.2588	21.9997	22.0105	NA	22.3714	NA	NA	22.3783
1125	F6PQP6	Epsin-2	EPN2	NA	NA	NA	NA	NA	NA	NA	NA	21.0998	NA	NA	NA
19	A0A075B730	Epiplakin	EPPK1	NA	NA	NA	NA	NA	NA	NA	NA	NA	22.2309	NA	NA
2430	P07814	Bifunctional glutamate/proline--tRNA ligase;Glutamate--tRNA ligase;Proline--tRNA ligase	EPRS	28.396	28.5001	28.2129	28.7635	28.666	28.5611	28.4787	28.45	28.9811	28.346	28.4037	28.5942
740	B1AUU8	Epidermal growth factor receptor substrate 15	EPS15	23.0751	22.4091	21.8638	22.8553	22.5284	22.2432	22.2645	22.3693	22.6265	22.4058	22.0582	22.0775
5455	Q9UBC2-3	Epidermal growth factor receptor substrate 15-like 1	EPS15L1	24.0334	24.892	24.1554	24.9466	24.8184	24.3497	24.4961	24.8404	24.9417	25.1662	24.2201	24.9239
487	A0A2R8Y4W2	Epidermal growth factor receptor kinase substrate 8	EPS8	NA	NA	NA	NA	NA	NA	NA	NA	NA	20.6745	NA	NA
762	B4DKV7	Epidermal growth factor receptor kinase substrate 8-like protein 1	EPS8L1	25.3264	25.2663	24.9067	25.4838	25.1831	24.9937	25.4812	25.1782	25.5467	25.6239	25.0364	24.9269
5148	Q9H6S3	Epidermal growth factor receptor kinase substrate 8-like protein 2	EPS8L2	24.7485	24.01	23.9032	24.7543	24.7049	24.6393	24.6881	24.7392	24.4705	24.2441	24.4424	24.9134
2179	O75616	GTPase Era, mitochondrial	ERAL1	22.5967	22.27	NA	22.0786	21.5386	21.7141	21.8049	NA	22.3207	22.3242	NA	21.7013
5391	Q9NZ08	Endoplasmic reticulum aminopeptidase 1	ERAP1	22.8216	23.2536	22.4962	23.3647	23.4385	23.3473	23.2104	24.4084	23.8595	23.0761	23.378	23.7425
2374	P04626-5	Receptor tyrosine-protein kinase erbB-2;Receptor protein-tyrosine kinase	ERBB2	NA	NA	NA	NA	NA	NA	NA	NA	20.8805	NA	NA	NA
4830	Q96RT1-6	Protein LAP2	ERBB2IP	NA	NA	NA	NA	NA	NA	NA	NA	NA	21.4743	NA	NA
1456	X6RM00	ELKS/Rab6-interacting/CAST family member 1	ERC1	21.3985	NA	NA	21.5814	21.4487	NA	NA	NA	21.9113	NA	21.4959	21.3927
792	B5MDQ0	DNA excision repair protein ERCC-6-like	ERCC6L	NA	NA	NA	NA	NA	NA	NA	19.44	NA	NA	NA	NA
4631	Q969X5-2	Endoplasmic reticulum-Golgi intermediate compartment protein 1	ERGIC1	23.8214	23.2077	NA	24.0378	24.0566	23.7171	23.918	24.1518	24.1227	23.4963	23.81	24.0604
4826	Q96RQ1	Endoplasmic reticulum-Golgi intermediate compartment protein 2	ERGIC2	23.0092	23.0697	NA	23.0185	22.856	22.5295	22.811	23.0432	NA	NA	22.7077	23.2285
1474	H0Y621	Endoplasmic reticulum-Golgi intermediate compartment protein 3	ERGIC3	NA	NA	NA	22.939	22.6118	NA	23.1781	23.9972	NA	22.9999	22.3716	NA
3304	P84090	Enhancer of rudimentary homolog	ERH	26.112	25.1185	25.1336	25.7361	25.3719	25.3493	25.1922	24.4998	25.7758	25.5283	24.9967	24.7375
4694	Q96DZ1-2	Endoplasmic reticulum lectin 1	ERLEC1	23.0966	22.5244	NA	22.7797	22.2765	22.1364	22.9058	22.9068	22.6023	22.4454	NA	22.2625
2170	O75477	Erlin-1	ERLIN1	22.8758	22.0989	21.5747	23.6826	23.939	23.216	NA	22.7608	23.5288	22.7629	21.7515	22.818
2236	O94905	Erlin-2	ERLIN2	25.4311	25.9092	25.3918	26.1732	26.1151	25.8311	26.4795	26.0652	26.238	26.6634	25.7056	25.7807
4116	Q7Z2K6	Endoplasmic reticulum metallopeptidase 1	ERMP1	23.4603	23.4551	22.666	23.3996	23.4099	23.3771	23.3743	23.5847	23.5131	NA	23.1058	24.0743
4729	Q96HE7	ERO1-like protein alpha	ERO1L	24.6571	24.7014	24.0498	25.0755	25.1347	24.4774	25.315	25.5771	24.8889	24.6609	24.9765	25.5969
3910	Q5TAE8	ERO1-like protein beta	ERO1LB	NA	NA	NA	NA	NA	NA	NA	NA	NA	20.9432	NA	NA
2763	P30040	Endoplasmic reticulum resident protein 29	ERP29	27.6861	26.8594	26.6505	27.1146	27.0674	26.9189	27.5312	27.8615	27.4149	28.0356	27.2242	26.9931
4930	Q9BS26	Endoplasmic reticulum resident protein 44	ERP44	25.1874	24.5132	24.0731	24.921	24.7831	24.6654	25.0209	25.2456	25.3215	24.7196	24.9921	24.5684
2498	P10768	S-formylglutathione hydrolase	ESD	24.5961	24.1153	23.8548	24.4199	24.7555	24.4143	23.5365	24.109	24.9262	24.7493	24.2837	25.0276
542	H0YBR2	Epithelial splicing regulatory protein 1	ESRP1	24.2849	24.2164	23.4635	24.4417	24.2304	23.9546	24.2271	23.7387	24.1573	24.3964	23.8736	23.6933
5149	Q9H6T0-2	Epithelial splicing regulatory protein 2	ESRP2	NA	21.9613	22.0581	22.5527	22.6613	NA	22.9473	22.9147	22.8917	NA	22.5852	21.5113
4935	Q9BSJ8	Extended synaptotagmin-1	ESYT1	26.9825	27.1185	26.8402	27.3025	27.2621	27.1664	26.9483	27.0885	27.217	26.8675	26.9057	27.1833
639	H7BXI1	Extended synaptotagmin-2	ESYT2	23.3663	23.7506	22.798	23.6023	23.4357	23.1753	23.348	23.2615	23.6278	23.6323	22.9434	23.1838
3230	P62495	Eukaryotic peptide chain release factor subunit 1	ETF1	25.7658	26.1604	25.5004	26.1911	26.1831	25.8767	25.8611	25.9759	26.2645	25.6269	25.7638	26.4933
2551	P13804-2	Electron transfer flavoprotein subunit alpha, mitochondrial	ETFA	26.5738	26.517	26.0466	26.7383	26.6794	26.5112	26.6992	26.8545	26.7952	26.9085	26.2578	26.6117
2859	P38117	Electron transfer flavoprotein subunit beta	ETFB	26.8472	27.418	27.1418	27.2038	27.3618	27.3455	26.8073	27.0523	27.2455	26.1809	26.9962	27.5489
2294	O95571	Persulfide dioxygenase ETHE1, mitochondrial	ETHE1	22.4494	22.8285	22.068	22.4974	22.6322	22.3593	22.9323	22.1671	22.9756	22.1774	22.5049	22.4276
4590	Q92817	Envoplakin	EVPL	25.2172	24.9633	24.4705	25.3484	25.0025	24.8569	25.2839	25.0024	25.4337	24.9209	24.9182	25.101
719	B0QYK0	RNA-binding protein EWS	EWSR1	24.1217	23.8575	23.4806	24.1101	24.2428	23.8083	23.7758	24.2417	24.108	24.3659	23.4454	25.3054
5331	Q9NVH0-2	Exonuclease 3-5 domain-containing protein 2	EXD2	NA	NA	NA	NA	NA	NA	NA	NA	NA	22.0225	NA	NA
5329	Q9NV70-2	Exocyst complex component 1	EXOC1	NA	NA	NA	NA	NA	NA	22.8453	23.3039	NA	22.8965	NA	NA
4772	Q96KP1	Exocyst complex component 2	EXOC2	22.3658	22.4468	22.0135	22.5329	22.4924	22.2046	22.8857	22.7347	22.7069	22.4906	NA	21.5281
2100	O60645	Exocyst complex component 3	EXOC3	22.5528	NA	21.9039	22.5948	22.7129	22.6432	NA	NA	22.8996	NA	NA	22.898
4637	Q96A65	Exocyst complex component 4	EXOC4	23.0594	22.1419	21.7248	22.4245	22.2567	21.9017	22.8936	22.4971	23.1735	22.5254	22.4419	22.6503
1387	F8W9B8	Exocyst complex component 5	EXOC5	NA	NA	NA	NA	NA	NA	NA	NA	NA	20.6576	NA	NA
1114	E7EW84	Exocyst complex component 6	EXOC6	NA	NA	NA	NA	NA	NA	NA	NA	20.8196	NA	NA	NA
234	A0A0A0MSB8	Exocyst complex component 7	EXOC7	22.4463	22.6434	22.137	22.7851	22.822	21.923	22.4668	22.2991	23.0705	22.659	22.4443	22.2534
4269	Q8IYI6	Exocyst complex component 8	EXOC8	22.4667	22.6015	NA	22.457	22.2787	22.4094	22.8058	22.7388	22.7613	23.1191	22.1982	22.8018
3338	Q01780	Exosome component 10	EXOSC10	23.026	23.1251	NA	23.1649	22.9111	22.522	23.3917	23.3402	23.4037	23.6683	22.3419	22.6405
3547	Q13868-3	Exosome complex component RRP4	EXOSC2	NA	NA	NA	NA	NA	NA	22.4469	NA	NA	NA	NA	NA
5241	Q9NPD3	Exosome complex component RRP41	EXOSC4	23.8947	23.589	23.0047	23.633	23.2828	22.9774	23.552	24.0857	23.7783	23.4355	23.307	23.6714
3860	Q5RKV6	Exosome complex component MTR3	EXOSC6	22.4287	NA	NA	22.7532	22.4122	21.9471	22.0136	22.0995	22.5585	NA	NA	21.9199
1024	D6RIY6	Exosome complex component RRP45	EXOSC9	NA	NA	NA	NA	NA	NA	NA	NA	NA	21.2145	NA	NA
1076	E7EQR4	Ezrin	EZR	28.6916	28.2071	28.1516	28.7237	28.6463	28.4388	28.4346	28.3828	28.5884	28.1578	28.3507	28.4199
5753	Q9Y624	Junctional adhesion molecule A	F11R	24.1405	23.8704	23.5584	24.4643	24.2907	24.0597	23.9581	23.7052	24.3117	23.6238	23.8874	24.2317
2689	P23610	Factor VIII intron 22 protein	F8A1	24.3343	22.7348	22.7382	23.3529	23.2111	23.0612	NA	23.1089	23.8116	23.2656	22.9571	NA
3472	Q13158	FAS-associated death domain protein	FADD	22.4572	22.4686	NA	23.0348	22.7257	22.4467	NA	NA	23.005	22.299	NA	22.158
5597	Q9UNN5	FAS-associated factor 1	FAF1	NA	NA	NA	NA	NA	NA	21.3675	NA	NA	NA	NA	NA
4678	Q96CS3	FAS-associated factor 2	FAF2	23.7067	24.3474	23.5254	24.746	24.4632	24.0868	24.6181	24.0158	24.835	24.2871	23.9691	24.4573
2588	P16930	Fumarylacetoacetase	FAH	24.4568	22.9192	NA	24.085	23.0251	NA	23.7273	24.2381	NA	23.9108	NA	NA
4027	Q6P587	Acylpyruvase FAHD1, mitochondrial	FAHD1	25.1646	24.2211	NA	24.2932	23.7924	22.4968	23.4434	23.6635	23.9735	24.2139	22.9103	23.2181
590	A0A3B3IU46	RNMT-activating mini protein	FAM103A1	NA	NA	NA	NA	NA	NA	NA	NA	21.3372	NA	NA	NA
441	C9J6N5	Protein FAM107B	FAM107B	NA	NA	NA	22.5411	NA	NA	21.7774	NA	NA	NA	NA	NA
4240	Q8IWE2	Protein NOXP20	FAM114A1	22.3807	NA	NA	22.8337	23.0064	NA	NA	NA	22.7267	NA	NA	22.2961
5296	Q9NRY5	Protein FAM114A2	FAM114A2	23.0196	22.5995	NA	23.0326	22.9078	22.6669	23.1718	23.0165	23.4211	22.8987	23.0165	21.5877
1223	G3V179	Protein FAM118B	FAM118B	NA	21.5582	NA	NA	21.5827	NA	NA	21.5714	22.1506	NA	NA	NA
5397	Q9NZB2-4	Constitutive coactivator of PPAR-gamma-like protein 1	FAM120A	24.462	24.1383	23.409	24.7252	24.3021	24.1187	24.561	24.1274	24.6159	24.2962	24.245	24.599
5035	Q9BZQ8	Protein Niban	FAM129A	23.5608	22.4291	21.9923	23.0012	22.6276	22.6975	22.8505	22.3573	23.3433	22.4765	NA	23.1418
4848	Q96TA1-2	Niban-like protein 1	FAM129B	24.5688	25.6389	24.7884	25.7734	25.661	25.3318	25.0181	25.5108	25.3961	24.7829	24.9083	25.4933
1441	G3XAI9	Protein FAM133B;Protein FAM133A	FAM133B	NA	NA	NA	NA	NA	NA	NA	NA	NA	20.0353	NA	NA
4665	Q96C01	Protein FAM136A	FAM136A	NA	NA	NA	NA	NA	NA	NA	22.3893	NA	NA	NA	NA
1380	F8W7Q4	Protein FAM162A	FAM162A	NA	NA	NA	22.3406	NA	NA	21.7051	22.7415	22.3011	22.1558	NA	21.4819
4554	Q92567-2	Protein FAM168A	FAM168A	NA	NA	NA	NA	NA	NA	NA	NA	21.0444	NA	NA	NA
3628	Q15018	BRISC complex subunit Abro1	FAM175B	NA	NA	NA	21.8523	21.7305	NA	NA	22.5439	22.2787	NA	NA	21.6122
1432	G3V583	Protein FAM177A1	FAM177A1	21.6729	NA	NA	NA	21.4438	NA	NA	NA	21.7011	NA	21.4695	21.1618
5059	Q9GZU8	Protein FAM192A	FAM192A	22.4602	23.0746	22.3092	22.9065	22.7099	22.4505	22.6039	22.619	22.9488	22.725	22.2542	23.0903
893	I3L2L5	Protein FAM195B	FAM195B	NA	21.2637	NA	NA	NA	NA	NA	21.7853	22.045	21.5109	NA	NA
4928	Q9BRX8-2	Redox-regulatory protein FAM213A	FAM213A	NA	NA	NA	NA	NA	NA	NA	22.7939	NA	NA	NA	NA
1382	F8W7U3	WASH complex subunit FAM21A	FAM21A	23.5531	23.7318	23.1361	24.2465	23.5923	23.0184	23.7691	23.223	23.9195	24.0272	22.5907	23.0075
4546	Q92520	Protein FAM3C	FAM3C	NA	NA	NA	NA	NA	NA	NA	NA	21.9002	NA	NA	NA
5323	Q9NUQ9	Protein FAM49B	FAM49B	24.3956	25.0596	24.1875	25.2232	24.7016	24.3852	24.2835	25.473	25.076	24.6343	24.4305	24.7153
3579	Q14320	Protein FAM50A	FAM50A	24.1027	24.7293	NA	24.9036	24.4485	24.3718	24.8304	24.6032	24.7213	NA	24.0571	24.112
4327	Q8N5J2	Protein FAM63A	FAM63A	NA	NA	NA	NA	NA	NA	NA	20.9731	NA	NA	NA	NA
669	A6ND36	Protein FAM83G	FAM83G	NA	NA	19.1071	NA	NA	NA	NA	NA	NA	NA	NA	NA
4073	Q6ZRV2	Protein FAM83H	FAM83H	24.3904	23.1719	23.5355	24.3631	24.4247	23.8703	24.0534	23.399	24.2333	23.6726	23.9072	24.414
4771	Q96KN1	Protein FAM84B	FAM84B	22.5427	23.6612	22.4812	23.3877	23.2503	22.7478	23.3088	23.2432	23.3053	23.3634	22.3484	22.6551
3957	Q658Y4	Protein FAM91A1	FAM91A1	NA	21.0655	NA	NA	21.5689	NA	NA	21.9376	NA	NA	NA	NA
5686	Q9Y3D0	Mitotic spindle-associated MMXD complex subunit MIP18	FAM96B	22.6907	22.8875	21.5287	22.6725	21.5765	21.5186	22.6075	22.6805	22.4124	NA	22.1292	22.1262
4375	Q8NCA5	Protein FAM98A	FAM98A	NA	22.9719	22.1063	22.8862	22.9095	22.6282	22.5248	22.6358	22.9247	22.3739	21.8492	22.761
3798	Q52LJ0-1	Protein FAM98B	FAM98B	23.0558	23.6162	NA	23.3139	23.3669	23.1159	NA	NA	23.6771	23.1174	NA	23.0594
4513	Q8WVX9	Fatty acyl-CoA reductase 1	FAR1	23.7825	23.5838	22.8366	23.7009	23.7569	23.3164	24.6699	23.5243	24.1495	24.0217	23.2283	23.4231
5636	Q9Y285	Phenylalanine--tRNA ligase alpha subunit	FARSA	25.2416	24.7503	24.3391	25.2854	24.8729	24.9199	24.9142	25.01	25.3908	24.9044	24.7921	25.0467
5302	Q9NSD9	Phenylalanine--tRNA ligase beta subunit	FARSB	26.22	25.4754	25.4777	26.2222	26.1377	25.9555	26.1661	26.3873	26.216	26.2617	25.9445	26.4348
2707	P25445-6	Tumor necrosis factor receptor superfamily member 6	FAS	22.3408	21.8925	NA	21.7319	21.4937	21.276	22.5063	22.8592	22.1234	NA	NA	21.8402
2988	P49327	Fatty acid synthase;[Acyl-carrier-protein] S-acetyltransferase;[Acyl-carrier-protein] S-malonyltransferase;3-oxoacyl-[acyl-carrier-protein] synthase;3-oxoacyl-[acyl-carrier-protein] reductase;3-hydroxyacyl-[acyl-carrier-protein] dehydratase;Enoyl-[acyl-carrier-protein] reductase;Oleoyl-[acyl-carrier-protein] hydrolase	FASN	30.0865	30.6581	30.5297	30.8085	30.8134	30.7697	30.4659	30.6574	30.4196	30.0981	30.4147	30.858
1242	E9PR30	40S ribosomal protein S30	FAU	25.9483	24.9458	24.8446	25.1254	25.5181	25.4301	25.9192	25.9877	25.8206	25.8696	25.6968	25.5046
1832	M0R0P1	rRNA 2-O-methyltransferase fibrillarin	FBL	21.7933	21.5006	NA	21.9837	21.7706	21.3447	NA	NA	22.2576	NA	NA	NA
2455	P09467	Fructose-1,6-bisphosphatase 1	FBP1	25.9088	26.232	25.7108	25.8989	25.9906	25.7403	25.719	25.5135	26.1988	25.3726	25.6521	25.6025
1481	H0Y6I6	F-box/LRR-repeat protein 18	FBXL18	NA	NA	NA	NA	19.2828	NA	NA	21.188	20.5227	NA	NA	NA
4401	Q8NEZ5	F-box only protein 22	FBXO22	NA	22.2935	21.0783	21.7	NA	NA	22.0385	22.0007	21.4702	NA	21.5242	21.8141
1416	G3V1E0	F-box only protein 3	FBXO3	NA	NA	NA	NA	NA	NA	NA	20.8433	NA	NA	NA	NA
1714	J3KQ72	F-box only protein 6	FBXO6	NA	NA	NA	NA	NA	NA	NA	NA	20.5809	NA	NA	NA
3415	Q0JRZ9	F-BAR domain only protein 2	FCHO2	NA	NA	NA	NA	NA	NA	21.2181	NA	NA	NA	NA	NA
2856	P37268	Squalene synthase	FDFT1	NA	22.1627	NA	23.1669	22.7236	22.4763	23.5797	23.4267	23.0443	NA	22.3808	23.6473
2558	P14324-2	Farnesyl pyrophosphate synthase	FDPS	25.1172	25.9935	25.5836	26.002	26.0026	25.7544	25.6895	25.3282	26.0123	24.9393	25.6279	25.9969
2481	P10109	Adrenodoxin, mitochondrial	FDX1	NA	NA	NA	NA	NA	NA	NA	NA	NA	22.0789	NA	NA
2674	P22570	NADPH:adrenodoxin oxidoreductase, mitochondrial	FDXR	25.9156	25.3485	25.276	25.6901	25.7586	25.642	25.5487	25.7433	25.8891	25.37	25.5203	25.936
631	A0A499FJN5	Ferrochelatase, mitochondrial	FECH	NA	NA	NA	22.1845	21.5541	NA	NA	NA	NA	NA	NA	NA
2870	P39748	Flap endonuclease 1	FEN1	26.0735	26.4782	25.9676	26.4671	26.5464	26.4389	26.4172	26.2867	26.5951	26.2939	26.3567	26.5875
4640	Q96AC1-2	Fermitin family homolog 2	FERMT2	NA	NA	NA	22.2617	21.721	21.4288	22.0607	23.0312	21.9513	NA	20.9847	21.2178
4882	Q99689	Fasciculation and elongation protein zeta-1	FEZ1	NA	NA	NA	NA	NA	NA	NA	NA	NA	24.2694	NA	NA
2302	O95684-2	FGFR1 oncogene partner	FGFR1OP	NA	NA	NA	NA	NA	NA	NA	NA	20.9842	NA	NA	NA
2433	P07954-2	Fumarate hydratase, mitochondrial	FH	27.4533	27.1769	27	27.285	27.3296	27.1111	27.098	27.2768	27.3247	27.1227	27.0983	27.424
235	J3KNW4	Four and a half LIM domains protein 2	FHL2	21.2052	NA	NA	21.8196	20.9323	NA	NA	21.8714	22.0942	22.5043	NA	20.8609
5751	Q9Y613	FH1/FH2 domain-containing protein 1	FHOD1	NA	21.9876	NA	22.1516	NA	NA	22.1356	22.1406	22.1205	NA	NA	21.6638
4051	Q6UN15-5	Pre-mRNA 3-end-processing factor FIP1	FIP1L1	20.3031	20.4246	NA	NA	NA	19.5421	NA	NA	NA	NA	NA	20.3754
3882	Q5T1M5	FK506-binding protein 15;Peptidyl-prolyl cis-trans isomerase	FKBP15	24.706	23.6206	23.7136	24.2978	24.1906	23.9519	23.9049	23.7732	24.6361	23.9001	23.8955	23.9914
3249	P62942	Peptidyl-prolyl cis-trans isomerase FKBP1A;Peptidyl-prolyl cis-trans isomerase	FKBP1A	23.7442	24.113	23.6737	24.8163	24.8259	24.2371	NA	24.209	24.914	23.8229	23.5227	24.9329
623	A0A494C1N0	Peptidyl-prolyl cis-trans isomerase FKBP2	FKBP2	23.2095	23.4101	NA	23.6625	23.5163	23.267	23.3986	23.8934	24.1336	24.3582	22.4234	NA
3322	Q00688	Peptidyl-prolyl cis-trans isomerase FKBP3	FKBP3	24.6196	26.236	25.6491	26.4545	26.3422	26.0326	26.1477	26.1113	26.3137	26.305	25.5719	25.426
3350	Q02790	Peptidyl-prolyl cis-trans isomerase FKBP4;Peptidyl-prolyl cis-trans isomerase FKBP4, N-terminally processed	FKBP4	29.4409	29.9619	29.4173	29.9592	29.9459	29.7332	29.8769	29.8964	30.1541	29.7825	29.4559	29.8685
3511	Q13451	Peptidyl-prolyl cis-trans isomerase FKBP5;Peptidyl-prolyl cis-trans isomerase FKBP5, N-terminally processed	FKBP5	26.1011	24.837	24.568	25.6356	25.4657	25.2786	26.0018	25.5555	26.0168	26.1116	25.4326	25.2933
3578	Q14318	Peptidyl-prolyl cis-trans isomerase FKBP8	FKBP8	22.8844	22.9835	22.036	23.3059	22.4562	21.7331	23.068	22.5156	23.05	22.9492	22.279	21.771
4404	Q8NFF5-3	FAD synthase;Molybdenum cofactor biosynthesis protein-like region;FAD synthase region	FLAD1	NA	NA	NA	21.8434	NA	NA	21.9327	22.7644	22.192	NA	NA	21.3285
3456	Q13045-2	Protein flightless-1 homolog	FLII	23.5571	23.3159	22.5455	23.5629	23.5285	22.6719	23.696	24.6436	23.8133	23.4483	23.2005	23.193
2657	Q60FE5	Filamin-A	FLNA	28.6355	28.7076	28.5455	28.9346	28.9295	28.7478	28.5788	28.2444	28.7813	28.103	28.4625	28.8092
2154	O75369-8	Filamin-B	FLNB	29.6561	29.7711	29.4549	29.9273	29.8719	29.7692	29.6605	29.7337	29.6832	29.4509	29.4233	29.9843
405	A0A140T9R1	Flotillin-1	FLOT1	NA	21.8889	NA	22.0805	22.4317	21.782	22.3245	21.3961	22.7126	NA	NA	22.3699
1051	J3QLD9	Flotillin-2	FLOT2	NA	NA	NA	NA	NA	NA	22.048	23.0012	23.0601	NA	NA	22.5608
1677	I3L4I0	FLYWCH family member 2	FLYWCH2	NA	NA	NA	NA	NA	NA	NA	NA	21.2334	NA	NA	NA
3965	Q68DA7-5	Formin-1	FMN1	NA	NA	NA	NA	NA	NA	NA	25.0242	NA	NA	NA	NA
705	A8MQB8	Fragile X mental retardation protein 1	FMR1	21.6761	21.4692	NA	21.44	22.0444	21.4375	22.0454	21.5482	22.3695	22.3715	22.0242	NA
5125	Q9H479	Fructosamine-3-kinase	FN3K	NA	NA	NA	NA	NA	NA	NA	NA	21.8192	NA	NA	NA
5191	Q9HA64	Ketosamine-3-kinase	FN3KRP	24.1077	23.2931	NA	23.9143	23.1653	22.7256	23.8638	23.0613	23.3817	24.0917	23.3395	23.8668
812	B7ZL14	Formin-binding protein 1	FNBP1	NA	NA	NA	NA	NA	NA	NA	NA	NA	21.1671	NA	NA
3876	S4R347	Formin-binding protein 1-like	FNBP1L	22.3458	NA	20.8013	22.2986	21.2621	21.1895	NA	NA	22.0528	22.261	NA	NA
1241	E9PQP6	Protein farnesyltransferase/geranylgeranyltransferase type-1 subunit alpha	FNTA	22.0346	NA	NA	NA	23.2322	22.6361	NA	23.5304	23.3907	23.0608	22.8124	23.8582
3309	P85037	Forkhead box protein K1	FOXK1	NA	NA	NA	NA	NA	NA	NA	NA	NA	NA	22.7145	NA
4680	Q96CU9-2	FAD-dependent oxidoreductase domain-containing protein 1	FOXRED1	NA	NA	NA	NA	NA	NA	NA	NA	21.5333	NA	NA	NA
4090	Q70Z53	Protein FRA10AC1	FRA10AC1	NA	NA	NA	NA	NA	NA	NA	NA	21.1337	NA	NA	NA
5028	Q9BZ67-2	FERM domain-containing protein 8	FRMD8	NA	NA	20.3744	21.7629	NA	20.5473	NA	NA	NA	NA	NA	NA
2239	O94915	Protein furry homolog-like	FRYL	NA	NA	NA	NA	NA	NA	24.0381	NA	NA	NA	NA	NA
1414	G3V1D1	Ferritin;Ferritin heavy chain;Ferritin heavy chain, N-terminally processed	FTH1	NA	NA	NA	NA	NA	NA	NA	NA	22.6204	NA	NA	NA
4642	Q96AE4	Far upstream element-binding protein 1	FUBP1	26.9877	26.7893	26.3424	27.4761	26.7929	26.6486	27.2755	27.4518	27.0062	27.0218	27.4053	27.7572
4738	Q96I24	Far upstream element-binding protein 3	FUBP3	25.3757	25.9854	25.2537	26.0926	25.9236	25.6374	25.8573	25.8325	26.0267	25.722	25.4731	26.0048
2363	P04066	Tissue alpha-L-fucosidase	FUCA1	NA	NA	NA	NA	NA	NA	NA	NA	21.9979	NA	NA	NA
2838	P35637-2	RNA-binding protein FUS	FUS	26.5519	26.8792	26.3335	26.7653	26.9357	26.6444	26.8855	26.566	26.7176	25.3202	26.4411	27.1612
3047	P51114	Fragile X mental retardation syndrome-related protein 1	FXR1	26.1218	26.3547	25.9767	26.5558	26.4439	26.2642	26.222	26.003	26.3061	26.0248	26.098	26.4881
3048	P51116	Fragile X mental retardation syndrome-related protein 2	FXR2	21.7828	21.3504	21.2864	21.9036	21.8315	21.615	22.1815	22.037	22.1397	22.3329	21.6191	22.0605
4912	Q9BQS8	FYVE and coiled-coil domain-containing protein 1	FYCO1	25.4507	24.4528	21.844	25.1119	24.3192	23.5364	23.9449	24.6796	23.4055	NA	NA	23.8246
4811	Q96QD9	UAP56-interacting factor	FYTTD1	NA	NA	NA	21.5253	NA	NA	NA	NA	NA	NA	NA	NA
3489	Q13283	Ras GTPase-activating protein-binding protein 1	G3BP1	27.0917	28.0199	27.2885	27.6831	28.0065	27.391	27.7451	28.0565	27.9634	27.5146	27.2865	27.1913
2516	P11413	Glucose-6-phosphate 1-dehydrogenase	G6PD	27.3969	26.5465	26.3695	27.1379	26.9587	27.0348	27.0645	27.2042	27.1606	26.9417	26.8952	27.0885
2483	P10253	Lysosomal alpha-glucosidase;76 kDa lysosomal alpha-glucosidase;70 kDa lysosomal alpha-glucosidase	GAA	25.8896	25.7398	24.9108	25.8353	25.6509	25.1194	25.59	25.4285	25.6523	25.6491	25.3048	25.1457
4431	Q8TAE8	Growth arrest and DNA damage-inducible proteins-interacting protein 1	GADD45GIP1	23.335	23.1999	22.5644	23.2887	23.1609	22.9069	23.1734	22.7776	23.5045	23.1857	23.0053	22.9172
3795	Q4V321	G antigen 13;G antigen 2D;G antigen 2A;G antigen 2B/2C	GAGE13	NA	NA	NA	NA	NA	NA	NA	NA	22.4624	NA	NA	NA
1939	O14976-2	Cyclin-G-associated kinase	GAK	23.1162	NA	22.3703	23.3028	22.7575	22.7035	23.243	23.5861	NA	NA	22.5074	23.1883
3581	Q14376	UDP-glucose 4-epimerase	GALE	NA	22.1681	NA	NA	NA	NA	NA	NA	NA	NA	NA	NA
3059	P51570	Galactokinase	GALK1	24.8098	24.6126	23.8738	25.3958	24.591	24.0335	24.7419	24.8802	24.755	25.189	23.7887	24.373
807	B7ZAX5	N-acetylgalactosamine kinase	GALK2	NA	NA	NA	NA	NA	NA	21.1797	22.1596	NA	NA	NA	NA
4668	Q96C23	Aldose 1-epimerase	GALM	23.143	22.7331	NA	23.1016	23.1721	22.777	22.589	22.7503	23.0929	23.078	NA	NA
3417	Q10471	Polypeptide N-acetylgalactosaminyltransferase 2;Polypeptide N-acetylgalactosaminyltransferase 2 soluble form	GALNT2	25.0413	23.5593	23.3303	24.2005	24.2517	23.9774	24.9029	24.7158	24.75	25.2157	24.4229	24.0563
1100	E7EUL0	Polypeptide N-acetylgalactosaminyltransferase 3	GALNT3	NA	NA	NA	NA	NA	NA	NA	NA	21.5424	NA	NA	NA
4378	Q8NCL4	Polypeptide N-acetylgalactosaminyltransferase 6	GALNT6	NA	NA	NA	NA	NA	20.9065	NA	NA	NA	NA	NA	21.5387
3580	Q14353	Guanidinoacetate N-methyltransferase	GAMT	NA	NA	NA	NA	20.4417	NA	NA	22.0251	NA	NA	NA	NA
384	A0A3B3ITY2	Gigaxonin	GAN	NA	NA	NA	NA	NA	NA	NA	NA	NA	21.8514	NA	NA
3605	Q14697-2	Neutral alpha-glucosidase AB	GANAB	28.2659	28.7902	28.4112	28.7851	28.9101	28.9313	28.8914	29.213	29.2036	28.5136	28.4497	29.1311
2372	P04406	Glyceraldehyde-3-phosphate dehydrogenase	GAPDH	30.1406	30.6179	29.9471	30.6703	30.6663	30.2307	30.6027	30.1711	30.5316	30.6812	30.017	30.0285
3621	Q14C86-4	GTPase-activating protein and VPS9 domain-containing protein 1	GAPVD1	24.5648	23.9926	22.9495	24.2901	24.2265	23.6957	24.5681	24.7205	24.5113	24.5673	23.9937	23.2971
2894	P41250	Glycine--tRNA ligase	GARS	26.9184	26.6955	26.6743	27.0062	26.971	26.9544	27.4877	27.4175	27.2382	26.8801	26.8847	27.4099
2666	P22102	Trifunctional purine biosynthetic protein adenosine-3;Phosphoribosylamine--glycine ligase;Phosphoribosylformylglycinamidine cyclo-ligase;Phosphoribosylglycinamide formyltransferase	GART	25.9526	26.1027	25.8804	26.4326	26.2753	26.1586	26.1986	26.4983	26.6362	26.6444	26.0214	26.4686
634	A0A5E8	GAS2-like protein 1	GAS2L1	NA	NA	NA	NA	NA	NA	20.3115	NA	NA	NA	NA	NA
2691	P23771	Trans-acting T-cell-specific transcription factor GATA-3	GATA3	23.651	NA	NA	23.0868	22.8927	22.6484	NA	NA	NA	23.2016	21.9872	22.4627
400	A0A0U1RRM1	Transcriptional repressor p66-beta	GATAD2B	21.4297	21.1381	NA	22.1486	21.4298	21.483	NA	21.4796	22.3321	NA	21.0491	22.5298
1008	D6RDU9	Glutamyl-tRNA(Gln) amidotransferase subunit B, mitochondrial	GATB	NA	NA	NA	NA	NA	NA	NA	NA	NA	NA	NA	19.0111
357	A0A0G2JNZ5	Glucosylceramidase	GBA	22.8249	23.3339	22.5815	23.7849	23.6346	23.1796	23.6756	24.3284	23.7519	NA	23.2742	23.8328
2146	O75323	Protein NipSnap homolog 2	GBAS	23.3785	23.4004	22.7484	23.6172	23.7909	23.768	24.0403	24.0676	23.8842	23.33	23.185	23.6877
3362	Q04446	1,4-alpha-glucan-branching enzyme	GBE1	NA	NA	NA	23.3223	NA	NA	22.6781	23.126	NA	22.6734	NA	NA
4549	Q92538	Golgi-specific brefeldin A-resistance guanine nucleotide exchange factor 1	GBF1	23.5933	23.747	22.888	23.7259	23.7783	23.4555	23.1881	23.1518	23.3988	22.914	22.7771	23.8751
1613	H7C2Z6	Grancalcin	GCA	20.8558	NA	NA	21.3592	NA	20.834	20.7888	NA	21.7724	NA	NA	21.4065
4677	Q96CN9	GRIP and coiled-coil domain-containing protein 1	GCC1	21.7675	NA	NA	21.899	21.947	NA	NA	NA	22.4236	NA	21.9665	21.9528
4608	Q92947	Glutaryl-CoA dehydrogenase, mitochondrial	GCDH	22.8892	22.7904	NA	22.8508	22.8253	22.5629	23.0239	23.6432	23.4974	NA	22.5141	22.7769
2964	P48506	Glutamate--cysteine ligase catalytic subunit	GCLC	NA	NA	NA	NA	NA	NA	NA	NA	NA	21.7887	NA	NA
2965	P48507-2	Glutamate--cysteine ligase regulatory subunit	GCLM	NA	NA	NA	21.2769	NA	NA	NA	NA	NA	NA	NA	NA
4566	Q92616	Translational activator GCN1	GCN1L1	26.9091	26.6202	26.4434	26.8673	26.8813	26.632	26.8351	26.954	26.9235	26.6718	26.7617	26.7404
4438	Q8TB36	Ganglioside-induced differentiation-associated protein 1	GDAP1	NA	NA	NA	NA	NA	NA	20.9843	NA	NA	NA	NA	NA
2786	P31150	Rab GDP dissociation inhibitor alpha	GDI1	24.6619	24.7804	24.0438	25.0308	24.9283	24.4455	25.3209	25.3085	25.1772	25.2426	24.6182	24.9204
3029	P50395	Rab GDP dissociation inhibitor beta	GDI2	28.1606	28.7223	28.3187	28.5777	28.6011	28.4935	28.6325	28.6583	28.7575	28.1966	28.5131	28.9104
470	A0A286YET3	GDP-D-glucose phosphorylase 1	GDPGP1	NA	NA	NA	20.6944	NA	NA	NA	21.1968	NA	NA	NA	NA
4480	Q8TEQ6	Gem-associated protein 5	GEMIN5	22.6259	23.1969	22.2372	23.4496	23.538	22.8937	23.1948	23.3367	23.636	22.8743	23.0763	23.9375
4106	Q7L5D6	Golgi to ER traffic protein 4 homolog	GET4	23.9402	23.9794	23.3985	24.158	24.0079	23.3327	24.7519	24.4627	24.2072	24.5137	23.9215	24.1469
4825	Q96RP9	Elongation factor G, mitochondrial	GFM1	25.331	25.8124	24.5092	25.4097	25.3946	24.9541	25.5315	25.673	25.3883	25.4244	24.9462	24.8976
3379	Q06210-2	Glutamine--fructose-6-phosphate aminotransferase [isomerizing] 1	GFPT1	25.1614	25.3569	25.2154	25.252	25.3891	25.2752	25.3188	25.4335	25.5199	25.4761	25.3343	26.3182
5394	Q9NZ52-2	ADP-ribosylation factor-binding protein GGA3	GGA3	22.738	NA	21.5885	22.6044	NA	NA	NA	21.7147	NA	21.8967	NA	NA
2143	O75223	Gamma-glutamylcyclotransferase	GGCT	26.8163	27.1114	26.5849	27.0105	27.1388	26.9345	27.0576	26.8805	27.2878	26.6225	26.857	27.1004
2863	P38435	Vitamin K-dependent gamma-carboxylase	GGCX	NA	NA	NA	NA	NA	NA	NA	21.3146	NA	NA	NA	NA
4591	Q92820	Gamma-glutamyl hydrolase	GGH	25.3155	24.5627	24.0327	24.6092	24.7112	24.3022	24.6585	25.1608	24.689	24.9101	24.5719	24.7205
2308	O95749	Geranylgeranyl pyrophosphate synthase	GGPS1	24.3192	NA	23.4606	24.1137	24.1449	22.5933	24.4086	24.4238	24.4358	24.5048	24.201	23.8205
676	B5MCK8	Putative gamma-glutamyltranspeptidase 3;Putative gamma-glutamyltranspeptidase 3 heavy chain;Putative gamma-glutamyltranspeptidase 3 light chain;Gamma-glutamyltranspeptidase 1;Gamma-glutamyltranspeptidase 1 heavy chain;Gamma-glutamyltranspeptidase 1 light chain;Gamma-glutamyltransferase light chain 2;Putative gamma-glutamyltransferase light chain 3;Inactive gamma-glutamyltranspeptidase 2	GGT2	NA	NA	NA	NA	NA	NA	20.5463	NA	NA	NA	NA	NA
1680	I3L2G6	Gamma-glutamyltransferase 6;Gamma-glutamyltransferase 6 heavy chain;Gamma-glutamyltransferase 6 light chain	GGT6	NA	NA	NA	NA	NA	NA	20.9199	NA	NA	NA	NA	NA
4303	Q8N2G8-3	GH3 domain-containing protein	GHDC	22.5144	21.5923	NA	22.5696	21.9882	NA	22.6689	23.2591	22.5674	22.2448	22.2901	22.8655
5109	Q9H3K2	Growth hormone-inducible transmembrane protein	GHITM	NA	20.3614	NA	NA	NA	NA	NA	NA	NA	NA	NA	NA
5348	Q9NWU2	Glucose-induced degradation protein 8 homolog	GID8	NA	21.927	20.8288	22.2725	NA	NA	21.8947	21.6774	NA	22.569	NA	NA
4063	Q6Y7W6	PERQ amino acid-rich with GYF domain-containing protein 2	GIGYF2	22.5723	22.518	NA	22.5968	22.9826	22.5379	23.0466	23.5486	23.1009	23.0661	22.2698	NA
5631	Q9Y248	DNA replication complex GINS protein PSF2	GINS2	NA	NA	NA	NA	NA	NA	NA	NA	20.6823	NA	NA	NA
1029	E5RFF9	DNA replication complex GINS protein SLD5;DNA replication complex GINS protein SLD5;DNA replication complex GINS protein SLD5, N-terminally processed	GINS4	NA	NA	NA	NA	NA	NA	NA	NA	NA	NA	NA	18.656
1931	O14908	PDZ domain-containing protein GIPC1	GIPC1	23.1141	22.9471	NA	23.4273	23.2651	23.0449	22.6058	22.3652	23.2784	NA	NA	23.5271
314	J3QRU8	ARF GTPase-activating protein GIT1	GIT1	NA	NA	NA	NA	NA	NA	NA	NA	20.7796	NA	NA	NA
596	A0A3B3IUC4	Alpha-galactosidase A	GLA	NA	21.7472	NA	21.955	NA	NA	22.1789	22.3794	22.6042	21.6307	NA	NA
2578	P16278-3	Beta-galactosidase	GLB1	24.8495	25.2997	24.0657	25.6542	24.9418	24.5093	24.7198	24.7763	25.0782	24.9868	24.3617	24.6879
4600	Q92896	Golgi apparatus protein 1	GLG1	23.6724	24.0455	23.219	24.0066	23.6589	22.9307	23.5268	24.0584	23.8448	23.353	23.4297	24.0999
3367	Q04760	Lactoylglutathione lyase	GLO1	27.1995	26.3712	26.1757	26.8159	26.9408	26.8235	27.1952	27.8331	27.1003	26.7878	27.0134	27.0142
5212	Q9HC38-2	Glyoxalase domain-containing protein 4	GLOD4	25.5059	25.5453	24.8487	25.9497	25.7095	25.3702	25.7261	26.0951	25.8611	25.7126	25.5349	25.3002
2840	P35754	Glutaredoxin-1	GLRX	NA	NA	NA	NA	NA	NA	NA	NA	21.9928	NA	NA	NA
2208	O76003	Glutaredoxin-3	GLRX3	23.2406	23.0795	22.5357	23.596	23.4845	23.1336	23.8587	23.8217	23.6211	23.8149	23.3447	24.0802
4159	Q86SX6	Glutaredoxin-related protein 5, mitochondrial	GLRX5	21.0567	22.6385	21.929	NA	22.3051	21.8276	22.2955	22.3311	22.5332	NA	21.6861	22.4035
2241	O94925-3	Glutaminase kidney isoform, mitochondrial	GLS	20.6781	21.7715	NA	NA	21.2679	NA	NA	NA	NA	NA	20.9741	21.4697
3962	Q68CQ7	Glycosyltransferase 8 domain-containing protein 1	GLT8D1	22.2483	21.7797	NA	22.6878	22.2224	22.1555	NA	23.0681	22.3552	22.8341	NA	NA
2338	P00367	Glutamate dehydrogenase 1, mitochondrial	GLUD1	27.6809	27.6078	27.1133	27.6322	27.4429	27.2726	27.395	27.548	27.6141	27.3512	27.2059	27.4663
527	A0A2R8YDT1	Glutamine synthetase	GLUL	23.1081	NA	NA	23.0999	22.8179	NA	23.0443	22.833	23.1171	NA	NA	22.5766
1799	K7EMM8	Putative oxidoreductase GLYR1	GLYR1	22.3525	21.0922	20.4146	NA	20.9435	20.7117	21.4019	NA	21.4072	NA	NA	20.7527
2095	O60547-2	GDP-mannose 4,6 dehydratase	GMDS	NA	22.0745	NA	22.3175	22.4887	22.3559	NA	23.1703	22.6603	NA	22.3546	22.6222
3168	P60983	Glia maturation factor beta	GMFB	23.2149	23.6374	22.8005	23.6965	23.6212	23.0889	23.2687	23.4942	23.7505	23.2997	22.4588	23.0122
5421	Q9P107	GEM-interacting protein	GMIP	NA	23.0019	NA	NA	NA	NA	NA	NA	NA	NA	NA	NA
53	A0A087WUI8	Mannose-1-phosphate guanyltransferase alpha	GMPPA	NA	NA	NA	NA	NA	NA	NA	NA	NA	23.4464	NA	NA
5738	Q9Y5P6	Mannose-1-phosphate guanyltransferase beta	GMPPB	24.0266	23.5634	NA	23.9791	23.8608	23.5723	24.3517	24.3173	24.0852	24.1959	23.6616	23.8147
89	H0YMR9	GMP reductase;GMP reductase 2	GMPR2	NA	NA	NA	NA	NA	NA	NA	NA	21.0759	NA	NA	NA
3025	P49915	GMP synthase [glutamine-hydrolyzing]	GMPS	26.3711	26.9568	26.4186	26.8335	26.8232	26.5377	26.616	26.3609	26.9118	26.4058	26.406	26.8397
2379	P04899	Guanine nucleotide-binding protein G(i) subunit alpha-2;Guanine nucleotide-binding protein G(i) subunit alpha-1;Guanine nucleotide-binding protein G(t) subunit alpha-1;Guanine nucleotide-binding protein G(o) subunit alpha;Guanine nucleotide-binding protein G(t) subunit alpha-2;Guanine nucleotide-binding protein G(t) subunit alpha-3	GNAI2	22.1804	23.1414	22.5708	23.0446	22.854	NA	NA	22.7989	NA	23.261	21.5101	22.7352
3254	P63092-3	Guanine nucleotide-binding protein G(s) subunit alpha isoforms short;Guanine nucleotide-binding protein G(s) subunit alpha isoforms XLas	GNAS	24.9843	24.4192	23.7779	24.295	24.2866	24.1394	24.7357	25.0214	24.7978	24.7621	24.5693	24.4318
3241	P62873-2	Guanine nucleotide-binding protein G(I)/G(S)/G(T) subunit beta-1	GNB1	24.7322	25.5785	24.8784	25.8387	25.5282	25.3628	25.5847	25.6576	25.9879	24.7995	24.7019	25.5161
3262	P63244	Guanine nucleotide-binding protein subunit beta-2-like 1;Guanine nucleotide-binding protein subunit beta-2-like 1, N-terminally processed	GNB2L1	27.941	28.3803	28.0016	28.085	28.151	28.0232	27.926	28.1542	28.288	27.4925	27.8886	29.0914
5460	Q9UBI6	Guanine nucleotide-binding protein G(I)/G(S)/G(O) subunit gamma-12	GNG12	NA	NA	NA	NA	NA	NA	NA	NA	20.651	NA	NA	NA
2853	P36915	Guanine nucleotide-binding protein-like 1	GNL1	22.3355	21.5963	NA	21.9921	22.2879	NA	NA	23.0582	22.4717	22.7793	21.8302	NA
4980	Q9BVP2-2	Guanine nucleotide-binding protein-like 3	GNL3	22.4166	NA	NA	21.9812	NA	NA	22.3001	NA	NA	22.6566	NA	NA
989	D6R9P4	Glucosamine-6-phosphate isomerase;Glucosamine-6-phosphate isomerase 1	GNPDA1	24.0678	23.8028	23.2745	24.2181	24.0797	23.5582	24.4626	24.5852	24.4449	24.2669	23.6539	24.0279
1429	G3V4W4	Glucosamine 6-phosphate N-acetyltransferase	GNPNAT1	23.9234	24.5679	23.7958	24.9299	24.4361	24.144	24.5893	24.12	24.5675	24.4998	23.5963	23.2828
1327	H7C3P4	N-acetylglucosamine-6-sulfatase	GNS	25.535	24.4986	24.1097	25.1866	24.7922	24.3777	24.911	25.3302	24.8021	25.8926	24.8039	24.3566
4589	Q92805	Golgin subfamily A member 1	GOLGA1	23.4286	23.4815	22.7847	23.5663	22.9532	22.7279	23.307	23.0296	23.689	23.2838	22.7377	22.9924
478	A0A2Q2TH77	Golgin subfamily A member 2	GOLGA2	23.7424	24.0713	22.9715	24.5178	24.1175	23.76	23.745	23.8144	24.1603	23.9063	23.5193	24.4382
3399	Q08378-2	Golgin subfamily A member 3	GOLGA3	23.9561	24.3752	23.8253	24.6008	24.3129	23.9803	24.1119	23.9581	24.6552	23.3199	23.9156	24.154
3508	Q13439-5	Golgin subfamily A member 4	GOLGA4	25.3076	24.8286	24.4123	25.1562	24.9462	24.7756	24.8126	24.4904	25.2538	25.0099	24.9317	24.7628
4442	Q8TBA6-2	Golgin subfamily A member 5	GOLGA5	23.1726	23.0041	NA	23.2551	23.23	22.8776	22.6371	22.3672	23.2408	22.7965	22.1866	23.7174
3609	Q14789	Golgin subfamily B member 1	GOLGB1	24.9705	25.1775	24.197	25.091	24.7416	24.4916	25.1511	24.3839	24.8725	24.492	24.4813	24.7575
4359	Q8NBJ4-2	Golgi membrane protein 1	GOLM1	22.8962	22.8263	22.3259	23.2535	23.13	22.8755	22.4645	22.4776	23.0185	22.9663	22.8621	23.8472
5128	Q9H4A6	Golgi phosphoprotein 3	GOLPH3	NA	23.06	NA	NA	NA	NA	22.4549	NA	NA	22.2237	NA	NA
3896	Q5T5I6	Golgi phosphoprotein 3-like	GOLPH3L	20.7471	NA	NA	22.0302	NA	NA	21.8977	NA	NA	NA	NA	20.8139
5177	Q9H8Y8	Golgi reassembly-stacking protein 2	GORASP2	NA	NA	NA	NA	NA	NA	22.0431	NA	22.1291	22.3172	NA	NA
1133	E9PCW1	Golgi SNAP receptor complex member 1	GOSR1	NA	NA	NA	NA	NA	NA	NA	NA	NA	24.3935	NA	NA
450	A0A1X7SBU8	Golgi SNAP receptor complex member 2	GOSR2	NA	23.044	NA	23.1513	22.9439	NA	22.9154	23.0116	23.2939	22.8039	22.3867	23.3383
2595	P17174	Aspartate aminotransferase, cytoplasmic	GOT1	27.5564	27.5946	27.6625	28.1348	28.1894	28.1497	28.0936	28.1401	27.7558	28.2141	27.0709	27.383
2346	P00505	Aspartate aminotransferase, mitochondrial	GOT2	27.3653	27.5354	27.2808	27.6541	27.63	27.4676	27.6387	27.845	27.6935	27.5813	27.2935	27.7191
1214	E9PLV6	Glycosylphosphatidylinositol anchor attachment 1 protein	GPAA1	NA	NA	NA	NA	NA	NA	NA	NA	NA	NA	NA	20.0791
5340	Q9NW75-2	G patch domain-containing protein 2	GPATCH2	NA	NA	NA	NA	NA	NA	NA	NA	20.7312	NA	NA	NA
4193	Q86WP2-3	Vasculin	GPBP1	NA	NA	NA	NA	NA	NA	NA	NA	NA	NA	22.8596	NA
4306	Q8N335	Glycerol-3-phosphate dehydrogenase 1-like protein;Glycerol-3-phosphate dehydrogenase [NAD(+)]	GPD1L	24.5427	24.2661	23.8169	24.7182	24.722	24.1801	24.7487	24.6698	25.1058	24.1337	24.4983	24.5286
2919	P43304	Glycerol-3-phosphate dehydrogenase, mitochondrial	GPD2	24.2928	23.6781	23.2479	23.6524	23.383	23.3635	24.0039	23.9565	24.027	23.6125	23.7177	23.96
1292	F5H039	Gephyrin;Molybdopterin adenylyltransferase;Molybdopterin molybdenumtransferase	GPHN	24.0893	23.4569	22.4988	23.5648	23.1795	22.9479	23.6883	23.5097	23.8959	23.369	23.4434	23.6223
2409	P06744	Glucose-6-phosphate isomerase	GPI	28.5057	28.1988	28.1645	28.4109	28.3979	28.3535	28.3741	28.5019	28.511	28.1672	28.2716	28.4927
4604	Q92917	G patch domain and KOW motifs-containing protein	GPKOW	21.7264	20.4733	NA	21.4718	20.7655	NA	21.3256	NA	21.5829	21.5966	20.6856	20.8806
5223	Q9HCN4	GPN-loop GTPase 1	GPN1	NA	NA	NA	NA	NA	NA	NA	NA	NA	NA	NA	21.3443
1445	G5E994	Protein GPR107	GPR107	NA	20.4909	NA	NA	NA	NA	21.5799	NA	NA	NA	NA	NA
5754	Q9Y653-2	G-protein coupled receptor 56;GPR56 N-terminal fragment;GPR56 C-terminal fragment	GPR56	NA	NA	NA	NA	NA	18.656	NA	NA	NA	NA	NA	NA
295	A0A0C4DFY5	G-protein coupled receptor family C group 5 member C	GPRC5C	NA	NA	NA	NA	NA	NA	NA	NA	22.3793	NA	NA	NA
179	A0A096LP07	COP9 signalosome complex subunit 1	GPS1	22.783	22.1758	NA	23.4583	22.6814	21.7696	23.1605	23.46	22.6778	22.5063	NA	NA
236	A0A0A0MSK4	G-protein-signaling modulator 1	GPSM1	NA	NA	NA	NA	NA	NA	NA	NA	20.5499	NA	NA	NA
3288	P81274	G-protein-signaling modulator 2	GPSM2	NA	NA	NA	NA	NA	NA	NA	NA	NA	21.8579	NA	NA
26	K7ERP4	Glutathione peroxidase;Phospholipid hydroperoxide glutathione peroxidase, mitochondrial	GPX4	21.8887	NA	NA	22.1563	22.1376	21.5768	22.6919	22.9268	22.5826	NA	NA	22.1406
1098	E7ETY7	Glutathione peroxidase;Probable glutathione peroxidase 8	GPX8	23.0243	22.8798	22.0065	23.1629	23.1136	22.7746	23.7512	23.5056	23.5654	23.1782	23.0468	22.8915
1135	E9PD09	GRAM domain-containing protein 3	GRAMD3	NA	NA	NA	NA	NA	NA	20.4954	NA	NA	NA	NA	NA
3251	P62993	Growth factor receptor-bound protein 2	GRB2	23.2994	23.782	23.2008	23.9947	23.979	23.6554	23.7302	24.214	23.8178	24.4612	23.4513	24.6055
3990	Q6ISB3-2	Grainyhead-like protein 2 homolog	GRHL2	NA	NA	NA	NA	NA	NA	21.3732	NA	NA	NA	NA	NA
5464	U3KQ56	Glyoxylate reductase/hydroxypyruvate reductase	GRHPR	24.3744	25.1585	24.0962	24.8892	24.7703	24.1856	23.7914	24.211	24.5237	24.0337	23.6563	24.3466
28	A0A087WT45	GRIP1-associated protein 1	GRIPAP1	24.9991	25.0769	24.478	25.3009	25.2203	24.8787	25.2436	24.8927	25.3564	24.7111	24.7223	24.9622
5198	Q9HAV7	GrpE protein homolog 1, mitochondrial	GRPEL1	26.1821	25.5843	24.9774	25.8264	25.6237	25.2058	25.766	25.5012	25.7361	25.5343	25.7728	25.4549
1314	H0Y8R1	G-rich sequence factor 1	GRSF1	NA	NA	NA	NA	NA	NA	NA	NA	22.4044	NA	NA	NA
4904	Q9BQ67	Glutamate-rich WD repeat-containing protein 1	GRWD1	NA	NA	NA	NA	NA	NA	NA	NA	NA	22.6327	NA	NA
1415	G3V1A6	Gasdermin-D	GSDMD	24.1051	24.4396	23.7933	24.7006	24.5355	24.2106	24.6115	24.5107	24.7293	NA	24.3648	24.4518
3600	Q14687-2	Genetic suppressor element 1	GSE1	NA	18.656	NA	NA	NA	NA	NA	NA	NA	NA	NA	NA
3021	P49840	Glycogen synthase kinase-3 alpha	GSK3A	NA	NA	NA	NA	NA	NA	NA	NA	NA	NA	NA	21.2108
3022	P49841	Glycogen synthase kinase-3 beta	GSK3B	22.6525	22.6819	22.1448	22.9196	22.9476	22.7928	22.4524	22.8622	23.0346	21.9894	22.7002	23.1326
2568	P15170-2	Eukaryotic peptide chain release factor GTP-binding subunit ERF3A	GSPT1	26.2695	25.697	25.4844	25.9872	25.8905	26.0787	25.9027	26.2688	26.1323	25.7809	25.6583	26.3738
2341	P00390-5	Glutathione reductase, mitochondrial	GSR	NA	NA	NA	NA	NA	NA	NA	21.9317	NA	NA	NA	NA
2971	P48637	Glutathione synthetase	GSS	27.0031	26.5613	26.3758	26.9325	26.7852	26.6698	27.0015	27.3989	27.0104	27.0722	26.413	26.5
5651	Q9Y2Q3	Glutathione S-transferase kappa 1	GSTK1	24.2657	25.4068	24.5873	25.5977	25.3171	24.9025	25.2963	25.1252	25.2329	25.3791	24.4204	24.7879
2741	P28161	Glutathione S-transferase Mu 2	GSTM2	24.5981	25.2183	24.3172	25.2948	25.1192	24.7571	25.0458	25.1662	25.2254	24.6894	24.5851	24.0196
2653	P21266	Glutathione S-transferase Mu 3	GSTM3	27.5321	28.1797	27.9208	28.2598	28.3282	28.1326	27.8683	28.3727	27.9697	27.2953	27.4529	28.3277
284	A0A0C4DFM0	Maleylacetoacetate isomerase	GSTZ1	22.5746	22.6951	NA	22.8214	22.809	22.5658	23.5237	23.76	23.125	NA	NA	23.4259
3082	P52655	Transcription initiation factor IIA subunit 1;Transcription initiation factor IIA alpha chain;Transcription initiation factor IIA beta chain	GTF2A1	NA	NA	NA	NA	NA	NA	NA	NA	NA	21.6683	NA	NA
2747	P29083	General transcription factor IIE subunit 1	GTF2E1	NA	NA	NA	NA	20.741	NA	NA	NA	NA	NA	NA	NA
2829	P35269	General transcription factor IIF subunit 1	GTF2F1	22.7257	22.7932	22.1596	23.1755	23.07	22.6693	23.105	23.3627	23.3884	23.0305	22.5782	23.1619
2555	P13984	General transcription factor IIF subunit 2	GTF2F2	24.2173	NA	23.0704	23.808	23.583	23.3862	NA	NA	24.3605	NA	NA	23.349
3279	P78347-2	General transcription factor II-I	GTF2I	25.3047	25.0124	24.6405	25.2362	24.9584	24.8274	25.1447	24.4155	25.0877	25.0589	24.7419	24.6476
1469	H0Y4Q6	General transcription factor 3C polypeptide 2	GTF3C2	NA	NA	NA	NA	NA	NA	21.342	NA	NA	NA	NA	NA
624	A0A494C1S7	General transcription factor 3C polypeptide 3	GTF3C3	NA	NA	NA	NA	NA	NA	NA	21.2903	NA	NA	NA	NA
5548	Q9UKN8	General transcription factor 3C polypeptide 4	GTF3C4	21.4974	22.0002	NA	22.6293	NA	NA	NA	22.3442	22.7179	NA	NA	22.2373
3907	Q5T7U0	General transcription factor 3C polypeptide 5	GTF3C5	NA	NA	NA	NA	NA	NA	NA	21.231	NA	NA	NA	NA
1864	O00178	GTP-binding protein 1	GTPBP1	21.8366	22.7068	21.6581	23.1179	22.7898	21.7775	22.7351	22.7976	22.8023	22.6257	NA	22.0682
663	C9JEQ8	GTP-binding protein 10	GTPBP10	NA	NA	NA	NA	NA	NA	NA	NA	21.4968	NA	NA	NA
5031	Q9BZE4	Nucleolar GTP-binding protein 1	GTPBP4	22.9764	22.4827	NA	21.8938	22.2145	21.8242	22.4779	22.138	22.539	22.0422	NA	22.3848
736	B1ANH5	Guanylate kinase	GUK1	NA	NA	NA	NA	NA	NA	NA	NA	NA	NA	NA	22.4434
2949	P46976-2	Glycogenin-1	GYG1	25.1719	25.5641	24.7541	25.4467	24.9776	25.0049	24.9162	25.0578	25.7028	25.3042	24.5073	25.0526
2552	P13807-2	Glycogen [starch] synthase, muscle	GYS1	22.4517	NA	NA	22.6207	NA	NA	22.884	22.8548	22.7538	22.3016	22.3746	21.7407
2420	P07305	Histone H1.0;Histone H1.0, N-terminally processed	H1F0	25.8148	25.6867	24.9883	25.4404	24.9549	24.4972	24.8901	25.1112	25.3317	25.7351	23.9037	24.2215
4547	Q92522	Histone H1x	H1FX	25.3176	24.7232	24.087	25.2661	24.8931	24.7284	25.3887	25.1841	25.1528	25.0896	24.6553	24.9003
1783	K7EK07	Histone H3;Histone H3.2;Histone H3.1t;Histone H3.3;Histone H3.1;Histone H3.3C	H3F3B	25.0738	23.5263	23.4215	24.6067	24.4745	24.3371	NA	23.7073	23.7005	NA	24.2472	27.6291
1599	H3BS72	Very-long-chain (3R)-3-hydroxyacyl-CoA dehydratase 3	HACD3	22.6494	22.8388	22.2307	24.3584	23.1158	22.9559	23.3571	24.4133	23.255	24.2087	22.9051	23.1686
341	A0A0D9SFP2	Hydroxyacyl-coenzyme A dehydrogenase, mitochondrial	HADH	25.2716	24.9361	23.6801	25.4753	25.1742	24.9303	25.1624	25.7829	25.6406	25.3106	24.5434	23.0416
1525	H0YFD6	Trifunctional enzyme subunit alpha, mitochondrial;Long-chain enoyl-CoA hydratase;Long chain 3-hydroxyacyl-CoA dehydrogenase	HADHA	27.131	27.2013	26.6569	27.2297	27.0881	26.9445	27.2336	27.2365	27.207	26.9728	27.1287	27.0718
3131	P55084-2	Trifunctional enzyme subunit beta, mitochondrial;3-ketoacyl-CoA thiolase	HADHB	26.7385	26.3504	26.0284	26.5472	26.6334	26.3678	26.7232	26.8057	26.9703	26.7698	26.6139	26.6392
1578	H3BPK3	Hydroxyacylglutathione hydrolase, mitochondrial	HAGH	NA	NA	NA	NA	NA	NA	NA	NA	22.1371	NA	NA	NA
2527	P12081-4	Histidine--tRNA ligase, cytoplasmic	HARS	26.2259	26.6422	26.2016	26.5332	26.7499	26.6023	26.5776	26.7683	26.7128	25.667	26.3671	26.9674
481	A0A2R8Y3N3	Probable histidine--tRNA ligase, mitochondrial	HARS2	24.4464	23.8627	23.3883	24.6387	24.453	24.1466	24.0701	24.0116	24.4925	23.9948	23.7676	24.3665
1934	O14929	Histone acetyltransferase type B catalytic subunit	HAT1	22.9411	24.2494	23.3033	24.3038	23.794	23.5646	24.1238	24.3919	24.231	23.4383	23.3903	23.3011
1181	E9PIQ7	HCLS1-associated protein X-1	HAX1	NA	NA	NA	NA	NA	NA	NA	NA	NA	20.1513	NA	NA
3275	P68871	Hemoglobin subunit beta;LVV-hemorphin-7;Spinorphin;Hemoglobin subunit delta	HBB	NA	NA	NA	NA	NA	NA	NA	24.736	NA	NA	NA	NA
3276	P69892	Hemoglobin subunit gamma-2;Hemoglobin subunit gamma-1	HBG2	23.8817	NA	NA	NA	NA	NA	NA	25.6182	NA	NA	NA	NA
5705	Q9Y450	HBS1-like protein	HBS1L	21.0219	NA	NA	21.9504	NA	NA	21.603	NA	NA	21.8852	NA	NA
3107	P53701	Cytochrome c-type heme lyase	HCCS	NA	21.6168	NA	NA	NA	NA	NA	23.0037	NA	NA	NA	22.1529
3063	P51610-2	Host cell factor 1;HCF N-terminal chain 1;HCF N-terminal chain 2;HCF N-terminal chain 3;HCF N-terminal chain 4;HCF N-terminal chain 5;HCF N-terminal chain 6;HCF C-terminal chain 1;HCF C-terminal chain 2;HCF C-terminal chain 3;HCF C-terminal chain 4;HCF C-terminal chain 5;HCF C-terminal chain 6	HCFC1	24.9415	24.2684	23.8294	24.7307	24.4769	24.3461	24.8387	24.8463	24.5471	24.9416	24.4166	24.213
1662	I3L0E3	28S ribosomal protein S17, mitochondrial	hCG	NA	20.9296	NA	NA	20.9572	NA	NA	NA	NA	NA	NA	NA
3525	Q13547	Histone deacetylase 1	HDAC1	21.8806	23.7126	NA	23.9578	23.7211	23.0855	NA	22.8501	23.6045	NA	22.8739	22.896
4584	Q92769-3	Histone deacetylase 2	HDAC2	23.7735	23.8359	22.899	24.6408	24.0585	23.7797	23.812	24.2949	24.3174	24.3526	22.7493	23.8361
4137	Q7Z4H3-2	HD domain-containing protein 2	HDDC2	22.3047	NA	NA	22.7957	22.0375	NA	22.7036	23.1014	22.7564	22.6923	21.8232	NA
4318	Q8N4P3	Guanosine-3,5-bis(diphosphate) 3-pyrophosphohydrolase MESH1	HDDC3	21.2114	20.0017	NA	21.0088	20.7515	NA	NA	NA	NA	22.1383	20.912	NA
3070	P51858	Hepatoma-derived growth factor	HDGF	26.9686	27.687	27.0479	27.4197	27.3536	27.1054	27.6308	27.3928	27.5315	27.4365	27.0277	26.5282
4141	Q7Z4V5-2	Hepatoma-derived growth factor-related protein 2	HDGFRP2	22.4342	22.0401	21.7677	22.5649	22.5262	21.9931	22.0805	22.7274	22.5946	21.9147	22.1834	22.8528
4933	Q9BSH5	Haloacid dehalogenase-like hydrolase domain-containing protein 3	HDHD3	22.3285	NA	NA	22.6025	22.5707	22.1462	22.5352	22.4348	22.7683	NA	NA	22.2923
4	A0A024R4E5	Vigilin	HDLBP	26.6534	26.2755	25.8602	26.3984	26.4217	26.2289	26.1403	25.8748	26.4114	26.23	25.9733	26.0397
1777	K7EIX2	HEAT repeat-containing protein 6	HEATR6	NA	NA	NA	NA	NA	NA	20.4169	NA	NA	NA	NA	NA
556	A0A3B3IRV5	Heme-binding protein 1	HEBP1	22.4213	22.2025	NA	22.2125	22.0052	21.6749	22.03	21.9144	22.7355	22.2706	21.6467	22.643
5749	Q9Y5Z4	Heme-binding protein 2	HEBP2	21.7233	23.1786	22.265	23.5339	22.3377	22.5474	22.7372	22.8366	23.0307	NA	22.2264	22.5108
5022	Q9BYK8	Helicase with zinc finger domain 2	HELZ2	22.609	22.8114	21.6697	22.9342	22.8042	22.3469	23.0832	23.4407	23.1284	23.1071	22.126	22.9801
2426	P07686	Beta-hexosaminidase subunit beta;Beta-hexosaminidase subunit beta chain B;Beta-hexosaminidase subunit beta chain A	HEXB	25.8357	25.8298	25.2825	25.927	25.8929	25.7032	26.1065	26.1695	26.3184	26.1562	25.7963	25.877
2245	O94992	Protein HEXIM1	HEXIM1	23.4389	23.3524	22.5582	23.8344	23.6996	22.9663	23.3835	23.2752	23.7023	24.4517	23.9251	23.5735
4948	Q9BTY7	Protein HGH1 homolog	HGH1	23.1849	22.133	21.9326	22.5787	22.2678	22.0253	22.7007	22.5052	22.9663	22.828	22.328	22.5552
1937	O14964-2	Hepatocyte growth factor-regulated tyrosine kinase substrate	HGS	NA	NA	NA	22.9218	NA	NA	NA	22.8668	NA	NA	NA	22.8321
2794	P31937	3-hydroxyisobutyrate dehydrogenase, mitochondrial	HIBADH	25.0906	25.5989	25.1551	25.7066	25.6814	25.3465	25.3656	25.6645	25.9255	25.7007	25.4982	25.3895
4006	Q6NVY1	3-hydroxyisobutyryl-CoA hydrolase, mitochondrial	HIBCH	23.1587	23.2185	NA	23.8997	23.6972	23.0994	23.5712	23.692	23.5259	23.445	22.3313	23.6749
4227	Q8IV36-3	Protein HID1	HID1	23.08	23.8473	NA	24.0456	23.9181	23.4178	23.3721	24.5673	23.6333	23.9132	23.7519	24.038
5346	Q9NWT6	Hypoxia-inducible factor 1-alpha inhibitor	HIF1AN	22.9491	22.9874	NA	23.3205	22.335	22.6542	22.705	22.2807	22.537	23.1716	NA	22.6578
870	C9JAW5	HIG1 domain family member 1A, mitochondrial	HIGD1A	NA	NA	NA	NA	23.5106	NA	NA	NA	24.2985	NA	23.6435	NA
3017	P49773	Histidine triad nucleotide-binding protein 1	HINT1	26.3906	25.9725	26.0419	26.5759	26.3498	26.3922	26.529	26.3752	26.813	26.5968	26.7369	26.8571
5001	Q9BX68	Histidine triad nucleotide-binding protein 2, mitochondrial	HINT2	24.2467	24.2382	NA	24.3234	24.2402	24.0659	24.6428	24.0281	24.5953	24.1748	24.0784	24.2746
1877	O00291-4	Huntingtin-interacting protein 1	HIP1	22.7295	NA	21.8892	22.8843	23.0947	22.479	NA	22.4209	23.0161	NA	22.4729	22.6201
2134	O75146	Huntingtin-interacting protein 1-related protein	HIP1R	24.529	23.7088	23.4278	24.3009	24.363	24.1739	24.2473	24.1476	24.4812	24.0188	24.0102	24.378
4987	Q9BW71	HIRA-interacting protein 3	HIRIP3	NA	NA	NA	NA	NA	NA	NA	NA	NA	20.4797	NA	NA
2582	P16401	Histone H1.5	HIST1H1B	29.2079	26.8891	27.7855	27.3366	27.5102	27.7136	27.7571	27.4056	27.4967	28.4238	27.683	27.5538
2486	P10412	Histone H1.4	HIST1H1E	29.6778	27.6184	28.3839	28.0471	28.2456	28.4147	28.3136	27.663	28.4398	28.841	28.321	28.1405
394	A0A0U1RR32	Histone H2A type 1-J;Histone H2A type 1-H;Histone H2A.J;Histone H2A type 2-C;Histone H2A type 1-C;Histone H2A type 3;Histone H2A type 2-A;Histone H2A type 1-D;Histone H2A type 1;Histone H2A type 1-B/E;Histone H2A type 1-A;Histone H2AX;Histone H2A;Histone H2A type 2-B	HIST1H2AJ	26.4678	25.0708	24.7361	25.5926	25.1592	25.0437	24.799	26.0202	25.0196	25.4737	24.6416	26.5644
2113	U3KQK0	Histone H2B;Histone H2B type 1-M;Histone H2B type 1-N;Histone H2B type 1-H;Histone H2B type 2-F;Histone H2B type 1-C/E/F/G/I;Histone H2B type 1-D;Histone H2B type F-S;Histone H2B type 1-K;Histone H2B type 1-L	HIST1H2BN	26.6626	25.4029	25.2797	25.3847	25.4249	25.4333	25.735	25.4181	25.4402	25.4806	25.4093	27.5307
3235	P62805	Histone H4	HIST1H4A	23.2357	23.9628	23.533	23.956	24.0963	23.6816	23.755	23.6284	24.0913	23.9218	22.8763	27.0338
2627	P19367-4	Hexokinase-1	HK1	27.9249	26.9182	27.0082	27.2963	27.2135	27.1941	27.7496	27.5878	27.4296	27.6108	27.4204	27.2902
403	A0A140T9W7	HLA class I histocompatibility antigen, alpha chain F	HLA	NA	NA	NA	NA	NA	NA	NA	20.793	NA	NA	NA	NA
2780	P30462	HLA class I histocompatibility antigen, B-14 alpha chain;HLA class I histocompatibility antigen, B-39 alpha chain;HLA class I histocompatibility antigen, B-8 alpha chain;HLA class I histocompatibility antigen, B-37 alpha chain;HLA class I histocompatibility antigen, B-38 alpha chain;HLA class I histocompatibility antigen, B-42 alpha chain	HLA	25.5742	27.3836	26.5176	27.085	26.8716	26.4772	27.2216	27.5955	27.8271	26.6373	26.5992	28.0394
2577	P16190	HLA class I histocompatibility antigen, A-33 alpha chain;HLA class I histocompatibility antigen, A-31 alpha chain;HLA class I histocompatibility antigen, A-34 alpha chain;HLA class I histocompatibility antigen, A-74 alpha chain;HLA class I histocompatibility antigen, A-66 alpha chain;HLA class I histocompatibility antigen, A-29 alpha chain;HLA class I histocompatibility antigen, A-32 alpha chain;…	HLA	24.1164	25.6437	24.513	25.5509	24.9147	23.9883	25.2415	26.0237	25.9989	25.4987	24.7782	26.1089
2781	P30505	HLA class I histocompatibility antigen, Cw-8 alpha chain;HLA class I histocompatibility antigen, Cw-5 alpha chain	HLA	25.2338	24.8887	24.3642	25.5748	25.2625	25.091	25.5265	25.4245	26.1399	25.9302	25.314	25.3243
306	A0A0C4DGA6	Helicase-like transcription factor	HLTF	NA	23.1622	NA	23.4869	23.0915	NA	23.4412	22.7042	23.2834	22.9392	22.4552	23.9082
593	A0A3B3IUB5	Minor histocompatibility antigen H13	HM13	NA	23.1438	22.3568	23.46	22.8581	22.6833	NA	23.0492	23.2509	NA	22.2837	23.9885
599	A0A3F2YNY7	Porphobilinogen deaminase	HMBS	23.6462	NA	NA	23.7894	23.5427	23.5512	NA	NA	23.8764	23.9365	23.6084	23.6038
991	D6RAI0	Embryonic stem cell-specific 5-hydroxymethylcytosine-binding protein	HMCES	21.9967	NA	NA	22.0029	NA	NA	22.0217	NA	NA	22.0962	NA	NA
2594	P17096	High mobility group protein HMG-I/HMG-Y	HMGA1	NA	NA	NA	NA	NA	NA	NA	NA	22.1605	NA	NA	NA
2454	P09429	High mobility group protein B1	HMGB1	27.7482	28.3263	28.0223	28.9897	28.7907	28.3909	28.2116	28.1908	28.0497	28.4552	28.1517	28.6919
2722	P26583	High mobility group protein B2	HMGB2	26.1082	25.6689	25.3555	26.5207	26.2552	26.0611	26.412	26.4106	26.5669	26.4565	25.9016	26.2383
1988	O15347	High mobility group protein B3	HMGB3	24.6855	25.661	25.1457	25.515	25.7181	25.6462	25.6855	25.1416	25.506	25.6944	25.1693	25.7517
2842	P35914	Hydroxymethylglutaryl-CoA lyase, mitochondrial	HMGCL	23.6232	22.8224	22.3457	23.3697	23.5655	23.0001	22.9923	23.5575	23.2761	22.9291	22.4152	22.2515
3335	Q01581	Hydroxymethylglutaryl-CoA synthase, cytoplasmic	HMGCS1	22.1668	22.4899	NA	22.9659	22.9753	22.4666	22.945	22.972	23.1912	22.8151	22.573	23.0377
2385	P05114	Non-histone chromosomal protein HMG-14	HMGN1	NA	NA	NA	NA	NA	NA	NA	NA	24.3417	NA	NA	NA
2390	P05204	Non-histone chromosomal protein HMG-17;High mobility group nucleosome-binding domain-containing protein 3	HMGN2	NA	23.5698	22.8603	24.6556	24.0386	23.8415	NA	23.4384	NA	NA	NA	23.9577
1669	I3L159	Heme oxygenase 2	HMOX2	25.3897	23.6734	23.8344	24.2056	24.1387	24.2084	23.9021	23.7614	24.6695	24.5891	24.4328	24.4969
5537	Q9UK76	Hematological and neurological expressed 1 protein;Hematological and neurological expressed 1 protein, N-terminally processed	HN1	25.7874	NA	23.4176	NA	NA	NA	NA	NA	NA	25.3222	NA	NA
5178	Q9H910	Hematological and neurological expressed 1-like protein	HN1L	25.4914	25.1449	24.7641	25.5901	25.5214	25.0017	25.4217	25.0537	25.759	25.8267	24.9614	24.9041
3469	Q13151	Heterogeneous nuclear ribonucleoprotein A0	HNRNPA0	22.6154	24.4682	23.0998	24.0728	23.2484	22.6143	22.9361	NA	23.1847	24.3114	NA	23.0885
1378	F8W6I7	Heterogeneous nuclear ribonucleoprotein A1;Heterogeneous nuclear ribonucleoprotein A1, N-terminally processed;Heterogeneous nuclear ribonucleoprotein A1-like 2	HNRNPA1	27.2732	27.1702	26.3524	27.1427	26.9446	26.47	26.454	26.4374	26.6428	26.6764	26.5438	26.7597
2675	P22626	Heterogeneous nuclear ribonucleoproteins A2/B1	HNRNPA2B1	28.3764	28.4223	28.0538	28.555	28.3789	28.1427	28.2952	28.0432	28.2486	28.6485	27.9704	28.2861
3073	P51991-2	Heterogeneous nuclear ribonucleoprotein A3	HNRNPA3	NA	23.1669	NA	22.8355	23.3215	22.2518	22.4579	NA	NA	23.8001	NA	23.4091
988	D6R9P3	Heterogeneous nuclear ribonucleoprotein A/B	HNRNPAB	26.0548	25.4984	24.8925	26.0192	25.1646	24.9735	26.0699	25.4693	25.2706	25.8215	25.0948	24.674
742	G3V4W0	Heterogeneous nuclear ribonucleoproteins C1/C2;Heterogeneous nuclear ribonucleoprotein C-like 4;Heterogeneous nuclear ribonucleoprotein C-like 1;Heterogeneous nuclear ribonucleoprotein C-like 3;Heterogeneous nuclear ribonucleoprotein C-like 2	HNRNPC	25.5288	25.9754	25.2336	25.9405	25.821	25.5213	25.1426	24.8376	25.163	24.9244	24.95	25.643
3556	Q14103-3	Heterogeneous nuclear ribonucleoprotein D0	HNRNPD	25.8943	26.2796	25.4376	26.4971	26.0638	25.9389	26.0888	26.4808	26.4675	26.0353	25.6457	25.1143
1940	O14979-3	Heterogeneous nuclear ribonucleoprotein D-like	HNRNPDL	26.2577	25.5011	25.2088	24.8431	24.8876	25.0166	25.408	24.6401	25.4938	25.2239	25.1638	25.2738
3081	P52597	Heterogeneous nuclear ribonucleoprotein F;Heterogeneous nuclear ribonucleoprotein F, N-terminally processed	HNRNPF	26.6403	26.4912	26.0575	26.7533	26.5679	26.4546	26.6869	26.6905	26.9785	27.1164	26.5212	26.7453
1134	E9PCY7	Heterogeneous nuclear ribonucleoprotein H;Heterogeneous nuclear ribonucleoprotein H, N-terminally processed	HNRNPH1	25.9298	26.5404	26.286	26.6764	26.478	26.4496	25.6573	26.6603	26.2206	25.9244	25.6181	26.0191
3139	P55795	Heterogeneous nuclear ribonucleoprotein H2	HNRNPH2	22.3009	22.4196	NA	22.4185	21.9163	NA	22.2489	22.8049	22.2766	23.1209	21.7277	21.956
2796	P31942-3	Heterogeneous nuclear ribonucleoprotein H3	HNRNPH3	24.5216	23.0192	22.6138	23.415	23.2671	23.1838	23.5299	23.787	23.9653	24.0041	23.5903	23.7593
3203	P61978-2	Heterogeneous nuclear ribonucleoprotein K	HNRNPK	29.2545	28.9372	28.6299	29.3148	29.186	28.9094	29.0292	28.881	29.1432	28.7504	28.7927	28.7881
2564	P14866	Heterogeneous nuclear ribonucleoprotein L	HNRNPL	25.4533	26.1103	25.4467	26.1433	26.037	25.7994	25.8242	25.7812	25.903	25.9447	25.2523	26.1713
4511	Q8WVV9-2	Heterogeneous nuclear ribonucleoprotein L-like	HNRNPLL	20.8199	20.8919	NA	NA	NA	NA	21.3459	21.5127	21.8469	NA	NA	20.9524
153	A0A087X0X3	Heterogeneous nuclear ribonucleoprotein M	HNRNPM	27.31	26.6659	26.4557	26.9819	26.8624	26.7287	27.2802	27.3401	27.0356	27.8268	26.9651	26.8148
2027	O43390	Heterogeneous nuclear ribonucleoprotein R	HNRNPR	25.7565	25.2725	24.9704	25.298	24.9855	25.1047	25.0274	24.952	25.128	25.3762	24.8812	24.6659
3325	Q00839-2	Heterogeneous nuclear ribonucleoprotein U	HNRNPU	28.4287	28.2283	28.1152	28.3074	28.3653	28.2331	28.2313	27.2425	28.3151	28.3108	28.1339	27.3964
202	A0A0A0MRA5	Heterogeneous nuclear ribonucleoprotein U-like protein 1	HNRNPUL1	24.0557	24.4377	23.8676	24.7891	24.6772	24.465	24.7089	24.5898	24.7617	24.2166	24.1865	24.8508
4210	Q86YM7	Homer protein homolog 1	HOMER1	20.3427	NA	NA	NA	NA	NA	NA	NA	NA	NA	NA	NA
5522	Q9UJC3-2	Protein Hook homolog 1	HOOK1	22.2976	23.6467	22.4049	23.1143	23.1436	22.3075	22.4356	22.6535	22.1861	22.2563	NA	22.6338
4186	Q86VS8	Protein Hook homolog 3	HOOK3	NA	21.7509	NA	NA	22.0574	NA	NA	NA	NA	NA	NA	21.9613
5378	Q9NYD6	Homeobox protein Hox-C10	HOXC10	NA	NA	NA	NA	NA	NA	NA	NA	NA	21.1351	NA	NA
3864	Q5SSJ5-2	Heterochromatin protein 1-binding protein 3	HP1BP3	24.8799	23.4958	23.2355	24.2243	24.0184	23.9494	23.4592	22.904	23.8526	24.1366	22.8705	23.7049
2345	P00492	Hypoxanthine-guanine phosphoribosyltransferase	HPRT1	NA	22.9585	21.9171	22.9549	22.7603	21.8647	22.9042	23.8814	23.0956	22.6235	NA	22.5455
3087	P52758	Ribonuclease UK114	HRSP12	23.6654	23.0061	22.5613	23.7233	23.5471	23.2702	23.8995	NA	23.8255	23.6604	23.2257	23.4212
3812	Q53T59	HCLS1-binding protein 3	HS1BP3	NA	19.856	NA	NA	NA	NA	NA	21.581	21.1695	NA	NA	NA
2172	O75506	Heat shock factor-binding protein 1	HSBP1	23.1741	24.1928	23.7313	25.0427	24.4825	24.0943	24.6943	24.3572	24.3861	22.8613	23.9503	22.6998
4884	Q99714	3-hydroxyacyl-CoA dehydrogenase type-2	HSD17B10	27.7736	27.4548	26.9188	27.4486	27.4495	27.2835	27.389	27.7293	27.5364	27.3266	27.3902	27.5841
3806	Q53GQ0	Very-long-chain 3-oxoacyl-CoA reductase	HSD17B12	24.0351	23.5181	NA	24.1911	24.0989	23.8845	24.3358	24.7485	24.4131	24.1296	23.7084	24.4996
520	A0A2R8YD50	Peroxisomal multifunctional enzyme type 2;(3R)-hydroxyacyl-CoA dehydrogenase;Enoyl-CoA hydratase 2	HSD17B4	26.6758	27.4045	26.824	27.2238	27.1	26.8671	26.7921	26.8762	26.9585	27.0115	26.3625	26.4114
4544	Q92506	Estradiol 17-beta-dehydrogenase 8	HSD17B8	21.0135	NA	NA	21.3151	21.3097	20.8963	21.4455	NA	21.826	NA	21.0784	21.094
3774	Q3SXM5-2	Inactive hydroxysteroid dehydrogenase-like protein 1	HSDL1	22.027	NA	NA	22.4006	22.3759	21.9364	22.5829	NA	22.5908	NA	21.9562	NA
4065	Q6YN16-2	Hydroxysteroid dehydrogenase-like protein 2	HSDL2	22.8867	22.6218	21.7772	23.7437	23.2415	23.0285	22.7128	23.1853	23.1655	23.1017	22.6622	22.9898
1224	E9PMQ6	Heat shock factor protein 1	HSF1	NA	20.6899	NA	NA	21.1841	NA	NA	NA	NA	NA	NA	21.7594
2432	P07900	Heat shock protein HSP 90-alpha	HSP90AA1	30.9196	31.0657	30.9272	31.1621	31.2706	31.0307	31.2743	31.0192	31.237	30.8501	31.1674	31.1727
2440	P08238	Heat shock protein HSP 90-beta	HSP90AB1	32.1465	32.5439	32.3661	32.6816	32.6212	32.479	32.627	32.6641	32.6906	32.1499	32.431	32.5902
2562	P14625	Endoplasmin	HSP90B1	31.5643	30.3374	30.3594	30.6311	30.6002	30.4358	31.0003	30.9277	30.9937	31.1685	30.6846	30.3205
2973	P48723	Heat shock 70 kDa protein 13	HSPA13	NA	NA	NA	NA	NA	NA	NA	NA	NA	22.2542	NA	NA
3416	Q0VDF9	Heat shock 70 kDa protein 14	HSPA14	NA	21.886	21.0679	22.2894	22.0421	21.5574	21.8006	21.6485	22.1319	22.12	NA	NA
353	A0A0G2JIW1	Heat shock 70 kDa protein 1B;Heat shock 70 kDa protein 1A	HSPA1B	29.7749	29.4628	29.1545	29.5567	29.5169	29.5217	29.7433	29.6291	29.7723	29.8245	29.316	29.5027
2818	P34932	Heat shock 70 kDa protein 4	HSPA4	27.1065	27.5234	26.1836	27.5866	27.1978	26.6405	27.5982	27.9175	27.5528	27.5581	27.0842	27.6485
2309	O95757	Heat shock 70 kDa protein 4L	HSPA4L	24.4675	24.3146	23.9875	24.4437	24.4659	24.205	24.5977	24.3432	24.5834	24.6545	23.9118	23.9732
2501	P11021	78 kDa glucose-regulated protein	HSPA5	31.917	31.9019	31.7626	31.8058	31.7677	31.8713	31.942	31.7947	31.98	31.9204	31.8492	31.9241
2504	P11142	Heat shock cognate 71 kDa protein	HSPA8	32.5755	32.131	32.0037	32.1996	32.1691	32.0998	32.172	32.1907	32.2042	32.5824	32.0772	32.1537
2865	P38646	Stress-70 protein, mitochondrial	HSPA9	30.843	30.2445	29.7159	30.2202	30.062	29.9703	30.225	30.0461	30.3185	30.3349	29.9626	30.1955
2376	P04792	Heat shock protein beta-1	HSPB1	29.7411	29.6508	29.2545	30.0035	29.5865	29.4436	29.9533	30.1343	29.4769	29.4901	29.3591	29.3061
5723	Q9Y547	Intraflagellar transport protein 25 homolog	HSPB11	23.1265	24.6557	23.8827	24.5673	24.4557	23.7447	23.8809	23.8049	24.6128	23.601	23.055	23.2115
5532	Q9UJY1	Heat shock protein beta-8	HSPB8	NA	NA	NA	NA	NA	NA	NA	23.2829	NA	NA	NA	NA
5402	Q9NZL4	Hsp70-binding protein 1	HSPBP1	21.923	22.6052	22.0387	23.1859	23.04	NA	23.0893	23.8738	22.7798	NA	NA	22.74
2499	P10809	60 kDa heat shock protein, mitochondrial	HSPD1	30.7192	30.3621	30.1703	30.2433	30.3167	30.1622	30.506	30.3598	30.5846	30.5132	30.3598	30.3626
3196	P61604	10 kDa heat shock protein, mitochondrial	HSPE1	27.9722	27.1489	26.9824	27.6393	27.56	27.5851	28.3231	28.3376	27.9145	27.8145	27.9167	27.251
4559	Q92598-2	Heat shock protein 105 kDa	HSPH1	25.9984	25.5034	25.0357	25.7693	25.5887	25.3731	25.9947	26.3445	25.98	25.9985	25.7796	25.6748
4962	Q9BUP3	Oxidoreductase HTATIP2	HTATIP2	23.4583	22.0691	NA	23.2631	23.151	22.753	23.3413	23.5148	NA	NA	22.6203	22.9302
2049	O43719	HIV Tat-specific factor 1	HTATSF1	22.971	23.2696	22.5759	23.4851	23.3046	22.8117	23.0729	22.8843	23.1971	NA	22.7406	23.4521
4148	Q7Z6Z7-2	E3 ubiquitin-protein ligase HUWE1	HUWE1	25.1491	25.1876	25.116	25.8652	25.8571	25.3175	25.5627	25.795	25.6811	25.5768	25.476	25.3448
139	A0A087X054	Hypoxia up-regulated protein 1	HYOU1	27.6618	28.3417	28.0737	28.4699	28.4718	27.6244	27.6902	27.8525	28.5764	27.4125	27.9948	28.5797
5357	Q9NX55	Huntingtin-interacting protein K	HYPK	NA	NA	NA	22.8227	NA	NA	NA	NA	NA	22.2789	NA	NA
1656	H7C5G1	Isoamyl acetate-hydrolyzing esterase 1 homolog	IAH1	22.7718	NA	NA	NA	NA	NA	NA	22.4951	NA	22.6814	NA	NA
2895	P41252	Isoleucine--tRNA ligase, cytoplasmic	IARS	26.8898	26.3189	25.7522	26.5604	26.2463	26.0569	26.3708	26.6202	26.3812	26.3938	25.8633	26.0363
5303	Q9NSE4	Isoleucine--tRNA ligase, mitochondrial	IARS2	25.639	25.9277	25.8498	26.1366	25.8969	25.7949	25.4339	25.4919	25.9417	25.566	25.1098	25.6832
3891	Q5T440	Putative transferase CAF17, mitochondrial	IBA57	22.7485	NA	NA	NA	NA	NA	NA	22.5233	NA	NA	NA	23.1351
1725	J3KS15	Peptidyl-tRNA hydrolase ICT1, mitochondrial	ICT1	NA	22.0222	NA	22.3451	22.1229	NA	22.5725	NA	23.0772	22.2479	NA	NA
567	A0A3B3ISG5	Insulin-degrading enzyme	IDE	24.0093	24.1182	23.2913	24.2704	24.0266	23.6603	24.3162	24.3643	24.3882	23.8184	23.871	24.2851
2195	O75874	Isocitrate dehydrogenase [NADP] cytoplasmic	IDH1	24.5596	25.762	24.8715	25.8101	25.4967	24.9962	25.5768	25.6512	25.6445	24.8882	24.9385	25.0178
2976	P48735	Isocitrate dehydrogenase [NADP], mitochondrial	IDH2	28.4083	29.3385	28.703	29.7876	28.3874	28.2618	29.3047	29.7647	29.3666	28.148	27.7022	28.2321
3027	P50213	Isocitrate dehydrogenase [NAD] subunit alpha, mitochondrial	IDH3A	22.6665	23.4931	22.2824	23.8593	23.6515	23.9011	23.7169	23.8109	24.0292	23.48	23.0828	NA
131	A0A087WZN1	Isocitrate dehydrogenase [NAD] subunit, mitochondrial;Isocitrate dehydrogenase [NAD] subunit beta, mitochondrial	IDH3B	24.3623	23.4583	23.0648	23.5452	23.5561	22.921	23.8611	23.8545	23.6462	24.2272	23.4711	24.0323
3058	P51553	Isocitrate dehydrogenase [NAD] subunit gamma, mitochondrial;Isocitrate dehydrogenase [NAD] subunit, mitochondrial	IDH3G	NA	NA	NA	21.1825	NA	NA	NA	NA	NA	NA	NA	NA
3552	Q13907	Isopentenyl-diphosphate Delta-isomerase 1	IDI1	24.8127	24.3773	23.8399	24.633	24.523	24.3057	24.6034	24.0604	24.794	24.5079	24.3214	24.2544
3743	Q16666-3	Gamma-interferon-inducible protein 16	IFI16	NA	NA	NA	NA	NA	NA	20.439	NA	NA	NA	NA	NA
3287	P80217	Interferon-induced 35 kDa protein	IFI35	20.8774	21.1016	NA	21.5785	20.5483	19.9636	21.7088	NA	21.4812	21.9522	21.0885	20.5298
547	A0A3B3IRK8	Interferon-induced helicase C domain-containing protein 1	IFIH1	21.3009	21.8553	NA	22.3554	21.9432	20.9357	23.2477	22.165	22.4916	NA	NA	21.5696
2467	P09914	Interferon-induced protein with tetratricopeptide repeats 1	IFIT1	26.5998	27.6377	27.2744	27.5943	27.5529	27.3837	27.9337	27.9319	28.0346	27.3992	27.5102	27.8026
2466	P09913	Interferon-induced protein with tetratricopeptide repeats 2	IFIT2	23.4223	23.587	23.0241	23.8401	23.7339	23.5188	24.8511	25.0359	24.8953	24.1781	24.1722	24.7024
1929	O14879	Interferon-induced protein with tetratricopeptide repeats 3	IFIT3	27.0458	26.7327	25.9418	26.6463	26.577	26.5219	27.9482	27.5804	27.8379	26.9038	27.2559	27.6719
1285	F5GZ09	Intraflagellar transport protein 27 homolog	IFT27	21.9736	21.5207	21.3407	22.7583	22.4791	22.175	22.9173	23.2051	21.9819	NA	22.4033	22.0823
4777	Q96LB3	Intraflagellar transport protein 74 homolog	IFT74	21.7997	20.9886	20.7146	21.5179	NA	NA	21.7668	NA	22.001	NA	NA	NA
2520	P11717	Cation-independent mannose-6-phosphate receptor	IGF2R	22.9102	22.0244	21.7201	22.3797	22.5036	22.3676	22.6413	23.6345	22.8298	22.9913	22.3576	23.2308
2697	P24593	Insulin-like growth factor-binding protein 5	IGFBP5	23.995	23.3062	22.698	24.5466	24.3336	23.4927	NA	23.4108	23.5639	23.581	NA	21.475
4626	Q969P0-3	Immunoglobulin superfamily member 8	IGSF8	20.7745	20.5949	NA	21.3206	20.8678	NA	21.1894	21.3071	NA	21.5603	NA	NA
4089	Q70UQ0-4	Inhibitor of nuclear factor kappa-B kinase-interacting protein	IKBIP	NA	NA	NA	NA	NA	NA	21.8221	NA	NA	NA	NA	NA
2251	O95163	Elongator complex protein 1	IKBKAP	23.5755	23.4353	22.7619	23.7591	23.5994	23.4449	23.5084	23.4357	23.5443	23.2367	22.9027	23.3895
632	A0A499FJS7	Inhibitor of nuclear factor kappa-B kinase subunit beta	IKBKB	NA	NA	NA	NA	NA	NA	NA	NA	23.7044	NA	NA	NA
62	A0A087X0G7	NF-kappa-B essential modulator	IKBKG	22.0463	22.939	NA	22.768	22.3124	22.324	22.5272	22.7442	22.7299	22.6069	22.18	22.5375
773	B4DY09	Interleukin enhancer-binding factor 2	ILF2	23.6063	23.6118	23.4506	24.1259	23.9737	23.7925	24.1268	23.8778	23.6795	22.9888	23.3673	24.0919
3438	Q12906-4	Interleukin enhancer-binding factor 3	ILF3	24.5728	24.9326	24.1823	25.2112	24.97	24.6365	24.7468	24.8667	24.9704	24.4497	24.4037	25.2214
257	A0A0A0MTH3	Integrin-linked protein kinase	ILK	21.1316	NA	NA	NA	NA	NA	20.8295	NA	NA	22.6661	NA	NA
5068	Q9H0C8	Integrin-linked kinase-associated serine/threonine phosphatase 2C	ILKAP	21.6644	21.9429	NA	22.6251	22.1003	21.5681	NA	22.2617	22.2088	22.2002	NA	21.6591
646	M0R026	Acetolactate synthase-like protein	ILVBL	23.7146	22.7162	NA	23.3165	23.1259	22.8793	23.5912	22.7702	23.408	23.3865	NA	22.3631
825	B9A067	MICOS complex subunit MIC60	IMMT	25.6501	25.4875	25.0076	25.7482	25.4317	25.4777	25.5815	25.2174	25.5806	25.4623	25.3106	25.4895
2748	P29218	Inositol monophosphatase 1	IMPA1	24.6135	24.0196	23.8457	24.4167	24.3459	24.2393	24.5539	24.3412	24.674	24.3719	24.2751	24.4181
5359	Q9NX62	Inositol monophosphatase 3	IMPAD1	NA	22.7733	21.9843	22.124	NA	22.2711	NA	22.3252	22.5746	NA	22.0925	23.0502
2650	P20839-3	Inosine-5-monophosphate dehydrogenase 1;Inosine-5-monophosphate dehydrogenase	IMPDH1	NA	NA	NA	NA	NA	NA	NA	21.7982	NA	NA	NA	NA
1470	H0Y4R1	Inosine-5-monophosphate dehydrogenase 2	IMPDH2	26.7582	26.5312	25.9573	27.0969	26.9264	26.5546	26.6278	26.7582	26.9535	26.7084	26.3116	26.5515
5054	Q9GZP8-2	Immortalization up-regulated protein	IMUP	NA	NA	NA	NA	NA	NA	NA	NA	NA	20.7448	NA	NA
189	A0A0A0MQU1	Inverted formin-2	INF2	NA	21.1461	NA	21.4499	21.2915	NA	NA	21.7058	21.5739	NA	20.9026	21.4334
5294	Q9NRY2	SOSS complex subunit C	INIP	NA	NA	NA	NA	NA	NA	21.4324	NA	NA	21.7669	NA	NA
1026	D6RJC3	Type II inositol 3,4-bisphosphate 4-phosphatase	INPP4B	19.9231	20.902	19.6475	20.9288	NA	NA	21.2646	21.4279	21.4312	NA	20.5269	19.728
1990	O15357	Phosphatidylinositol 3,4,5-trisphosphate 5-phosphatase 2	INPPL1	21.3948	21.7834	NA	22.0713	21.8755	21.0566	21.9363	21.7753	21.9457	22.0907	21.4629	21.3341
2227	Q5T4X2	Importin-13	IPO13	NA	NA	NA	NA	NA	NA	NA	22.4823	NA	NA	NA	NA
4483	Q8TEX9	Importin-4	IPO4	24.3473	23.538	22.899	24.0211	23.3639	23.5445	23.8773	24.0253	23.8238	23.0815	23.2617	23.9428
1493	H0Y8C6	Importin-5	IPO5	22.2527	23.9052	22.7045	23.8851	23.2982	22.8824	23.5824	23.9728	23.59	22.38	22.3134	22.3314
2279	O95373	Importin-7	IPO7	24.9134	24.2753	23.6254	24.6933	24.6486	24.1416	24.5124	24.5072	24.5282	23.999	24.3398	24.5542
4796	Q96P70	Importin-9	IPO9	24.7296	24.4001	23.7706	24.3279	24.5379	24.3092	24.8182	24.4419	24.83	24.0639	24.2623	24.1678
2948	P46940	Ras GTPase-activating-like protein IQGAP1	IQGAP1	27.755	28.0437	27.7496	27.9172	27.9071	27.8959	27.9187	28.3235	27.9422	27.8014	27.7606	27.8552
86	A0A2R8Y7T6	IQ motif and SEC7 domain-containing protein 1	IQSEC1	NA	NA	NA	NA	NA	NA	NA	NA	24.0508	NA	NA	NA
5350	Q9NWZ3	Interleukin-1 receptor-associated kinase 4	IRAK4	NA	NA	NA	NA	NA	NA	NA	NA	NA	21.396	NA	NA
5085	Q9H1B7	Interferon regulatory factor 2-binding protein-like	IRF2BPL	NA	NA	NA	21.05	NA	NA	21.1411	21.0928	21.3149	NA	NA	NA
4539	Q8WZA9	Immunity-related GTPase family Q protein	IRGQ	22.8496	NA	NA	22.6902	22.2295	21.7113	22.2148	NA	NA	22.3306	21.796	NA
4166	Q86U28	Iron-sulfur cluster assembly 2 homolog, mitochondrial	ISCA2	22.7438	22.6587	21.8292	22.8113	22.132	21.9087	22.3882	22.2257	22.3428	23.1238	21.415	21.4997
747	F5H5N2	Iron-sulfur cluster assembly enzyme ISCU, mitochondrial	ISCU	NA	NA	NA	NA	NA	NA	NA	NA	22.2031	NA	NA	NA
2387	P05161	Ubiquitin-like protein ISG15	ISG15	27.1432	26.1158	25.9177	27.3435	27.0266	26.741	27.4697	28.0626	27.6454	27.5398	26.9426	26.8616
4676	Q96CN7	Isochorismatase domain-containing protein 1	ISOC1	NA	NA	NA	NA	NA	NA	NA	23.6894	NA	NA	NA	NA
4639	Q96AB3-3	Isochorismatase domain-containing protein 2, mitochondrial	ISOC2	NA	22.2955	NA	23.2511	NA	NA	NA	NA	NA	22.9819	NA	NA
3108	P53990-2	IST1 homolog	IST1	23.9283	22.8435	NA	24.2228	23.8163	23.9355	24.4478	24.4603	24.0961	23.7821	23.0927	23.6272
5571	Q9ULR0	Pre-mRNA-splicing factor ISY1 homolog	ISY1	20.9942	NA	NA	21.4662	21.3832	NA	NA	NA	21.5474	21.5192	NA	NA
5246	Q9NPH2-2	Inositol-3-phosphate synthase 1	ISYNA1	25.6892	24.8233	24.5363	25.406	25.2769	24.8038	25.5033	25.5639	25.502	25.7432	24.8075	25.3083
4749	Q96J02-2	E3 ubiquitin-protein ligase Itchy homolog	ITCH	22.0571	21.9368	NA	22.1079	22.0095	20.976	22.3551	22.0316	22.3605	21.9677	21.3459	21.5737
2597	P17301	Integrin alpha-2	ITGA2	23.7627	23.4308	22.8912	23.8462	23.8574	23.2543	23.885	24.1759	23.8364	23.7933	23.6227	23.7129
2415	P06756-3	Integrin alpha-V;Integrin alpha-V heavy chain;Integrin alpha-V light chain	ITGAV	21.4852	21.8387	NA	22.3582	22.3154	21.6557	22.0981	22.383	NA	22.0355	21.0984	21.3575
2396	P05556	Integrin beta-1	ITGB1	24.8214	24.744	23.9534	24.9325	24.799	24.4314	24.9333	24.8297	25.0434	25.2862	24.3355	24.7292
2575	P16144-4	Integrin beta-4	ITGB4	22.9633	22.767	21.7027	22.7657	22.4838	22.063	22.9136	22.9382	23.1503	23.0497	22.4076	22.2021
5011	Q9BY32-3	Inosine triphosphate pyrophosphatase	ITPA	22.8292	22.9517	NA	23.2743	22.5468	21.7475	22.8082	22.7962	22.8975	22.8127	NA	NA
252	A0A0A0MT83	Isovaleryl-CoA dehydrogenase, mitochondrial	IVD	26.454	25.4604	25.2118	26.2321	26.0748	25.8128	26.1137	26.0395	26.1725	26.2139	25.7678	25.8263
2425	P07476	Involucrin	IVL	24.4057	24.0952	23.6061	24.7526	24.3675	24.1213	24.201	23.9246	24.599	23.855	23.9379	24.3113
5780	Q9Y6Y0	Influenza virus NS1A-binding protein	IVNS1ABP	NA	NA	NA	NA	NA	NA	NA	NA	21.1397	NA	NA	NA
4843	Q96ST2-2	Protein IWS1 homolog	IWS1	NA	NA	NA	NA	NA	NA	NA	NA	21.4538	NA	NA	NA
744	B2WTI3	Bifunctional arginine demethylase and lysyl-hydroxylase JMJD6	JMJD6	22.0957	21.8212	NA	22.7004	21.6791	NA	22.9757	NA	NA	22.72	21.6908	NA
5232	Q9HDC5	Junctophilin-1	JPH1	NA	NA	NA	NA	NA	NA	NA	NA	20.9655	NA	NA	NA
4913	Q9BR39	Junctophilin-2	JPH2	21.3416	NA	NA	21.2385	21.0765	20.6287	NA	NA	21.7981	NA	NA	20.8479
2394	P05412	Transcription factor AP-1	JUN	NA	NA	NA	NA	NA	NA	NA	NA	NA	20.0825	NA	NA
2566	P14923	Junction plakoglobin	JUP	25.8234	25.9458	25.5982	25.9167	25.8876	25.7637	25.9503	25.8955	26.0986	25.9953	25.7005	26.0517
3637	Q15046	Lysine--tRNA ligase	KARS	26.264	27.7785	26.2441	27.5357	27.5754	27.1873	26.5227	27.2815	26.6394	26.2988	26.3	27.4477
2266	O95251-4	Histone acetyltransferase KAT7	KAT7	NA	NA	NA	NA	NA	NA	NA	NA	20.4742	NA	NA	NA
5726	Q9Y597	BTB/POZ domain-containing protein KCTD3	KCTD3	NA	NA	NA	21.7696	NA	NA	21.7916	21.5781	NA	21.729	NA	NA
4138	Q7Z4H8-3	KDEL motif-containing protein 2	KDELC2	24.2357	NA	NA	23.4462	23.0679	23.0672	23.6737	NA	23.8282	23.5017	NA	22.8338
2084	O60341	Lysine-specific histone demethylase 1A	KDM1A	22.814	22.8368	22.0944	22.9483	22.6479	22.091	22.8732	22.9791	23.079	23.746	22.2466	22.5425
4112	Q7LBC6-2	Lysine-specific demethylase 3B	KDM3B	23.0307	NA	NA	NA	20.9066	NA	NA	NA	23.5026	NA	NA	21.8564
1275	F5GX28	Lysine-specific demethylase 4B	KDM4B	NA	NA	NA	NA	NA	NA	NA	NA	NA	20.6404	NA	NA
3389	Q07666	KH domain-containing, RNA-binding, signal transduction-associated protein 1	KHDRBS1	26.5357	NA	24.4916	25.8132	25.4506	24.6779	25.2318	25.5162	25.6686	26.1994	24.8375	25.7382
4607	Q92945	Far upstream element-binding protein 2	KHSRP	28.3232	27.2535	26.0134	27.5795	27.5007	27.3749	27.7128	27.5665	27.7727	27.6553	27.5193	26.3575
387	H0YKX3	PCNA-associated factor	KIAA0101	NA	NA	NA	NA	NA	NA	NA	20.8321	NA	NA	NA	NA
1074	E7EQI7	WASH complex subunit strumpellin	KIAA0196	20.9483	21.9213	NA	22.0053	21.8985	21.3273	22.285	22.6863	21.8369	21.6125	21.2529	22.0936
1958	O15091-2	Mitochondrial ribonuclease P protein 3	KIAA0391	NA	NA	NA	20.7217	NA	NA	NA	NA	NA	NA	NA	NA
2072	O60268-3	Uncharacterized protein KIAA0513	KIAA0513	NA	NA	NA	NA	NA	NA	NA	NA	NA	21.3432	NA	NA
172	A0A087X256	WASH complex subunit 7	KIAA1033	22.6376	NA	NA	22.5054	22.4864	21.9662	22.298	23.0376	23.1154	22.5431	22.3831	NA
27	A0A087WT18	Putative monooxygenase p33MONOX	KIAA1191	NA	NA	NA	NA	NA	NA	NA	20.6659	NA	NA	NA	NA
4005	Q6NV74	Uncharacterized protein KIAA1211-like	KIAA1211L	NA	NA	NA	NA	NA	NA	NA	NA	20.6157	NA	NA	NA
3898	Q5T5P2	Sickle tail protein homolog	KIAA1217	NA	NA	NA	24.5085	NA	NA	24.3193	24.326	24.7422	NA	NA	NA
417	A0A1B0GUA3	KIF1-binding protein	KIAA1279	24.5315	24.1424	23.5975	24.5806	24.414	23.851	24.1078	23.9869	24.6523	23.8365	23.7269	24.4789
4055	Q6UXG2-3	UPF0577 protein KIAA1324	KIAA1324	23.4878	22.4775	NA	22.9853	23.182	22.867	23.1433	NA	23.2582	NA	NA	23.1778
641	A0MZ66	Shootin-1	KIAA1598	24.593	24.5235	23.8756	24.7748	24.697	24.3285	24.1706	24.2594	24.6048	24.0657	24.3293	24.781
3084	P52732	Kinesin-like protein KIF11	KIF11	22.7972	22.528	NA	23.1715	22.705	NA	23.2454	23.5591	23.577	NA	22.4478	NA
5266	Q9NQT8	Kinesin-like protein KIF13B	KIF13B	NA	NA	NA	20.9616	NA	NA	21.8275	22.4427	NA	NA	NA	NA
891	C9JKA9	Kinesin-like protein KIF15	KIF15	NA	NA	NA	19.7757	NA	NA	NA	NA	NA	NA	NA	NA
2064	O43896	Kinesin-like protein KIF1C	KIF1C	NA	21.9238	NA	NA	NA	NA	NA	NA	NA	NA	NA	NA
4140	Q7Z4S6-5	Kinesin-like protein KIF21A	KIF21A	24.9332	24.4043	24.1516	24.9242	24.5724	24.7488	24.8724	24.6013	25.2649	24.3888	24.3326	24.3849
3346	Q02241-3	Kinesin-like protein KIF23;Kinesin-like protein	KIF23	23.5475	NA	NA	NA	NA	NA	NA	NA	NA	NA	NA	NA
1857	O00139-2	Kinesin-like protein KIF2A	KIF2A	20.9612	21.5304	20.6375	21.5302	21.4374	21.0862	21.9189	21.9002	22.0385	NA	21.5923	21.6949
4880	Q99661-2	Kinesin-like protein KIF2C;Kinesin-like protein	KIF2C	NA	NA	NA	NA	NA	NA	21.1098	NA	NA	NA	NA	NA
1954	O15066	Kinesin-like protein KIF3B;Kinesin-like protein KIF3B, N-terminally processed;Kinesin-like protein;Kinesin-like protein KIF3C	KIF3B	NA	NA	NA	NA	NA	NA	NA	NA	NA	NA	NA	21.0331
2264	O95239	Chromosome-associated kinesin KIF4A	KIF4A	23.188	22.4556	NA	23.1194	23.1192	22.6256	NA	NA	22.5606	NA	NA	23.1072
2807	P33176	Kinesin-1 heavy chain	KIF5B	26.3001	26.1708	25.5032	26.0879	26.0204	25.6522	26.0364	25.9734	26.2084	25.8439	25.6219	25.9187
4984	Q9BW19	Kinesin-like protein KIFC1	KIFC1	26.9139	NA	NA	26.7719	NA	NA	NA	NA	NA	NA	26.5499	NA
3392	Q07866-6	Kinesin light chain 1	KLC1	22.9137	22.9241	21.9371	22.9358	22.8846	22.4729	23.0808	23.0273	23.2564	23.1155	22.3996	23.0174
5067	Q9H0B6	Kinesin light chain 2	KLC2	22.3081	21.2814	NA	22.159	21.792	21.7965	22.1096	21.9471	22.2972	NA	NA	21.4014
4028	Q6P597-2	Kinesin light chain 3	KLC3	20.2751	NA	NA	NA	NA	NA	NA	NA	NA	NA	NA	NA
5305	Q9NSK0	Kinesin light chain 4	KLC4	20.661	NA	NA	20.7726	NA	NA	NA	NA	21.5376	NA	NA	20.2073
3807	Q53GT1-3	Kelch-like protein 22	KLHL22	NA	NA	NA	NA	NA	NA	NA	NA	22.2625	NA	NA	NA
1918	O14686	Histone-lysine N-methyltransferase 2D	KMT2D	NA	NA	NA	NA	NA	NA	NA	20.2943	NA	NA	NA	NA
3076	P52294	Importin subunit alpha-5;Importin subunit alpha-5, N-terminally processed	KPNA1	NA	22.3392	21.2737	22.2805	22.2613	NA	22.1328	21.7889	NA	NA	21.53	22.0534
3075	P52292	Importin subunit alpha-1	KPNA2	25.055	24.7486	24.4177	25.2056	24.9396	24.7129	25.3343	25.0853	25.0282	24.9687	24.6348	24.8411
1891	O00505	Importin subunit alpha-4	KPNA3	23.0028	23.4408	22.8738	23.4785	23.3122	23.2034	23.0969	22.9906	23.5348	23.3733	22.6186	23.0355
2104	O60684	Importin subunit alpha-7	KPNA6	NA	22.9077	NA	22.6795	22.5345	NA	22.0014	22.2403	22.2525	NA	NA	22.7647
3618	Q14974	Importin subunit beta-1	KPNB1	28.0475	26.601	26.5428	27.7457	27.5246	27.4957	27.3044	27.7193	27.5267	27.6668	26.7617	28.7084
2397	P05783	Keratin, type I cytoskeletal 18	KRT18	31.7393	31.5428	31.2654	31.9744	31.9392	31.6804	31.4693	31.9636	31.6524	31.0247	31.356	31.7484
4173	Q86UP2	Kinectin	KTN1	26.4309	26.2397	25.8547	26.5927	26.3827	26.3092	26.294	26.3194	26.5369	27.2245	26.2415	26.3489
3745	Q16719	Kynureninase	KYNU	25.2553	25.227	24.779	25.2599	25.1538	25.1085	25.4444	25.5468	25.5141	26.2559	24.9682	26.2563
5588	Q9UN81	LINE-1 retrotransposable element ORF1 protein	L1RE1	22.8353	NA	NA	23.2058	NA	NA	NA	NA	NA	22.8182	22.5576	23.1469
911	C9JVN9	L-2-hydroxyglutarate dehydrogenase, mitochondrial	L2HGDH	NA	21.9777	20.2799	21.648	21.5599	20.3523	21.5988	21.9212	21.6922	21.8216	20.8549	21.3717
3808	Q53H82	Beta-lactamase-like protein 2	LACTB2	24.6363	25.2103	24.6454	25.6004	25.2282	24.9706	25.1174	25.4959	25.2783	24.8295	24.7713	25.482
1440	G3XAI2	Laminin subunit beta-1	LAMB1	21.0493	22.2534	21.2641	22.1756	22.2727	21.8499	21.9024	21.8562	22.0805	NA	21.5707	22.1227
2513	P11279	Lysosome-associated membrane glycoprotein 1	LAMP1	23.8734	25.7563	25.2645	25.8242	25.5861	25.2834	24.3255	24.314	25.6641	23.8599	24.4622	25.3134
3986	Q6IAA8	Ragulator complex protein LAMTOR1	LAMTOR1	NA	21.9816	NA	21.9011	NA	NA	NA	NA	21.9082	22.2524	NA	NA
5493	Q9UHA4	Ragulator complex protein LAMTOR3	LAMTOR3	NA	23.0507	21.1681	23.4389	22.7008	21.7215	NA	22.5681	22.4449	21.8301	21.5967	NA
2036	O43504	Ragulator complex protein LAMTOR5	LAMTOR5	NA	NA	NA	NA	NA	NA	NA	22.304	NA	NA	NA	NA
1167	F8WDS9	LanC-like protein 1	LANCL1	23.376	23.114	NA	23.6094	23.481	23.4052	23.4945	23.9266	23.6565	NA	23.2193	24.0428
2746	P28838-2	Cytosol aminopeptidase	LAP3	27.551	27.7889	27.3153	27.8061	27.5822	27.4734	27.7749	27.7483	28.0156	27.9538	27.6768	28.023
4043	Q6PKG0	La-related protein 1	LARP1	23.5649	23.8775	23.3945	24.075	23.9205	22.8254	24.0326	24.6639	23.9617	24.4228	23.7912	23.9834
4092	Q71RC2-3	La-related protein 4	LARP4	22.3386	NA	20.9362	21.3421	21.1686	21.0484	NA	NA	22.0841	NA	NA	NA
3785	Q4G0J3	La-related protein 7	LARP7	NA	NA	NA	NA	NA	NA	NA	NA	NA	22.5901	NA	NA
5444	Q9P2J5	Leucine--tRNA ligase, cytoplasmic	LARS	25.6555	26.4953	25.8087	26.3569	26.283	25.9736	26.4345	26.5882	26.3586	26.1745	25.9417	26.2508
3633	Q15031	Probable leucine--tRNA ligase, mitochondrial	LARS2	NA	21.8773	22.4901	22.9054	22.7642	22.5157	22.7515	23.4836	22.7973	23.3508	22.295	23.1871
3613	Q14847	LIM and SH3 domain protein 1	LASP1	28.5529	27.0422	26.8329	27.9452	27.5419	27.2111	27.808	27.7389	27.8672	28.0001	27.3091	26.3407
621	C9JXK0	Lamin-B receptor	LBR	NA	NA	NA	NA	NA	NA	NA	NA	NA	NA	21.8572	NA
5514	Q9UIC8-3	Leucine carboxyl methyltransferase 1	LCMT1	NA	NA	NA	22.0448	22.3031	21.7284	22.7598	22.6887	22.8279	22.7174	21.8725	NA
2337	P00338	L-lactate dehydrogenase A chain	LDHA	29.8566	29.7366	29.3404	30.3484	30.2209	29.6681	30.3199	30.4605	30.2271	30.3874	29.7914	29.403
4197	Q86WU2-2	Probable D-lactate dehydrogenase, mitochondrial	LDHD	20.214	20.7887	NA	NA	NA	NA	NA	NA	NA	NA	NA	NA
4372	Q8NC56	LEM domain-containing protein 2	LEMD2	NA	22.7049	21.8186	23.0983	22.5685	NA	22.5569	22.822	22.8663	22.2913	21.9105	22.7149
5660	Q9Y2U8	Inner nuclear membrane protein Man1	LEMD3	23.4182	NA	NA	23.0832	23.1051	22.8698	23.5253	23.0565	23.3948	23.534	22.9708	22.9555
4505	Q8WVC0	RNA polymerase-associated protein LEO1	LEO1	21.7027	NA	NA	NA	NA	NA	22.0658	22.1521	22.2395	NA	21.5037	21.7807
2256	O95202	LETM1 and EF-hand domain-containing protein 1, mitochondrial	LETM1	25.2758	24.2468	23.9241	24.5371	24.5576	24.2845	25.0313	24.883	24.9777	24.8108	24.6518	24.4113
2452	P09382	Galectin-1	LGALS1	26.3815	27.6756	26.913	27.5043	27.6796	27.6819	26.6792	27.6162	27.5138	26.6906	27.232	28.7225
2608	P17931	Galectin-3;Galectin	LGALS3	26.9469	28.0584	27.8878	28.324	28.0978	28.1658	27.4805	27.9772	27.8597	27.1523	27.1726	27.8776
3400	Q08380	Galectin-3-binding protein	LGALS3BP	26.0791	28.0339	26.3134	27.9606	27.9785	27.8878	26.9028	28.688	28.6223	27.7649	28.1959	29.1976
3778	Q3ZCW2	Galectin-related protein	LGALSL	NA	NA	NA	NA	NA	NA	NA	NA	21.0289	NA	NA	NA
2623	P18858-3	DNA ligase 1;DNA ligase	LIG1	NA	NA	NA	NA	NA	NA	NA	NA	NA	21.5051	NA	NA
3026	P49916-4	DNA ligase 3	LIG3	23.7936	23.5165	22.9559	23.6231	23.545	23.2005	23.4321	23.0051	23.5229	23.2584	23.049	23.4431
5494	Q9UHB6	LIM domain and actin-binding protein 1	LIMA1	26.0287	26.2837	25.891	26.2747	26.3066	25.9765	25.5981	26.0363	26.9866	26.3263	25.8808	25.7672
1065	E7EPK0	LIM and calponin homology domains-containing protein 1	LIMCH1	NA	NA	NA	NA	NA	NA	NA	NA	NA	NA	19.5665	NA
902	C9JRJ5	LIM domain-containing protein 1	LIMD1	19.8384	NA	NA	20.6008	NA	NA	NA	NA	21.705	NA	NA	20.1454
5189	Q9H9Z2	Protein lin-28 homolog A	LIN28A	NA	NA	NA	NA	NA	NA	20.23	NA	NA	NA	NA	NA
5318	Q9NUP9	Protein lin-7 homolog C	LIN7C	24.8951	25.1944	24.3504	25.2718	25.1162	24.697	25.0806	25.4623	25.0477	24.6586	24.546	25.316
247	A0A0A0MT32	Lysosomal acid lipase/cholesteryl ester hydrolase	LIPA	22.7278	22.6245	NA	NA	NA	NA	NA	23.5876	NA	NA	22.9143	23.1642
1766	J3QRV5	Lethal(2) giant larvae protein homolog 2	LLGL2	24.4243	NA	NA	23.376	23.2969	23.4428	23.7627	23.6717	23.8014	23.5638	23.4625	23.4935
4926	Q9BRT6	Protein LLP homolog	LLPH	NA	21.7052	NA	21.3876	21.91	20.7995	NA	21.6633	NA	NA	21.4356	NA
2986	P49257	Protein ERGIC-53	LMAN1	25.551	26.3856	25.9958	26.4634	26.3005	25.987	25.9264	25.7239	26.4305	25.5709	25.8268	26.1125
3439	Q12907	Vesicular integral-membrane protein VIP36	LMAN2	24.186	24.3307	23.9655	24.675	24.8027	24.7505	24.8211	24.3878	24.8086	24.0163	24.7255	24.9958
5081	Q9H0V9	VIP36-like protein	LMAN2L	NA	21.055	20.495	NA	NA	NA	NA	NA	NA	NA	NA	NA
5408	Q9NZU5	LIM and cysteine-rich domains protein 1	LMCD1	NA	NA	NA	23.0589	22.7949	NA	23.1694	24.1698	NA	23.8163	22.5605	23.7973
2356	P02545	Prelamin-A/C;Lamin-A/C	LMNA	30.4638	30.3189	30.0522	30.3115	30.3343	30.3544	30.035	29.9355	30.0854	29.8621	30.2028	30.6449
2647	P20700	Lamin-B1	LMNB1	27.3024	27.1059	26.8995	27.3895	27.159	27.0883	26.8164	26.4212	26.7556	26.8894	26.7302	26.7895
3358	Q03252	Lamin-B2	LMNB2	23.4624	23.2293	22.7663	23.604	23.2749	22.9454	22.8681	22.9673	22.9742	22.4627	22.6948	22.8707
4519	Q8WWI1-3	LIM domain only protein 7	LMO7	NA	NA	NA	19.8708	NA	NA	NA	NA	NA	NA	NA	NA
5047	Q9C0E8-3	Protein lunapark	LNP	NA	NA	NA	NA	NA	NA	NA	21.1715	NA	NA	NA	NA
5519	Q9UIQ6	Leucyl-cystinyl aminopeptidase;Leucyl-cystinyl aminopeptidase, pregnancy serum form	LNPEP	24.4492	24.8482	23.891	25.2813	24.9974	24.5619	25.6984	25.8917	25.4062	25.0482	24.7816	25.1896
1787	K7EKE6	Lon protease homolog, mitochondrial	LONP1	25.0353	24.6254	24.0838	25.0208	24.9803	24.6508	25.1655	25.3528	25.2052	24.7174	24.7058	24.8657
4402	Q8NF37	Lysophosphatidylcholine acyltransferase 1	LPCAT1	21.0319	NA	NA	21.0977	21.2766	NA	21.7144	21.9975	21.566	NA	NA	21.8963
125	A0A087WZF1	Lipoma-preferred partner	LPP	19.7328	21.5469	NA	21.4557	20.7259	NA	21.6918	21.9115	21.6232	21.9115	20.4865	20.5934
622	E9PEM5	Lipopolysaccharide-responsive and beige-like anchor protein	LRBA	24.4419	23.9323	23.2448	24.6024	24.605	24.2169	24.1635	24.5579	24.6326	23.6049	24.0619	24.4946
4743	Q96II8-3	Leucine-rich repeat and calponin homology domain-containing protein 3	LRCH3	NA	NA	NA	NA	NA	NA	NA	NA	20.4898	NA	NA	NA
2165	O75427	Leucine-rich repeat and calponin homology domain-containing protein 4	LRCH4	NA	NA	NA	NA	NA	NA	NA	NA	20.8628	NA	NA	NA
550	A0A3B3IRQ7	Alpha-2-macroglobulin receptor-associated protein	LRPAP1	NA	21.737	NA	22.2426	22.3479	NA	NA	21.671	22.5966	NA	NA	NA
2911	P42704	Leucine-rich PPR motif-containing protein, mitochondrial	LRPPRC	27.1023	29.0372	26.7462	29.3771	27.2519	27.096	29.0615	28.7509	27.2934	28.7296	27.0455	27.0595
4944	Q9BTT6	Leucine-rich repeat-containing protein 1	LRRC1	NA	20.227	NA	NA	NA	NA	NA	NA	NA	NA	NA	NA
3948	Q5VZK9-2	Leucine-rich repeat-containing protein 16A	LRRC16A	NA	NA	NA	NA	NA	NA	NA	NA	NA	19.8345	NA	NA
5181	Q9H9A6	Leucine-rich repeat-containing protein 40	LRRC40	NA	NA	NA	NA	NA	NA	21.1644	21.4353	21.3318	NA	NA	NA
40	A0A087WTU1	Leucine-rich repeat-containing protein 41	LRRC41	NA	NA	NA	NA	NA	NA	NA	NA	21.2524	NA	NA	NA
4298	Q8N1G4	Leucine-rich repeat-containing protein 47	LRRC47	25.372	24.5105	24.2496	24.8104	24.7443	24.6321	25.0065	24.9862	25.0108	25.2573	24.848	25.1335
573	H3BSW0	Leucine-rich repeat-containing protein 57	LRRC57	NA	22.5704	NA	NA	NA	20.8114	NA	NA	NA	NA	NA	NA
4645	Q96AG4	Leucine-rich repeat-containing protein 59	LRRC59	26.5833	26.9375	26.1192	26.8464	26.5977	26.3487	27.1412	27.1523	26.8823	27.0014	26.8524	26.5918
3766	Q32MZ4-2	Leucine-rich repeat flightless-interacting protein 1	LRRFIP1	25.0381	24.0366	23.6134	24.8403	24.5206	24.2764	24.1414	24.3688	24.8005	24.9274	23.8596	24.1573
4053	Q6UWE0	E3 ubiquitin-protein ligase LRSAM1	LRSAM1	22.9008	23.2722	22.6391	23.1968	23.1395	22.7992	23.4195	23.1276	23.4848	23.2934	22.7554	22.2747
5065	Q9H089	Large subunit GTPase 1 homolog	LSG1	NA	NA	NA	20.5856	20.3148	NA	21.3933	21.8198	NA	NA	20.8392	NA
1959	O15116	U6 snRNA-associated Sm-like protein LSm1	LSM1	NA	NA	NA	21.6917	NA	NA	NA	NA	NA	NA	NA	NA
3772	Q3MHD2	Protein LSM12 homolog	LSM12	23.3848	NA	NA	23.5611	23.3563	NA	NA	NA	23.6962	NA	NA	23.1399
4385	Q8ND56-3	Protein LSM14 homolog A	LSM14A	23.7251	22.7266	NA	22.9125	22.7037	22.3309	22.5811	22.4405	23.1378	22.8951	NA	22.5523
4998	Q9BX40	Protein LSM14 homolog B	LSM14B	22.6971	21.3213	21.2384	21.7954	21.8178	21.7894	NA	21.973	22.2872	21.8938	21.8207	NA
5673	Q9Y333	U6 snRNA-associated Sm-like protein LSm2	LSM2	22.7062	24.1896	23.3393	24.0583	24.0626	23.4611	23.5283	23.257	23.9284	23.4718	23.332	23.5827
3223	P62310	U6 snRNA-associated Sm-like protein LSm3	LSM3	24.9526	24.718	23.8513	24.7598	24.3947	24.1131	24.4224	24.4319	24.9962	23.8937	24.0366	24.2171
5719	Q9Y4Y9	U6 snRNA-associated Sm-like protein LSm5	LSM5	21.8314	21.4086	22.4176	22.9631	23.1006	NA	24.217	23.7294	23.2142	23.5599	23.4237	22.6822
1262	F2Z2Y6	U6 snRNA-associated Sm-like protein LSm8	LSM8	NA	23.5197	NA	NA	23.8706	NA	NA	24.4485	NA	NA	NA	24.0684
4200	S4R3V8	Lipolysis-stimulated lipoprotein receptor	LSR	NA	NA	NA	20.8766	20.356	NA	NA	NA	21.8928	NA	NA	NA
2963	P48449-3	Lanosterol synthase	LSS	22.1023	23.1497	22.6837	23.195	23.2254	22.7727	22.9119	23.2657	23.0746	22.838	22.5758	23.0438
2468	P09960	Leukotriene A-4 hydrolase	LTA4H	26.5181	27.1433	26.4917	26.8744	26.7769	26.5975	26.6474	27.0081	26.8179	26.5292	26.2516	26.6657
5253	Q9NQ29	Putative RNA-binding protein Luc7-like 1	LUC7L	20.8879	21.0288	19.8803	21.308	21.0169	20.8836	21.5297	21.9698	21.671	NA	21.0385	20.9962
5674	Q9Y383	Putative RNA-binding protein Luc7-like 2	LUC7L2	24.3446	24.3508	24.1318	24.9813	24.7603	24.6152	24.5368	25.0897	24.9663	25.0929	24.3992	24.9181
2261	O95232	Luc7-like protein 3	LUC7L3	22.0609	21.3731	NA	22.8004	22.2002	21.7176	22.9102	22.7306	22.3915	21.9804	NA	21.8325
4178	Q86V48-2	Leucine zipper protein 1	LUZP1	NA	NA	NA	NA	NA	NA	NA	NA	20.8911	NA	NA	NA
161	A0A087X1K9	Acyl-protein thioesterase 1	LYPLA1	26.0353	24.1547	24.2384	25.0599	25.2228	24.7546	25.2287	25.6363	25.9739	25.5212	25.0056	25.2273
2278	O95372	Acyl-protein thioesterase 2	LYPLA2	NA	NA	NA	22.5881	22.4202	NA	NA	22.8567	22.5807	NA	NA	NA
3941	Q5VWZ2	Lysophospholipase-like protein 1	LYPLAL1	23.4128	23.1466	23.0798	23.7821	24.1672	23.703	24.1354	24.4732	24.0093	23.8522	23.5693	24.066
904	C9JY28	LYR motif-containing protein 4	LYRM4	NA	NA	NA	NA	NA	NA	22.7823	22.6133	NA	22.6281	NA	NA
3924	Q5U5X0	Complex III assembly factor LYRM7	LYRM7	NA	NA	NA	NA	NA	NA	NA	NA	22.5712	NA	NA	NA
4228	Q8IV50	LysM and putative peptidoglycan-binding domain-containing protein 2	LYSMD2	NA	NA	NA	NA	NA	NA	NA	20.3273	NA	NA	NA	NA
5254	Q9NQ48	Leucine zipper transcription factor-like protein 1	LZTFL1	23.0645	23.2667	22.2061	23.586	23.3494	22.5822	23.2408	23.1738	23.3633	23.7423	22.6309	22.6127
2645	P20645	Cation-dependent mannose-6-phosphate receptor	M6PR	NA	21.9938	NA	NA	22.1677	NA	NA	NA	22.2251	NA	NA	23.3447
4905	Q9BQ69	O-acetyl-ADP-ribose deacetylase MACROD1	MACROD1	23.0396	23.3365	NA	23.4935	23.4463	22.9804	23.0642	23.4984	23.4569	NA	NA	24.1488
5766	Q9Y6D9	Mitotic spindle assembly checkpoint protein MAD1	MAD1L1	NA	NA	NA	NA	20.6719	NA	NA	NA	NA	NA	NA	NA
3487	Q13257	Mitotic spindle assembly checkpoint protein MAD2A	MAD2L1	NA	NA	NA	NA	NA	NA	20.865	NA	NA	NA	NA	NA
203	A0A0A0MRB5	MAP kinase-activating death domain protein	MADD	NA	NA	NA	NA	NA	NA	NA	NA	NA	19.663	NA	NA
1021	D6RIB6	Macrophage erythroblast attacher	MAEA	NA	NA	NA	20.6225	NA	NA	NA	NA	NA	NA	NA	NA
5744	Q9Y5V3	Melanoma-associated antigen D1	MAGED1	21.0842	NA	NA	NA	NA	NA	NA	NA	NA	21.252	NA	NA
5593	Q9UNF1	Melanoma-associated antigen D2	MAGED2	26.1157	25.7448	25.5797	26.1184	26.0976	25.9149	25.6386	26.5746	26.1281	25.683	25.8384	26.3259
3914	Q5TCQ9	Membrane-associated guanylate kinase, WW and PDZ domain-containing protein 3	MAGI3	NA	NA	NA	NA	18.656	NA	NA	NA	NA	NA	NA	NA
3191	P61326	Protein mago nashi homolog	MAGOH	24.1518	NA	23.3643	23.8156	23.5923	23.1261	23.7196	23.5723	23.9368	23.4545	NA	22.9054
48	A0A087WU53	Magnesium transporter protein 1	MAGT1	NA	22.8464	NA	23.1744	23.0532	22.3724	22.1578	22.4029	22.5696	NA	NA	22.9482
4624	Q969L2	Protein MAL2	MAL2	NA	NA	NA	20.8051	21.774	NA	20.7387	21.2561	21.12	NA	NA	22.0708
5546	Q9UKM7	Endoplasmic reticulum mannosyl-oligosaccharide 1,2-alpha-mannosidase;alpha-1,2-Mannosidase	MAN1B1	22.15	23.35	NA	23.6309	23.1784	22.6749	23.262	23.1241	23.2952	22.8532	22.6008	NA
1901	O00754-2	Lysosomal alpha-mannosidase;Lysosomal alpha-mannosidase A peptide;Lysosomal alpha-mannosidase B peptide;Lysosomal alpha-mannosidase C peptide;Lysosomal alpha-mannosidase D peptide;Lysosomal alpha-mannosidase E peptide	MAN2B1	22.5335	22.8954	22.2095	23.2257	23.149	22.6768	22.7256	22.9013	23.1453	22.609	22.3337	22.748
528	A0A2R8YEC9	Beta-mannosidase	MANBA	22.53	21.8726	21.7076	22.6334	22.2027	22.1673	22.4193	21.8031	22.6947	NA	22.0786	22.1378
702	A8K878	Mesencephalic astrocyte-derived neurotrophic factor	MANF	23.5299	24.5341	23.7503	24.3095	24.7875	24.4946	23.9301	24.0784	24.8999	23.521	24.2656	25.169
3960	Q66K74-2	Microtubule-associated protein 1S;MAP1S heavy chain;MAP1S light chain	MAP1S	NA	NA	NA	NA	NA	NA	NA	21.0843	NA	NA	NA	NA
2503	P11137-3	Microtubule-associated protein 2	MAP2	NA	NA	NA	NA	NA	NA	NA	NA	21.8125	NA	NA	NA
3349	Q02750	Dual specificity mitogen-activated protein kinase kinase 1	MAP2K1	23.3917	23.0583	22.6307	23.7106	23.7036	23.1721	23.2336	23.6622	23.9781	23.1381	23.3003	23.3186
2847	P36507	Dual specificity mitogen-activated protein kinase kinase 2	MAP2K2	23.8395	24.1471	23.361	24.5534	24.6602	24.6003	23.6983	24.2286	24.4067	23.4618	23.5451	23.9482
1105	E7EVA0	Microtubule-associated protein;Microtubule-associated protein 4	MAP4	25.3368	25.3461	24.8054	25.2877	25.3858	24.9268	25.239	25.4123	25.5442	25.1792	25.4211	25.7778
3431	Q12851-2	Mitogen-activated protein kinase kinase kinase kinase 2	MAP4K2	NA	20.0493	NA	NA	NA	NA	NA	NA	NA	NA	NA	NA
123	A0A087WZ40	Ensconsin	MAP7	NA	NA	NA	NA	NA	NA	NA	20.497	NA	NA	NA	NA
2744	P28482	Mitogen-activated protein kinase 1	MAPK1	25.5625	24.8068	24.5191	25.1804	25.2796	25.0566	25.7067	25.0715	25.6549	25.3665	25.1437	25.1231
1983	O15264	Mitogen-activated protein kinase 13	MAPK13	22.7733	21.2888	20.3198	NA	21.6947	20.788	22.4335	NA	22.0864	22.0853	22.162	21.5837
3735	Q16539-2	Mitogen-activated protein kinase 14	MAPK14	22.2065	22.6183	NA	22.3429	22.4767	22.1394	22.7068	23.1479	22.9797	22.6353	22.5542	22.1553
2729	P27361	Mitogen-activated protein kinase 3;Mitogen-activated protein kinase	MAPK3	25.079	24.1583	23.3078	24.4825	24.0502	24.0201	24.4601	24.4365	24.6456	24.4702	23.9527	24.11
2981	P49137	MAP kinase-activated protein kinase 2	MAPKAPK2	22.4112	21.6043	NA	22.3698	21.9824	22.0607	22.1192	NA	22.6059	NA	NA	22.4125
3701	Q15691	Microtubule-associated protein RP/EB family member 1	MAPRE1	26.8256	27.8521	27.3554	26.719	27.5181	27.3373	27.3818	26.2635	27.6392	26.4293	27.2185	27.4725
359	A0A0G2JPD5	Microtubule-associated protein tau	MAPT	22.5401	22.8328	NA	23.037	23.0213	22.4618	22.4827	22.7233	23.3846	23.0284	22.8107	23.5352
2978	P49006	MARCKS-related protein	MARCKSL1	22.1864	21.7563	NA	23.062	22.574	22.0851	22.0707	NA	22.6588	22.1356	21.4049	20.8348
1097	E7ETY4	Serine/threonine-protein kinase MARK2	MARK2	NA	NA	NA	20.857	20.8318	NA	NA	21.0355	NA	21.1098	20.4654	20.7418
245	A0A0A0MSZ1	MAP/microtubule affinity-regulating kinase 3	MARK3	NA	NA	NA	NA	NA	NA	20.6364	NA	NA	NA	NA	NA
3144	P56192	Methionine--tRNA ligase, cytoplasmic	MARS	25.7027	26.1751	25.5606	26.4104	26.2247	26.0285	26.3881	26.3267	26.2343	26.0892	25.7248	25.6974
361	A1BQX2	MARVEL domain-containing protein 2	MARVELD2	NA	NA	NA	NA	NA	NA	NA	NA	20.7676	NA	NA	NA
2788	P31153	S-adenosylmethionine synthase isoform type-2	MAT2A	26.4397	26.1518	25.8966	26.4365	26.5861	26.584	26.6441	26.3985	26.7089	25.8779	26.5605	26.7195
5403	Q9NZL9	Methionine adenosyltransferase 2 subunit beta	MAT2B	24.2592	24.1879	23.5608	24.7564	24.5647	24.2541	24.7251	25.1874	24.5652	24.5315	24.2711	24.5507
382	A0A0R4J2E8	Matrin-3	MATR3	25.1034	24.3445	23.7737	24.8865	24.7352	24.4594	24.4837	24.3395	24.9347	24.7082	24.4377	24.6773
4132	Q7Z434-4	Mitochondrial antiviral-signaling protein	MAVS	NA	21.7151	NA	20.8676	21.1307	NA	NA	NA	NA	NA	NA	21.9252
5453	Q9UBB5	Methyl-CpG-binding domain protein 2	MBD2	NA	NA	NA	NA	NA	NA	NA	NA	20.2599	NA	NA	NA
192	C9JP00	Muscleblind-like protein 1	MBNL1	23.6298	NA	NA	NA	NA	NA	23.4757	NA	NA	23.3352	NA	NA
4234	Q8IVS2	Malonyl-CoA-acyl carrier protein transacylase, mitochondrial	MCAT	NA	NA	NA	NA	NA	NA	NA	22.0814	NA	NA	NA	NA
1165	E9PHF7	Methylcrotonoyl-CoA carboxylase subunit alpha, mitochondrial	MCCC1	25.6276	25.7263	25.0767	25.6713	25.5723	25.4999	25.6251	25.3132	25.6192	26.0026	25.3295	25.2495
5216	Q9HCC0	Methylcrotonoyl-CoA carboxylase beta chain, mitochondrial	MCCC2	26.1864	25.7658	25.2456	26.124	25.9266	25.7288	26.273	26.2057	26.1465	26.0786	25.9213	26.0338
3008	P49736	DNA replication licensing factor MCM2	MCM2	25.3195	25.4905	25.0943	25.4223	25.6022	25.353	25.3942	25.1962	25.5298	24.687	25.4272	25.832
2704	P25205	DNA replication licensing factor MCM3	MCM3	25.6348	25.5084	24.9512	25.545	25.5091	25.3986	25.4311	25.7622	25.4489	25.4508	25.5847	25.5718
2813	P33991	DNA replication licensing factor MCM4	MCM4	24.2805	25.243	24.8544	25.399	25.3424	24.9234	24.9871	25.0744	25.1912	25.2798	24.5996	25.3413
724	B1AHB1	DNA helicase;DNA replication licensing factor MCM5	MCM5	24.9432	25.7846	25.0985	25.9076	25.6839	25.5802	25.3913	25.4795	25.4901	24.7223	25.1359	25.5999
3586	Q14566	DNA replication licensing factor MCM6	MCM6	25.8962	25.9792	25.5341	26.0262	25.9061	25.6986	25.8461	25.8294	26.1557	25.76	25.7421	26.2001
2814	P33993	DNA replication licensing factor MCM7	MCM7	25.8651	26.0121	25.3658	26.0456	25.8239	25.7676	25.8126	25.5499	25.7826	25.9838	25.4842	25.4847
4942	Q9BTE3-2	Mini-chromosome maintenance complex-binding protein	MCMBP	NA	NA	NA	20.6862	NA	NA	NA	NA	21.2472	NA	NA	NA
5558	Q9ULC4	Malignant T-cell-amplified sequence 1	MCTS1	22.734	23.5653	22.8214	24.2449	23.8787	23.7058	23.4519	24.4068	24.2236	23.7571	23.1175	24.3338
4395	Q8NE86-3	Calcium uniporter protein, mitochondrial	MCU	NA	NA	NA	NA	NA	NA	NA	NA	20.6358	NA	NA	NA
2880	P40925	Malate dehydrogenase, cytoplasmic	MDH1	27.8327	27.8703	27.4953	27.8955	27.8812	27.8247	27.6693	27.7544	27.9583	27.9585	27.7394	28.0296
2881	P40926	Malate dehydrogenase, mitochondrial;Malate dehydrogenase	MDH2	29.7097	29.5385	28.8063	29.76	29.8474	29.6436	29.8103	30.321	29.9396	30.0198	29.6247	29.5369
4181	Q86V88	Magnesium-dependent phosphatase 1	MDP1	NA	NA	NA	NA	NA	NA	20.8751	NA	NA	NA	NA	NA
451	A0A1W2PR68	NAD-dependent malic enzyme, mitochondrial	ME2	NA	21.4505	NA	NA	21.8931	21.45	21.7382	NA	21.9767	21.625	NA	21.9004
3697	Q15648	Mediator of RNA polymerase II transcription subunit 1	MED1	NA	NA	NA	20.3895	NA	NA	NA	NA	NA	NA	NA	NA
559	A0A3B3IRX3	Mediator of RNA polymerase II transcription subunit 13-like	MED13L	NA	NA	NA	NA	NA	NA	NA	NA	NA	20.7559	NA	NA
4824	Q96RN5-3	Mediator of RNA polymerase II transcription subunit 15	MED15	21.3457	NA	20.0389	21.1325	NA	20.4224	21.4249	21.6808	21.7138	21.3384	NA	20.8247
769	M0R3F3	Mediator of RNA polymerase II transcription subunit 29	MED29	24.4019	NA	NA	NA	NA	NA	24.431	NA	NA	NA	NA	NA
5684	Q9Y3C7	Mediator of RNA polymerase II transcription subunit 31	MED31	NA	NA	NA	NA	NA	NA	21.0905	21.0438	NA	NA	NA	NA
5251	Q9NPJ6	Mediator of RNA polymerase II transcription subunit 4	MED4	20.7009	NA	NA	NA	NA	NA	NA	NA	NA	NA	NA	NA
5671	Q9Y316-2	Protein MEMO1	MEMO1	NA	21.9036	20.9823	21.7563	NA	NA	21.6371	NA	22.3036	21.5278	NA	20.9754
3604	Q14696	LDLR chaperone MESD	MESDC2	23.7461	22.9991	22.5192	23.5178	23.3517	23.0746	23.935	24.1495	23.8483	NA	23.4349	23.8544
3099	P53582	Methionine aminopeptidase 1	METAP1	22.6029	22.8152	22.3645	23.0762	23.2902	22.9259	22.9193	23.1162	23.4582	22.7727	NA	22.2801
3038	P50579-3	Methionine aminopeptidase 2	METAP2	NA	NA	NA	22.4456	22.3332	NA	22.9281	22.1241	22.6352	22.479	22.0461	22.0357
602	G3V238	Protein-lysine N-methyltransferase METTL10	METTL10	NA	NA	NA	NA	NA	NA	NA	NA	19.9943	NA	NA	NA
4336	Q8N6R0	Methyltransferase-like protein 13	METTL13	22.2939	22.8521	NA	23.239	22.9948	22.8593	23.4055	23.1679	23.2061	22.9247	23.096	23.0684
4188	Q86W50	Methyltransferase-like protein 16	METTL16	NA	22.4433	NA	NA	NA	NA	NA	NA	NA	NA	22.2039	NA
4748	Q96IZ6	Methyltransferase-like protein 2A	METTL2A	NA	NA	NA	NA	NA	NA	NA	NA	21.3455	NA	NA	NA
1342	F8VQX6	Methyltransferase-like protein 7A	METTL7A	NA	NA	22.373	23.7799	23.1366	NA	22.9516	22.7157	22.9609	23.0704	22.0632	NA
2088	O60502-4	Protein O-GlcNAcase	MGEA5	23.3076	21.4748	NA	22.2022	21.955	NA	22.4696	22.9114	22.5503	22.5021	21.8266	NA
3856	Q5QPE7	Mitochondrial genome maintenance exonuclease 1	MGME1	NA	NA	NA	NA	NA	NA	NA	NA	NA	21.9606	NA	NA
2444	P08493	Matrix Gla protein	MGP	24.1929	23.876	23.2504	24.5721	24.2387	23.9124	24.0673	24.6551	24.5355	24.6316	24.0496	23.8407
1433	G3V599	Melanoma inhibitory activity protein 2	MIA2	22.4621	22.2555	21.8821	22.315	22.4904	22.2823	22.3472	NA	22.8945	22.5209	22.1903	22.4103
3832	Q5JRA6	Melanoma inhibitory activity protein 3	MIA3	23.5975	23.3183	22.8417	23.6689	23.3029	23.1644	23.187	22.9495	23.5837	23.57	22.8888	23.3283
350	A0A140T9H4	MHC class I polypeptide-related sequence B	MICB	NA	NA	NA	NA	NA	NA	NA	NA	21.6853	NA	NA	NA
152	A0A087X0X0	E3 ubiquitin-protein ligase Midline-1	MID1	NA	NA	NA	NA	NA	NA	NA	NA	NA	21.0725	NA	NA
4925	Q9BRT3	Migration and invasion enhancer 1	MIEN1	NA	NA	NA	NA	NA	NA	NA	NA	23.5987	NA	NA	NA
2557	P14174	Macrophage migration inhibitory factor	MIF	27.8268	27.4704	27.2246	27.6	27.4929	27.4468	28.1424	28.4312	28.0694	28.7978	27.925	27.4523
712	J3QLD1	MIF4G domain-containing protein	MIF4GD	NA	NA	NA	NA	NA	NA	21.4108	NA	NA	NA	NA	NA
4222	Q8IUF8-4	Bifunctional lysine-specific demethylase and histidyl-hydroxylase MINA	MINA	NA	NA	NA	NA	NA	NA	20.7494	21.392	NA	NA	NA	19.9165
46	A0A087WU07	MICOS complex subunit MIC10	MINOS1	NA	NA	NA	NA	NA	NA	21.295	NA	NA	NA	NA	NA
5600	Q9UNW1-3	Multiple inositol polyphosphate phosphatase 1	MINPP1	NA	NA	NA	NA	NA	NA	NA	20.7818	NA	NA	NA	NA
4891	Q99797	Mitochondrial intermediate peptidase	MIPEP	22.6998	22.1925	NA	22.7752	22.129	21.7568	22.3307	22.6093	22.4745	22.3775	NA	22.0402
2931	P46013	Antigen KI-67	MKI67	NA	NA	NA	NA	NA	NA	NA	NA	NA	21.0457	NA	NA
850	C9J494	Probable E3 ubiquitin-protein ligase makorin-2	MKRN2	NA	NA	NA	NA	NA	NA	20.8532	NA	NA	NA	NA	NA
3568	Q14165	Malectin	MLEC	24.7156	24.54	24.0555	24.627	24.6222	24.4158	24.615	24.1949	24.7571	24.2222	24.1466	25.0006
1489	H0Y818	DNA mismatch repair protein Mlh1	MLH1	NA	NA	NA	NA	NA	NA	22.5177	NA	NA	NA	NA	NA
4356	Q8NB16	Mixed lineage kinase domain-like protein	MLKL	NA	NA	NA	NA	NA	NA	22.9658	22.958	NA	NA	NA	NA
4968	Q9BV36-2	Melanophilin	MLPH	NA	NA	20.1041	NA	20.9142	NA	NA	NA	NA	NA	NA	NA
195	H3BM50	Target of rapamycin complex subunit LST8	MLST8	NA	NA	NA	NA	NA	NA	NA	NA	21.7695	NA	NA	NA
2317	O95822-2	Malonyl-CoA decarboxylase, mitochondrial	MLYCD	NA	NA	NA	20.2381	NA	NA	NA	20.9819	NA	NA	NA	NA
4705	Q96EY8	Cob(I)yrinic acid a,c-diamide adenosyltransferase, mitochondrial	MMAB	24.8851	24.7466	24.1388	25.1463	25.1466	24.7192	25.0092	25.0455	25.0942	25.2935	24.3514	24.601
4951	Q9BU76	Multiple myeloma tumor-associated protein 2	MMTAG2	NA	NA	NA	NA	NA	NA	NA	20.8032	NA	NA	NA	NA
5173	Q9H8S9	MOB kinase activator 1A	MOB1A	23.682	22.3801	21.9696	22.6749	22.7157	22.5269	23.0947	23.3422	22.6152	21.9981	22.2387	22.6759
2330	O96007	Molybdopterin synthase catalytic subunit	MOCS2	NA	NA	NA	NA	21.852	NA	NA	NA	NA	NA	NA	NA
1203	E9PKT9	Molybdopterin synthase sulfur carrier subunit	MOCS2	NA	NA	22.1024	22.7062	NA	NA	NA	NA	22.9101	NA	NA	22.2942
2282	O95396	Adenylyltransferase and sulfurtransferase MOCS3;Molybdopterin-synthase adenylyltransferase;Molybdopterin-synthase sulfurtransferase	MOCS3	NA	NA	NA	NA	NA	NA	21.172	NA	NA	NA	NA	NA
3542	Q13724-2	Mannosyl-oligosaccharide glucosidase	MOGS	22.2275	22.6705	21.2494	22.9078	22.5194	22.3536	22.4076	22.4871	22.3298	NA	22.1944	22.574
476	A0A286YFF8	Protein MON2 homolog	MON2	22.3858	22.0815	NA	22.392	22.1262	NA	NA	22.5703	NA	22.5945	22.2361	22.4525
5779	Q9Y6X9	MORC family CW-type zinc finger protein 2	MORC2	21.5536	NA	NA	20.9194	21.2561	20.8623	21.3973	22.4006	21.7323	NA	NA	NA
749	H0YMJ0	Mortality factor 4-like protein 1	MORF4L1	21.6399	NA	NA	22.1297	21.8281	NA	22.6481	22.5934	22.1678	22.5877	NA	21.1877
3830	Q5JR04	Putative helicase MOV-10	MOV10	21.6305	21.5765	NA	21.8052	21.7565	NA	22.0541	21.5584	22.2335	NA	NA	21.6394
2750	P29372	DNA-3-methyladenine glycosylase	MPG	NA	NA	NA	NA	NA	NA	NA	NA	21.6634	NA	NA	NA
2819	P34949	Mannose-6-phosphate isomerase	MPI	24.1929	23.2646	22.8581	23.9313	23.5616	23.6716	23.8865	23.5258	23.7821	23.6657	23.2226	22.8777
4434	Q8TAP9	M-phase-specific PLK1-interacting protein	MPLKIP	NA	NA	NA	NA	NA	NA	NA	NA	NA	20.9574	NA	NA
4313	Q8N3R9-2	MAGUK p55 subfamily member 5	MPP5	NA	NA	NA	NA	NA	NA	21.3889	NA	NA	NA	NA	NA
3889	Q5T2T1	MAGUK p55 subfamily member 7	MPP7	25.4108	24.826	25.0592	25.0375	25.0235	25.03	24.9695	24.3999	25.2963	24.7569	24.6146	25.1715
2705	P25325-2	3-mercaptopyruvate sulfurtransferase;Sulfurtransferase	MPST	21.9592	NA	NA	21.8402	NA	NA	21.5208	22.5297	NA	22.3972	21.732	NA
1383	F8W7U8	Double-strand break repair protein MRE11A	MRE11A	25.2437	24.5855	24.3019	24.6504	24.6381	24.6413	24.7557	25.3981	25.1231	24.9306	24.3587	24.0168
5326	Q9NV56	MRG/MORF4L-binding protein	MRGBP	NA	NA	NA	NA	NA	NA	NA	20.6497	NA	NA	NA	NA
4967	Q9BV20-2	Methylthioribose-1-phosphate isomerase	MRI1	NA	NA	NA	NA	NA	NA	NA	NA	NA	NA	NA	21.7124
3988	Q6IN84	rRNA methyltransferase 1, mitochondrial	MRM1	NA	NA	NA	21.2685	21.1369	NA	21.5736	NA	21.8213	NA	NA	21.115
5018	Q9BYD6	39S ribosomal protein L1, mitochondrial	MRPL1	22.939	23.3456	22.4928	23.706	23.6663	23.0948	23.5177	23.2136	23.7862	23.9849	23.1125	23.5206
5679	Q9Y3B7	39S ribosomal protein L11, mitochondrial	MRPL11	24.6497	24.2275	23.4581	24.2343	24.3435	24.0056	24.6546	23.9452	24.441	24.4206	24.1644	23.4017
5016	Q9BYD1	39S ribosomal protein L13, mitochondrial	MRPL13	23.3824	23.632	NA	23.8642	23.9567	23.607	24.11	24.2977	23.994	24.0384	23.5121	22.9591
4014	Q6P1L8	39S ribosomal protein L14, mitochondrial	MRPL14	22.844	22.9445	22.0233	22.4956	22.4402	21.6662	22.4877	22.203	22.8899	22.3649	21.9064	21.771
5412	Q9P015	39S ribosomal protein L15, mitochondrial	MRPL15	24.545	24.0881	23.7472	24.2832	24.1405	24.1298	24.578	24.4552	24.6439	24.2416	24.2983	24.4678
5354	Q9NX20	39S ribosomal protein L16, mitochondrial	MRPL16	23.2261	22.9063	NA	23.2956	23.502	23.1222	23.2862	23.0216	23.4365	23.0027	22.5877	22.9328
5291	Q9NRX2	39S ribosomal protein L17, mitochondrial	MRPL17	22.709	NA	NA	23.1691	22.5433	22.4698	23.658	23.7664	23.5603	23.769	22.9188	21.9057
5080	Q9H0U6	39S ribosomal protein L18, mitochondrial	MRPL18	22.1159	21.8655	NA	21.8113	21.9284	21.5883	22.3912	21.6744	22.3269	22.8301	21.9002	21.4108
2992	P49406	39S ribosomal protein L19, mitochondrial	MRPL19	NA	NA	NA	NA	NA	NA	NA	22.6313	NA	NA	NA	NA
832	C9IY40	39S ribosomal protein L2, mitochondrial	MRPL2	NA	NA	NA	NA	NA	NA	NA	NA	NA	21.5545	NA	NA
5015	Q9BYC9	39S ribosomal protein L20, mitochondrial	MRPL20	NA	NA	NA	NA	NA	NA	20.7987	NA	NA	NA	NA	NA
4120	Q7Z2W9-2	39S ribosomal protein L21, mitochondrial	MRPL21	21.7132	21.0828	NA	NA	21.7778	NA	NA	23.5906	NA	NA	NA	21.8923
1086	E7ESL0	39S ribosomal protein L22, mitochondrial	MRPL22	NA	22.4017	NA	NA	NA	NA	NA	NA	NA	NA	NA	NA
682	A6NJD9	39S ribosomal protein L23, mitochondrial	MRPL23	NA	NA	NA	NA	NA	NA	NA	22.8886	NA	NA	NA	NA
4635	Q96A35	39S ribosomal protein L24, mitochondrial	MRPL24	NA	22.2366	NA	22.3386	22.3401	22.0499	21.7175	22.9597	22.7908	22.7745	21.9526	NA
999	D6RAN8	39S ribosomal protein L27, mitochondrial	MRPL27	22.9582	22.7976	22.2607	23.3324	23.1994	22.8301	NA	23.0663	23.4412	22.605	NA	23.2356
657	A2IDC6	39S ribosomal protein L28, mitochondrial	MRPL28	NA	NA	NA	NA	NA	NA	21.9692	NA	NA	NA	NA	NA
1095	H0Y9G6	39S ribosomal protein L3, mitochondrial	MRPL3	NA	NA	NA	NA	NA	NA	NA	NA	21.1272	NA	NA	NA
5399	Q9NZE8	39S ribosomal protein L35, mitochondrial	MRPL35	21.5924	NA	NA	21.645	NA	NA	22.2547	22.9331	NA	22.9014	NA	NA
5030	Q9BZE1	39S ribosomal protein L37, mitochondrial	MRPL37	21.6455	NA	21.6045	22.2782	22.4291	22.0289	21.712	21.8241	22.3634	NA	21.6674	23.0644
4693	Q96DV4	39S ribosomal protein L38, mitochondrial	MRPL38	22.5589	NA	21.6747	22.4206	22.4534	22.2743	22.2327	23.4713	22.7734	22.8918	22.3021	22.5785
5383	Q9NYK5	39S ribosomal protein L39, mitochondrial	MRPL39	24.9241	24.3914	24.1388	24.6901	24.5969	24.3391	24.9245	24.3755	24.7366	24.5619	24.1785	24.2711
1792	K7ELQ0	39S ribosomal protein L4, mitochondrial	MRPL4	NA	21.9966	20.9237	21.878	21.544	NA	21.4566	21.6404	22.1632	21.4242	20.7134	21.5494
5255	Q9NQ50	39S ribosomal protein L40, mitochondrial	MRPL40	23.2454	22.4658	NA	23.2609	23.0969	22.9238	NA	NA	23.4229	23.1935	NA	23.1731
4253	Q8IXM3	39S ribosomal protein L41, mitochondrial	MRPL41	23.6346	22.3935	NA	22.9502	22.4035	22.5841	23.1926	23.1751	23.3496	23.1841	22.8554	22.7557
4347	Q8N983-4	39S ribosomal protein L43, mitochondrial	MRPL43	24.6258	23.6919	NA	24.042	24.1626	23.8675	24.639	24.283	24.5892	24.2252	24.2245	24.0103
173	A0A087X2D5	39S ribosomal protein L45, mitochondrial	MRPL45	23.1633	23.5612	NA	24.034	23.9277	23.4123	23.965	23.8023	24.2018	24.5426	23.0871	22.6841
5105	Q9H2W6	39S ribosomal protein L46, mitochondrial	MRPL46	23.9078	23.5228	22.8061	23.9814	23.5366	23.5406	24.1213	23.5906	24.1826	23.8771	23.2819	23.4897
5230	Q9HD33-2	39S ribosomal protein L47, mitochondrial	MRPL47	22.1557	NA	22.3332	22.8483	23.3388	NA	23.6253	23.0629	22.6692	22.9414	22.099	22.3955
4716	Q96GC5	39S ribosomal protein L48, mitochondrial	MRPL48	23.2702	22.5786	22.1667	22.9409	22.9356	23.3297	22.8246	22.2318	23.2648	22.3931	22.9313	23.1907
3498	Q13405	39S ribosomal protein L49, mitochondrial	MRPL49	23.5454	23.1515	23.1718	23.4299	23.7606	23.5809	23.3394	23.9823	24.0311	23.5418	22.7935	23.94
4330	Q8N5N7	39S ribosomal protein L50, mitochondrial	MRPL50	20.4369	NA	NA	23.5539	22.3685	NA	22.7943	22.9288	22.1103	NA	NA	19.9861
3794	Q4U2R6	39S ribosomal protein L51, mitochondrial	MRPL51	NA	NA	NA	NA	NA	NA	NA	21.8444	NA	NA	NA	NA
4152	Q7Z7F7	39S ribosomal protein L55, mitochondrial	MRPL55	NA	NA	NA	NA	NA	NA	NA	NA	NA	22.1614	NA	NA
5017	Q9BYD2	39S ribosomal protein L9, mitochondrial	MRPL9	22.4044	NA	NA	23.1803	22.6455	22.3134	23.1814	23.2802	23.0803	23.2436	NA	22.5274
3291	P82664	28S ribosomal protein S10, mitochondrial	MRPS10	21.6077	21.9106	NA	21.7798	22.0813	21.4115	22.1068	NA	22.3735	NA	NA	22.0285
3295	P82912-2	28S ribosomal protein S11, mitochondrial	MRPS11	NA	NA	NA	NA	NA	NA	NA	NA	NA	21.0096	NA	NA
3296	P82914	28S ribosomal protein S15, mitochondrial	MRPS15	23.2651	NA	NA	23.7088	23.7866	23.5952	24.263	23.2256	23.7883	NA	NA	24.0895
5687	Q9Y3D3	28S ribosomal protein S16, mitochondrial	MRPS16	21.8774	22.0423	NA	22.1614	22.4344	23.065	22.8755	22.9988	22.5627	NA	22.1589	22.8737
5757	Q9Y676	28S ribosomal protein S18b, mitochondrial	MRPS18B	22.5082	22.1199	NA	22.7488	22.3281	22.2803	22.5044	22.7291	22.6672	22.34	22.361	22.9528
5677	Q9Y399	28S ribosomal protein S2, mitochondrial	MRPS2	NA	NA	NA	22.1029	NA	NA	NA	23.4244	NA	22.4998	NA	NA
3297	P82921	28S ribosomal protein S21, mitochondrial	MRPS21	20.7878	21.7584	NA	22.2821	21.2082	20.5316	22.3071	22.5757	22.256	22.5748	NA	20.5093
1449	G5E9W7	28S ribosomal protein S22, mitochondrial	MRPS22	23.2578	24.0385	23.397	24.411	24.3396	23.916	24.313	24.2037	24.32	23.7852	23.6149	23.8974
1751	J3QLR8	28S ribosomal protein S23, mitochondrial	MRPS23	24.2563	23.0564	22.4666	23.3346	23.0869	22.7321	23.4978	23.393	23.8665	24.327	23.1154	22.9152
1071	E7EPW2	28S ribosomal protein S25, mitochondrial	MRPS25	22.0847	21.7006	NA	21.8333	21.9913	21.737	22.0733	22.7558	22.211	NA	NA	21.886
5025	Q9BYN8	28S ribosomal protein S26, mitochondrial	MRPS26	NA	NA	NA	NA	NA	NA	NA	NA	21.6535	NA	NA	NA
5653	Q9Y2Q9	28S ribosomal protein S28, mitochondrial	MRPS28	24.1905	22.3978	22	22.7421	23.1023	23.1013	22.7893	23.5986	23.1305	23.3218	22.7799	23.1994
4572	Q92665	28S ribosomal protein S31, mitochondrial	MRPS31	23.3057	22.5766	22.0038	22.6939	22.9371	22.7174	23.2595	23.4582	23.1991	22.7767	22.6578	22.6042
5637	Q9Y291	28S ribosomal protein S33, mitochondrial	MRPS33	NA	NA	NA	NA	NA	NA	NA	22.7657	NA	22.2424	NA	NA
887	C9JJ19	28S ribosomal protein S34, mitochondrial	MRPS34	22.3754	22.2279	NA	22.5095	21.8709	NA	23.1988	23.736	22.6526	22.9682	21.8537	22.2554
3292	P82673	28S ribosomal protein S35, mitochondrial	MRPS35	NA	NA	NA	NA	NA	NA	NA	NA	NA	21.5648	NA	NA
3294	P82909	28S ribosomal protein S36, mitochondrial	MRPS36	NA	NA	NA	NA	NA	NA	NA	NA	20.8006	NA	NA	NA
3293	P82675	28S ribosomal protein S5, mitochondrial	MRPS5	NA	NA	NA	NA	NA	NA	NA	NA	23.0265	NA	NA	NA
3298	P82932	28S ribosomal protein S6, mitochondrial	MRPS6	NA	NA	NA	NA	NA	NA	NA	NA	21.4897	NA	NA	NA
1729	J3KSI8	28S ribosomal protein S7, mitochondrial	MRPS7	22.6237	22.9354	22.5418	23.0036	23.4133	22.9105	22.9541	22.9424	23.0527	22.6467	22.8967	22.8378
3299	P82933	28S ribosomal protein S9, mitochondrial	MRPS9	21.5963	21.8467	NA	22.521	22.0944	NA	22.1012	22.6038	21.995	22.4583	21.9384	22.1764
4696	Q96E11-3	Ribosome-recycling factor, mitochondrial	MRRF	NA	22.6629	NA	NA	21.6644	NA	NA	NA	NA	NA	21.2864	21.6918
5540	Q9UKD2	mRNA turnover protein 4 homolog	MRTO4	NA	NA	NA	21.0816	21.0426	NA	22.024	21.0763	21.4441	NA	21.2115	NA
2918	P43246	DNA mismatch repair protein Msh2	MSH2	25.0289	24.5734	24.0523	24.8617	24.785	24.5675	25.0979	25.2142	24.8569	24.9966	24.6068	24.8382
3083	P52701	DNA mismatch repair protein Msh6	MSH6	22.6949	22.8239	NA	22.9794	23.0133	22.5357	23.0277	22.7822	23.1481	NA	22.6924	23.0483
2025	O43347	RNA-binding protein Musashi homolog 1	MSI1	NA	NA	NA	NA	NA	NA	NA	NA	NA	21.3875	NA	NA
4958	Q9BUK6-7	Protein misato homolog 1	MSTO1	NA	NA	NA	NA	NA	NA	NA	22.5033	NA	NA	NA	NA
2342	P00403	Cytochrome c oxidase subunit 2	MT	23.612	NA	23.1462	23.9881	23.923	23.741	23.5613	24.8125	23.6151	23.4312	22.8467	23.8801
1089	E7ESY4	Metastasis-associated protein MTA1	MTA1	NA	NA	NA	20.0396	NA	NA	NA	NA	NA	NA	NA	NA
2222	O94776	Metastasis-associated protein MTA2	MTA2	23.7485	24.5812	23.5047	24.6483	24.5673	23.9273	24.5221	24.6853	24.5605	24.9434	23.875	24.8062
770	B4DUC8	S-methyl-5-thioadenosine phosphorylase;Purine nucleoside phosphorylase	MTAP	23.8584	23.7704	23.2975	24.096	24.0766	23.6505	24.2093	23.451	24.2518	24.1632	23.7472	23.5287
5763	Q9Y6C9	Mitochondrial carrier homolog 2	MTCH2	25.9375	25.2923	24.5822	25.561	25.5123	25.3036	25.6277	25.2351	25.5963	25.1326	25.3464	25.9083
4171	Q86UE4	Protein LYRIC	MTDH	25.5424	25.5429	25.2403	25.8828	25.7889	25.4885	25.3779	25.1383	25.8576	25.1993	25.241	25.7574
1511	H0YBZ4	Mitochondrial fission regulator 1	MTFR1	NA	NA	NA	NA	NA	NA	NA	NA	NA	20.7712	NA	NA
2519	P11586	C-1-tetrahydrofolate synthase, cytoplasmic;Methylenetetrahydrofolate dehydrogenase;Methenyltetrahydrofolate cyclohydrolase;Formyltetrahydrofolate synthetase;C-1-tetrahydrofolate synthase, cytoplasmic, N-terminally processed	MTHFD1	27.9652	28.5754	28.4858	29.0845	29.0497	28.846	29.2005	28.9544	29.1076	27.7843	28.8683	28.9579
73	A0A087WVM4	Monofunctional C1-tetrahydrofolate synthase, mitochondrial	MTHFD1L	NA	NA	NA	NA	NA	NA	NA	21.5927	NA	NA	NA	NA
2556	P13995	Bifunctional methylenetetrahydrofolate dehydrogenase/cyclohydrolase, mitochondrial;NAD-dependent methylenetetrahydrofolate dehydrogenase;Methenyltetrahydrofolate cyclohydrolase	MTHFD2	26.2151	NA	25.1426	25.4791	25.1892	25.7456	25.455	25.6664	25.8047	25.8659	25.6493	NA
1583	H3BSD1	Methenyltetrahydrofolate synthase domain-containing protein	MTHFSD	NA	NA	NA	NA	NA	NA	21.1344	NA	NA	NA	NA	NA
5099	Q9H2K0	Translation initiation factor IF-3, mitochondrial	MTIF3	NA	NA	NA	NA	NA	NA	NA	19.9489	NA	NA	NA	NA
5625	Q9Y217	Myotubularin-related protein 6	MTMR6	NA	NA	NA	NA	NA	NA	NA	NA	20.31	NA	NA	NA
3157	P58546	Myotrophin	MTPN	24.784	25.6764	25.043	25.4859	25.4867	25.1124	25.1476	25.2591	25.5116	24.7874	24.8901	25.7752
288	A0A0C4DFQ1	Metaxin-1	MTX1	NA	NA	NA	NA	NA	NA	NA	NA	NA	22.221	NA	NA
88	A0A0C4DGW3	Mucin-1;Mucin-1 subunit alpha;Mucin-1 subunit beta	MUC1	24.7412	24.129	23.3916	24.266	24.3255	23.8939	24.3435	24.8945	24.5163	24.1706	24.1391	24.6111
2664	P22033	Methylmalonyl-CoA mutase, mitochondrial	MUT	22.7591	22.7499	NA	22.6839	NA	NA	22.4456	22.4555	22.6966	NA	NA	22.7942
3101	P53602	Diphosphomevalonate decarboxylase	MVD	24.7381	24.2598	23.4439	24.6876	24.4685	24.2227	25.3814	NA	24.5449	25.1736	23.9848	24.1629
1325	F5H8H2	Mevalonate kinase	MVK	22.6927	24.1209	23.2816	24.1479	23.7749	23.1595	23.4978	23.5762	23.9573	23.4088	22.6655	22.7889
3607	Q14764	Major vault protein	MVP	21.5224	22.0078	NA	21.6521	21.6543	21.4167	22.5023	23.2181	23.1053	22.0146	21.8039	22.5229
2643	P20591	Interferon-induced GTP-binding protein Mx1;Interferon-induced GTP-binding protein Mx1, N-terminally processed	MX1	30.312	30.5903	30.2781	30.5767	30.5602	30.3868	31.051	31.1492	30.8885	30.6074	30.7375	30.7858
3308	P84157-2	Matrix-remodeling-associated protein 7	MXRA7	NA	NA	NA	NA	NA	NA	NA	NA	21.0362	NA	NA	NA
1672	I3L1L3	Myb-binding protein 1A	MYBBP1A	NA	NA	NA	NA	NA	NA	NA	20.9514	NA	NA	NA	NA
65	A0A087WV05	C-Myc-binding protein	MYCBP	23.3197	NA	NA	22.6315	22.7969	22.5777	23.2838	NA	23.189	23.306	NA	21.1971
230	A0A0A0MS70	Myeloid differentiation primary response protein MyD88	MYD88	NA	NA	NA	NA	NA	NA	NA	NA	21.528	NA	NA	NA
4623	Q969H8	Myeloid-derived growth factor	MYDGF	25.5249	25.6731	25.1791	25.344	25.7215	25.3272	25.5955	25.3343	25.9962	25.342	25.2166	26.0443
191	A0A0A0MQW0	Myelin expression factor 2	MYEF2	23.1455	NA	NA	23.0794	NA	NA	NA	NA	NA	23.1419	NA	NA
2835	P35580	Myosin-10	MYH10	24.872	24.7148	23.8711	24.8939	24.6442	24.2726	24.4146	24.1148	24.7786	24.2394	24.4277	24.1852
4129	Q7Z406	Myosin-14	MYH14	24.9588	25.0212	24.1721	24.6299	24.6663	24.3656	24.4381	24.3067	24.8772	24.0971	24.2581	24.9412
2834	P35579	Myosin-9	MYH9	30.0448	30.4805	30.1141	30.7578	30.4266	30.2027	30.3882	30.338	30.4485	30.4079	29.8459	30.2927
2398	P05976-2	Myosin light chain 1/3, skeletal muscle isoform;Myosin light chain 3	MYL1	NA	24.4652	23.7631	25.0181	24.8831	24.6347	24.3897	24.8532	24.8064	NA	NA	NA
1765	J3QRS3	Myosin regulatory light chain 12A;Myosin regulatory light chain 12B	MYL12A	25.7621	26.1656	25.4912	25.9756	26.1631	25.8432	25.906	26.5589	26.2867	25.1448	25.9601	27.7047
1375	F8W1R7	Myosin light polypeptide 6	MYL6	27.5122	28.4828	28.1902	28.3585	28.4593	28.1926	28.0277	28.3486	28.4487	27.7035	27.951	28.7659
4564	Q92614	Unconventional myosin-XVIIIa	MYO18A	NA	NA	NA	NA	NA	NA	NA	NA	NA	20.9897	NA	NA
1138	E9PDF6	Unconventional myosin-Ib	MYO1B	NA	NA	NA	NA	NA	NA	20.912	NA	NA	21.3555	NA	NA
1861	O00159-2	Unconventional myosin-Ic	MYO1C	26.8861	26.5651	26.0966	26.336	26.4903	26.201	26.6669	26.592	26.451	26.4321	26.5647	26.5247
2228	O94832	Unconventional myosin-Id	MYO1D	23.0068	24.0597	22.8786	24.3863	24.0891	23.8539	23.7577	24.5273	24.0427	23.7625	23.305	24.3642
213	A0A0A0MRM8	Unconventional myosin-VI	MYO6	24.9271	24.8987	24.4603	25.2462	25.0372	25.0614	24.8752	24.5836	25.0453	24.6463	24.6885	25.2798
5404	Q9NZM1-6	Myoferlin	MYOF	26.4026	26.6561	26.1449	26.5993	26.5189	26.3201	26.4727	26.3228	26.6269	26.2417	26.2841	26.599
814	B8ZZ87	Mitotic-spindle organizing protein 2A;Mitotic-spindle organizing protein 2B	MZT2B	NA	NA	NA	NA	NA	NA	20.6151	NA	NA	NA	NA	NA
2891	P41227-2	N-alpha-acetyltransferase 10	NAA10	23.6679	23.5762	22.7067	23.9651	23.8116	23.2431	24.0158	23.5928	24.2168	23.8249	23.6982	23.364
273	A0A0B4J1W3	N-alpha-acetyltransferase 15, NatA auxiliary subunit	NAA15	23.5628	24.0126	23.323	24.3674	24.1892	24.1695	24.465	25.0297	24.3539	23.2085	23.9795	25.0341
711	A8MZB2	N-alpha-acetyltransferase 20	NAA20	NA	NA	NA	NA	NA	NA	NA	21.8846	NA	NA	NA	NA
3623	Q14CX7-2	N-alpha-acetyltransferase 25, NatB auxiliary subunit	NAA25	NA	22.2343	NA	22.2519	22.1937	22.2911	22.8216	22.7331	22.9417	NA	21.8776	21.8007
3611	Q147X3-2	N-alpha-acetyltransferase 30	NAA30	NA	NA	NA	NA	NA	NA	NA	21.5881	21.46	NA	NA	NA
852	C9J5D1	N-alpha-acetyltransferase 50	NAA50	23.9981	23.8432	NA	24.0148	23.947	24.0473	24.22	23.8602	24.3974	23.9904	23.5818	23.5459
3344	Q02083-2	N-acylethanolamine-hydrolyzing acid amidase;N-acylethanolamine-hydrolyzing acid amidase subunit alpha;N-acylethanolamine-hydrolyzing acid amidase subunit beta	NAAA	NA	NA	NA	NA	NA	NA	NA	NA	NA	20.5968	NA	NA
1122	F8VZJ2	Nascent polypeptide-associated complex subunit alpha;Nascent polypeptide-associated complex subunit alpha, muscle-specific form	NACA	24.9096	25.5519	25.316	25.4619	25.8706	25.4278	25.3122	25.1731	25.2929	24.056	24.9008	26.7722
3786	Q4G0N4	NAD kinase 2, mitochondrial	NADK2	22.138	23.0961	22.2926	23.4479	23.4029	22.8903	23.0915	23.1143	23.073	22.2382	22.4847	22.75
3528	Q13564-3	NEDD8-activating enzyme E1 regulatory subunit	NAE1	NA	NA	NA	NA	NA	NA	NA	20.6919	NA	NA	NA	NA
4731	Q96HR8-2	H/ACA ribonucleoprotein complex non-core subunit NAF1	NAF1	NA	NA	NA	NA	NA	NA	NA	NA	21.1105	NA	NA	NA
2592	P17050	Alpha-N-acetylgalactosaminidase	NAGA	NA	NA	NA	23.1352	22.6192	22.1267	22.7653	NA	22.8928	NA	NA	NA
5520	Q9UJ70	N-acetyl-D-glucosamine kinase	NAGK	23.0415	23.3897	NA	23.9288	23.6478	23.0973	23.5378	23.3243	23.7276	23.2978	22.4974	22.718
3123	P54802	Alpha-N-acetylglucosaminidase;Alpha-N-acetylglucosaminidase 82 kDa form;Alpha-N-acetylglucosaminidase 77 kDa form	NAGLU	23.9768	23.9269	23.495	24.2862	24.1223	24.106	23.8538	23.5805	24.5539	24.8221	23.8539	24.4498
2923	P43490	Nicotinamide phosphoribosyltransferase	NAMPT	25.0018	24.9591	24.6609	25.1678	25.1245	24.8073	25.4474	25.9266	25.3491	25.1683	25.0726	25.2405
5274	Q9NR45	Sialic acid synthase	NANS	25.1925	26.2115	25.6873	26.43	26.3234	25.9076	25.909	25.8723	26.4331	26.2877	25.661	26.0156
1311	F8W020	Nucleosome assembly protein 1-like 1	NAP1L1	26.2959	26.897	26.4313	26.9498	26.7982	26.8887	27.1109	26.9506	26.9196	26.7269	26.6352	26.2304
4886	Q99733	Nucleosome assembly protein 1-like 4	NAP1L4	26.619	26.0014	25.7185	27.2193	27.2433	26.8404	27.2544	27.347	27.146	26.9178	27.0103	26.7292
1846	M0R0Y2	Alpha-soluble NSF attachment protein	NAPA	25.6154	26.1158	25.6693	26.2708	26.0525	25.8223	25.9315	26.3834	26.3731	26.6149	25.5879	26.2877
4887	Q99747	Gamma-soluble NSF attachment protein	NAPG	NA	NA	NA	21.8238	21.3401	NA	NA	NA	NA	22.0877	NA	NA
2056	O43776	Asparagine--tRNA ligase, cytoplasmic	NARS	24.6984	25.7095	24.7293	25.466	25.2044	25.0205	25.2888	25.9587	25.3414	24.693	24.5974	24.97
2987	P49321	Nuclear autoantigenic sperm protein	NASP	25.7539	25.6245	25.5468	26.0114	26.0346	25.599	25.7426	26.3931	25.9379	25.6701	25.6746	26.0601
2617	P18440	Arylamine N-acetyltransferase 1	NAT1	22.0729	NA	NA	NA	NA	NA	22.2006	22.1328	NA	NA	NA	NA
5066	Q9H0A0	N-acetyltransferase 10	NAT10	23.7355	23.4026	23.0626	24.1229	24.0026	23.8019	24.252	24.6984	24.1137	24.1274	23.8233	24.2949
625	A0A494C1V1	Neurobeachin-like protein 2	NBEAL2	NA	21.4574	NA	NA	NA	NA	NA	NA	NA	NA	NA	NA
2126	O60934	Nibrin	NBN	22.4477	21.2067	NA	21.776	21.7583	NA	22.0511	21.7094	21.9488	NA	NA	22.2842
1659	H9KV31	Neural cell adhesion molecule 2	NCAM2	25.2007	24.65	24.3715	25.1659	24.9831	24.8219	24.8331	25.1302	25.2277	25.1515	24.5043	24.9724
1164	E9PHA2	Condensin complex subunit 2	NCAPH	22.4757	22.1719	21.2564	21.9271	21.7144	21.5974	22.0758	NA	21.8573	22.5466	NA	21.5802
3412	Q09161	Nuclear cap-binding protein subunit 1	NCBP1	NA	NA	NA	21.7044	20.9782	20.248	NA	NA	21.6372	NA	NA	NA
3077	P52298-3	Nuclear cap-binding protein subunit 2	NCBP2	NA	NA	NA	21.4993	NA	NA	21.4959	NA	21.8426	NA	NA	NA
3970	Q69YL0	Uncharacterized protein NCBP2-AS2	NCBP2	NA	NA	NA	21.1593	NA	NA	21.2053	21.4089	21.5129	NA	NA	20.5583
260	A0A0R4J2G3	Neutral cholesterol ester hydrolase 1	NCEH1	23.1678	22.7395	22.2857	22.8908	23.0185	22.5686	23.1135	22.8153	23.1698	22.8713	22.8227	22.9504
2580	P16333	Cytoplasmic protein NCK1	NCK1	NA	NA	NA	NA	NA	NA	NA	22.5817	NA	NA	NA	NA
5640	Q9Y2A7	Nck-associated protein 1	NCKAP1	21.6896	22.1162	NA	22.047	21.9252	21.5838	22.2808	22.1436	22.2486	21.9579	NA	21.2839
2626	P19338	Nucleolin	NCL	28.0929	29.5028	29.3795	29.8285	29.7989	29.1128	29.8548	29.5918	29.8024	29.1139	29.7568	29.6951
4630	Q969V3-2	Nicalin	NCLN	23.1902	22.9131	21.6947	23.2719	22.9721	22.519	23.4219	23.5038	23.6235	23.5041	22.5806	22.8631
5217	Q9HCD5	Nuclear receptor coactivator 5	NCOA5	NA	NA	NA	NA	NA	NA	20.3896	NA	NA	NA	NA	NA
4426	Q8NI08-7	Nuclear receptor coactivator 7	NCOA7	NA	NA	NA	NA	NA	NA	NA	NA	NA	20.817	NA	NA
842	C9JE98	Nuclear receptor corepressor 2	NCOR2	NA	NA	NA	NA	NA	NA	NA	NA	NA	21.4911	NA	NA
1484	H0Y6T7	Nicastrin	NCSTN	NA	23.0465	NA	23.5314	NA	NA	22.8921	NA	23.0683	NA	22.0816	22.6009
4947	Q9BTX1-6	Nucleoporin NDC1	NDC1	NA	NA	NA	21.1454	NA	NA	21.7736	21.2158	NA	NA	NA	NA
5371	Q9NXR1	Nuclear distribution protein nudE homolog 1	NDE1	NA	20.6752	NA	21.404	NA	NA	NA	21.5842	21.9176	NA	NA	NA
4558	Q92597	Protein NDRG1	NDRG1	19.489	NA	NA	20.5403	19.9019	NA	NA	NA	NA	23.0139	NA	NA
5585	Q9UN36-4	Protein NDRG2	NDRG2	NA	NA	NA	NA	NA	NA	NA	21.2098	NA	NA	NA	NA
5488	Q9UGV2-2	Protein NDRG3	NDRG3	24.9731	24.988	NA	24.8773	24.6024	24.7251	24.9941	23.7028	24.9158	24.5594	24.5653	24.5075
1980	O15239	NADH dehydrogenase [ubiquinone] 1 alpha subcomplex subunit 1	NDUFA1	NA	NA	NA	NA	NA	NA	NA	NA	NA	22.4735	NA	NA
98	A0A087WXC5	NADH dehydrogenase [ubiquinone] 1 alpha subcomplex subunit 10, mitochondrial	NDUFA10	23.0168	23.9085	22.6895	23.8802	23.9584	23.4835	23.9148	24.2656	23.9097	23.4826	23.586	23.715
5511	Q9UI09	NADH dehydrogenase [ubiquinone] 1 alpha subcomplex subunit 12	NDUFA12	22.546	NA	NA	22.1815	22.2183	21.8002	22.8169	22.7102	22.4939	22.3539	21.7909	21.9585
5417	Q9P0J0	NADH dehydrogenase [ubiquinone] 1 alpha subcomplex subunit 13	NDUFA13	21.1382	23.0984	NA	23.6638	22.6576	22.3836	23.1838	23.2706	23.3459	NA	21.7164	20.2969
2045	O43678	NADH dehydrogenase [ubiquinone] 1 alpha subcomplex subunit 2	NDUFA2	24.42	24.5557	NA	24.4842	24.2654	23.6229	24.3814	23.7924	24.2665	24.9138	NA	NA
1888	O00483	Cytochrome c oxidase subunit NDUFA4	NDUFA4	NA	NA	NA	NA	NA	NA	25.063	25.7854	25.3377	NA	NA	NA
159	C9IZN5	NADH dehydrogenase [ubiquinone] 1 alpha subcomplex subunit 5	NDUFA5	NA	NA	NA	NA	NA	NA	NA	NA	23.5672	NA	NA	NA
318	A0A0C4DGS0	NADH dehydrogenase [ubiquinone] 1 alpha subcomplex subunit 6	NDUFA6	23.9014	23.3922	23.1378	23.5926	23.8772	23.4884	23.6312	23.699	23.7225	NA	23.5302	23.631
2254	O95182	NADH dehydrogenase [ubiquinone] 1 alpha subcomplex subunit 7	NDUFA7	22.7755	21.5682	NA	22.3773	22.1087	21.8574	22.3329	NA	22.7588	22.4101	22.0495	22.2464
3072	P51970	NADH dehydrogenase [ubiquinone] 1 alpha subcomplex subunit 8	NDUFA8	NA	NA	NA	NA	NA	NA	NA	22.9564	NA	NA	NA	NA
568	A0A3B3ISG8	NADH dehydrogenase [ubiquinone] 1 alpha subcomplex subunit 9, mitochondrial	NDUFA9	22.8681	23.2415	22.246	23.6441	23.4286	23.2543	23.647	23.7792	23.3156	NA	23.0631	23.3696
1689	I3L505	Acyl carrier protein;Acyl carrier protein, mitochondrial	NDUFAB1	25.1334	24.0897	23.7989	25.3082	24.9434	24.9077	25.0884	25.898	25.0047	24.8031	24.7999	25.7551
1543	H0YNN4	Complex I intermediate-associated protein 30, mitochondrial	NDUFAF1	21.3176	21.2331	20.1953	21.748	21.5237	20.915	NA	NA	21.8692	21.7025	NA	20.9286
4292	Q8N183	Mimitin, mitochondrial	NDUFAF2	24.524	24.1845	23.4115	24.2531	24.187	23.9979	24.3489	24.8901	24.7516	25.1916	24.2377	24.2892
4950	Q9BU61	NADH dehydrogenase [ubiquinone] 1 alpha subcomplex assembly factor 3	NDUFAF3	21.8923	22.1267	21.4118	22.4469	22.0199	21.9048	22.4094	22.2785	22.7775	22.4327	21.7589	22.3049
5414	Q9P032	NADH dehydrogenase [ubiquinone] 1 alpha subcomplex assembly factor 4	NDUFAF4	NA	NA	NA	NA	NA	NA	21.9002	NA	NA	NA	NA	NA
2167	O75438	NADH dehydrogenase [ubiquinone] 1 beta subcomplex subunit 1	NDUFB1	23.4017	NA	NA	23.606	23.294	22.9632	24.09	24.1246	23.7102	23.8674	23.2474	NA
2328	O96000	NADH dehydrogenase [ubiquinone] 1 beta subcomplex subunit 10	NDUFB10	25.2993	25.0514	24.3671	25.5124	25.1569	24.8656	24.9987	25.295	25.4224	25.0785	24.9855	24.8017
5353	Q9NX14	NADH dehydrogenase [ubiquinone] 1 beta subcomplex subunit 11, mitochondrial	NDUFB11	NA	22.4528	21.7505	22.9965	22.7757	22.4942	22.5771	23.1407	23.7484	NA	22.7179	23.315
2044	O43676	NADH dehydrogenase [ubiquinone] 1 beta subcomplex subunit 3	NDUFB3	NA	NA	NA	NA	NA	NA	NA	22.6268	NA	NA	NA	22.3093
2252	O95168-2	NADH dehydrogenase [ubiquinone] 1 beta subcomplex subunit 4	NDUFB4	24.0655	23.8549	22.5383	23.7875	23.6924	23.3915	23.6123	23.5647	24.0446	23.8866	23.6652	23.5012
1491	H0Y886	NADH dehydrogenase [ubiquinone] 1 beta subcomplex subunit 5, mitochondrial	NDUFB5	21.2672	23.0242	21.9499	22.97	22.6595	22.2955	NA	22.3501	22.6246	22.1805	NA	21.1706
136	A0A087WZX2	NADH dehydrogenase [ubiquinone] 1 beta subcomplex subunit 6	NDUFB6	22.5831	NA	NA	NA	20.9881	NA	NA	NA	21.6668	22.0605	NA	NA
2600	P17568	NADH dehydrogenase [ubiquinone] 1 beta subcomplex subunit 7	NDUFB7	NA	NA	NA	NA	NA	NA	NA	NA	NA	NA	20.0896	NA
2253	O95169-3	NADH dehydrogenase [ubiquinone] 1 beta subcomplex subunit 8, mitochondrial	NDUFB8	21.7295	22.2432	NA	22.1353	22.0254	21.495	22.6739	23.0961	22.7285	NA	NA	NA
1163	E9PH64	NADH dehydrogenase [ubiquinone] 1 beta subcomplex subunit 9	NDUFB9	23.0532	23.7945	NA	23.5355	NA	23.522	23.5468	24.9098	22.9395	23.2527	23.0729	24.0497
2270	O95298-2	NADH dehydrogenase [ubiquinone] 1 subunit C2	NDUFC2	21.4792	NA	NA	22.3268	NA	NA	NA	NA	NA	23.1278	NA	NA
2743	P28331-4	NADH-ubiquinone oxidoreductase 75 kDa subunit, mitochondrial	NDUFS1	24.2007	24.9552	24.0104	25.1775	24.8756	24.5959	25.0439	25.1532	25.1698	24.7901	24.5541	24.9301
2145	O75306-2	NADH dehydrogenase [ubiquinone] iron-sulfur protein 2, mitochondrial	NDUFS2	22.8393	23.5854	NA	24.0325	23.875	23.4105	24.1881	23.4447	24.0074	23.2965	NA	23.663
2171	O75489	NADH dehydrogenase [ubiquinone] iron-sulfur protein 3, mitochondrial	NDUFS3	22.6757	23.9768	23.0738	24.1301	24.0872	23.6204	23.6104	24.0205	23.9997	23.4014	23.2367	24.1883
2011	O43181	NADH dehydrogenase [ubiquinone] iron-sulfur protein 4, mitochondrial	NDUFS4	20.4821	NA	NA	21.7444	NA	NA	22.2786	22.2046	NA	21.8549	NA	21.2981
2065	O43920	NADH dehydrogenase [ubiquinone] iron-sulfur protein 5	NDUFS5	23.3961	22.072	NA	NA	22.6874	22.6381	23.1508	23.1794	23.1933	23.3025	NA	22.8684
2144	O75251	NADH dehydrogenase [ubiquinone] iron-sulfur protein 7, mitochondrial	NDUFS7	22.1935	22.8036	NA	22.442	22.7921	22.3166	22.628	22.4113	23.0387	23.0221	22.4186	23.2956
1411	G3V0I5	NADH dehydrogenase [ubiquinone] flavoprotein 1, mitochondrial	NDUFV1	NA	NA	NA	NA	NA	NA	NA	NA	22.0599	NA	NA	NA
1070	E7EPT4	NADH dehydrogenase [ubiquinone] flavoprotein 2, mitochondrial	NDUFV2	NA	22.5015	NA	22.535	22.8489	NA	22.3659	23.1502	22.7248	NA	NA	23.2495
3143	P56181-2	NADH dehydrogenase [ubiquinone] flavoprotein 3, mitochondrial	NDUFV3	23.856	NA	NA	23.0636	23.1557	22.7958	NA	NA	23.4599	NA	NA	22.935
2213	O76041-2	Nebulette	NEBL	NA	NA	NA	NA	NA	NA	NA	21.9521	NA	NA	20.329	NA
1003	D6RB24	Adaptin ear-binding coat-associated protein 2	NECAP2	NA	NA	NA	NA	NA	NA	NA	NA	21.4383	NA	NA	NA
4424	Q8NHV4-2	Protein NEDD1	NEDD1	21.4443	20.9553	NA	21.6217	21.4608	20.6851	NA	NA	21.8096	21.4058	NA	NA
2945	P46934-4	E3 ubiquitin-protein ligase NEDD4	NEDD4	NA	NA	NA	21.9864	22.1062	NA	NA	22.2222	20.9082	NA	NA	20.4561
4801	Q96PU5	E3 ubiquitin-protein ligase NEDD4-like	NEDD4L	22.9443	21.8007	NA	21.7725	21.5729	21.1607	21.8784	22.2183	22.3888	22.1535	21.6238	21.1532
1205	F8VSA6	NEDD8	NEDD8	NA	NA	NA	23.7334	23.797	NA	NA	NA	NA	NA	NA	23.3717
4468	Q8TDX7	Serine/threonine-protein kinase Nek7	NEK7	NA	NA	NA	NA	NA	NA	NA	NA	22.3358	NA	NA	NA
4456	Q8TD19	Serine/threonine-protein kinase Nek9	NEK9	22.2588	22.765	21.4062	22.9885	NA	21.7073	22.8607	22.9364	22.7721	23.0242	21.8868	22.1469
294	A0A0C4DFX9	Negative elongation factor A	NELFA	21.8589	22.4747	21.009	22.8745	22.1116	21.7589	22.942	23.0073	22.8387	23.1131	21.6762	20.9846
4525	Q8WX92	Negative elongation factor B	NELFB	22.674	22.8493	NA	23.1827	22.7452	22.5888	22.8553	22.9202	22.9705	23.1888	22.7872	23.2668
1460	X6RLT1	Negative elongation factor C/D	NELFCD	21.9098	22.3669	NA	21.8643	21.8581	21.4572	NA	NA	22.3094	22.0623	NA	21.6721
2619	P18615	Negative elongation factor E	NELFE	NA	NA	NA	23.0071	22.9619	22.5243	22.621	22.5506	23.1079	22.9541	NA	22.6144
1437	G3V5V3	Nuclear export mediator factor NEMF	NEMF	22.5688	NA	NA	NA	NA	NA	NA	22.5074	NA	NA	NA	NA
5582	Q9UMX5	Neudesin	NENF	23.7921	24.4159	23.3202	24.1967	24.0846	23.3235	23.4854	24.1022	24.078	23.4229	23.7727	24.4209
1176	E9PIF4	Sialidase-1	NEU1	NA	NA	NA	NA	NA	NA	NA	NA	NA	22.9789	NA	NA
1466	H0Y465	Neurofibromin;Neurofibromin truncated	NF1	NA	NA	NA	NA	NA	NA	19.6399	NA	NA	NA	NA	NA
2823	P35240-4	Merlin	NF2	NA	NA	NA	NA	NA	NA	NA	NA	22.7376	NA	NA	NA
4377	Q8NCF5	NFATC2-interacting protein	NFATC2IP	NA	NA	NA	NA	NA	NA	22.2529	NA	NA	22.0374	NA	NA
511	Q5VW30	Nuclear factor 1;Nuclear factor 1 B-type	NFIB	NA	NA	NA	NA	NA	NA	NA	NA	NA	20.3002	NA	NA
2636	P19838	Nuclear factor NF-kappa-B p105 subunit;Nuclear factor NF-kappa-B p50 subunit	NFKB1	NA	NA	NA	NA	NA	NA	NA	NA	NA	21.1932	NA	NA
3321	Q00653-4	Nuclear factor NF-kappa-B p100 subunit;Nuclear factor NF-kappa-B p52 subunit	NFKB2	21.8482	22.5942	NA	22.5036	21.9746	22.1492	NA	22.6553	22.8196	NA	NA	NA
5761	Q9Y697-2	Cysteine desulfurase, mitochondrial	NFS1	24.189	23.7256	NA	23.9753	24.0827	23.7103	23.9734	24.1414	24.1381	23.9588	23.6776	24.3308
863	C9J8Q1	NFU1 iron-sulfur cluster scaffold homolog, mitochondrial	NFU1	21.6202	NA	21.3076	22.1271	22.0618	NA	NA	NA	22.076	NA	21.9839	22.7027
246	Q5T6K7	Nuclear transcription factor Y subunit gamma	NFYC	NA	NA	NA	NA	NA	NA	NA	NA	NA	21.7261	NA	NA
4358	Q8NBF2-2	NHL repeat-containing protein 2	NHLRC2	NA	NA	NA	21.9063	NA	NA	NA	NA	NA	NA	NA	NA
5058	Q9GZT8-2	NIF3-like protein 1	NIF3L1	23.2629	22.7806	NA	22.0188	22.7429	NA	22.6195	24.3454	23.0233	22.8849	21.4563	NA
4899	Q9BPW8	Protein NipSnap homolog 1	NIPSNAP1	23.4809	24.0167	NA	24.1035	24.1738	22.7051	23.9565	24.7466	24.2117	24.3093	22.547	22.1825
5481	Q9UFN0	Protein NipSnap homolog 3A	NIPSNAP3A	24.2823	25.8086	24.8949	25.6776	25.5752	25.1889	25.3501	25.4516	25.6904	24.7282	24.6925	24.8111
4202	Q86X76-2	Nitrilase homolog 1	NIT1	NA	NA	NA	NA	NA	NA	NA	24.1735	NA	NA	NA	NA
5264	Q9NQR4	Omega-amidase NIT2	NIT2	23.7523	23.5431	23.1247	23.9513	23.873	23.5204	23.8565	23.9758	24.1859	23.4848	23.4925	24.5112
208	A0A0A0MRH0	Notchless protein homolog 1	NLE1	24.1367	23.0933	25.1913	24.0358	24.1921	26.0842	25.8675	26.3148	24.3762	24.1917	25.9541	24.0516
5026	Q9BYT8	Neurolysin, mitochondrial	NLN	23.4413	24.0413	23.2583	23.9395	23.885	23.822	24.0578	24.3593	24.0403	23.404	23.836	24.1284
358	A0A0G2JMG8	NACHT, LRR and PYD domains-containing protein 2	NLRP2	21.7374	21.969	21.7863	22.8985	22.6093	22.2269	NA	22.4474	22.3674	NA	NA	22.3286
2673	P22392-2	Nucleoside diphosphate kinase B;Nucleoside diphosphate kinase	NME2	30.4051	29.2672	30.3301	28.4488	29.6756	30.7081	28.8402	30.8594	29.6085	28.0067	31.011	30.1113
3490	Q13287	N-myc-interactor	NMI	NA	NA	NA	NA	NA	NA	NA	20.4847	NA	NA	NA	NA
5209	Q9HBL8	NmrA-like family domain-containing protein 1	NMRAL1	21.4673	NA	NA	NA	NA	NA	NA	NA	22.0156	21.4574	21.166	21.2335
2779	P30419	Glycylpeptide N-tetradecanoyltransferase 1	NMT1	25.7456	25.1609	24.6273	25.3312	25.2502	25.1935	25.5112	25.3767	25.5887	25.8722	25.1207	25.0089
3500	Q13423	NAD(P) transhydrogenase, mitochondrial	NNT	27.4169	26.7587	26.6633	27.1528	27.0757	26.9606	27.0208	26.8317	27.0798	27.286	26.7862	26.866
4373	Q8NC60	Nitric oxide-associated protein 1	NOA1	NA	NA	NA	NA	NA	NA	NA	20.2697	NA	NA	NA	NA
5575	Q9ULX3	RNA-binding protein NOB1	NOB1	NA	NA	NA	NA	NA	NA	20.9041	NA	NA	NA	NA	NA
1558	H3BM67	Nucleolar protein 3	NOL3	NA	NA	NA	NA	NA	22.7976	23.0746	23.0252	NA	23.2315	22.5236	23.0291
214	A0A0A0MRM9	Nucleolar and coiled-body phosphoprotein 1	NOLC1	22.2426	22.3505	22.8287	23.2003	22.0027	21.9159	NA	22.7254	22.5555	NA	NA	21.7219
3827	Q5JPE7-2	Nodal modulator 2;Nodal modulator 3;Nodal modulator 1	NOMO2	24.1636	24.6284	23.7678	24.6647	24.4795	24.111	24.6205	24.481	24.5807	23.927	24.0874	24.2568
3660	Q15233	Non-POU domain-containing octamer-binding protein	NONO	28.1349	27.5423	27.0792	28.2179	27.8965	27.7552	27.7016	27.6851	28.0292	28.1107	27.527	27.0434
1152	E9PFK5	Nucleolar protein 14	NOP14	NA	NA	NA	NA	NA	NA	19.7158	NA	NA	NA	NA	NA
1895	O00567	Nucleolar protein 56	NOP56	NA	NA	NA	NA	NA	NA	NA	NA	20.563	NA	NA	NA
5666	Q9Y2X3	Nucleolar protein 58	NOP58	20.7344	20.6996	NA	21.2329	NA	20.2099	21.7512	21.422	21.6049	NA	21.1111	21.2658
15	M0R3B2	Nitric oxide synthase-interacting protein	NOSIP	NA	NA	NA	NA	NA	NA	20.8398	NA	NA	NA	NA	NA
1052	J3KMY5	Epididymal secretory protein E1	NPC2	NA	NA	NA	NA	23.4449	NA	NA	NA	NA	NA	NA	NA
1210	E9PLK3	Puromycin-sensitive aminopeptidase	NPEPPS	28.5928	28.6311	28.4513	28.6503	28.7704	28.6586	28.5925	28.6363	28.5357	28.3826	28.5945	29.0548
4436	Q8TAT6	Nuclear protein localization protein 4 homolog	NPLOC4	22.9288	23.0635	NA	24.1119	23.3004	23.2784	23.6638	23.6699	23.6196	24.1491	23.2588	23.5861
2410	P06748	Nucleophosmin	NPM1	26.8759	27.8179	27.1588	28.6964	27.8017	27.2179	27.6739	29.2556	27.9486	28.6999	27.4475	28.0452
2178	O75607	Nucleoplasmin-3	NPM3	23.6555	22.6859	NA	23.6382	23.4945	NA	22.9981	22.7754	24.5264	NA	NA	23.5972
765	B4DLR8	NAD(P)H dehydrogenase [quinone] 1	NQO1	NA	NA	NA	21.7283	NA	NA	21.226	NA	NA	NA	NA	NA
2353	P01111	GTPase NRas;GTPase KRas;GTPase KRas, N-terminally processed	NRAS	23.9183	22.6929	NA	23.3509	23.6148	22.9736	23.8912	24.0545	23.5214	23.4939	23.1443	NA
4706	Q96F24-3	Nuclear receptor-binding factor 2	NRBF2	NA	NA	NA	NA	NA	NA	NA	NA	NA	20.7844	NA	NA
1377	F8W6G1	Nuclear receptor-binding protein	NRBP1	NA	NA	NA	NA	NA	NA	NA	NA	21.7166	NA	NA	NA
728	B1AKJ5	Nardilysin	NRD1	22.7315	22.7526	22.2036	23.1119	23.0109	22.6878	23.0758	23.734	23.232	22.4955	22.4497	22.9739
875	C9JDR0	Sterol-4-alpha-carboxylate 3-dehydrogenase, decarboxylating	NSDHL	22.6786	22.7002	NA	23.3827	22.8127	NA	22.823	22.4369	23.2183	23.6559	22.297	22.7375
1664	I3L0N3	Vesicle-fusing ATPase	NSF	27.3175	27.1309	26.8162	27.3162	27.3455	27.1185	27.2	27.1652	27.2823	27.0076	27.0046	27.2295
5602	Q9UNZ2	NSFL1 cofactor p47	NSFL1C	25.4589	26.2934	24.7917	26.4422	26.2303	25.8174	25.0839	25.9698	25.0805	24.4822	25.2108	25.5024
3872	Q5SY74	Kinetochore-associated protein NSL1 homolog	NSL1	NA	19.507	NA	NA	NA	NA	NA	NA	NA	NA	NA	NA
5071	Q9H0G5	Nuclear speckle splicing regulatory protein 1	NSRP1	NA	NA	NA	NA	NA	NA	20.9298	NA	NA	21.0185	19.9823	NA
3410	Q08J23-2	tRNA (cytosine(34)-C(5))-methyltransferase	NSUN2	25.0102	25.067	24.5511	25.5005	25.2259	24.9686	25.6195	26.0172	25.4248	25.2818	24.9939	24.4447
4794	Q96P11-2	Probable 28S rRNA (cytosine-C(5))-methyltransferase;Putative methyltransferase NSUN5C	NSUN5	NA	NA	NA	21.2062	NA	NA	21.2533	NA	NA	NA	NA	NA
1734	J3KSY6	5(3)-deoxyribonucleotidase, cytosolic type	NT5C	NA	NA	NA	NA	NA	NA	NA	21.1487	NA	NA	NA	NA
3023	P49902-2	Cytosolic purine 5-nucleotidase	NT5C2	NA	21.2331	NA	21.7894	NA	NA	NA	21.8079	NA	NA	20.7318	21.5604
5077	Q9H0P0-1	Cytosolic 5-nucleotidase 3A	NT5C3A	25.6816	25.729	25.3467	25.3808	25.3024	25.1338	26.2807	26.1013	26.6676	26.0695	26.0369	26.1397
3918	Q5TFE4	5-nucleotidase domain-containing protein 1	NT5DC1	21.0755	NA	NA	22.0761	NA	20.4733	NA	NA	21.9285	22.6835	NA	NA
4972	Q9BV86	N-terminal Xaa-Pro-Lys N-methyltransferase 1;N-terminal Xaa-Pro-Lys N-methyltransferase 1, N-terminally processed	NTMT1	24.1493	NA	21.9124	NA	NA	NA	NA	NA	NA	23.4566	NA	NA
3916	Q5TDF0	Cancer-related nucleoside-triphosphatase	NTPCR	23.7334	23.8994	23.0604	23.796	23.6746	23.4374	23.9468	23.9664	23.9078	23.6087	23.3813	23.6545
5747	Q9Y5Y2	Cytosolic Fe-S cluster assembly factor NUBP2	NUBP2	NA	NA	NA	NA	NA	NA	NA	23.2478	NA	NA	NA	NA
4439	Q8TB37	Iron-sulfur protein NUBPL	NUBPL	NA	NA	NA	NA	NA	NA	NA	21.2673	NA	NA	NA	NA
3352	Q02818	Nucleobindin-1	NUCB1	24.9942	25.2881	24.2172	25.6569	25.2088	24.8762	25.111	25.2684	25.4615	25.3137	24.6862	25.1175
24	A0A087WSV8	Nucleobindin-2;Nesfatin-1	NUCB2	24.1786	24.3628	23.6372	24.9144	24.6903	24.3626	24.733	24.5393	24.7486	24.649	24.2136	24.1216
5633	Q9Y266	Nuclear migration protein nudC	NUDC	25.8315	26.2711	25.518	26.537	26.4308	26.2699	25.832	26.1234	26.5331	25.7518	25.893	26.5316
4829	Q96RS6	NudC domain-containing protein 1	NUDCD1	21.743	22.3362	21.5226	22.3206	21.8868	21.3511	NA	NA	NA	22.2358	NA	21.8693
4506	Q8WVJ2	NudC domain-containing protein 2	NUDCD2	25.1309	24.2519	24.035	24.3886	24.2137	23.9955	24.7947	23.9744	24.9727	24.3992	24.0982	NA
4231	Q8IVD9	NudC domain-containing protein 3	NUDCD3	NA	NA	NA	22.4762	NA	NA	NA	NA	NA	NA	NA	22.7255
4689	Q96DE0-3	U8 snoRNA-decapping enzyme;Protein syndesmos	NUDT16	NA	NA	NA	NA	NA	NA	20.7762	NA	NA	NA	NA	NA
2058	O43809	Cleavage and polyadenylation specificity factor subunit 5	NUDT21	25.4835	25.204	24.7517	25.5953	25.5041	25.0942	25.4409	25.4664	25.203	25.7318	24.9892	25.2532
313	F8VRL4	Diphosphoinositol polyphosphate phosphohydrolase 2;Diphosphoinositol polyphosphate phosphohydrolase 3-beta;Diphosphoinositol polyphosphate phosphohydrolase 3-alpha	NUDT4	21.9622	22.5209	NA	NA	22.3447	22.5868	22.5747	22.768	22.588	NA	NA	NA
674	A6NFX8	ADP-sugar pyrophosphatase	NUDT5	26.4494	26.249	25.6822	26.2472	26.1447	25.8253	26.2323	25.9315	26.3091	26.575	25.9165	26.3018
4989	Q9BW91-2	ADP-ribose pyrophosphatase, mitochondrial	NUDT9	22.9975	22.5479	NA	NA	22.9651	NA	NA	NA	22.9939	NA	NA	22.9755
4130	Q7Z417	Nuclear fragile X mental retardation-interacting protein 2	NUFIP2	23.8762	23.0376	22.6585	23.675	23.4755	23.076	23.71	23.4734	24.0243	23.8208	23.5535	23.6202
112	A0A087WY61	Nuclear mitotic apparatus protein 1	NUMA1	NA	NA	NA	NA	NA	NA	NA	22.0034	NA	NA	NA	22.6478
3014	P49757-4	Protein numb homolog	NUMB	NA	NA	NA	NA	NA	NA	NA	NA	21.2007	NA	NA	NA
3155	P57740	Nuclear pore complex protein Nup107	NUP107	NA	NA	NA	NA	NA	NA	NA	NA	NA	NA	NA	21.5234
3018	P49790	Nuclear pore complex protein Nup153	NUP153	NA	NA	NA	NA	NA	NA	22.082	NA	NA	NA	NA	NA
1145	E9PF10	Nuclear pore complex protein Nup155	NUP155	24.0827	24.0576	23.2938	23.6944	23.9303	23.6323	23.3251	23.1539	23.9214	23.6403	23.1004	23.8021
4478	Q8TEM1	Nuclear pore membrane glycoprotein 210	NUP210	21.7563	22.6159	21.8857	22.4361	22.4101	21.926	NA	22.5547	22.4609	22.1444	22.2337	22.7582
619	A0A494C1F2	Nuclear pore complex protein Nup214	NUP214	22.3703	22.1359	NA	23.1352	22.6984	NA	23.1005	22.5611	NA	22.9059	22.272	22.5398
4407	Q8NFH5-2	Nucleoporin NUP53	NUP35	NA	NA	NA	NA	NA	NA	NA	NA	20.1972	NA	NA	NA
4406	Q8NFH3	Nucleoporin Nup43	NUP43	22.0215	22.5343	21.6459	22.6229	22.5241	21.99	NA	NA	22.2376	21.8192	21.5417	22.0252
5552	Q9UKX7-2	Nuclear pore complex protein Nup50	NUP50	NA	21.2575	NA	NA	NA	NA	NA	NA	NA	NA	NA	NA
4124	Q7Z3B4-3	Nucleoporin p54	NUP54	18.656	NA	NA	NA	NA	NA	NA	NA	NA	NA	NA	NA
1833	M0QXN5	Nuclear pore glycoprotein p62	NUP62	22.9119	22.08	21.8217	22.9298	22.2111	22.123	22.3971	22.5959	23.0757	NA	NA	21.7541
4866	Q99567	Nuclear pore complex protein Nup88	NUP88	22.2736	NA	NA	22.1934	22.0674	21.6461	NA	21.8408	22.1176	NA	NA	21.653
4294	Q8N1F7	Nuclear pore complex protein Nup93	NUP93	22.6708	23.6078	NA	23.6502	23.3174	22.8164	23.2725	23.086	23.2922	23.0574	22.8577	23.5845
580	A0A3B3ITD8	Nuclear pore complex protein Nup98-Nup96;Nuclear pore complex protein Nup98;Nuclear pore complex protein Nup96	NUP98	NA	NA	NA	NA	NA	NA	NA	NA	22.0075	NA	NA	NA
3202	P61970	Nuclear transport factor 2	NUTF2	25.9239	25.1118	24.5959	25.0828	25.1992	24.9049	25.8428	26.2767	25.8703	26.0972	25.2725	24.9835
1180	E9PLA7	Nuclear RNA export factor 1	NXF1	NA	NA	NA	20.5265	NA	NA	NA	21.8978	NA	21.6165	NA	NA
369	A0A0G2JQK5	Nucleoredoxin	NXN	22.4426	21.662	NA	22.3657	21.9311	NA	21.8462	NA	NA	NA	NA	22.2082
149	A0A087X0V5	2-5-oligoadenylate synthase 2	OAS2	25.1228	24.5177	24.2643	24.9788	24.7305	24.8932	25.1724	25.0051	25.3637	25.8902	25.0086	25.6911
5770	Q9Y6K5	2-5-oligoadenylate synthase 3	OAS3	27.169	27.0493	26.7399	27.4828	27.3995	27.265	27.561	28.0228	27.3784	27.4747	27.057	27.9325
3696	Q15646-3	2-5-oligoadenylate synthase-like protein	OASL	24.2493	24.5369	23.4563	24.7806	24.497	24.0524	24.9672	25.0481	24.954	24.4031	24.1145	24.6234
2369	P04181	Ornithine aminotransferase, mitochondrial;Ornithine aminotransferase, hepatic form;Ornithine aminotransferase, renal form	OAT	25.2137	25.3276	25.1269	25.5697	25.6291	25.4568	25.3751	25.6061	25.431	25.1762	25.3187	25.8959
5355	Q9NX40	OCIA domain-containing protein 1	OCIAD1	24.0113	23.8837	NA	24.5348	24.1984	23.9914	23.8489	24.3529	24.3672	23.925	23.7106	24.778
342	A0A0D9SFS3	2-oxoglutarate dehydrogenase, mitochondrial	OGDH	23.897	23.9453	23.3681	24.1898	24.3214	24.0722	24.1189	23.8431	24.3949	23.5676	24.2077	23.9859
1610	H3BUA6	Prolyl 3-hydroxylase OGFOD1	OGFOD1	19.0152	NA	NA	NA	NA	NA	NA	NA	NA	NA	NA	NA
3995	Q6N063	2-oxoglutarate and iron-dependent oxygenase domain-containing protein 2	OGFOD2	NA	NA	NA	NA	NA	NA	NA	NA	NA	21.1498	NA	NA
215	A0A0A0MRN5	Opioid growth factor receptor	OGFR	23.2543	23.387	23.6716	23.4114	23.5221	23.0156	24.6565	24.9953	23.5617	23.7223	23.8832	23.3586
1986	O15294	UDP-N-acetylglucosamine--peptide N-acetylglucosaminyltransferase 110 kDa subunit	OGT	23.0436	22.6138	NA	22.6138	23.0792	22.6905	23.3597	23.5424	22.9726	22.7497	22.6706	22.8359
1710	J3KQ32	Obg-like ATPase 1	OLA1	25.515	24.6696	23.9995	25.2427	24.848	24.4219	25.1964	25.3105	25.0609	25.2108	24.6631	24.8854
2080	O60313	Dynamin-like 120 kDa protein, mitochondrial;Dynamin-like 120 kDa protein, form S1	OPA1	26.4274	26.7554	26.4113	26.8073	26.6669	26.4301	26.5325	26.6229	26.6583	25.9769	26.3923	26.8531
4681	Q96CV9-2	Optineurin	OPTN	NA	NA	NA	NA	NA	NA	NA	NA	NA	21.6796	NA	NA
3506	Q13438	Protein OS-9	OS9	22.9347	23.7147	22.8954	23.9907	23.7101	23.3061	23.7611	23.8892	23.7949	24.3392	23.3929	24.484
2665	P22059	Oxysterol-binding protein 1	OSBP	24.1965	24.4073	23.6653	24.7069	24.4395	24.1346	24.7537	24.5624	24.6812	24.9336	24.3446	24.5135
5003	Q9BXB4	Oxysterol-binding protein-related protein 11	OSBPL11	NA	NA	NA	NA	NA	NA	NA	20.0915	NA	NA	NA	NA
5133	Q9H4L5-2	Oxysterol-binding protein-related protein 3	OSBPL3	NA	NA	NA	NA	NA	NA	NA	NA	20.9758	NA	NA	NA
5245	Q9NPF4	Probable tRNA N6-adenosine threonylcarbamoyltransferase	OSGEP	23.0766	22.4853	22.3215	22.666	23.0359	22.5725	22.9299	22.954	23.3518	23.3438	22.674	22.8551
4596	Q92882	Osteoclast-stimulating factor 1	OSTF1	NA	22.5385	NA	23.2088	22.6054	NA	NA	NA	22.6453	NA	NA	NA
1283	F5GYN4	Ubiquitin thioesterase OTUB1	OTUB1	24.9551	25.3649	24.9641	25.7273	25.769	25.4225	25.8928	26.5073	25.7902	25.1708	25.6699	26.3049
4333	Q8N6M0	OTU domain-containing protein 6B	OTUD6B	22.7355	NA	NA	23.2429	NA	NA	22.8016	NA	NA	23.0748	NA	NA
3984	Q6GQQ9-2	OTU domain-containing protein 7B	OTUD7B	NA	NA	NA	NA	NA	NA	20.2835	NA	NA	NA	NA	NA
3820	Q5BKU9	Oxidoreductase-like domain-containing protein 1	OXLD1	NA	NA	NA	21.5355	NA	NA	NA	21.4959	NA	NA	NA	21.6162
4323	Q8N573-2	Oxidation resistance protein 1	OXR1	NA	NA	20.8749	NA	NA	NA	NA	NA	22.1581	NA	NA	21.4516
5347	Q9NWU1-2	3-oxoacyl-[acyl-carrier-protein] synthase, mitochondrial	OXSM	21.4131	22.309	21.4657	22.3033	22.2965	21.5143	21.721	21.4851	22.5353	21.7601	NA	22.2179
2307	O95747	Serine/threonine-protein kinase OSR1	OXSR1	NA	NA	NA	NA	NA	NA	NA	NA	NA	NA	NA	22.3183
2548	P13674	Prolyl 4-hydroxylase subunit alpha-1	P4HA1	24.537	23.7018	23.3772	24.187	24.0741	23.8365	24.5996	24.03	24.4611	24.4648	23.6895	24.2388
1997	O15460-2	Prolyl 4-hydroxylase subunit alpha-2	P4HA2	21.7064	22.4215	21.4587	22.0115	21.9227	21.4755	22.6552	22.5832	22.7225	22.6177	21.7244	21.9868
2419	P07237	Protein disulfide-isomerase	P4HB	31.242	31.0059	30.8284	31.0905	31.1173	31.1064	31.1216	31.0765	31.1679	31.0907	31.2559	31.3381
5619	Q9UQ80	Proliferation-associated protein 2G4	PA2G4	27.7031	27.862	28.13	27.9729	27.9594	27.701	28.5676	28.7779	28.6934	27.7382	28.3376	28.3999
1293	F5H0C4	Proteasomal ATPase-associated factor 1	PAAF1	NA	NA	NA	NA	NA	NA	NA	22.8988	NA	NA	NA	NA
2524	P11940	Polyadenylate-binding protein 1;Polyadenylate-binding protein;Polyadenylate-binding protein 3	PABPC1	28.3616	28.8125	28.467	29.0212	28.8787	28.7269	28.9188	28.8159	28.9296	27.1664	28.6675	27.2069
737	B1ANR0	Polyadenylate-binding protein;Polyadenylate-binding protein 4	PABPC4	25.6632	24.8808	24.4984	25.3274	25.448	25.2487	25.5168	26.1146	25.5836	25.3504	25.4688	25.5366
4167	Q86U42-2	Polyadenylate-binding protein 2	PABPN1	23.7	NA	NA	23.0161	NA	22.8616	23.5695	NA	23.5481	23.8653	23.3472	NA
4059	Q6VY07	Phosphofurin acidic cluster sorting protein 1	PACS1	21.8948	22.2855	21.7955	22.4994	22.2529	21.8895	NA	22.1272	22.5254	NA	NA	22.7996
1332	F6U236	Protein kinase C and casein kinase substrate in neurons protein 1	PACSIN1	22.0701	22.2913	NA	22.2193	21.8082	21.7656	22.2705	22.294	22.4462	22.3624	NA	22.4887
5592	Q9UNF0-2	Protein kinase C and casein kinase substrate in neurons protein 2	PACSIN2	24.7793	24.923	24.2465	25.17	24.9017	24.6186	25.1143	24.7736	25.1416	25.0071	24.4251	24.1446
309	A0A0C4DGG1	Protein kinase C and casein kinase substrate in neurons protein 3	PACSIN3	22.0871	23.1925	22.0746	23.5111	22.9203	22.4282	22.4961	23.5184	23.0647	23.2215	22.122	22.3155
5574	Q9ULW8	Protein-arginine deiminase type-3	PADI3	22.4235	22.9334	NA	22.8042	22.6134	22.2387	NA	NA	22.6134	NA	NA	22.3569
4339	Q8N7H5-3	RNA polymerase II-associated factor 1 homolog	PAF1	22.7672	22.1514	NA	22.2842	22.2458	21.98	22.6534	22.4696	22.681	22.7979	22.3394	22.3252
2916	P43034	Platelet-activating factor acetylhydrolase IB subunit alpha	PAFAH1B1	23.9207	24.5266	23.7886	24.4597	24.2469	24.1544	24.3414	24.1357	24.6066	23.9414	24.0952	24.7121
[truncated: 1,458 more rows]
