# Supplementary material for: Spatially resolved phosphoproteomics reveals fibroblast growth factor receptor recycling-driven regulation of autophagy and survival
Source: Nat Commun. 2022 Nov 3;13:6589. doi: 10.1038/s41467-022-34298-2 (PMC9633600; doi:10.1038/s41467-022-34298-2)
Supplement: Supplementary file 7 — Supplementary Dataset 4 [file 41467_2022_34298_MOESM7_ESM.xlsx]

## Sheet: T47D Dn STY
id	Uniprot	Protein names	Gene names	Amino acid	Position	Sequence window	Phosphorylated site	RAB11_UT_01	RAB11_UT_02	RAB11_UT_03	RAB11_FGF10_01	RAB11_FGF10_02	RAB11_FGF10_03	DnRAB11_FGF10_01	DnRAB11_FGF10_02	DnRAB11_FGF10_03	DnDNM2_FGF10_01	DnDNM2_FGF10_02	DnDNM2_FGF10_03	fuzzy c-means cluster(s)
1990	F8VZ44	Aladin	AAAS	S	371	AHIPLYFVNAQFPRFSPVLGRAQEPPAGGGG	AAAS_S371	22.9284	25.1922	22.4382	25.1994	27.5994	24.3909	23.261	25.0686	24.3609	22.6198	23.0666	26.5619	8
5910	Q6PD74	Alpha- and gamma-adaptin-binding protein p34	AAGAB	S	310	FWMAIGGDRDEIEGLSSDEEH__________	AAGAB_S310	NA	27.4429	NA	NA	NA	NA	NA	28.232	28.4041	27.2969	27.2627	26.9435	7
5911	Q6PD74	Alpha- and gamma-adaptin-binding protein p34	AAGAB	S	311	WMAIGGDRDEIEGLSSDEEH___________	AAGAB_S311	NA	27.4429	NA	NA	NA	NA	NA	28.232	28.4041	27.2969	27.2627	26.9435	7
1713	E9PG46	AP2-associated protein kinase 1	AAK1	S	624	PAVQGQKVGSLTPPSSPKTQRAGHRRILSDV	AAK1_S624	26.2552	25.633	NA	25.6052	NA	25.9979	25.0856	NA	25.8076	26.2421	25.5014	NA
1712	E9PG46	AP2-associated protein kinase 1	AAK1	S	623	PPAVQGQKVGSLTPPSSPKTQRAGHRRILSD	AAK1_S623	23.9522	24.8248	22.5509	NA	25.0465	24.0063	23.5207	24.8431	NA	23.2817	24.1265	NA	1
1710	E9PG46	AP2-associated protein kinase 1	AAK1	S	637	PSSPKTQRAGHRRILSDVTHSAVFGVPASKS	AAK1_S637	27.7743	27.1291	28.2205	27.225	27.2021	26.6851	28.0413	26.6797	26.9117	28.2207	26.9558	26.5976	4
9360	E9PG46	AP2-associated protein kinase 1	AAK1	T	620	TTPPPAVQGQKVGSLTPPSSPKTQRAGHRRI	AAK1_T620	23.9522	24.8248	22.5509	24.4538	25.1725	24.0063	23.5207	24.8431	24.373	23.2817	24.1265	24.8705	3
9361	E9PG46	AP2-associated protein kinase 1	AAK1	T	606	PAIQAPVRQQPKVQTTPPPAVQGQKVGSLTP	AAK1_T606	24.8873	25.6613	26.5064	26.6483	26.0962	26.3832	26.0269	24.7019	26.3377	26.2176	26.5222	24.8134	3
234	A0A096LP25	Uncharacterized protein FLJ45252	AAK1	S	249	PGKLGGAVPFAPPEVSPEQAKTVQGGRKNQF	AAK1_S249	24.4031	24.3236	23.5613	24.3408	24.073	24.2382	24.4457	23.7005	23.6578	23.2279	24.0302	23.6069	1
233	A0A096LP25	Uncharacterized protein FLJ45252	AAK1	S	456	SLSKYSRHYSPEDEPSPEAQPIAAYKIVSQT	AAK1_S456	22.8277	25.0132	22.8169	25.5702	24.9175	25.8004	23.5771	23.4045	25.4235	25.824	25.4248	23.3263	11
1709	E9PG46	AP2-associated protein kinase 1	AAK1	S	21	DSRREQGGSGLGSGSSGGGGSTSGLGSGYIG	AAK1_S21	23.0073	24.1301	NA	22.9311	23.0332	NA	NA	23.9393	NA	NA	NA	20.9783
4070	P49588	Alanine--tRNA ligase, cytoplasmic	AARS	S	555	GQIYDEGYLVKVDDSSEDKTEFTVKNAQVRG	AARS_S555	22.2382	23.118	NA	22.6565	23.918	22.7742	21.9591	23.1012	22.7455	NA	22.7355	24.5625	3
8187	Q9NY61	Protein AATF	AATF	S	316	PDTRYLVDGTKPNAGSEEISSEDDELVEEKK	AATF_S316	NA	22.5216	NA	NA	23.1721	NA	NA	NA	23.2287	NA	22.9522	23.3595
8188	Q9NY61	Protein AATF	AATF	S	320	YLVDGTKPNAGSEEISSEDDELVEEKKQQRR	AATF_S320	NA	22.5216	NA	NA	23.1721	NA	NA	NA	23.2287	NA	22.9522	23.3595
8189	Q9NY61	Protein AATF	AATF	S	321	LVDGTKPNAGSEEISSEDDELVEEKKQQRRR	AATF_S321	NA	22.5216	NA	NA	23.1721	NA	NA	NA	23.2287	NA	22.9522	23.3595
127	J3QSS3	ATP-binding cassette sub-family A member 2	ABCA2	S	1328	TTLEEVFLKVSEEDQSLENSEADVKESRKDV	ABCA2_S1328	21.215	24.0171	NA	23.5186	24.4514	22.8679	NA	24.5067	23.0878	NA	22.8541	24.5351	3
128	J3QSS3	ATP-binding cassette sub-family A member 2	ABCA2	S	1332	EVFLKVSEEDQSLENSEADVKESRKDVLPGA	ABCA2_S1332	21.215	24.0171	NA	23.5186	24.4514	22.8679	NA	24.5067	23.0878	NA	22.8541	24.5351	3
9103	J3QSS3	ATP-binding cassette sub-family A member 2	ABCA2	T	2413	TELRALVADEPEDLDTEDEGLISFEEERAQL	ABCA2_T2413	NA	21.5722	NA	NA	NA	NA	NA	21.0558	NA	NA	NA	21.9116
2750	O15440-5	Multidrug resistance-associated protein 5	ABCC5	S	509	NATLAWDSSHSSIQNSPKLTPKMKKDKRASR	ABCC5_S509	27.1615	26.7376	27.7783	26.2494	25.62	26.753	26.5752	26.6569	26.8979	26.9913	25.7648	25.7012	4
2749	O15440-5	Multidrug resistance-associated protein 5	ABCC5	S	505	IEMKNATLAWDSSHSSIQNSPKLTPKMKKDK	ABCC5_S505	26.7387	26.1122	26.9839	25.7947	24.8359	26.0496	25.7812	26.117	26.6274	26.3823	25.4417	25.2773	4
6666	Q8NE71	ATP-binding cassette sub-family F member 1	ABCF1	S	109	EKELMERLKKLSVPTSDEEDEVPAPKPRGGK	ABCF1_S109	31.6549	31.6455	31.8619	31.101	30.8605	31.3684	31.1364	31.4713	31.5475	31.5131	31.0727	30.8022	4
10259	Q8NE71	ATP-binding cassette sub-family F member 1	ABCF1	T	108	EEKELMERLKKLSVPTSDEEDEVPAPKPRGG	ABCF1_T108	30.6667	30.5592	30.4931	30.3251	30.0412	30.9197	30.0954	30.8292	30.9589	30.6288	30.1337	29.9899	10
6665	Q8NE71	ATP-binding cassette sub-family F member 1	ABCF1	S	105	DDGEEKELMERLKKLSVPTSDEEDEVPAPKP	ABCF1_S105	28.8259	29.0579	28.2466	28.6969	28.7608	28.9707	28.3015	29.2411	28.7211	28.4157	28.3094	28.4336	10
6662	Q8NE71	ATP-binding cassette sub-family F member 1	ABCF1	S	228	PPKQGKEKAKKAEQGSEEEGEGEEEEEEGGE	ABCF1_S228	26.9322	27.435	25.1108	27.6197	27.1145	27.3344	30.4661	27.4008	27.9234	26.4563	27.8211	27.043	8
6668	Q8NE71	ATP-binding cassette sub-family F member 1	ABCF1	S	22	QQPPEPEWIGDGESTSPSDKVVKKGKKDKKI	ABCF1_S22	26.5506	25.8118	26.6768	25.2003	24.7778	26.0642	26.1766	23.9893	26.1994	26.8834	26.2922	24.1368	9
6663	Q8NE71	ATP-binding cassette sub-family F member 1	ABCF1	S	166	PKPAKPEKNRINKAVSEEQQPALKGKKGKEE	ABCF1_S166	NA	NA	NA	23.3823	NA	NA	NA	NA	23.4703	23.4894	NA	23.194
6664	Q8NE71	ATP-binding cassette sub-family F member 1	ABCF1	S	140	KTKGGNVFAALIQDQSEEEEEEEKHPPKPAK	ABCF1_S140	NA	22.3472	NA	NA	NA	NA	NA	23.2456	22.9207	NA	NA	22.9156
9157	A0A0G2JJD3	Abhydrolase domain-containing protein 16A	ABHD16A	T	75	YRERDSERAPASVPETPTAVTAPHSSSWDTY	ABHD16A_T75	NA	NA	NA	22.837	23.202	23.1885	24.5983	23.245	23.2599	23.0535	NA	23.2059	3
312	B6VEX4	Abl interactor 1	ABI1	S	225	PNDYMTSPARLGSQHSPGRTASLNQRPRTHS	ABI1_S225	29.5739	NA	29.0227	NA	NA	28.8897	29.2569	NA	NA	29.4036	28.9702	NA
314	B6VEX4	Abl interactor 1	ABI1	S	183	TGTLSRTNPPTQKPPSPPMSGRGTLGRNTPY	ABI1_S183	26.2411	26.4636	24.6715	26.4247	25.9763	24.4133	24.6823	24.0139	25.0422	25.9056	24.2156	24.301	1
404	E7EW77	Abl interactor 2	ABI2	S	335	MNRPASRHTPPTIGGSLPYRRPPSITSQTSL	ABI2_S335	NA	NA	NA	22.5992	NA	NA	NA	22.4611	NA	NA	21.0452	NA
405	E7EW77	Abl interactor 2	ABI2	S	227	DYVPSPTRNMAPSQQSPVRTASVNQRNRTYS	ABI2_S227	27.5153	26.6958	27.8128	26.419	23.5958	25.8718	26.0402	25.9377	26.25	26.6051	25.7988	24.7855	4
1450	H7C4X4	Target of Nesh-SH3	ABI3BP	S	41	ITIIKQVIQNVTHKDSAKSPEKAPLGGVILV	ABI3BP_S41	23.2774	24.3576	NA	24.5328	NA	NA	NA	NA	NA	NA	NA	NA
9318	H7C4X4	Target of Nesh-SH3	ABI3BP	T	37	KLIPITIIKQVIQNVTHKDSAKSPEKAPLGG	ABI3BP_T37	23.2774	24.3576	NA	24.5328	NA	NA	NA	NA	NA	NA	NA	NA
3258	P00519	Tyrosine-protein kinase ABL1	ABL1	S	569	KGQGESDPLDHEPAVSPLLPRKERGPPEGGL	ABL1_S569	24.5035	26.0098	22.2383	24.5859	26.43	24.9704	25.1481	25.3648	24.8111	23.7901	24.9394	26.1079	3
9623	P00519	Tyrosine-protein kinase ABL1	ABL1	T	852	GKGSALGTPAAAEPVTPTSKAGSGAPGGTSK	ABL1_T852	NA	NA	NA	22.2468	22.4531	NA	22.3006	22.488	22.0242	NA	NA	23.1114	8
3934	P42684-4	Abelson tyrosine-protein kinase 2	ABL2	S	584	SLAPGFIRGAQASSGSPALPRKQRDKSPSSL	ABL2_S584	NA	NA	NA	NA	NA	25.9524	25.1705	26.6042	25.8982	NA	25.4141	NA	7
9767	P42684-4	Abelson tyrosine-protein kinase 2	ABL2	T	799	LPTTHNHKVPVLISPTLKHTPADVQLIGTDS	ABL2_T799	NA	NA	NA	NA	NA	NA	NA	23.7571	22.8334	NA	23.0922	NA
3932	P42684-4	Abelson tyrosine-protein kinase 2	ABL2	S	797	PVLPTTHNHKVPVLISPTLKHTPADVQLIGT	ABL2_S797	22.7385	22.7792	22.7896	23.9365	22.839	24.1647	24.4189	22.6183	23.5668	24.2874	23.5081	22.0557	3
3933	P42684-4	Abelson tyrosine-protein kinase 2	ABL2	S	595	ASSGSPALPRKQRDKSPSSLLEDAKETCFTR	ABL2_S595	22.8736	22.7599	23.2783	22.9618	22.3038	23.8633	22.2929	21.569	22.1058	23.5051	NA	21.1872	1
292	J3QSX6	Actin-binding LIM protein 1	ABLIM1	S	89	DKQERQSLGESPRTLSPTPSAEGYQDVRDRM	ABLIM1_S89	NA	24.5443	NA	24.644	NA	24.6168	23.0855	NA	24.5767	NA	24.1895	NA
291	J3QSX6	Actin-binding LIM protein 1	ABLIM1	S	163	PPIYKQHAALAAQSKSSEDIIKFSKFPAAQA	ABLIM1_S163	23.557	24.207	22.8555	NA	22.9989	23.0779	21.6665	22.2363	23.0038	21.5396	22.349	NA	1
293	J3QSX6	Actin-binding LIM protein 1	ABLIM1	S	210	PPSFAVVGPDMKRRSSGREEDDEELLRRRQL	ABLIM1_S210	22.9953	26.2331	NA	26.9711	26.7463	26.4537	25.9894	26.5718	26.5079	25.66	26.3629	26.9388	3
294	J3QSX6	Actin-binding LIM protein 1	ABLIM1	S	278	SPINSASHIPSSKTASLPGYGRNGLHRPVST	ABLIM1_S278	26.7529	26.169	26.4331	25.8767	25.7279	25.9144	25.0755	25.2459	25.2659	25.8975	25.1937	24.9456	1
290	J3QSX6	Actin-binding LIM protein 1	ABLIM1	S	329	LPDGHMPAMRMDRGVSMPNMLEPKIFPYEML	ABLIM1_S329	23.2628	22.4007	23.3516	22.2578	22.7769	22.6827	22.1702	22.1235	22.0102	22.5949	22.2103	23.4436	4
4743	Q13085	Acetyl-CoA carboxylase 1	ACACA	S	29	NQHSRFIIGSVSEDNSEDEISNLVKLDLLEE	ACACA_S29	NA	24.8888	NA	NA	NA	NA	20.7311	25.0503	24.8505	23.1461	NA	25.3268	7
4745	Q13085	Acetyl-CoA carboxylase 1	ACACA	S	80	SSLQDGLALHIRSSMSGLHLVKQGRDRKKID	ACACA_S80	24.5664	23.6958	24.7831	24.6928	24.4864	25.2733	22.1069	22.4359	22.8651	24.4626	22.9941	23.4822	1
4744	Q13085	Acetyl-CoA carboxylase 1	ACACA	S	5	___________MDEPSPLAQPLELNQHSRFI	ACACA_S5	21.9928	21.5923	22.5059	20.6346	NA	20.9997	NA	22.5095	22.4903	22.1828	20.9782	22.3291	9
5109	Q15057	Arf-GAP with coiled-coil, ANK repeat and PH domain-containing protein 2	ACAP2	S	540	QQKKFVSKSSEEKRLSISKFGPGDQVRASAQ	ACAP2_S540	29.8034	27.2325	30.3174	28.0192	21.7811	29.5599	29.1861	26.7256	28.8053	30.8197	28.3654	23.2511	4
5108	Q15057	Arf-GAP with coiled-coil, ANK repeat and PH domain-containing protein 2	ACAP2	S	521	KYVERKFVDKYSISLSPPEQQKKFVSKSSEE	ACAP2_S521	26.4073	25.7425	27.0205	25.6085	24.9062	26.3705	25.7983	23.7762	24.7101	26.4162	25.3773	23.1813	4
7809	Q9H3P7	Golgi resident protein GCP60	ACBD3	S	43	GAEGAPLLPPPLPPPSPPGSGRGPGASGEQP	ACBD3_S43	NA	NA	NA	NA	NA	NA	NA	NA	NA	NA	NA	22.4319
1554	S4R3H4	Apoptotic chromatin condensation inducer in the nucleus	ACIN1	S	326	EEEREIKSSQGLKEKSKSPSPPRLTEDRKKA	ACIN1_S326	NA	NA	23.6876	26.0194	NA	NA	NA	NA	24.7113	NA	NA	NA
1552	S4R3H4	Apoptotic chromatin condensation inducer in the nucleus	ACIN1	S	652	ERTSTSSSSVQARRLSQPESAEKHVTQRLQP	ACIN1_S652	28.949	27.9797	29.1324	29.9905	29.1003	30.1967	30.7608	28.1543	29.0427	30.269	30.8484	NA	6
1550	S4R3H4	Apoptotic chromatin condensation inducer in the nucleus	ACIN1	S	307	SHLARQQQEKEMKTTSPLEEEEREIKSSQGL	ACIN1_S307	24.0304	22.138	23.5986	22.9698	NA	23.5311	22.4367	21.4679	22.6547	25.2561	23.9034	NA	5
1551	S4R3H4	Apoptotic chromatin condensation inducer in the nucleus	ACIN1	S	671	SAEKHVTQRLQPERGSPKKCEAEEAEPPAAT	ACIN1_S671	NA	NA	NA	NA	27.4668	25.7458	26.1159	26.2372	26.3427	NA	NA	27.7263	8
1558	S4R3H4	Apoptotic chromatin condensation inducer in the nucleus	ACIN1	S	158	HSPRKSSSISEEKGDSDDEKPRKGERRSSRV	ACIN1_S158	26.703	28.5274	25.6733	28.1949	27.6148	26.0889	26.0561	26.7959	27.0999	24.5105	27.7147	27.5452	6
1548	S4R3H4	Apoptotic chromatin condensation inducer in the nucleus	ACIN1	S	182	ERRSSRVRQARAAKLSEGSQPAEEEEDQETP	ACIN1_S182	24.3389	24.4649	24.6826	26.4258	25.3482	26.1302	25.4402	25.7805	26.0211	25.5488	25.8753	25.6404	3
1555	S4R3H4	Apoptotic chromatin condensation inducer in the nucleus	ACIN1	S	328	EREIKSSQGLKEKSKSPSPPRLTEDRKKASL	ACIN1_S328	24.8931	26.0011	23.6876	NA	25.6375	24.7564	23.8992	25.0715	NA	23.1679	24.3431	25.3049	1
1556	S4R3H4	Apoptotic chromatin condensation inducer in the nucleus	ACIN1	S	330	EIKSSQGLKEKSKSPSPPRLTEDRKKASLVA	ACIN1_S330	24.8931	26.0011	23.6876	26.0194	25.6375	24.7564	23.8992	25.0715	24.7113	23.1679	24.3431	25.3049	1
1557	S4R3H4	Apoptotic chromatin condensation inducer in the nucleus	ACIN1	S	599	RSRSRSASSNSRKSLSPGVSRDSSTSYTETK	ACIN1_S599	24.5027	24.9343	24.2607	24.8601	23.2122	24.3167	23.2661	24.0652	23.4627	23.6996	23.5687	24.4084	1
1549	S4R3H4	Apoptotic chromatin condensation inducer in the nucleus	ACIN1	S	185	SSRVRQARAAKLSEGSQPAEEEEDQETPSRN	ACIN1_S185	23.3731	23.7075	23.6603	24.5582	24.305	24.8746	24.1119	24.6499	24.6847	24.0023	23.9464	23.8269	8
1553	S4R3H4	Apoptotic chromatin condensation inducer in the nucleus	ACIN1	S	946	VSITIDDPVRTAQVPSPPRGKISNIVHISNL	ACIN1_S946	26.067	24.5316	27.0166	24.9634	NA	24.8459	25.5362	22.1171	22.2407	25.7579	25.3578	23.1953	6
4215	P53396	ATP-citrate synthase	ACLY	S	455	NASGSTSTPAPSRTASFSESRADEVAPAKKA	ACLY_S455	27.1344	27.8531	26.2388	27.7576	28.8059	26.4415	25.5547	27.1339	26.6953	26.3937	26.9784	28.3607	1
4214	P53396	ATP-citrate synthase	ACLY	S	481	PAKKAKPAMPQDSVPSPRSLQGKSTTLFSRH	ACLY_S481	27.4726	27.5443	27.318	27.4836	26.3579	27.8315	28.0026	27.4244	28.3099	27.9502	28.8655	27.7693	7
2323	H7C5Q2	Acyl-coenzyme A thioesterase 9, mitochondrial	ACOT9	S	170	LFRQGELNKGRRIAFSSTSLLKMAPSAEERT	ACOT9_S170	21.6955	20.6903	21.2201	NA	20.1404	NA	20.8753	19.02	19.5794	NA	NA	18.8608	6
5114	Q15067-2	Peroxisomal acyl-coenzyme A oxidase 1	ACOX1	S	26	SASFNPELLTHILDGSPEKTRRRREIENMIL	ACOX1_S26	NA	NA	NA	NA	NA	NA	NA	NA	22.876	23.4206	NA	NA
8054	Q9NR19	Acetyl-coenzyme A synthetase, cytoplasmic	ACSS2	S	28	GSRGQEEAGAGGRARSWSPPPEVSRSAHVPS	ACSS2_S28	NA	NA	NA	NA	24.1109	NA	25.8401	NA	NA	NA	NA	NA
8055	Q9NR19	Acetyl-coenzyme A synthetase, cytoplasmic	ACSS2	S	30	RGQEEAGAGGRARSWSPPPEVSRSAHVPSLQ	ACSS2_S30	29.0897	28.3625	29.8738	28.034	24.8486	28.9972	28.7063	28.0909	28.5806	29.7593	28.1003	26.5393	4
8053	Q9NR19	Acetyl-coenzyme A synthetase, cytoplasmic	ACSS2	S	267	HLGRAELGMGDSTSQSPPIKRSCPDVQISWN	ACSS2_S267	NA	NA	NA	NA	25.5709	22.0678	NA	NA	24.1037	NA	22.16	24.7742
4281	P60709	Actin, cytoplasmic 1	ACTB	S	323	GIADRMQKEITALAPSTMKIKIIAPPERKYS	ACTB_S323	25.7178	24.8258	25.2145	25.5121	25.2617	25.9641	25.5113	25.4228	25.498	24.5658	25.8117	24.1856	10
9848	P68032	Actin, alpha cardiac muscle 1	ACTC1	T	68	DSYVGDEAQSKRGILTLKYPIEHGIITNWDD	ACTC1_T68	25.5994	23.8682	NA	NA	NA	NA	NA	24.501	23.9399	23.3367	24.4618	24.4398	9
3253	O96019-2	Actin-like protein 6A	ACTL6A	S	191	VPPYMIASKEAVREGSPANWKRKEKLPQVTR	ACTL6A_S191	28.6013	28.6398	27.7973	28.4829	28.1204	28.7163	28.2472	28.3582	28.2292	28.4938	28.3034	28.1011	1
3496	P12814-2	Alpha-actinin-1	ACTN1	S	348	QLEINFNTLQTKLRLSNRPAFMPSEGRMVSD	ACTN1_S348	25.5052	25.5663	25.9191	25.4007	25.1871	25.4412	25.5983	25.032	25.2631	26.1439	24.8083	24.869	1
8228	Q9NZ32	Actin-related protein 10	ACTR10	S	414	FDVGKTQPPLMKRAFSTEK____________	ACTR10_S414	26.325	28.3353	29.1267	29.1162	27.8957	28.584	27.9282	27.8251	28.7893	NA	28.7518	28.4369	6
10479	Q9NZ32	Actin-related protein 10	ACTR10	T	415	DVGKTQPPLMKRAFSTEK_____________	ACTR10_T415	28.4359	NA	NA	NA	NA	28.4469	NA	NA	NA	29.278	28.168	27.2304	2
1341	C9J7L6	Actin-related protein 8	ACTR8	S	21	IWSKKMSNGTRRIPVSPEQARSYNKQMRPAI	ACTR8_S21	23.7242	23.41	24.2489	24.1974	23.0978	24.6341	24.4044	23.4733	23.3881	24.8695	23.3633	23.7791	6
4364	P78536	Disintegrin and metalloproteinase domain-containing protein 17	ADAM17	S	791	GFEKDPFPNSSTAAKSFEDLTDHPVTRSEKA	ADAM17_S791	24.9496	26.8518	22.4041	26.1503	27.2941	25.7908	25.8688	27.0028	26.1455	24.7374	25.9893	27.4371	3
4363	P78536	Disintegrin and metalloproteinase domain-containing protein 17	ADAM17	S	808	EDLTDHPVTRSEKAASFKLQRQNRVDSKETE	ADAM17_S808	24.6108	23.8753	24.9221	25.8297	22.1159	26.4199	26.0666	25.0908	26.056	26.4678	25.0937	24.294	8
9961	Q13443	Disintegrin and metalloproteinase domain-containing protein 9	ADAM9	T	761	PSRQPGSVPRHVSPVTPPREVPIYANRFAVP	ADAM9_T761	28.7172	28.3799	29.5325	28.6353	28.627	29.3924	28.928	28.5867	28.7327	29.321	28.6506	28.4472	4
4858	Q13443	Disintegrin and metalloproteinase domain-containing protein 9	ADAM9	S	758	QANPSRQPGSVPRHVSPVTPPREVPIYANRF	ADAM9_S758	28.3044	27.9271	28.9715	27.9566	26.6171	28.6519	28.2501	27.9286	28.084	28.8634	28.0116	27.088	4
9829	P55265	Double-stranded RNA-specific adenosine deaminase	ADAR	T	808	IGENEKAERMGFTEVTPVTGASLRRTMLLLS	ADAR_T808	NA	NA	NA	NA	NA	22.2827	21.9612	NA	NA	22.2303	NA	NA
4240	P55265	Double-stranded RNA-specific adenosine deaminase	ADAR	S	593	SGKSEESSHYSTEKESEKTAESQTPTPSATS	ADAR_S593	NA	NA	NA	NA	NA	24.142	NA	NA	23.3472	NA	23.3555	NA
4241	P55265	Double-stranded RNA-specific adenosine deaminase	ADAR	S	823	TPVTGASLRRTMLLLSRSPEAQPKTLPLTGS	ADAR_S823	28.4808	27.5276	28.4733	27.5467	27.1997	26.3407	27.0226	26.8105	27.1324	27.9211	26.6142	25.9718	4
9828	P55265	Double-stranded RNA-specific adenosine deaminase	ADAR	T	601	HYSTEKESEKTAESQTPTPSATSFFSGKSPV	ADAR_T601	NA	NA	NA	25.9507	26.2505	25.8464	25.1239	26.3786	25.1737	24.4617	25.4098	25.6878	3
4242	P55265	Double-stranded RNA-specific adenosine deaminase	ADAR	S	825	VTGASLRRTMLLLSRSPEAQPKTLPLTGSTF	ADAR_S825	25.9105	25.6723	26.5449	25.8431	24.0262	25.8568	26.0981	25.5375	25.9046	26.7956	25.4585	25.5079	10
2789	O43306-2	Adenylate cyclase type 6	ADCY6	S	54	CTPRYMSCLRDAEPPSPTPAGPPRCPWQDDA	ADCY6_S54	NA	NA	NA	24.1373	27.5666	NA	NA	24.8204	NA	NA	22.7782	27.941
2788	O43306-2	Adenylate cyclase type 6	ADCY6	S	576	EEKAMLAKLQRTRANSMEGLMPRWVPDRAFS	ADCY6_S576	25.8324	25.1538	26.5747	25.1746	24.2085	25.5182	25.411	24.2892	24.876	25.6682	25.9854	25.1016	5
2896	O60503	Adenylate cyclase type 9	ADCY9	S	1352	GIEEANELTKLNVSKSV______________	ADCY9_S1352	NA	24.2896	NA	NA	NA	NA	NA	NA	24.6199	NA	24.3374	NA
2894	O60503	Adenylate cyclase type 9	ADCY9	S	354	PRIIADDLMKQGDEESENSVKRHATSSPKNR	ADCY9_S354	23.9352	24.2002	24.1395	24.3845	NA	23.817	23.5125	24.2433	24.3857	24.1951	23.4011	NA	10
2895	O60503	Adenylate cyclase type 9	ADCY9	S	357	IADDLMKQGDEESENSVKRHATSSPKNRKKK	ADCY9_S357	23.9352	24.2002	24.1395	24.3845	NA	23.817	23.5125	24.2433	24.3857	24.1951	23.4011	NA	10
2897	O60503	Adenylate cyclase type 9	ADCY9	S	1259	KCTDHRVIPQHQLSISPDIRVQVDGSIGRSP	ADCY9_S1259	NA	22.4892	NA	22.5459	22.9178	22.4655	22.0911	22.3427	22.2345	20.5004	22.1998	24.0217	3
3853	P35611	Alpha-adducin	ADD1	S	358	LLNPEKYKAKSRSPGSPVGEGTGSPPKWQIG	ADD1_S358	23.7535	22.4939	NA	20.9225	NA	21.8009	NA	NA	NA	22.045	NA	NA
3855	P35611	Alpha-adducin	ADD1	S	465	SGRGDEASEEGQNGSSPKSKTKWTKEDGHRT	ADD1_S465	27.4746	27.635	26.5518	26.9756	27.1917	27.1127	26.1701	26.7148	27.0157	26.4127	25.9052	26.9025	1
3850	P35611	Alpha-adducin	ADD1	S	12	____MNGDSRAAVVTSPPPTTAPHKERYFDR	ADD1_S12	24.5276	24.7958	NA	25.6892	25.5652	25.6831	25.6341	25.1374	25.4703	24.3163	25.8743	25.7983	3
3852	P35611	Alpha-adducin	ADD1	S	586	ELEEYRREVERKQKGSEENLDEAREQKEKSP	ADD1_S586	21.8525	23.5655	22.0273	22.6701	23.8867	NA	21.5101	22.7023	22.5832	NA	NA	23.738	10
3851	P35611	Alpha-adducin	ADD1	S	726	PGKSPSKKKKKFRTPSFLKKSKKKSDS____;PSKSPSKKKKKFRTPSFLKKNKKKEKVEA__	ADD1_S726	24.405	23.6947	24.8968	23.9137	23.3625	24.735	24.5994	23.5095	23.7248	24.6387	22.6261	22.9123	1
8353	Q9UEY8-2	Gamma-adducin	ADD3	S	649	EKIEEVLSPEGSPSKSPSKKKKKFRTPSFLK	ADD3_S649	24.6669	26.9876	25.3207	26.5413	27.5937	26.5664	26.2187	26.5119	26.4537	25.5519	26.5865	26.9767	3
8351	Q9UEY8-2	Gamma-adducin	ADD3	S	645	IKSPEKIEEVLSPEGSPSKSPSKKKKKFRTP	ADD3_S645	NA	NA	NA	NA	24.1933	NA	22.4866	NA	NA	NA	NA	23.6227
7795	Q9H2P0	Activity-dependent neuroprotector homeobox protein	ADNP	S	98	SKFFSAYKSHFRNVHSEDFENRILLNCPYCT	ADNP_S98	NA	NA	NA	NA	NA	NA	22.5563	23.8659	NA	NA	NA	24.9044
7794	Q9H2P0	Activity-dependent neuroprotector homeobox protein	ADNP	S	709	QNGQDKTNAPSRLNQSPSLAPVKRTYEQMEF	ADNP_S709	22.2931	23.3351	22.4605	23.3322	24.6513	23.5777	22.5365	23.0158	23.1497	22.3986	22.5725	24.6013	11
7793	Q9H2P0	Activity-dependent neuroprotector homeobox protein	ADNP	S	736	QMEFPLLKKRKLDDDSDSPSFFEEKPEEPVV	ADNP_S736	NA	NA	NA	NA	NA	NA	21.1503	23.4863	NA	NA	23.2368	23.616
3729	P25098	Beta-adrenergic receptor kinase 1	ADRBK1	S	670	QQLVQRVPKMKNKPRSPVVELSKVPLVQRGS	ADRBK1_S670	24.8418	25.0757	24.0317	25.0208	25.5486	25.4694	25.0268	26.3736	25.3337	25.2469	25.933	27.0686	2
123	A0A087WX59	Proteasomal ubiquitin receptor ADRM1	ADRM1	S	366	KEGDTKDKKDEEEDMSLD_____________	ADRM1_S366	24.8307	25.7653	24.047	26.4988	26.394	25.646	26.0136	27.1667	26.7041	25.7163	25.6832	27.0513	8
595	A0A1B0GWJ0	Adenylosuccinate lyase	ADSL	S	9	_______MAAGGDHGSPDSYRSPLASRYASP	ADSL_S9	29.0455	28.6039	29.3013	28.6013	28.2343	28.9037	28.6477	28.832	28.8239	29.1712	28.4065	28.1944	4
6006	Q6ZN18-2	Zinc finger protein AEBP2	AEBP2	S	18	AAITDMADLEELSRLSPLPPGSPGSAARGRA	AEBP2_S18	NA	NA	NA	20.8284	NA	21.0331	20.607	25.8614	26.4681	NA	NA	24.8333	8
6007	Q6ZN18-2	Zinc finger protein AEBP2	AEBP2	S	24	ADLEELSRLSPLPPGSPGSAARGRAEPPEEE	AEBP2_S24	21.4692	NA	NA	20.8284	NA	21.0331	20.607	25.8614	26.4681	NA	NA	24.8333	7
6008	Q6ZN18-2	Zinc finger protein AEBP2	AEBP2	S	206	TGGGGSSATSGGRRGSLEMSSDGEPLSRMDS	AEBP2_S206	22.1646	23.5562	22.257	23.7571	23.8844	23.5007	23.7875	24.8676	24.7212	22.8039	24.4397	24.7309	3
6558	Q8N556	Actin filament-associated protein 1	AFAP1	S	665	GVTLGLAIEPKSGTSSPQSPVFRHRTLENSP	AFAP1_S665	NA	NA	24.5727	23.8477	NA	NA	NA	NA	NA	NA	NA	NA
6559	Q8N556	Actin filament-associated protein 1	AFAP1	S	668	LGLAIEPKSGTSSPQSPVFRHRTLENSPISS	AFAP1_S668	24.9909	24.2496	NA	NA	22.7055	23.7865	23.3089	23.6612	NA	23.6471	23.6417	NA
1887	F5GXF9	AF4/FMR2 family member 1	AFF1	S	750	RKDRLPLPLRDTKLLSPLRDTPPPQSLMVKI	AFF1_S750	NA	NA	NA	NA	21.7391	22.5187	22.6085	NA	NA	NA	21.7673	20.8869
4178	P51826	AF4/FMR2 family member 3	AFF3	S	881	AIPINKNEKMLRSPISPLSDASKHKYTSEDL	AFF3_S881	25.0272	25.2187	24.4762	24.0977	25.2755	24.4461	24.3648	24.9286	23.0583	23.7084	24.5212	25.0558	4
8382	Q9UHB7	AF4/FMR2 family member 4	AFF4	S	706	RMFSPMEEKELLSPLSEPDDRYPLIVKIDLN	AFF4_S706	23.9584	25.0616	NA	21.3931	NA	19.9119	NA	NA	NA	NA	25.4554	NA
10493	Q9UHB7	AF4/FMR2 family member 4	AFF4	T	674	LPPSSQTPKYPESNRTPVKPSSVEEEDSFFR	AFF4_T674	NA	NA	NA	23.3764	24.2661	NA	NA	23.5784	NA	NA	23.1151	NA
10751	Q9UHB7	AF4/FMR2 family member 4	AFF4	Y	1147	GPLIFNASIMTDLVRYTRQGLHWLRQDAKLI	AFF4_Y1147	24.7802	27.3113	23.457	26.4751	27.7577	25.0161	27.1191	28.4309	27.4252	24.7543	24.8273	28.9359	8
8381	Q9UHB7	AF4/FMR2 family member 4	AFF4	S	703	FRQRMFSPMEEKELLSPLSEPDDRYPLIVKI	AFF4_S703	NA	24.5623	NA	21.0631	NA	22.2399	23.5985	26.1236	25.1269	24.4907	23.1955	26.6432	7
8385	Q9UHB7	AF4/FMR2 family member 4	AFF4	S	836	SKDPKTEHGSRKRTISQSSSLKSSSNSNKET	AFF4_S836	27.0872	25.8548	26.2121	NA	26.3655	25.2831	26.6746	26.7157	26.7368	26.6215	26.9431	26.5213	9
8383	Q9UHB7	AF4/FMR2 family member 4	AFF4	S	694	SSVEEEDSFFRQRMFSPMEEKELLSPLSEPD	AFF4_S694	24.9401	25.3056	23.4434	25.6458	25.5021	25.3408	25.7725	25.7566	25.4316	25.3122	25.0954	25.8146	3
8379	Q9UHB7	AF4/FMR2 family member 4	AFF4	S	1058	SPGLGSKAVGMPSPVSPKLSPGNSGNYSSGA	AFF4_S1058	25.4525	26.1208	25.5149	26.1944	25.6764	25.5846	26.1282	25.5417	25.7683	26	25.7899	25.7866	7
8380	Q9UHB7	AF4/FMR2 family member 4	AFF4	S	814	ESSKQSAAKEKDLLPSPAGPVPSKDPKTEHG	AFF4_S814	24.0263	24.7155	NA	24.2481	24.9916	22.6675	22.688	24.4857	24.0923	20.5078	23.7781	24.9124	10
8384	Q9UHB7	AF4/FMR2 family member 4	AFF4	S	1043	LTEHLKNSYNNSQAPSPGLGSKAVGMPSPVS	AFF4_S1043	26.2011	25.6346	26.0516	25.3997	24.3513	25.24	24.5309	25.2321	25.2508	25.6554	24.7702	24.6626	4
8386	Q9UHB7	AF4/FMR2 family member 4	AFF4	S	487	WQLDNWLNKVNPHKVSPASSVDSNIPSSQGY	AFF4_S487	NA	NA	NA	23.452	24.3015	23.0741	NA	22.9867	22.7595	23.2804	23.9521	22.8699	3
1263	B8ZZI9	Aftiphilin	AFTPH	S	66	PNIDPTEENDLDDSLSVKNGDSSNDFVTCND	AFTPH_S66	NA	22.3638	NA	20.8167	NA	NA	NA	NA	NA	NA	22.1514	23.182
214	A0A087X1U1	Arf-GAP with GTPase, ANK repeat and PH domain-containing protein 1	AGAP1	S	498	SLQSCESSKNKSRLTSQSEAMALQSIRNMRG	AGAP1_S498	NA	NA	NA	23.3644	NA	NA	NA	NA	NA	NA	NA	NA
9111	A0A087X1U1	Arf-GAP with GTPase, ANK repeat and PH domain-containing protein 1	AGAP1	T	729	LLQYGCPDERFVLMATPNLSRRNNNRNNSSG	AGAP1_T729	22.1237	23.5338	20.0397	20.8392	NA	NA	NA	22.5954	20.6828	NA	20.492	22.8845	4
4192	P52594-2	Arf-GAP domain and FG repeat-containing protein 1	AGFG1	S	181	DSAPTLHLNKGTPSQSPVVGRSQGQQQEKKQ	AGFG1_S181	30.4714	30.1442	28.7547	28.6785	28.8663	29.3669	29.397	27.0215	29.3452	29.4467	29.5902	28.5829	4
4191	P52594-2	Arf-GAP domain and FG repeat-containing protein 1	AGFG1	S	179	LGDSAPTLHLNKGTPSQSPVVGRSQGQQQEK	AGFG1_S179	28.4506	23.3698	25.9976	25.9156	NA	25.7584	24.5611	25.9462	25.2997	NA	NA	25.0011	10
9821	P52594-2	Arf-GAP domain and FG repeat-containing protein 1	AGFG1	T	177	SLLGDSAPTLHLNKGTPSQSPVVGRSQGQQQ	AGFG1_T177	28.6403	27.7111	27.1074	25.9156	24.9432	25.7584	25.347	25.9462	25.2997	25.7761	25.4207	25.0011	4
4190	P52594-2	Arf-GAP domain and FG repeat-containing protein 1	AGFG1	S	322	SGFGTTGKAPVGSVVSVPSQSSASSDKYAAL	AGFG1_S322	NA	NA	NA	22.8496	24.5083	22.7732	NA	NA	NA	NA	22.7252	24.7794	11
4193	P52594-2	Arf-GAP domain and FG repeat-containing protein 1	AGFG1	S	167	SSTPEVKPLKSLLGDSAPTLHLNKGTPSQSP	AGFG1_S167	24.2049	24.1577	22.9737	23.0057	22.5187	24.1171	22.4484	23.5695	22.3717	23.0262	NA	22.5466	4
6536	Q8N302-2	Angiogenic factor with G patch and FHA domains 1	AGGF1	S	11	_____MASEAPSPPRSPPPPTSPEPELAQLR	AGGF1_S11	24.3616	23.5576	22.9917	22.7503	NA	21.6149	24.6621	24.8618	24.2733	24.1146	24.109	23.5877	9
6537	Q8N302-2	Angiogenic factor with G patch and FHA domains 1	AGGF1	S	17	ASEAPSPPRSPPPPTSPEPELAQLRRKVEKL	AGGF1_S17	24.3616	23.5576	22.9917	22.7503	NA	21.6149	24.6621	24.8618	24.2733	24.1146	24.109	23.5877	9
6535	Q8N302-2	Angiogenic factor with G patch and FHA domains 1	AGGF1	S	7	_________MASEAPSPPRSPPPPTSPEPEL	AGGF1_S7	24.3616	23.5576	22.9917	22.7503	NA	21.6149	24.6621	24.8618	24.2733	24.1146	24.109	23.5877	9
6886	Q8WYP5	Protein ELYS	AHCTF1	S	1160	YLVSRSLPSSSQLKGSPQAISRASELHLLET	AHCTF1_S1160	23.1997	NA	23.4606	NA	NA	23.0212	21.7231	21.9283	NA	22.6894	NA	NA
9906	Q09666	Neuroblast differentiation-associated protein AHNAK	AHNAK	T	553	GSRVDIETPNLEGTLTGPRLGSPSGKTGTCR	AHNAK_T553	22.7872	NA	NA	NA	NA	NA	NA	NA	NA	NA	NA	NA
9897	Q09666	Neuroblast differentiation-associated protein AHNAK	AHNAK	T	5796	NSFSDEREFSGPSTPTGTLEFEGGEVSLEGG	AHNAK_T5796	NA	23.5608	NA	NA	NA	NA	NA	NA	NA	NA	NA	NA
4581	Q09666	Neuroblast differentiation-associated protein AHNAK	AHNAK	S	332	STGREGQTPKAGLRVSAPEVSVGHKGGKPGL	AHNAK_S332	NA	NA	NA	NA	NA	NA	25.3643	NA	NA	NA	NA	NA
4585	Q09666	Neuroblast differentiation-associated protein AHNAK	AHNAK	S	4130	PKFKMPDLHLKAPKISMPEVDLNLKGPKMKG	AHNAK_S4130	20.0342	19.8727	NA	NA	NA	NA	20.7626	NA	NA	NA	NA	NA
9901	Q09666	Neuroblast differentiation-associated protein AHNAK	AHNAK	T	5729	MPKFNFSKPKGKGGVTGSPEASISGSKGDLK	AHNAK_T5729	NA	NA	NA	NA	NA	NA	NA	26.388	NA	NA	NA	NA
4602	Q09666	Neuroblast differentiation-associated protein AHNAK	AHNAK	S	5745	GSPEASISGSKGDLKSSKASLGSLEGEAEAE	AHNAK_S5745	NA	21.5243	24.3451	NA	NA	NA	NA	23.8742	NA	NA	NA	NA
4589	Q09666	Neuroblast differentiation-associated protein AHNAK	AHNAK	S	5762	KASLGSLEGEAEAEASSPKGKFSLFKSKKPR	AHNAK_S5762	NA	NA	21.9353	24.9996	22.9136	23.4575	NA	26.5173	22.2956	NA	NA	NA	10
4616	Q09666	Neuroblast differentiation-associated protein AHNAK	AHNAK	S	220	VIRLPSGSGAASPTGSAVDIRAGAISASGPE	AHNAK_S220	24.814	25.3774	23.6687	22.1048	23.2981	NA	NA	NA	NA	22.2896	NA	NA	4
4594	Q09666	Neuroblast differentiation-associated protein AHNAK	AHNAK	S	5793	HRSNSFSDEREFSGPSTPTGTLEFEGGEVSL	AHNAK_S5793	25.5668	23.662	24.324	23.3119	NA	25.7997	NA	26.2651	26.015	24.8695	25.5971	NA	9
9907	Q09666	Neuroblast differentiation-associated protein AHNAK	AHNAK	T	218	KTVIRLPSGSGAASPTGSAVDIRAGAISASG	AHNAK_T218	NA	NA	NA	NA	NA	NA	NA	NA	NA	NA	23.7234	NA
4580	Q09666	Neuroblast differentiation-associated protein AHNAK	AHNAK	S	5125	SPKLEGELQAPDLELSLPAIHVEGLDIKAKA	AHNAK_S5125	NA	NA	NA	NA	NA	NA	NA	23.0793	24.0993	23.3047	23.5421	NA
9900	Q09666	Neuroblast differentiation-associated protein AHNAK	AHNAK	T	324	MKVPKFGVSTGREGQTPKAGLRVSAPEVSVG	AHNAK_T324	23.5218	22.0487	23.2042	22.2976	NA	23.6245	23.5493	21.9975	22.4939	24.4444	23.3668	NA	5
4626	Q09666	Neuroblast differentiation-associated protein AHNAK	AHNAK	S	379	EGLEGKLKGPQITGPSLEGDLGLKGAKPQGH	AHNAK_S379	23.0314	22.8733	22.345	22.777	NA	20.9338	20.3401	NA	20.5461	22.8077	23.2926	NA	6
4610	Q09666	Neuroblast differentiation-associated protein AHNAK	AHNAK	S	5552	AAPDISVKGPAFNMASPESDFGINLKGPKIK	AHNAK_S5552	23.4737	NA	NA	24.4501	NA	24.7868	NA	21.9414	21.9938	22.0231	21.8021	NA
4620	Q09666	Neuroblast differentiation-associated protein AHNAK	AHNAK	S	5031	GKGKKSKFKMPKIHMSGPKIKAKKQGFDLNV	AHNAK_S5031	23.0011	NA	24.2253	NA	NA	22.09	22.0968	NA	20.7827	23.2499	21.2821	NA
4627	Q09666	Neuroblast differentiation-associated protein AHNAK	AHNAK	S	135	EYQRIYTTKIKPRLKSEDGVEGDLGETQSRT	AHNAK_S135	30.9446	30.0628	30.8588	33.4447	33.7753	33.3477	32.9303	33.3895	33.2779	33.2216	32.609	33.2981	3
4615	Q09666	Neuroblast differentiation-associated protein AHNAK	AHNAK	S	216	SGKTVIRLPSGSGAASPTGSAVDIRAGAISA	AHNAK_S216	30.0719	31.4228	28.7237	30.7511	32.4554	29.8302	29.4322	30.4109	30.0355	28.6252	29.4531	31.7952	10
4617	Q09666	Neuroblast differentiation-associated protein AHNAK	AHNAK	S	5780	KGKFSLFKSKKPRHRSNSFSDEREFSGPSTP	AHNAK_S5780	32.4607	32.3881	31.0098	31.6469	29.3553	31.1526	31.2985	30.5978	30.9752	30.6897	31.1359	31.205	4
4621	Q09666	Neuroblast differentiation-associated protein AHNAK	AHNAK	S	2397	KAPKISMPDLDLHLKSPKAKGEVDVDVPKLE	AHNAK_S2397	26.5054	27.1308	26.3149	30.3534	30.8129	30.8668	30.1068	30.3778	30.4208	30.1723	30.5896	30.774	3
4618	Q09666	Neuroblast differentiation-associated protein AHNAK	AHNAK	S	5782	KFSLFKSKKPRHRSNSFSDEREFSGPSTPTG	AHNAK_S5782	31.1719	31.0807	28.39	30.2566	26.4452	27.422	28.6241	30.5724	30.7747	30.4152	30.7836	30.7633	9
4582	Q09666	Neuroblast differentiation-associated protein AHNAK	AHNAK	S	5077	VNIAGPDAALKVDVKSPKTKKTMFGKMYFPD	AHNAK_S5077	25.3492	28.5864	NA	30.0883	29.7238	29.7836	30.1397	29.7819	29.558	28.4226	29.6963	30.5865	3
4605	Q09666	Neuroblast differentiation-associated protein AHNAK	AHNAK	S	5731	KFNFSKPKGKGGVTGSPEASISGSKGDLKSS	AHNAK_S5731	29.4681	30.081	28.5134	29.2806	30.7386	28.7539	28.3082	29.6374	28.7173	27.7826	28.5217	30.5046	1
4588	Q09666	Neuroblast differentiation-associated protein AHNAK	AHNAK	S	5752	SGSKGDLKSSKASLGSLEGEAEAEASSPKGK	AHNAK_S5752	31.2083	31.3119	29.792	30.9592	29.2332	30.8353	29.8467	30.9508	31.1908	29.9472	30.9137	30.3344	10
4592	Q09666	Neuroblast differentiation-associated protein AHNAK	AHNAK	S	177	VDVTGREGAKDIDISSPEFKIKIPRHELTEI	AHNAK_S177	28.5663	29.8598	27.0454	30.0819	30.828	29.2903	29.6754	30.2847	29.8416	28.1662	29.4029	30.2094	3
4611	Q09666	Neuroblast differentiation-associated protein AHNAK	AHNAK	S	5448	LKGPGVDVNLKGPRISAPNVDFNLEGPKVKG	AHNAK_S5448	30.2074	30.8489	28.0903	30.6402	29.9141	30.4674	30.0597	29.6432	28.7613	28.9499	29.7416	30.0087	1
4609	Q09666	Neuroblast differentiation-associated protein AHNAK	AHNAK	S	5841	GGLGSKSKGHYEVTGSDDETGKLQGSGVSLA	AHNAK_S5841	27.1644	29.0627	25.2958	28.7265	29.5844	28.3041	28.1828	29.3375	28.569	26.7655	28.9995	29.6688	3
4579	Q09666	Neuroblast differentiation-associated protein AHNAK	AHNAK	S	5110	FDIKSPKFKAEAPLPSPKLEGELQAPDLELS	AHNAK_S5110	23.7836	25.8633	22.918	27.845	29.9923	26.9036	26.7731	27.6585	27.0123	26.0518	26.6588	29.203	3
1796	E9PLK4	Neuroblast differentiation-associated protein AHNAK	AHNAK	S	93	GHHTVGLKLHRKGDRSPEPGQTWTREVFSSC	AHNAK_S93	28.1865	28.8918	27.3893	28.975	28.7973	28.9254	28.857	29.0749	28.9013	28.4742	28.8002	28.9252	3
4596	Q09666	Neuroblast differentiation-associated protein AHNAK	AHNAK	S	4986	KIPKFKKPKFGFGAKSPKADIKSPSLDVTVP	AHNAK_S4986	24.7991	26.8194	24.5064	27.9279	29.3306	27.4372	27.0857	27.4138	26.9941	26.8118	27.106	28.8974	3
4635	Q09666	Neuroblast differentiation-associated protein AHNAK	AHNAK	S	3426	SSPKVSMPDVELNLKSPKVKGDLDIAGPNLE	AHNAK_S3426	24.758	25.3749	24.7183	29.0165	28.578	27.744	27.2029	26.5895	26.1403	26.6431	27.2116	28.7196	11
4613	Q09666	Neuroblast differentiation-associated protein AHNAK	AHNAK	S	210	VDVETQSGKTVIRLPSGSGAASPTGSAVDIR	AHNAK_S210	27.4008	26.6931	24.5698	29.3551	28.4824	29.0404	28.1729	28.0209	28.8467	28.589	28.7849	28.2202	3
4608	Q09666	Neuroblast differentiation-associated protein AHNAK	AHNAK	S	5739	GKGGVTGSPEASISGSKGDLKSSKASLGSLE	AHNAK_S5739	30.3667	30.739	29.6033	28.0921	28.1941	27.9719	28.4539	28.8646	28.5159	26.9116	27.895	28.1841	4
4623	Q09666	Neuroblast differentiation-associated protein AHNAK	AHNAK	S	511	QKPKISMQDVDLSLGSPKLKGDIKVSAPGVQ	AHNAK_S511	27.2436	27.4038	26.0256	27.9024	27.9994	27.781	28.2696	28.2765	27.9278	27.1716	27.9024	28.0286	3
4629	Q09666	Neuroblast differentiation-associated protein AHNAK	AHNAK	S	5099	MFGKMYFPDVEFDIKSPKFKAEAPLPSPKLE	AHNAK_S5099	NA	23.9064	22.573	23.9798	24.8004	25.2479	25.3869	26.1363	26.362	24.3371	26.4117	27.783	7
4593	Q09666	Neuroblast differentiation-associated protein AHNAK	AHNAK	S	5790	KPRHRSNSFSDEREFSGPSTPTGTLEFEGGE	AHNAK_S5790	26.89	27.4765	NA	27.4515	NA	24.6382	26.1432	24.2419	27.7534	27.7085	27.8156	27.7497	5
4587	Q09666	Neuroblast differentiation-associated protein AHNAK	AHNAK	S	5749	ASISGSKGDLKSSKASLGSLEGEAEAEASSP	AHNAK_S5749	30.7159	30.6576	29.4971	28.9345	28.4091	28.8863	28.4119	28.7278	28.5775	27.7864	27.9982	27.7429	4
4614	Q09666	Neuroblast differentiation-associated protein AHNAK	AHNAK	S	212	VETQSGKTVIRLPSGSGAASPTGSAVDIRAG	AHNAK_S212	29.6638	29.8511	28.0293	28.8319	27.8046	28.5272	27.4169	27.6469	27.41	27.0935	27.9963	27.5932	1
9903	Q09666	Neuroblast differentiation-associated protein AHNAK	AHNAK	T	4766	KGPEADIKGPKVDINTPDVDVHGPDWHLKMP	AHNAK_T4766	NA	24.6579	NA	26.5435	27.9042	26.0006	25.3862	25.5974	25.3524	23.8318	25.7048	27.4804	3
4619	Q09666	Neuroblast differentiation-associated protein AHNAK	AHNAK	S	5784	SLFKSKKPRHRSNSFSDEREFSGPSTPTGTL	AHNAK_S5784	27.5448	24.8265	24.5229	28.1717	27.1124	26.0522	NA	23.7281	23.2419	26.3469	NA	27.4521	6
9896	Q09666	Neuroblast differentiation-associated protein AHNAK	AHNAK	T	5794	RSNSFSDEREFSGPSTPTGTLEFEGGEVSLE	AHNAK_T5794	29.5685	29.154	29.0179	27.4648	26.317	27.0423	27.8122	27.3872	27.6114	27.4059	26.716	27.3589	4
9895	Q09666	Neuroblast differentiation-associated protein AHNAK	AHNAK	T	4100	PKADIDVSGPKVDIDTPDIDIHGPEGKLKGP	AHNAK_T4100	21.9058	23.8649	22.4902	26.1131	27.1933	25.7144	24.6511	25.6714	25.3342	23.668	25.3766	26.9973	3
4590	Q09666	Neuroblast differentiation-associated protein AHNAK	AHNAK	S	5763	ASLGSLEGEAEAEASSPKGKFSLFKSKKPRH	AHNAK_S5763	28.6877	28.6745	27.2355	27.7676	27.2852	27.7703	27.3472	27.7762	27.6777	26.8647	27.1853	26.9343	4
4577	Q09666	Neuroblast differentiation-associated protein AHNAK	AHNAK	S	4993	PKFGFGAKSPKADIKSPSLDVTVPEAELNLE	AHNAK_S4993	19.0712	NA	NA	NA	NA	NA	22.75	26.1479	26.1488	NA	26.9668	26.925	7
4624	Q09666	Neuroblast differentiation-associated protein AHNAK	AHNAK	S	570	PRLGSPSGKTGTCRISMSEVDLNVAAPKVKG	AHNAK_S570	NA	23.8437	22.5628	24.3299	26.3131	23.8025	23.6263	24.4188	24.0248	NA	23.8395	26.8484	3
4637	Q09666	Neuroblast differentiation-associated protein AHNAK	AHNAK	S	5400	VSVGAPDLSLEASEGSIKLPKMKLPQFGIST	AHNAK_S5400	28.261	27.3187	26.9211	26.3088	21.0406	21.993	25.4543	23.9465	25.7336	26.0964	26.2118	26.3846	9
4628	Q09666	Neuroblast differentiation-associated protein AHNAK	AHNAK	S	4908	EGPDAKLSGPSLKMPSLEISAPKVTAPDVDL	AHNAK_S4908	23.7552	25.1881	23.5422	26.7207	25.4474	27.0082	26.5689	25.9732	26.0222	25.3291	26.8456	26.2824	3
9908	Q09666	Neuroblast differentiation-associated protein AHNAK	AHNAK	T	4564	KGPKVDVKGPKVGIDTPDIDIHGPEGKLKGP	AHNAK_T4564	25.061	25.7787	23.4101	26.4156	26.1677	26.4438	26.2924	26.0813	25.8527	24.9139	25.8778	26.2396	3
1795	E9PLK4	Neuroblast differentiation-associated protein AHNAK	AHNAK	S	41	AQRDDGVFVQEVTQNSPAARTGVVKEGDQIV	AHNAK_S41	22.8881	24.607	23.4804	25.193	26.1236	24.0961	24.8169	24.9887	NA	23.7598	24.2695	25.8195	3
4600	Q09666	Neuroblast differentiation-associated protein AHNAK	AHNAK	S	3412	KVKGSKFKMPFLSISSPKVSMPDVELNLKSP	AHNAK_S3412	NA	23.3443	NA	21.2977	22.3313	22.841	NA	21.0869	NA	NA	21.5214	25.8136	6
4631	Q09666	Neuroblast differentiation-associated protein AHNAK	AHNAK	S	1042	VDISAPKVDTNAPDLSLEGPEGKLKGPKFKM	AHNAK_S1042	NA	22.7469	NA	25.2444	25.306	24.3179	23.0205	24.0341	23.7567	22.7398	24.0708	25.6504	3
9909	Q09666	Neuroblast differentiation-associated protein AHNAK	AHNAK	T	490	ATGGLEGKMKGTKVKTPEMIIQKPKISMQDV	AHNAK_T490	26.7041	26.644	26.5317	26.7753	26.4622	26.5616	26.5401	25.8648	26.3085	26.9844	25.9435	25.5518	1
4632	Q09666	Neuroblast differentiation-associated protein AHNAK	AHNAK	S	1298	IDVSGPKVDVEVPDVSLEGPEGKLKGPKFKM	AHNAK_S1298	NA	NA	23.3538	23.5421	NA	NA	22.3511	NA	NA	NA	23.582	25.492
4636	Q09666	Neuroblast differentiation-associated protein AHNAK	AHNAK	S	5393	GDIKCPKVSVGAPDLSLEASEGSIKLPKMKL	AHNAK_S5393	24.3541	23.6712	24.7755	25.6854	23.0062	21.6516	24.2131	21.7499	24.5855	25.5252	25.5592	25.3091	9
9902	Q09666	Neuroblast differentiation-associated protein AHNAK	AHNAK	T	3716	KGPEVDIKGPKVDIDTPDINIEGSEGKFKGP	AHNAK_T3716	NA	NA	NA	24.0345	24.674	22.6628	NA	23.1288	NA	NA	23.5998	25.1579	11
4630	Q09666	Neuroblast differentiation-associated protein AHNAK	AHNAK	S	1170	VVVSGPKVDIEAPDVSLEGPEGKLKGPKFKM	AHNAK_S1170	NA	21.9984	NA	24.2803	24.2005	23.2767	22.3807	23.5164	NA	NA	NA	25.1372	11
4597	Q09666	Neuroblast differentiation-associated protein AHNAK	AHNAK	S	5830	GKHGKLKFGTFGGLGSKSKGHYEVTGSDDET	AHNAK_S5830	24.8282	24.3055	23.494	25.188	24.2557	25.1542	24.5338	24.8522	24.0579	24.4115	25.2081	24.9821	11
4612	Q09666	Neuroblast differentiation-associated protein AHNAK	AHNAK	S	559	ETPNLEGTLTGPRLGSPSGKTGTCRISMSEV	AHNAK_S559	24.4649	24.6629	23.7565	26.0482	23.9898	24.1271	25.3251	24.2205	23.5099	NA	NA	24.3809	10
9899	Q09666	Neuroblast differentiation-associated protein AHNAK	AHNAK	T	5824	EGGKVKGKHGKLKFGTFGGLGSKSKGHYEVT	AHNAK_T5824	24.6582	24.2953	25.4134	21.7722	21.9734	23.4378	26.7892	25.9311	25.6868	23.4728	24.8824	24.2756	9
4599	Q09666	Neuroblast differentiation-associated protein AHNAK	AHNAK	S	3411	GKVKGSKFKMPFLSISSPKVSMPDVELNLKS	AHNAK_S3411	22.0734	23.5475	NA	19.9442	NA	20.9776	NA	NA	NA	NA	21.9991	24.2547
4606	Q09666	Neuroblast differentiation-associated protein AHNAK	AHNAK	S	5735	SKPKGKGGVTGSPEASISGSKGDLKSSKASL	AHNAK_S5735	27.5378	27.6234	26.9191	24.9599	23.7915	23.7322	24.6967	25.3637	24.2845	24.8653	24.7194	23.9968	4
4603	Q09666	Neuroblast differentiation-associated protein AHNAK	AHNAK	S	5746	SPEASISGSKGDLKSSKASLGSLEGEAEAEA	AHNAK_S5746	23.2116	25.088	24.3451	23.2269	24.7914	22.7724	22.6986	23.8742	NA	NA	22.3753	23.7565	4
4601	Q09666	Neuroblast differentiation-associated protein AHNAK	AHNAK	S	3360	GKSKKSRFKLPKFNFSGSKVQTPEVDVKGKK	AHNAK_S3360	23.085	23.4305	22.646	23.7298	22.9266	23.633	22.6002	23.3599	23.1527	23.0241	23.4637	23.6613	11
4633	Q09666	Neuroblast differentiation-associated protein AHNAK	AHNAK	S	4960	KGPKVEAPSLDVHMDSPDINIEGPDVKIPKF	AHNAK_S4960	NA	NA	NA	NA	23.504	NA	NA	NA	NA	NA	NA	23.26
9904	Q09666	Neuroblast differentiation-associated protein AHNAK	AHNAK	T	4430	KGPEIDIKGPSLDIDTPDVNIEGPEGKLKGP	AHNAK_T4430	NA	NA	NA	NA	NA	NA	NA	NA	NA	NA	NA	23.1527
4595	Q09666	Neuroblast differentiation-associated protein AHNAK	AHNAK	S	5620	ALNLDTSKFAGGLHFSGPKVEGGVKGGQIGL	AHNAK_S5620	24.5961	24.353	23.1801	23.8697	23.3691	23.7725	24.6003	23.6092	23.2268	23.3573	22.9611	22.9953	1
4604	Q09666	Neuroblast differentiation-associated protein AHNAK	AHNAK	S	5577	KGPKIKGGADVSGGVSAPDISLGEGHLSVKG	AHNAK_S5577	25.4661	25.134	25.1352	23.2181	22.0285	NA	21.9965	NA	NA	NA	23.2763	22.8551	4
4583	Q09666	Neuroblast differentiation-associated protein AHNAK	AHNAK	S	4850	PKFKMPEINIKAPKISIPDVDLDLKGPKVKG	AHNAK_S4850	22.638	22.8595	21.1475	23.0176	22.5173	NA	22.7225	19.879	NA	NA	21.7131	22.2623	1
4625	Q09666	Neuroblast differentiation-associated protein AHNAK	AHNAK	S	4900	LKGPRLDFEGPDAKLSGPSLKMPSLEISAPK	AHNAK_S4900	NA	23.2082	NA	22.0757	22.5981	NA	NA	20.6658	NA	NA	NA	21.8364
4634	Q09666	Neuroblast differentiation-associated protein AHNAK	AHNAK	S	5332	ASVPSMKVHAPGLNLSGVGGKMQVGGDGVKV	AHNAK_S5332	23.6212	24.9334	23.3324	23.763	23.3063	23.576	23.0303	23.6471	23.5472	22.8999	23.7766	21.8208	10
4584	Q09666	Neuroblast differentiation-associated protein AHNAK	AHNAK	S	2580	PKLKMPEMNIKAPKISMPDFDLHLKGPKVKG	AHNAK_S2580	23.7698	23.9031	21.6851	23.2368	NA	20.1516	23.0512	NA	NA	20.2195	NA	21.1931	4
9905	Q09666	Neuroblast differentiation-associated protein AHNAK	AHNAK	T	545	KGPQVALKGSRVDIETPNLEGTLTGPRLGSP	AHNAK_T545	23.5075	NA	22.5403	NA	21.9537	23.0325	NA	NA	NA	23.0599	22.5743	21.1451	6
4586	Q09666	Neuroblast differentiation-associated protein AHNAK	AHNAK	S	1068	PKFKMPEMHFRAPKMSLPDVDLDLKGPKMKG	AHNAK_S1068	22.9676	22.7671	22.2669	23.0558	NA	22.7412	23.7305	NA	NA	23.9216	21.4189	20.3612	10
4607	Q09666	Neuroblast differentiation-associated protein AHNAK	AHNAK	S	5737	PKGKGGVTGSPEASISGSKGDLKSSKASLGS	AHNAK_S5737	24.9054	25.2706	22.5363	NA	23.1048	NA	22.6522	23.7928	22.4774	NA	NA	20.2909	4
6417	Q8IVF2-3	Protein AHNAK2	AHNAK2	S	194	HSSSEAYEPRDAHDVSPTSTDTEAQLTVERQ	AHNAK2_S194	22.4682	25.2042	NA	25.324	27.4469	23.6525	23.1603	25.3742	23.9865	22.5265	24.5738	27.0794	3
6419	Q8IVF2-3	Protein AHNAK2	AHNAK2	S	397	IRVRVHDLKTPKFAFSTEKEPERERRLSTPQ	AHNAK2_S397	25.0895	23.8779	24.4626	24.0014	NA	25.3692	25.3305	25.4186	23.8505	26.4247	25.5645	24.7503	7
6418	Q8IVF2-3	Protein AHNAK2	AHNAK2	S	160	KPRVGRGRQSQRERLSWPKFQSIKSKRGPGP	AHNAK2_S160	22.1337	22.9706	NA	24.2147	23.9457	24.4316	NA	23.9458	23.8386	22.3795	22.5898	23.8823	8
6421	Q8IVF2-3	Protein AHNAK2	AHNAK2	S	742	TAKDSKFKMPKFKMPSFGVSAPGKSMEDSVD	AHNAK2_S742	24.7139	24.2837	24.4239	23.4256	23.3186	25.2192	23.0303	22.6082	21.3029	25.2485	23.9193	22.551	5
6422	Q8IVF2-3	Protein AHNAK2	AHNAK2	S	4377	KFKMPKFKMPSFGMLSPGKSIEVSVDVSAPK	AHNAK2_S4377	NA	NA	NA	NA	NA	NA	NA	NA	NA	NA	NA	22.0427
6420	Q8IVF2-3	Protein AHNAK2	AHNAK2	S	493	GQIRMPKFKIPSLGWSPSKHTKTGREKATED	AHNAK2_S493	23.0423	23.5491	22.708	20.6435	NA	21.7789	NA	21.4934	19.47	18.8	19.6556	21.856	4
5482	Q5JUP3	Allograft inflammatory factor 1-like	AIF1L	S	2	______________MSGELSNRFQGGKAFGL	AIF1L_S2	23.8434	22.8284	24.6846	22.3957	NA	23.2204	21.9482	21.8409	22.4847	23.2061	22.2517	NA	4
3238	O95831-3	Apoptosis-inducing factor 1, mitochondrial	AIFM1	S	264	YEKCLIATGGTPRSLSAIDRAGAEVKSRTTL	AIFM1_S264	24.165	25.3221	23.6529	25.3262	26.2489	24.3889	23.2974	25.136	24.6222	23.5869	23.8864	25.865	10
552	A0A0J9YWL0	Absent in melanoma 1 protein	AIM1	S	483	KSPRAALDGGVASAASPESKPSPGTKGQLRG	AIM1_S483	26.1753	26.456	25.0836	26.1689	26.0778	26.2065	26.0637	26.127	26.5747	26.1293	26.2684	26.2722	5
554	A0A0J9YWL0	Absent in melanoma 1 protein	AIM1	S	1133	AVCMPMKRKKARMPNSPAPHFAMPPIHEDHL	AIM1_S1133	21.3931	20.0565	21.6333	23.687	23.485	23.8267	24.0597	23.1527	23.3589	25.1017	23.4858	23.0695	3
553	A0A0J9YWL0	Absent in melanoma 1 protein	AIM1	S	825	HKLLEKEDSEAADSKSLVLENVTDTAQDIPT	AIM1_S825	NA	NA	NA	20.492	NA	NA	NA	21.2548	21.2638	21.4079	22.6135	21.2893	9
1583	E9PIR9	Absent in melanoma 1-like protein	AIM1L	S	154	ARTELLVPLPGPREPSPHPGVGLTSGSSRSL	AIM1L_S154	21.7696	NA	23.6461	22.5316	NA	23.08	NA	21.5598	NA	22.8011	22.784	NA
1581	E9PIR9	Absent in melanoma 1-like protein	AIM1L	S	224	RGRQVSRMVPPVVVGSPPGSPSRSQAVKVLS	AIM1L_S224	25.1485	22.5342	25.7055	23.3945	22.3417	23.0691	24.544	21.716	23.4333	23.5138	22.9167	23.1082	4
7132	Q96IF1	LIM domain-containing protein ajuba	AJUBA	S	119	SLPPDFRLEPTAPALSPRSSFASSSASDASK	AJUBA_S119	22.2307	22.8626	NA	NA	NA	NA	23.5155	24.9495	25.2138	25.002	25.2579	24.9107	7
7133	Q96IF1	LIM domain-containing protein ajuba	AJUBA	S	79	AREQGSLDAERNQRGSFEAPRYEGSFPAGPP	AJUBA_S79	NA	NA	NA	NA	NA	22.5413	NA	NA	22.1003	NA	22.2435	22.7608
6954	Q92667-2	A-kinase anchor protein 1, mitochondrial	AKAP1	S	445	PPPKTYVSCLKSLLSSPTKDSKPNISAHHIS	AKAP1_S445	27.14	27.2219	26.0269	27.0336	26.9762	26.8607	26.8743	27.2793	26.9789	26.6442	26.9042	26.8573	4
10305	Q92667-2	A-kinase anchor protein 1, mitochondrial	AKAP1	T	70	KEPLPVEDVCPKVVSTPPSVTEPPEKELSTV	AKAP1_T70	23.3145	23.305	22.924	24.0352	23.7847	NA	24.3965	23.4756	24.0057	23.8958	24.7097	24.1628	3
6955	Q92667-2	A-kinase anchor protein 1, mitochondrial	AKAP1	S	429	PPDAGLPLPGLPAEGSPPPKTYVSCLKSLLS	AKAP1_S429	NA	23.9337	NA	NA	NA	NA	NA	23.2717	24.2034	23.2248	23.9512	23.3083	7
1513	E7EMD6	A-kinase anchor protein 10, mitochondrial	AKAP10	S	187	HSLNTVKQSSLAEPVSPSKKHETTASFLTDS	AKAP10_S187	24.4759	23.1254	23.1611	25.0561	22.8762	25.4102	26.9274	24.8453	26.067	26.29	26.0535	23.3914	3
8450	Q9UKA4	A-kinase anchor protein 11	AKAP11	S	444	DAPDSPRPVKASREDSGLFSPIRSSAFSPLG	AKAP11_S444	NA	NA	NA	23.9127	NA	NA	23.9483	NA	NA	NA	NA	NA
8453	Q9UKA4	A-kinase anchor protein 11	AKAP11	S	1171	TIEKEEFMLKLMRSLSEEVESSESGELPEVD	AKAP11_S1171	NA	NA	NA	NA	NA	23.146	NA	NA	NA	24.0415	23.3972	NA
8454	Q9UKA4	A-kinase anchor protein 11	AKAP11	S	1242	KVKNPCLNVQSQRSVSPTFLNPSDENLKTLC	AKAP11_S1242	27.4429	27.0141	26.9639	26.9209	26.4232	26.8293	26.8244	26.4206	26.2212	26.55	26.3373	26.0904	1
8451	Q9UKA4	A-kinase anchor protein 11	AKAP11	S	448	SPRPVKASREDSGLFSPIRSSAFSPLGGCTP	AKAP11_S448	22.0161	22.3906	NA	24.3835	24.5387	24.2958	23.0593	24.4709	24.1445	22.2925	22.5648	24.5899	8
10514	Q9UKA4	A-kinase anchor protein 11	AKAP11	T	1100	VEDKQKVRDRNVIPDTPPSTPLVPSRASSEW	AKAP11_T1100	22.1281	22.2866	20.5456	23.0016	23.8544	22.8503	23.0875	22.2842	22.4476	21.9726	22.5583	23.7176	11
8452	Q9UKA4	A-kinase anchor protein 11	AKAP11	S	18	TFRNNHMKTKASVRKSFSEDVFQSVKSLLQS	AKAP11_S18	20.8291	20.351	NA	21.3503	NA	21.6651	22.5009	21.9302	20.5014	21.1159	22.2048	22.9589	7
4468	Q02952-3	A-kinase anchor protein 12	AKAP12	S	1262	HVNEEKLEHETAVTVSEEVSKQLLQTVNVPI	AKAP12_S1262	22.7961	NA	NA	NA	NA	NA	NA	NA	NA	24.3932	NA	NA
4469	Q02952-3	A-kinase anchor protein 12	AKAP12	S	1266	EKLEHETAVTVSEEVSKQLLQTVNVPIIDGA	AKAP12_S1266	24.4234	23.4658	24.9963	NA	NA	NA	NA	NA	NA	24.3932	23.7703	NA	5
4666	Q12802-4	A-kinase anchor protein 13	AKAP13	S	2708	PSIAKSGSLDSELSVSPKRNSISRTHKDKGP	AKAP13_S2708	NA	NA	NA	NA	22.796	NA	NA	21.961	NA	NA	NA	NA
4667	Q12802-4	A-kinase anchor protein 13	AKAP13	S	1557	TEVPANCSVLRSSMRSLSPFRRHSWGPGKNA	AKAP13_S1557	24.0867	NA	NA	24.3342	25.3868	NA	26.6302	24.1318	23.6759	NA	NA	NA	8
4669	Q12802-4	A-kinase anchor protein 13	AKAP13	S	2543	DQKLVLSERALTRSLSRPSSLIEQEKQRSLE	AKAP13_S2543	NA	NA	NA	NA	NA	24.0898	NA	NA	NA	24.3038	NA	NA
4661	Q12802-4	A-kinase anchor protein 13	AKAP13	S	1911	GNDENMSNTWKFLSHSTDSLNKISKVNESTE	AKAP13_S1911	27.5656	27.5933	25.6305	26.8995	26.5204	27.0608	26.5419	26.9117	27.1472	26.5668	26.7131	26.691	4
4668	Q12802-4	A-kinase anchor protein 13	AKAP13	S	1559	VPANCSVLRSSMRSLSPFRRHSWGPGKNAAS	AKAP13_S1559	28.3925	28.039	28.4115	27.5276	25.7032	28.1325	25.4431	27.7861	27.7623	27.9333	27.3403	26.6168	4
4664	Q12802-4	A-kinase anchor protein 13	AKAP13	S	1565	VLRSSMRSLSPFRRHSWGPGKNAASDAEMNH	AKAP13_S1565	28.1106	27.5607	27.546	27.2365	25.3868	27.8532	26.6302	27.7102	27.6377	27.778	27.0994	26.2067	10
4662	Q12802-4	A-kinase anchor protein 13	AKAP13	S	1914	ENMSNTWKFLSHSTDSLNKISKVNESTESLT	AKAP13_S1914	25.5295	26.3472	24.1813	25.6824	25.2449	25.5085	25.078	26.655	26.0756	24.7242	25.4073	25.8637	10
4658	Q12802-4	A-kinase anchor protein 13	AKAP13	S	983	ISADCAKDKALQLSNSPGASSAFLKAETEHN	AKAP13_S983	24.7048	25.6857	23.0722	25.6626	25.5914	24.703	25.266	24.8998	23.6955	23.5792	25.0872	25.3016	11
4663	Q12802-4	A-kinase anchor protein 13	AKAP13	S	2689	LMRIPSFFPSPEEPPSPSAPSIAKSGSLDSE	AKAP13_S2689	NA	20.4948	NA	NA	19.4831	NA	20.954	22.5207	23.7365	20.6972	23.594	23.9315	7
4659	Q12802-4	A-kinase anchor protein 13	AKAP13	S	1858	VIMRNKPSQPKERPRSAVLLVDETATTPIFA	AKAP13_S1858	23.8527	23.2802	24.2924	21.9433	21.3517	NA	23.6068	22.7782	22.044	24.1422	22.9591	23.7433	9
4665	Q12802-4	A-kinase anchor protein 13	AKAP13	S	1584	GKNAASDAEMNHRSFSLEGLTGGAGVGNKPS	AKAP13_S1584	NA	NA	NA	NA	21.0251	NA	NA	NA	NA	NA	NA	20.7986
2811	O43488	Aflatoxin B1 aldehyde reductase member 2	AKR7A2	S	255	EDKDGKQPVGRFFGNSWAETYRNRFWKEHHF	AKR7A2_S255	22.4036	24.2124	NA	23.1268	NA	19.8485	NA	24.3622	22.621	22.0614	23.0068	23.2824	9
3797	P31749-2	RAC-alpha serine/threonine-protein kinase	AKT1	S	415	DSERRPHFPQFSYSASGTA____________	AKT1_S415	NA	25.0871	22.5423	24.9546	23.6929	25.1304	23.1665	23.4207	25.8187	24.866	24.8879	NA	11
3795	P31749-2	RAC-alpha serine/threonine-protein kinase	AKT1	S	411	MECVDSERRPHFPQFSYSASGTA________	AKT1_S411	22.5749	24.8752	22.5879	25.1049	27.0668	25.3429	26.0612	25.7114	26.2876	25.1865	24.2481	26.5607	3
3796	P31749-2	RAC-alpha serine/threonine-protein kinase	AKT1	S	413	CVDSERRPHFPQFSYSASGTA__________	AKT1_S413	NA	NA	NA	NA	26.3503	23.9372	25.4733	25.7718	23.9372	NA	23.6775	26.0059	3
3799	P31749-2	RAC-alpha serine/threonine-protein kinase	AKT1	S	62	GLKKQEEEEMDFRSGSPSDNSGAEEMEVSLA	AKT1_S62	23.7655	24.8712	23.8584	24.1483	25.2438	24.2506	23.0745	24.2918	24.4594	23.4425	NA	24.906	10
7045	Q96B36-3	Proline-rich AKT1 substrate 1	AKT1S1	S	2	______________MSFEGGDGAGPAMLATG	AKT1S1_S2	21.861	21.1916	23.1075	22.3898	NA	22.3157	NA	NA	NA	NA	20.7029	NA	10
10323	Q96B36	Proline-rich AKT1 substrate 1	AKT1S1	T	266	EDTQVFGDLPRPRLNTSDFQKLKRKY_____	AKT1S1_T266	31.3126	31.0345	30.5789	30.6274	30.2564	30.6062	30.8909	30.6574	31.2354	31.1931	30.9376	30.831	9
7044	Q96B36	Proline-rich AKT1 substrate 1	AKT1S1	S	203	SVPPASALPTQQYAKSLPVSVPVWGFKEKRT	AKT1S1_S203	26.6667	22.2237	21.3035	22.7578	21.8004	22.6763	28.3541	28.9225	28.9104	28.4196	28.2902	28.2034	7
7038	Q96B36	Proline-rich AKT1 substrate 1	AKT1S1	S	108	TAARPPAPPPAPQPPSPTPSPPRPTLAREDN	AKT1S1_S108	25.9794	25.6731	26.0237	25.7536	26.9201	25.2637	25.7006	25.7919	26.2744	25.9869	25.6889	26.8182	5
7039	Q96B36	Proline-rich AKT1 substrate 1	AKT1S1	S	112	PPAPPPAPQPPSPTPSPPRPTLAREDNEEDE	AKT1S1_S112	25.9794	25.5588	25.8491	25.5735	26.7284	25.0702	25.394	25.6206	26.115	25.8095	25.6889	26.6329	5
7043	Q96B36	Proline-rich AKT1 substrate 1	AKT1S1	S	232	RTEARSSDEENGPPSSPDLDRIAASMRALVL	AKT1S1_S232	26.1855	25.4295	27.0756	26.1219	25.3781	25.9849	25.8457	26.1627	26.2976	25.8076	25.956	25.8102	10
7041	Q96B36	Proline-rich AKT1 substrate 1	AKT1S1	S	223	VPVWGFKEKRTEARSSDEENGPPSSPDLDRI	AKT1S1_S223	23.2554	24.7714	23.7335	24.9979	25.0802	23.9438	23.7156	24.7613	24.463	23.2937	23.724	25.159	8
3800	P31751-2	RAC-beta serine/threonine-protein kinase	AKT2	S	431	LGLLELDQRTHFPQFSYSASIRE________	AKT2_S431	21.6248	NA	NA	NA	NA	22.6417	NA	NA	NA	NA	NA	NA
9742	P31751-2	RAC-beta serine/threonine-protein kinase	AKT2	T	408	TRYFDDEFTAQSITITPPDRYDSLGLLELDQ	AKT2_T408	NA	NA	NA	NA	NA	NA	20.5111	NA	NA	NA	21.3655	22.0409
9451	H3BSX7	AKT-interacting protein	AKTIP	T	29	KRSEGEEKTLTGDVKTSPPRTAPKKQL____	AKTIP_T29	25.8926	24.6333	NA	25.0598	NA	24.8636	25.2795	24.4656	24.8319	25.8876	25.1571	NA	6
2217	H3BSX7	AKT-interacting protein	AKTIP	S	30	RSEGEEKTLTGDVKTSPPRTAPKKQL_____	AKTIP_S30	NA	NA	24.888	23.865	25.7271	24.5848	23.919	23.6111	24.1482	NA	23.78	24.5507	3
4045	P49189-3	4-trimethylaminobutyraldehyde dehydrogenase	ALDH9A1	S	11	_____MFLRAGLAALSPLLRSLRPSPVAAMS	ALDH9A1_S11	19.5947	19.6375	NA	NA	NA	NA	NA	20.3788	19.6086	20.8056	20.7342	19.5887	11
3307	P04075	Fructose-bisphosphate aldolase A	ALDOA	S	39	VAPGKGILAADESTGSIAKRLQSIGTENTEE	ALDOA_S39	28.1131	28.3705	27.1125	28.0302	28.1103	28.0658	27.91	28.0576	28.2678	27.7229	27.6452	27.908	10
3306	P04075	Fructose-bisphosphate aldolase A	ALDOA	S	36	HRIVAPGKGILAADESTGSIAKRLQSIGTEN	ALDOA_S36	27.7124	26.6137	NA	26.6602	26.8689	24.8097	25.5792	26.804	26.9593	25.209	24.7403	26.6301	10
3308	P04075	Fructose-bisphosphate aldolase A	ALDOA	S	46	LAADESTGSIAKRLQSIGTENTEENRRFYRQ	ALDOA_S46	23.5645	24.3065	23.2217	23.9724	22.8654	24.1283	23.2959	24.0845	23.7746	24.3572	23.5906	24.2768	2
3434	P09972	Fructose-bisphosphate aldolase C	ALDOC	S	45	ILAADESVGSMAKRLSQIGVENTEENRRLYR	ALDOC_S45	27.3956	27.4663	27.758	25.8201	27.4927	28.0612	27.6611	27.6494	27.5962	28.5314	27.4005	27.2182	10
5889	Q6P6C2	RNA demethylase ALKBH5	ALKBH5	S	361	ENRRSVLLPTHRRRGSFSSENYWRKSYESSE	ALKBH5_S361	25.3341	25.0115	25.9527	25.1456	24.9443	24.5524	24.9325	25.0613	24.593	25.4726	24.09	23.8922	10
5890	Q6P6C2	RNA demethylase ALKBH5	ALKBH5	S	64	EPYPVSGAKRKYQEDSDPERSDYEEQQLQKE	ALKBH5_S64	22.7973	23.6878	NA	23.3715	22.4584	23.4495	NA	22.5669	23.0244	22.252	22.5937	23.4372	1
7283	Q96Q42-3	Alsin	ALS2	S	466	EEQVKQESMQGKKSSSLVDIREEETEGGSRR	ALS2_S466	25.1555	24.7832	23.9965	24.9567	24.5579	25.284	24.0805	24.8566	24.4022	24.2104	25.371	NA	1
7282	Q96Q42-3	Alsin	ALS2	S	465	REEQVKQESMQGKKSSSLVDIREEETEGGSR	ALS2_S465	24.0568	NA	NA	NA	NA	NA	25.0251	NA	NA	24.5236	NA	24.0489
7285	Q96Q42-3	Alsin	ALS2	S	492	GGSRRLSLPGLLSQVSPRLLRKAARVKTRTV	ALS2_S492	22.7149	24.4469	22.4986	20.994	NA	20.5995	NA	24.3147	24.5824	23.6598	24.203	23.5551	9
7284	Q96Q42-3	Alsin	ALS2	S	483	VDIREEETEGGSRRLSLPGLLSQVSPRLLRK	ALS2_S483	NA	23.9161	NA	NA	NA	NA	NA	24.3147	24.5824	23.6598	23.8949	23.5032	7
26	H0YE34	Activating molecule in BECN1-regulated autophagy protein 1	AMBRA1	S	185	RGLLPEAGQLAERGLSPRTASWDQPGTPGRE	AMBRA1_S185	25.2647	22.6209	25.4893	22.1618	NA	24.843	24.9698	21.9934	23.9208	25.2073	24.322	NA	9
8473	Q9UKV5	E3 ubiquitin-protein ligase AMFR	AMFR	S	542	EGETSAQTERVPLDLSPRLEETLDFGEVEVE	AMFR_S542	NA	NA	NA	NA	24.5988	NA	NA	20.1376	NA	NA	NA	22.0578
8785	Q9Y2J4	Angiomotin-like protein 2	AMOTL2	S	236	ETTTAVTDPRYRARGSPHFQHAEVRILQAQV	AMOTL2_S236	26.1845	NA	27.5434	NA	NA	NA	NA	NA	NA	NA	NA	NA
8781	Q9Y2J4	Angiomotin-like protein 2	AMOTL2	S	760	EPDSLLGCSSSQRAASLDSVATSRVQDLSDM	AMOTL2_S760	28.7119	28.5331	28.8156	28.0946	27.9075	27.9849	28.2014	28.2931	28.2312	28.2797	27.7383	27.8894	4
8784	Q9Y2J4	Angiomotin-like protein 2	AMOTL2	S	183	ERNGARAPSHMSSSHSFPQLARNQQGPPLRG	AMOTL2_S183	26.0831	26.8296	26.311	24.7966	26.1292	25.4018	26.5165	25.435	25.0857	25.0517	25.7374	25.8751	4
8782	Q9Y2J4	Angiomotin-like protein 2	AMOTL2	S	667	RDPGKAIQGSLRPAKSVPSVFAAAAAGTQGW	AMOTL2_S667	24.5586	24.9666	NA	22.2385	NA	21.3191	19.8494	24.286	23.5341	23.9483	NA	24.0778	9
8789	Q9Y2J4	Angiomotin-like protein 2	AMOTL2	S	540	QRQAGAPGGSSGSGGSPELSALRLSEQLREK	AMOTL2_S540	22.9174	23.631	NA	22.2926	22.9459	23.2502	23.2599	24.0786	23.8246	NA	22.8917	23.1339	8
8787	Q9Y2J4	Angiomotin-like protein 2	AMOTL2	S	159	DEALRELRHGHVRSLSERLLQLSLERNGARA	AMOTL2_S159	25.5858	24.5032	25.5611	23.5625	NA	25.1113	24.9235	23.7198	22.6367	24.5318	25.1919	21.657	4
8786	Q9Y2J4	Angiomotin-like protein 2	AMOTL2	S	157	RQDEALRELRHGHVRSLSERLLQLSLERNGA	AMOTL2_S157	25.5858	24.5032	25.3767	23.5625	NA	25.0873	24.6974	23.7198	22.6367	24.5318	25.1919	21.657	4
2106	H0Y360	AMP deaminase 2	AMPD2	S	139	IEQLEERRQRLERQISQDVKLEPDILLRAKQ	AMPD2_S139	26.6997	26.4665	22.6031	23.6994	NA	22.2671	22.3234	26.156	26.1707	25.945	26.3189	26.9879	9
2105	H0Y360	AMP deaminase 2	AMPD2	S	89	GPAPCLKHFPLDLRTSMDGKCKEIAEELFTR	AMPD2_S89	NA	22.6452	NA	23.1184	23.2684	23.154	23.011	NA	22.3032	23.0187	22.2012	24.89	3
5343	Q400G9	Archaemetzincin-1	AMZ1	S	488	SLRRKLSARKLARAESAPRPWDGEES_____	AMZ1_S488	23.7277	23.6519	23.7379	23.5853	23.0892	24.1162	23.1488	23.9725	24.1427	25.0638	23.7387	24.3769	2
5345	Q400G9	Archaemetzincin-1	AMZ1	S	473	RDSVGLRKVLGDKFSSLRRKLSARKLARAES	AMZ1_S473	21.8036	23.1769	22.0452	22.0352	23.5645	22.3905	21.8484	22.808	22.6427	22.1478	21.0922	24.3323	3
7760	Q9H1A4	Anaphase-promoting complex subunit 1	ANAPC1	S	355	RSPSISNMAALSRAHSPALGVHSFSGVQRFN	ANAPC1_S355	22.7225	NA	24.2934	23.3451	23.2678	23.5057	24.0967	22.8663	22.5723	24.1387	23.1279	22.7123	6
7762	Q9H1A4	Anaphase-promoting complex subunit 1	ANAPC1	S	688	DRLAWTRNFDFEGSLSPVIAPKKARPSETGS	ANAPC1_S688	22.1908	23.0348	21.877	21.3968	20.6156	19.6154	23.1536	NA	22.0118	23.9422	22.7239	21.2835	9
8436	Q9UJX6-2	Anaphase-promoting complex subunit 2	ANAPC2	S	531	YRSLLADRLLHQFSFSPEREIRNVELLKLRF	ANAPC2_S531	NA	23.1522	NA	23.3308	24.513	22.1808	21.8795	24.3861	21.8503	NA	21.6764	24.1227	11
8435	Q9UJX5	Anaphase-promoting complex subunit 4	ANAPC4	S	777	EEASNKPVKIKEEVLSESEAENQQAGAAALA	ANAPC4_S777	NA	21.7381	NA	20.4477	NA	NA	NA	22.2343	NA	NA	20.5668	23.498
4724	Q12955	Ankyrin-3	ANK3	S	913	PAEGYMGFSLGARSASLRSFSSDRSYTLNRS	ANK3_S913	24.0064	23.09	23.8266	23.3005	NA	23.5422	22.2788	22.5553	23.2609	23.3734	23.7696	NA	6
4722	Q12955	Ankyrin-3	ANK3	S	4298	LKPKIHGSGHVEEPASPLAAYQKSLEETSKL	ANK3_S4298	26.3916	26.2071	25.9704	27.8687	27.5815	28.2618	28.187	27.6297	28.0738	28.7559	28.0006	27.6708	3
4723	Q12955	Ankyrin-3	ANK3	S	1459	ESDQDDEIEKTDRRQSFASLALRKRYSYLTE	ANK3_S1459	26.3544	26.5336	25.8477	26.9093	26.992	25.8816	26.8728	27.2199	27.1744	27.3996	26.7033	25.9458	3
6442	Q8IWZ3	Ankyrin repeat and KH domain-containing protein 1	ANKHD1	S	1670	NSLSTSYKTVSLPLSSPNIKLNLTSPKRGQK	ANKHD1_S1670	24.7999	24.6833	NA	NA	22.6545	22.8393	23.1383	22.6896	22.152	22.0637	21.3014	NA	4
6441	Q8IWZ3	Ankyrin repeat and KH domain-containing protein 1	ANKHD1	S	1679	VSLPLSSPNIKLNLTSPKRGQKREEGWKEVV	ANKHD1_S1679	26.3614	27.3817	24.8418	26.8632	27.4118	26.5517	26.4588	27.0589	26.5121	25.6269	26.5525	27.1044	11
8306	Q9P2G1	Ankyrin repeat and IBR domain-containing protein 1	ANKIB1	S	737	QEFLASVARGVAPADSPEAPRRSFAGGTWDW	ANKIB1_S737	26.7578	26.1609	26.2663	26.1329	25.6855	25.7199	26.0386	25.2637	26.2948	26.2161	26.3836	25.6391	9
6345	Q86XL3	Ankyrin repeat and LEM domain-containing protein 2	ANKLE2	S	512	PDQTAEASHVSRYGGSPRDPVLTLRAFAGPL	ANKLE2_S512	22.0481	NA	23.053	NA	NA	NA	NA	NA	NA	NA	NA	NA
6342	Q86XL3	Ankyrin repeat and LEM domain-containing protein 2	ANKLE2	S	528	PRDPVLTLRAFAGPLSPAKAEDFRKLWKTPP	ANKLE2_S528	NA	NA	25.0111	NA	NA	NA	24.7791	NA	24.1125	24.6944	23.787	NA
6343	Q86XL3	Ankyrin repeat and LEM domain-containing protein 2	ANKLE2	S	662	SLEEIKNRQNAARNNSPPTVGAFGHTRCSAF	ANKLE2_S662	26.4389	26.654	26.3831	26.4823	26.1606	26.6051	26.4165	26.3826	26.6473	26.6013	26.2359	25.9922	10
6344	Q86XL3	Ankyrin repeat and LEM domain-containing protein 2	ANKLE2	S	268	ICDYFPSPSKTSLPLSPVKTAPLFSNDRLKD	ANKLE2_S268	24.056	24.3202	22.5582	25.1915	25.3618	25.0008	25.2449	24.9502	24.8428	24.8274	24.8849	24.6751	3
5947	Q6UB99	Ankyrin repeat domain-containing protein 11	ANKRD11	S	1509	RHHRDEQKPATRDKDSPPRVLKDKSRDEGPR	ANKRD11_S1509	NA	NA	NA	NA	NA	NA	NA	24.557	NA	NA	26.8518	NA
5948	Q6UB99	Ankyrin repeat domain-containing protein 11	ANKRD11	S	1792	QAPARPLSTNLYRSVSVDIRRTPEEEFSVGD	ANKRD11_S1792	22.838	23.6089	22.3026	25.4982	24.6827	24.8905	23.4436	25.0133	25.1254	23.4441	24.4149	25.0499	3
10153	Q6UB99	Ankyrin repeat domain-containing protein 11	ANKRD11	T	1798	LSTNLYRSVSVDIRRTPEEEFSVGDKLFRQQ	ANKRD11_T1798	NA	NA	NA	23.0485	NA	NA	NA	23.135	23.372	NA	NA	21.9877
6047	Q6ZTN6-2	Ankyrin repeat domain-containing protein 13D	ANKRD13D	S	202	LQESLQLSTEPRGPGSPPRTPPAPGPPSFEE	ANKRD13D_S202	23.3803	25.4064	23.588	25.3495	25.6713	24.8529	25.0203	25.1023	24.2932	NA	24.8581	25.7048	3
10172	Q6ZTN6-2	Ankyrin repeat domain-containing protein 13D	ANKRD13D	T	206	LQLSTEPRGPGSPPRTPPAPGPPSFEEQLRL	ANKRD13D_T206	23.3803	25.4064	23.588	25.3495	25.6713	24.8529	25.0203	25.1023	24.2932	NA	24.8581	25.7048	3
2989	O75179-6	Ankyrin repeat domain-containing protein 17	ANKRD17	S	2150	NDSSAQSVSSGVRAPSPAPSSVPLGSEKPSN	ANKRD17_S2150	NA	25.0889	NA	25.0012	26.6714	23.3198	22.1479	24.8484	23.1112	21.5057	NA	26.0083	11
2992	O75179-6	Ankyrin repeat domain-containing protein 17	ANKRD17	S	1458	GPSPLSSPNGKLTVASPKRGQKREEGWKEVV	ANKRD17_S1458	23.0888	25.33	NA	24.5282	24.5977	22.7578	22.7643	24.7996	24.2161	NA	23.4728	25.9159	3
9575	O75179-6	Ankyrin repeat domain-containing protein 17	ANKRD17	T	5	___________MEKATVPVAAATAAEGEGSP	ANKRD17_T5	NA	NA	NA	NA	NA	NA	NA	NA	23.3675	23.2785	23.1408	23.332	2
1573	E7ESJ3	Ankyrin repeat domain-containing protein 26	ANKRD26	S	647	KSTEKEKRTSKESVNSPVFGKASLLTGGLLQ	ANKRD26_S647	25.6006	25.7145	25.0069	25.577	25.0169	25.3269	25.3032	25.5814	23.5999	23.804	25.1549	25.1496	4
2711	O15084-2	Serine/threonine-protein phosphatase 6 regulatory ankyrin repeat subunit A	ANKRD28	S	857	TFNAINRYTNTSKTVSFEALPIMRNEPSSYC	ANKRD28_S857	23.5899	24.4882	23.0218	22.8081	23.4516	23.9941	24.6361	23.2028	23.7277	22.9178	24.531	23.8814	9
5790	Q69YU3	Ankyrin repeat domain-containing protein 34A	ANKRD34A	S	291	NGLTLTGRPRLSRRHSTEGPEDPPPWAEKVT	ANKRD34A_S291	NA	NA	NA	26.1651	26.0417	26.2332	25.9413	26.2784	26.6298	26.7453	26.247	NA	3
5791	Q69YU3	Ankyrin repeat domain-containing protein 34A	ANKRD34A	S	392	APSPRQSQESLPGAVSPLSGRRRSPGLLERR	ANKRD34A_S392	23.7664	23.7836	23.9794	23.4055	NA	23.3368	23.2295	23.3732	23.0832	23.5184	22.8833	NA	4
5789	Q69YU3	Ankyrin repeat domain-containing protein 34A	ANKRD34A	S	247	PKPPRHPPKPLKRLNSEPWGLVAPPQPVPPT	ANKRD34A_S247	NA	22.9909	NA	20.3291	NA	NA	NA	22.5721	NA	20.6336	21.7073	22.258	7
1376	C9JU48	Ankyrin repeat domain-containing protein 54	ANKRD54	S	63	GGGAGLSGRASGGAQSPLRYLHVLWQQDAEP	ANKRD54_S63	22.6675	22.805	NA	21.1422	NA	21.2309	NA	22.29	22.9084	24.8867	24.1731	NA
9233	A0A3B3ISP1	Ankyrin repeat and SAM domain-containing protein 1A	ANKS1A	T	339	EDHMTGKRSTKEVDKTPPPQPPLISSMDSIS	ANKS1A_T339	NA	NA	NA	23.1081	NA	NA	23.1872	NA	NA	NA	NA	NA
920	A0A3B3ISP1	Ankyrin repeat and SAM domain-containing protein 1A	ANKS1A	S	641	SRAPPTSKPKAELKLSRSLSKSDSDLLTCSP	ANKS1A_S641	23.8598	25.261	23.2806	27.3904	26.5475	27.2747	26.6083	26.7843	27.1532	26.7246	27.4209	27.2949	3
924	A0A3B3ISP1	Ankyrin repeat and SAM domain-containing protein 1A	ANKS1A	S	684	LSNCSIGKKRLEKSPSFASEWDEIEKIMSSI	ANKS1A_S684	26.8311	26.9008	NA	25.4585	NA	22.0103	24.8828	26.7363	26.4856	26.0249	25.7328	26.5868	9
923	A0A3B3ISP1	Ankyrin repeat and SAM domain-containing protein 1A	ANKS1A	S	682	ESLSNCSIGKKRLEKSPSFASEWDEIEKIMS	ANKS1A_S682	25.3348	25.9931	26.1828	25.9861	25.4972	26.322	26.3422	25.9362	25.6634	26.8456	25.5143	25.2779	10
922	A0A3B3ISP1	Ankyrin repeat and SAM domain-containing protein 1A	ANKS1A	S	698	PSFASEWDEIEKIMSSIGEGIDFSQERQKIS	ANKS1A_S698	24.5345	25.2529	19.4096	NA	NA	24.0465	24.8443	24.9726	22.7666	22.9811	24.2128	24.1938	9
10638	A0A3B3ISP1	Ankyrin repeat and SAM domain-containing protein 1A	ANKS1A	Y	476	PRIHGSAAREEDEHPYELLLTAETKKVVLVD	ANKS1A_Y476	24.984	23.6466	24.6846	24.0463	23.2861	23.8655	25.5245	23.7133	25.0692	25.5652	24.6039	23.3182	9
925	A0A3B3ISP1	Ankyrin repeat and SAM domain-containing protein 1A	ANKS1A	S	938	IQEEHREAKLTLRPPSLAAPYAPVQSWQHQP	ANKS1A_S938	NA	21.8108	NA	22.1355	22.2956	NA	22.3942	NA	NA	NA	NA	21.2742
9285	B8ZZS4	Ankyrin repeat and zinc finger domain-containing protein 1	ANKZF1	T	397	PDAYDYNKAQVPGPLTPEMEARQATRKREQK	ANKZF1_T397	25.0944	23.8193	23.8464	25.0898	23.9057	24.596	25.0258	24.294	23.7989	25.3873	24.0907	23.9164	3
1268	B8ZZS4	Ankyrin repeat and zinc finger domain-containing protein 1	ANKZF1	S	465	LAAERRLAAQLGAPTSPIPDSAIVNTRRCWS	ANKZF1_S465	23.3111	22.6528	24.3545	23.4651	22.0533	22.895	25.0441	22.8706	23.9815	24.752	23.0998	21.8227	9
8046	Q9NQW6	Actin-binding protein anillin	ANLN	S	295	ASLVNASISSSVKATSPVKSTTSITDAKSCE	ANLN_S295	25.6535	21.7703	25.5992	23.0848	NA	23.8924	24.0671	NA	23.7345	26.6504	23.8441	NA	4
8050	Q9NQW6	Actin-binding protein anillin	ANLN	S	323	SCEGQNPELLPKTPISPLKTGVSKPIVKSTL	ANLN_S323	27.4599	28.6458	25.6077	28.235	28.9815	27.8803	27.7176	28.3964	27.6833	26.842	27.6099	28.417	11
8043	Q9NQW6	Actin-binding protein anillin	ANLN	S	182	ESSLFSPMPSEEKAASPPRPLLSNASATPVG	ANLN_S182	27.8486	27.9102	27.591	27.9901	28.5441	27.8418	28.0346	27.8757	27.7701	28.1423	27.5292	28.0958	2
10462	Q9NQW6	Actin-binding protein anillin	ANLN	T	364	SREICLQSQSKDKSTTPGGTGIKPFLERFGE	ANLN_T364	25.4966	NA	26.0722	25.7202	25.587	26.2598	24.5001	25.7623	25.1682	24.9395	25.8488	25.5647	6
8045	Q9NQW6	Actin-binding protein anillin	ANLN	S	54	RARQPLSEASNQQPLSGGEEKSCTKPSPSKK	ANLN_S54	24.3117	25.05	NA	25.8386	24.6112	25.66	25.0188	25.8313	25.9654	NA	25.4812	25.4055	3
8051	Q9NQW6	Actin-binding protein anillin	ANLN	S	485	QSTPLKKHQGVSKTQSLPVTEKVTENQIPAK	ANLN_S485	NA	NA	NA	24.8688	25.0295	24.4798	22.9528	23.8468	23.518	23.1901	24.139	25.0193	3
8047	Q9NQW6	Actin-binding protein anillin	ANLN	S	449	ELACLRGRFDKGNIWSAEKGGNSKSKQLETK	ANLN_S449	23.1902	24.7754	21.3982	24.663	24.735	24.5488	24.7568	25.0669	24.7893	23.1621	24.5038	24.8348	3
8044	Q9NQW6	Actin-binding protein anillin	ANLN	S	661	GKFQRTRVPRAESGDSLGSEDRDLLYSIDAY	ANLN_S661	NA	23.1359	NA	NA	20.3649	NA	20.8946	22.8046	20.794	NA	21.3453	22.1995	2
8048	Q9NQW6	Actin-binding protein anillin	ANLN	S	517	SSTEPKGFTECEMTKSSPLKITLFLEEDKSL	ANLN_S517	20.1646	21.215	NA	NA	NA	NA	NA	21.8525	22.0153	21.574	23.3564	22.0534	3
5374	Q4KMQ2-3	Anoctamin-6	ANO6	S	891	AERMIEAVDNNLRPKSE______________	ANO6_S891	24.9471	23.8073	25.7893	25.6504	23.7306	25.6447	24.0009	24.2735	25.3211	25.8546	24.0212	24.5301	1
7985	Q9HCE9-2	Anoctamin-8	ANO8	S	669	FTLAEEDDEAEGAPGSPEREPPAILFRRAGG	ANO8_S669	NA	NA	NA	NA	NA	NA	NA	21.1464	22.7242	22.6514	NA	NA
10457	Q9HCE9-2	Anoctamin-8	ANO8	T	643	RPGPSPEALLEEGSPTMVEKGLEPGVFTLAE	ANO8_T643	23.4406	NA	21.4604	23.1955	23.6876	22.7235	23.3249	23.3831	23.3773	22.7244	22.8735	NA	8
7986	Q9HCE9-2	Anoctamin-8	ANO8	S	641	RRRPGPSPEALLEEGSPTMVEKGLEPGVFTL	ANO8_S641	21.7191	NA	NA	23.3999	NA	24.2878	23.7961	23.4707	23.8944	24.4331	23.7071	23.2704	3
9756	P39687	Acidic leucine-rich nuclear phosphoprotein 32 family member A	ANP32A	T	15	_MEMGRRIHLELRNRTPSDVKELVLDNSRSN	ANP32A_T15	24.3191	NA	24.8309	22.5097	NA	NA	23.1114	NA	22.4998	24.1035	22.0509	NA
3878	P39687	Acidic leucine-rich nuclear phosphoprotein 32 family member A	ANP32A	S	17	EMGRRIHLELRNRTPSDVKELVLDNSRSNEG	ANP32A_S17	24.9409	23.0242	25.5269	26.2546	21.3676	26.4482	25.8828	22.861	26.2248	27.1356	25.5076	21.7639	3
3398	P07355	Annexin A2	ANXA2	S	22	ILCKLSLEGDHSTPPSAYGSVKAYTNFDAER	ANXA2_S22	NA	NA	NA	NA	NA	25.5592	NA	NA	NA	NA	NA	NA
3397	P07355	Annexin A2	ANXA2	S	18	TVHEILCKLSLEGDHSTPPSAYGSVKAYTNF	ANXA2_S18	29.3913	28.0534	27.8013	28.5507	28.8551	28.2688	29.174	29.1308	28.0636	27.9677	28.6056	27.3367	8
9660	P07355	Annexin A2	ANXA2	T	19	VHEILCKLSLEGDHSTPPSAYGSVKAYTNFD	ANXA2_T19	25.8773	27.3792	26.4681	27.3968	27.3355	27.5172	27.3895	27.155	27.0692	27.4338	26.936	27.2092	3
10683	P07355	Annexin A2	ANXA2	Y	24	CKLSLEGDHSTPPSAYGSVKAYTNFDAERDA	ANXA2_Y24	26.4299	25.3871	25.7283	25.4248	25.1121	25.4142	26.5619	26.2148	26.5017	26.5036	26.2554	26.0582	7
10113	Q63HQ0-2	AP-1 complex-associated regulatory protein	AP1AR	T	195	EEGMNRMLPMRERSKTEEDILRAALKYSNKK	AP1AR_T195	25.7129	25.3186	24.9784	25.1471	25.8972	25.67	25.4615	25.2557	25.2777	26.0501	25.5575	25.7345	6
10605	Q9Y6Q5	AP-1 complex subunit mu-2	AP1M2	T	223	PELRLGLNDRVLFELTGRSKNKSVELEDVKF	AP1M2_T223	22.5298	24.6428	22.2006	24.722	25.8243	23.0167	24.1788	24.4497	22.3949	21.3215	23.7499	25.1869	3
3225	O95782-2	AP-2 complex subunit alpha-1	AP2A1	S	655	INGGMEPTPSTVSTPSPSADLLGLRAAPPPA	AP2A1_S655	22.5683	21.8784	NA	22.5383	NA	NA	22.549	23.1339	21.6144	NA	NA	22.6034	9
2561	O00203-3	AP-3 complex subunit beta-1	AP3B1	S	227	KEGDELEDNGKNFYESDDDQKEKTDKKKKPY	AP3B1_S227	24.167	26.7251	22.2547	26.3189	27.5957	25.6932	25.4464	26.8234	25.868	23.5346	25.984	27.2061	3
2613	O14617-3	AP-3 complex subunit delta-1	AP3D1	S	489	AVFHEEEQRRPKHRPSEADEEELARRREARK	AP3D1_S489	26.1818	27.282	25.8154	28.7639	27.1173	29.126	29.514	28.2267	27.6602	29.309	28.8285	28.3477	3
2614	O14617-3	AP-3 complex subunit delta-1	AP3D1	S	9	_______MALKMVKGSIDRMFDKNLQDLVRG	AP3D1_S9	24.3495	24.3298	21.8223	23.8672	22.4191	23.9151	23.6193	22.9229	22.7419	25.2984	22.7981	22.4379	1
918	A0A3B3ISJ0	AP-5 complex subunit zeta-1	AP5Z1	S	267	HSGPEGPGTLDTDDRSEQEGSTLSVISATSS	AP5Z1_S267	NA	23.7949	NA	21.1112	NA	21.342	NA	24.0019	23.9705	NA	21.6132	22.6641
1472	D6RB55	Amyloid beta A4 precursor protein-binding family B member 2	APBB2	S	106	RKAAEQGQQDPNKNLSPTAVINITSEKLEGK	APBB2_S106	NA	NA	NA	21.4576	NA	NA	22.329	22.4022	21.801	NA	23.0475	24.2735	2
3718	P25054	Adenomatous polyposis coli protein	APC	S	2088	GEDLTLDLKDIQRPDSEHGLSPDSENFDWKA	APC_S2088	NA	20.746	NA	NA	23.4909	NA	23.2925	NA	NA	NA	NA	NA
3728	P25054	Adenomatous polyposis coli protein	APC	S	1042	YSLKYSDEQLNSGRQSPSQNERWARPKHIIE	APC_S1042	NA	26.343	NA	25.6534	25.7718	26.431	25.7991	25.6099	26.35	23.6376	NA	NA	8
3721	P25054	Adenomatous polyposis coli protein	APC	S	2283	TTSPRGAKPSVKSELSPVARQTSQIGGSSKA	APC_S2283	23.7617	21.8741	23.801	21.8	NA	23.7138	22.8928	21.8732	23.3707	25.0604	24.7082	NA	5
3717	P25054	Adenomatous polyposis coli protein	APC	S	1360	ESARHKAVEFSSGAKSPSKSGAQTPKSPPEH	APC_S1360	27.4837	27.2103	25.3709	27.2948	25.7711	27.3265	27.8155	26.738	27.7454	27.6024	28.4366	27.2454	7
3719	P25054	Adenomatous polyposis coli protein	APC	S	2093	LDLKDIQRPDSEHGLSPDSENFDWKAIQEGA	APC_S2093	NA	23.8713	NA	24.7553	25.6596	23.9185	24.7312	24.6568	NA	NA	NA	25.3133	8
3723	P25054	Adenomatous polyposis coli protein	APC	S	2835	TDSTESSGTQSPKRHSGSYLVTSV_______	APC_S2835	22.8947	22.9568	NA	23.2893	23.8148	23.6778	24.0445	23.6692	23.0697	23.4475	24.333	23.6531	3
3720	P25054	Adenomatous polyposis coli protein	APC	S	2449	RPVLVRQSTFIKEAPSPTLRRKLEESASFES	APC_S2449	23.8654	23.6602	24.2003	23.8171	23.5747	23.6492	24.5088	23.6603	23.187	24.6145	22.8309	23.5397	4
9721	P25054	Adenomatous polyposis coli protein	APC	T	166	EEKEKDWYYAQLQNLTKRIDSLPLTENFSLQ	APC_T166	NA	20.9081	NA	22.9796	24.3324	NA	22.06	23.555	22.1504	NA	NA	23.4048	8
3716	P25054	Adenomatous polyposis coli protein	APC	S	780	DAQHLSETFDNIDNLSPKASHRSKQRHKQSL	APC_S780	NA	22.8015	NA	NA	NA	NA	NA	24.2554	23.9026	22.7898	23.3846	23.3389	7
3722	P25054	Adenomatous polyposis coli protein	APC	S	2129	SLHQAAAAACLSRQASSDSDSILSLKSGISL	APC_S2129	23.2682	23.0242	23.1522	22.7086	22.5049	22.8911	22.7539	22.4229	NA	22.5906	22.4427	22.6093	4
3727	P25054	Adenomatous polyposis coli protein	APC	S	2535	GRPAKRHDIARSHSESPSRLPINRSGTWKRE	APC_S2535	24.8656	24.6772	24.5932	23.4597	22.503	23.2459	22.0647	21.8929	22.5396	23.3306	NA	22.5065	4
3726	P25054	Adenomatous polyposis coli protein	APC	S	2531	EYNDGRPAKRHDIARSHSESPSRLPINRSGT	APC_S2531	23.312	24.0087	23.4737	23.1619	22.503	22.7474	22.0647	21.8929	22.5396	22.464	NA	22.5065	4
10255	Q8NCL9	Protein APCDD1-like	APCDD1L	T	152	HSRRALVDVTGRLNQTRAGRDCARRLPPARA	APCDD1L_T152	23.8609	23.4321	24.658	23.6024	NA	23.9863	24.1914	23.9776	24.2464	24.7954	23.5609	23.675	9
1360	C9JIF9	Acylamino-acid-releasing enzyme	APEH	S	185	RPKAESFFQTKALDVSASDDEIARLKKPDQA	APEH_S185	NA	25.4481	NA	NA	NA	NA	27.2174	NA	NA	NA	NA	NA
1361	C9JIF9	Acylamino-acid-releasing enzyme	APEH	S	187	KAESFFQTKALDVSASDDEIARLKKPDQAIK	APEH_S187	28.1346	27.0496	27.9879	27.6118	27.0745	27.6323	26.0279	27.7726	27.7427	27.8889	27.3752	27.5329	4
10403	Q9BZZ5-2	Apoptosis inhibitor 5	API5	T	461	VQKVEIGQKRASEDTTSGSPPKKSSAGPKRD	API5_T461	NA	NA	NA	NA	NA	NA	NA	28.2397	NA	NA	NA	NA
7626	Q9BZZ5-2	Apoptosis inhibitor 5	API5	S	464	VEIGQKRASEDTTSGSPPKKSSAGPKRDARQ	API5_S464	21.0149	NA	26.5941	24.9056	22.6891	NA	28.0868	27.4499	26.17	26.1911	28.4872	26.3752	7
7117	Q96GX9	Methylthioribulose-1-phosphate dehydratase	APIP	S	87	DMFVCDINEKDISGPSPSKKLKKSQCTPLFM	APIP_S87	26.9722	26.2434	25.8596	26.6154	26.0506	26.1375	26.5836	26.1583	25.9843	26.1096	27.5043	26.6833	2
1706	E9PG40	Amyloid beta A4 protein	APP	S	385	ADKKAVIQHFQEKVESLEQEAANERQQLVET	APP_S385	21.7717	23.5385	NA	20.1514	NA	21.4279	NA	NA	NA	19.1389	NA	20.9724
8460	Q9UKG1	DCC-interacting protein 13-alpha	APPL1	S	401	TAARVNQSALEAVTPSPSFQQRHESLRPAAG	APPL1_S401	23.9119	25.6695	23.5017	24.6457	24.3463	23.8567	23.1823	24.0865	22.6775	22.4483	23.7949	24.4298	6
3401	P07741	Adenine phosphoribosyltransferase	APRT	S	15	_MADSELQLVEQRIRSFPDFPTPGVVFRDIS	APRT_S15	21.4628	23.4441	NA	20.6134	NA	NA	NA	23.5346	22.566	22.8777	22.7426	23.6272	7
3400	P07741	Adenine phosphoribosyltransferase	APRT	S	30	SFPDFPTPGVVFRDISPVLKDPASFRAAIGL	APRT_S30	NA	NA	22.5595	22.4635	23.2987	NA	NA	NA	22.0511	NA	21.403	22.7056
3452	P10398	Serine/threonine-protein kinase A-Raf	ARAF	S	582	IELLQRSLPKIERSASEPSLHRTQADELPAC	ARAF_S582	32.1935	32.1107	31.8016	32.0173	30.9237	31.6184	31.7781	31.1403	31.7033	31.9194	31.9187	31.3929	5
3449	P10398	Serine/threonine-protein kinase A-Raf	ARAF	S	186	PSNRPLNELLTPQGPSPRTQHCDPEHFPFPA	ARAF_S186	24.0594	26.2012	24.3506	28.1338	28.3657	27.9142	28.322	28.8955	28.0416	27.2463	28.0631	28.5002	3
9673	P10398	Serine/threonine-protein kinase A-Raf	ARAF	T	181	RQHEAPSNRPLNELLTPQGPSPRTQHCDPEH	ARAF_T181	23.091	24.1704	NA	27.5743	27.4038	27.3282	26.6565	27.352	27.5323	26.2752	26.5686	26.993	3
3450	P10398	Serine/threonine-protein kinase A-Raf	ARAF	S	157	TVCVDMSTNRQQFYHSVQDLSGGSRQHEAPS	ARAF_S157	21.8577	24.2861	NA	23.5018	23.5487	23.6428	23.2842	24.4167	24.2761	NA	23.3275	23.7168	3
7246	Q96P48-3	Arf-GAP with Rho-GAP domain, ANK repeat and PH domain-containing protein 1	ARAP1	S	229	EIPPKPVRLFPEFDDSDYDEVPEEGPGAPAR	ARAP1_S229	NA	24.4536	NA	NA	NA	NA	20.1915	25.0087	24.873	22.7463	24.2338	25.3789	7
7245	Q96P48-3	Arf-GAP with Rho-GAP domain, ANK repeat and PH domain-containing protein 1	ARAP1	S	428	ALQQAMAEQRARARLSSAYLLGVPGSEQPDR	ARAP1_S428	23.2361	22.7995	23.0814	23.5157	24.8091	23.4329	23.949	23.6136	22.9755	22.9365	23.246	24.6032	3
4286	P84077	ADP-ribosylation factor 1	ARF1	S	147	NAMNAAEITDKLGLHSLRHRNWYIQATCATS	ARF1_S147	NA	20.6541	NA	NA	23.4622	NA	NA	20.6915	NA	NA	NA	23.8529
6582	Q8N6T3	ADP-ribosylation factor GTPase-activating protein 1	ARFGAP1	S	361	SDSWTCADTSTERRSSDSWEVWGSASTNRNS	ARFGAP1_S361	23.7152	24.4113	22.9809	25.2649	24.3995	24.8086	24.0141	23.7462	NA	23.1006	24.0684	24.4438	11
1838	E9PN48	ADP-ribosylation factor GTPase-activating protein 2	ARFGAP2	S	146	TDLWIDNMSSAVPNHSPEKKDSDFFTEHTQP	ARFGAP2_S146	26.4327	27.8406	25.9641	27.5645	29.3411	27.0689	27.7812	27.7122	26.6841	27.0125	26.9151	28.0693	8
6575	Q8N6H7	ADP-ribosylation factor GTPase-activating protein 2	ARFGAP2	S	432	ESSEARQKFAGAKAISSDMFFGREVDAEYEA	ARFGAP2_S432	25.0624	25.8741	23.2406	22.753	22.3159	22.5398	NA	25.038	24.0088	24.2487	25.3506	27.1375	5
6580	Q8N6H7	ADP-ribosylation factor GTPase-activating protein 2	ARFGAP2	S	368	SGPPKYKDNPFSLGESFGSRWDTDAAWGMDR	ARFGAP2_S368	NA	23.7992	NA	23.3215	25.2813	22.7842	22.7485	23.968	NA	20.3586	22.7792	24.9958	3
8001	Q9NP61-2	ADP-ribosylation factor GTPase-activating protein 3	ARFGAP3	S	287	ISHSVTSDMQTIEQESPIMAKPRKKYNDDSD	ARFGAP3_S287	23.917	22.0197	23.1302	22.5076	22.1876	22.0918	22.5202	NA	NA	NA	NA	NA	1
8956	Q9Y6D6	Brefeldin A-inhibited guanine nucleotide-exchange protein 1	ARFGEF1	S	258	SPQLRYLPPQTVDHISQEHEGDLDLHTNDVD	ARFGEF1_S258	22.4717	NA	NA	NA	NA	23.2166	23.8942	23.6358	23.1608	23.4275	23.0342	NA	7
8952	Q9Y6D6	Brefeldin A-inhibited guanine nucleotide-exchange protein 1	ARFGEF1	S	1079	VKPRYISGTVRGREGSLTGTKDQAPDEFVGL	ARFGEF1_S1079	28.4957	28.344	29.5262	28.8739	27.7688	28.9336	29.6896	28.5812	29.1167	29.4568	29.3732	28.7809	7
8954	Q9Y6D6	Brefeldin A-inhibited guanine nucleotide-exchange protein 1	ARFGEF1	S	1569	PSPVSEKPLDTISQKSVDIHDSIQPRSVDNR	ARFGEF1_S1569	24.7074	24.7929	24.0564	24.6415	25.1955	24.5879	24.4774	24.5639	24.9657	24.469	24.6767	24.9373	4
8953	Q9Y6D6	Brefeldin A-inhibited guanine nucleotide-exchange protein 1	ARFGEF1	S	243	HHHLLQSPVSHHEPESPQLRYLPPQTVDHIS	ARFGEF1_S243	NA	24.7122	23.7766	23.7337	23.8704	23.1164	23.8621	23.3588	23.026	23.9375	24.1432	24.0511	6
8955	Q9Y6D6	Brefeldin A-inhibited guanine nucleotide-exchange protein 1	ARFGEF1	S	1580	ISQKSVDIHDSIQPRSVDNRPQAPLVSASAV	ARFGEF1_S1580	22.2146	22.9308	22.7543	24.0846	23.8725	24.6084	23.8115	23.9547	23.9266	23.7996	24.4743	23.8448	3
8949	Q9Y6D5	Brefeldin A-inhibited guanine nucleotide-exchange protein 2	ARFGEF2	S	1513	SSEKHLDVDLDRQSLSSIDKNPSERGQSQLS	ARFGEF2_S1513	27.0232	23.5728	25.3084	NA	27.7632	27.4536	NA	24.1982	NA	26.2879	NA	NA	1
8943	Q9Y6D5	Brefeldin A-inhibited guanine nucleotide-exchange protein 2	ARFGEF2	S	214	NQVLQEARELEKPIQSKPQSPVIQAAAVSPK	ARFGEF2_S214	NA	NA	NA	NA	NA	NA	26.6759	NA	NA	NA	27.0051	NA
8945	Q9Y6D5	Brefeldin A-inhibited guanine nucleotide-exchange protein 2	ARFGEF2	S	227	IQSKPQSPVIQAAAVSPKFVRLKHSQAQSKP	ARFGEF2_S227	28.4474	29.5668	28.2177	29.8078	30.2172	29.2522	28.6676	29.6609	29.166	28.5592	28.9376	29.831	11
8948	Q9Y6D5	Brefeldin A-inhibited guanine nucleotide-exchange protein 2	ARFGEF2	S	1511	EDSSEKHLDVDLDRQSLSSIDKNPSERGQSQ	ARFGEF2_S1511	27.1075	28.5809	25.9491	28.3885	28.9756	24.7934	27.7283	29.2512	28.5306	27.1511	28.0477	28.9707	3
8950	Q9Y6D5	Brefeldin A-inhibited guanine nucleotide-exchange protein 2	ARFGEF2	S	1514	SEKHLDVDLDRQSLSSIDKNPSERGQSQLSN	ARFGEF2_S1514	26.9877	28.4545	25.8025	28.3094	28.7685	28.2792	27.6093	29.1391	28.344	26.9795	27.8542	28.7924	3
8947	Q9Y6D5	Brefeldin A-inhibited guanine nucleotide-exchange protein 2	ARFGEF2	S	277	KVSTENGDAPRERGSSLSGTDDGAQEVVKDI	ARFGEF2_S277	26.8039	21.9238	NA	23.3731	22.0057	23.0814	28.0643	28.7597	28.396	28.3052	28.1625	27.6369	7
8944	Q9Y6D5	Brefeldin A-inhibited guanine nucleotide-exchange protein 2	ARFGEF2	S	218	QEARELEKPIQSKPQSPVIQAAAVSPKFVRL	ARFGEF2_S218	25.2341	26.5685	25.0133	27.7499	27.3905	27.4855	NA	27.6566	27.2992	26.7435	NA	27.5911	3
5619	Q5TH69	Brefeldin A-inhibited guanine nucleotide-exchange protein 3	ARFGEF3	S	597	CRTRSYGSRYSESNFSVDDQDLSRTEFDSCD	ARFGEF3_S597	21.5193	22.7608	NA	22.8656	24.0052	22.7247	22.1414	22.1836	21.713	21.4575	22.5788	23.6598	3
5615	Q5TH69	Brefeldin A-inhibited guanine nucleotide-exchange protein 3	ARFGEF3	S	2061	KVEKKGEPLGPRGQDSPLLQRPQHLMDQGQM	ARFGEF3_S2061	24.9661	25.4586	25.4518	24.6342	24.8232	23.5951	23.7499	24.5391	23.3266	24.4848	23.6228	23.5915	1
5617	Q5TH69	Brefeldin A-inhibited guanine nucleotide-exchange protein 3	ARFGEF3	S	2097	AGPELLRQDKRPRSGSTGSSLSVSVRDAEAQ	ARFGEF3_S2097	23.2971	23.4829	23.2008	23.4344	24.5867	23.3529	22.2538	22.8928	22.2471	NA	22.039	22.9502	1
5618	Q5TH69	Brefeldin A-inhibited guanine nucleotide-exchange protein 3	ARFGEF3	S	2100	ELLRQDKRPRSGSTGSSLSVSVRDAEAQIQA	ARFGEF3_S2100	23.2971	23.4829	23.2008	23.4344	23.3404	23.3529	22.2538	22.8928	22.2471	NA	22.039	22.9502	1
5614	Q5TH69	Brefeldin A-inhibited guanine nucleotide-exchange protein 3	ARFGEF3	S	1991	SLSLKAGGGDLLLPPSPKVEKKDPSRKKEWW	ARFGEF3_S1991	23.5454	23.142	21.9968	NA	23.3819	23.2288	22.5894	22.5852	21.8701	NA	NA	22.7877	10
5616	Q5TH69	Brefeldin A-inhibited guanine nucleotide-exchange protein 3	ARFGEF3	S	471	LRLEELKDGAEWSRDSMEINEADFRWQRRVL	ARFGEF3_S471	NA	NA	NA	22.7297	22.9072	NA	NA	22.2394	NA	NA	NA	19.998
4211	P53367	Arfaptin-1	ARFIP1	S	9	_______MAQESPKNSAAEIPVTSNGEVDDS	ARFIP1_S9	NA	26.8501	26.0954	NA	NA	26.3278	26.0293	NA	NA	25.8792	NA	NA
4213	P53367	Arfaptin-1	ARFIP1	S	132	IKNPAMEKLELVRKWSLNTYKCTRQIISEKL	ARFIP1_S132	21.9299	23.7612	21.5456	27.1398	27.6166	28.0482	25.9543	25.716	26.8221	27.5829	27.2613	27.5472	3
9822	P53367	Arfaptin-1	ARFIP1	T	361	KQLEQTLKQFHIKLKTPGVDAPSWLEEQ___	ARFIP1_T361	22.2118	20.8125	20.8041	23.9193	21.6298	25.0659	NA	24.3269	25.0971	25.4231	25.9959	25.7306	3
4210	P53367	Arfaptin-1	ARFIP1	S	5	___________MAQESPKNSAAEIPVTSNGE	ARFIP1_S5	23.9868	25.4351	24.4542	26.0651	26.0199	24.5558	24.6519	25.6138	25.0154	24.3323	24.4872	25.6917	11
4212	P53367	Arfaptin-1	ARFIP1	S	36	VDDSREHSFNRDLKHSLPSGLGLSETQITSH	ARFIP1_S36	NA	NA	NA	NA	23.506	22.4694	NA	NA	NA	NA	21.6959	21.4429
8160	Q9NWB6-2	Arginine and glutamate-rich protein 1	ARGLU1	S	76	TNTAVSRRERDRERASSPPDRIDIFGRTVSK	ARGLU1_S76	25.4439	NA	NA	24.5812	24.0238	25.083	24.1385	NA	24.3515	NA	NA	NA	8
8161	Q9NWB6-2	Arginine and glutamate-rich protein 1	ARGLU1	S	77	NTAVSRRERDRERASSPPDRIDIFGRTVSKR	ARGLU1_S77	30.3477	29.9623	30.9383	29.6887	29.2812	30.0385	29.7612	29.5093	29.4211	29.9064	29.3265	29.0264	4
4539	Q07960	Rho GTPase-activating protein 1	ARHGAP1	S	51	DEMPDFPKSDDSKSSSPELVTHLKWDDPYYD	ARHGAP1_S51	23.1865	26.7452	21.9885	NA	29.1681	25.1567	24.6937	27.2618	25.3505	NA	26.229	28.0449	3
5303	Q1RLN5	Rho GTPase-activating protein 12	ARHGAP12	S	240	EQIRATTPPNQGRPDSPVYANLQELKISQSA	ARHGAP12_S240	NA	23.3487	NA	23.4705	24.2225	23.1382	NA	NA	NA	NA	NA	23.9368	11
10039	Q1RLN5	Rho GTPase-activating protein 12	ARHGAP12	T	231	GDELSSSSTEQIRATTPPNQGRPDSPVYANL	ARHGAP12_T231	NA	23.3487	NA	23.4705	24.2225	23.1382	NA	NA	NA	NA	NA	23.9368	11
5305	Q1RLN5	Rho GTPase-activating protein 12	ARHGAP12	S	545	QAVETDEGIEEEIPDSPGIEKHDKEKEQKDP	ARHGAP12_S545	23.5143	21.9439	NA	23.1642	23.5992	NA	23.9262	NA	22.243	NA	23.4569	22.2711
5785	Q68EM7-6	Rho GTPase-activating protein 17	ARHGAP17	S	676	QHPPSLSPKPPTRSPSPPTQHTGQPPGQPSA	ARHGAP17_S676	NA	23.7822	22.6046	23.6525	26.4026	NA	NA	23.1834	22.6534	NA	23.9291	25.0759
5783	Q68EM7-6	Rho GTPase-activating protein 17	ARHGAP17	S	575	SSAGILEQGPSPGDGSPPKPKDPVSAAVPAP	ARHGAP17_S575	NA	23.7554	NA	NA	24.4836	NA	NA	NA	NA	NA	NA	24.6517
5784	Q68EM7-6	Rho GTPase-activating protein 17	ARHGAP17	S	625	SHQLSMGQPHNAAGPSPHTLRRAVKKPAPAP	ARHGAP17_S625	NA	23.3985	NA	22.8217	24.8744	NA	NA	NA	NA	NA	NA	24.4736
5584	Q5T5U3	Rho GTPase-activating protein 21	ARHGAP21	S	616	TTCGMSLPRGISQDRSPLVKVRSNSLKAPST	ARHGAP21_S616	25.6198	24.2467	26.2332	NA	NA	NA	NA	NA	NA	NA	NA	NA	4
5586	Q5T5U3	Rho GTPase-activating protein 21	ARHGAP21	S	881	PSLDAQPNSKTERSKSYDEGLDDYREDAKLS	ARHGAP21_S881	NA	NA	NA	NA	23.8266	NA	NA	NA	NA	NA	NA	NA
5585	Q5T5U3	Rho GTPase-activating protein 21	ARHGAP21	S	1861	DLSISDWLARERLRTSTSDLSRGEIGDPQTE	ARHGAP21_S1861	23.7022	23.7385	NA	24.3236	NA	23.9776	24.9542	NA	NA	NA	NA	NA
5587	Q5T5U3	Rho GTPase-activating protein 21	ARHGAP21	S	459	HDRVPQSVQIRQRSVSQERLEDSVLMKYCPR	ARHGAP21_S459	NA	NA	NA	22.4943	22.3956	23.2865	22.5128	22.7369	22.7613	22.6956	22.2531	22.1228	3
8278	Q9P227-2	Rho GTPase-activating protein 23	ARHGAP23	S	351	DALSQLGQEGWHRARSDDYLSRATRSAEALG	ARHGAP23_S351	23.9886	23.3623	23.4472	22.4586	21.5722	22.9919	22.8464	23.0373	23.0123	24.2709	NA	NA	10
8279	Q9P227-2	Rho GTPase-activating protein 23	ARHGAP23	S	647	RDEGRVLRRLPNRIPSLRMLRSFFTDGSLDS	ARHGAP23_S647	21.8879	22.1182	NA	22.5112	22.2014	21.713	23.7807	22.3135	22.6637	NA	22.8581	21.7046	8
6052	Q6ZUM4-3	Rho GTPase-activating protein 27	ARHGAP27	S	605	ELPPEESESSRVDFGSSERLGSWQEKEEDAR	ARHGAP27_S605	23.6679	24.6218	NA	24.7082	27.1895	24.115	23.7052	24.86	24.2827	23.7466	23.7264	26.364	10
6054	Q6ZUM4-3	Rho GTPase-activating protein 27	ARHGAP27	S	84	ALGNPAAAAPPGPHPSPAAPEPLAYDYRFVS	ARHGAP27_S84	NA	NA	NA	20.4777	21.0033	21.7387	NA	23.2246	21.9427	NA	23.4076	23.425	7
5381	Q52LW3	Rho GTPase-activating protein 29	ARHGAP29	S	949	IHTSESESKIFERATSFEESERKQNALGKCD	ARHGAP29_S949	23.7194	25.3811	22.2734	25.7486	26.3186	24.2252	23.4118	25.0948	24.519	23.0609	NA	26.2044	10
5382	Q52LW3	Rho GTPase-activating protein 29	ARHGAP29	S	1019	NNVERHTPRTKIRPVSLPVDRLLLASPPNER	ARHGAP29_S1019	22.4734	25.0989	24.2075	25.8159	25.9596	25.1154	25.2557	25.7145	25.5034	24.7963	24.9075	26.1044	8
5385	Q52LW3	Rho GTPase-activating protein 29	ARHGAP29	S	930	EERDIERSMKSLFFSSKEDIHTSESESKIFE	ARHGAP29_S930	25.0645	25.4851	23.7523	25.2141	25.286	25.401	25.5537	25.3456	24.0457	25.3068	25.3557	24.1819	3
5383	Q52LW3	Rho GTPase-activating protein 29	ARHGAP29	S	1029	KIRPVSLPVDRLLLASPPNERNGRNMGNVNL	ARHGAP29_S1029	21.1489	22.9625	NA	23.9411	24.0431	22.629	22.3712	23.0176	22.8014	NA	22.4838	23.538	3
1087	A7KAX9	Rho GTPase-activating protein 32	ARHGAP32	S	703	KAMALKGGRAEGTLRSAKSEESLTSLHAVDG	ARHGAP32_S703	NA	NA	NA	NA	NA	NA	NA	24.5342	NA	NA	NA	NA
1099	A7KAX9	Rho GTPase-activating protein 32	ARHGAP32	S	587	SMAMQEGAASLSRPKSLLVSSPSTKLLTLEE	ARHGAP32_S587	NA	24.1128	NA	25.2326	25.9343	25.8734	25.2957	26.3851	24.9219	24.3851	26.0448	NA	3
1094	A7KAX9	Rho GTPase-activating protein 32	ARHGAP32	S	871	SPLQEKLSPFFTLDLSPTEDKSSKPSSFTEK	ARHGAP32_S871	24.2175	NA	22.6694	22.3412	NA	21.0251	18.9135	22.3707	24.2253	27.1945	24.339	NA	2
1102	A7KAX9	Rho GTPase-activating protein 32	ARHGAP32	S	892	SSKPSSFTEKVVYAFSPKIGRKLSKSPSMSI	ARHGAP32_S892	29.6571	29.2365	29.4022	28.9119	28.7648	29.2457	28.791	28.8546	28.793	29.2547	28.6408	28.6752	4
1088	A7KAX9	Rho GTPase-activating protein 32	ARHGAP32	S	706	ALKGGRAEGTLRSAKSEESLTSLHAVDGDSK	ARHGAP32_S706	29.0984	28.8823	29.0122	28.8192	29.1308	29.1215	28.5179	28.4492	28.7712	29.2087	28.7674	28.4888	1
1100	A7KAX9	Rho GTPase-activating protein 32	ARHGAP32	S	591	QEGAASLSRPKSLLVSSPSTKLLTLEEAQAR	ARHGAP32_S591	NA	NA	NA	24.8387	NA	NA	24.8436	NA	25.4332	25.006	NA	26.3605
1091	A7KAX9	Rho GTPase-activating protein 32	ARHGAP32	S	952	STWDKCVEERDATNRSPTQIVKMKTNETVAQ	ARHGAP32_S952	24.9583	25.3429	23.8133	25.4111	26.1948	25.0297	25.0486	24.2575	25.2092	24.9044	25.5172	25.7775	2
1089	A7KAX9	Rho GTPase-activating protein 32	ARHGAP32	S	709	GGRAEGTLRSAKSEESLTSLHAVDGDSKLFR	ARHGAP32_S709	26.1881	25.85	25.7574	25.3537	24.5706	25.2272	23.9232	24.5342	25.0346	24.9588	24.4311	24.2589	1
1090	A7KAX9	Rho GTPase-activating protein 32	ARHGAP32	S	1820	SVAEGKESRHAAKAISPEGEDRFYRRHPEAE	ARHGAP32_S1820	23.0194	22.7633	21.4708	23.7307	23.0523	23.5875	23.2188	23.3382	23.3515	22.8122	23.1838	24.2052	3
1097	A7KAX9	Rho GTPase-activating protein 32	ARHGAP32	S	47	EEREEKFRKMKSSVHSEEDDFVPELHRNVHP	ARHGAP32_S47	22.5636	23.9636	22.4134	24.6879	24.3972	24.7044	24.6257	24.7425	24.6623	24.4233	24.2163	24.095	3
1093	A7KAX9	Rho GTPase-activating protein 32	ARHGAP32	S	1234	ASVDKLHHPLEFADKSPTPPNLPSDKIYPPS	ARHGAP32_S1234	NA	22.7872	NA	23.0815	23.5813	23.278	NA	23.1198	22.8287	NA	22.7605	23.6448	3
9260	A7KAX9	Rho GTPase-activating protein 32	ARHGAP32	T	1236	VDKLHHPLEFADKSPTPPNLPSDKIYPPSGS	ARHGAP32_T1236	21.0891	24.0864	NA	23.4512	24.3292	23.4606	23.3696	23.2793	22.6787	NA	23.3494	23.5098	3
1098	A7KAX9	Rho GTPase-activating protein 32	ARHGAP32	S	1796	QDDLGGIYVIHLRSKSDPGKTGLLSVAEGKE	ARHGAP32_S1796	24.8736	24.3971	25.0733	24.9056	22.1431	24.8278	24.6804	23.2342	24.5207	23.962	23.3061	23.3156	10
1092	A7KAX9	Rho GTPase-activating protein 32	ARHGAP32	S	1220	PRFYSGDQPPSYLGASVDKLHHPLEFADKSP	ARHGAP32_S1220	NA	NA	NA	NA	23.1485	22.1761	NA	21.0165	NA	NA	NA	22.5583
8096	Q9NRY4	Rho GTPase-activating protein 35	ARHGAP35	S	1150	DSEMDTSSLERGRKVSIVSKPVLYRTRCTRL	ARHGAP35_S1150	24.9501	25.3099	25.1271	26.1381	27.0191	26.3393	26.2136	26.0025	25.8936	26.4514	25.7477	26.4145	3
8098	Q9NRY4	Rho GTPase-activating protein 35	ARHGAP35	S	589	ISSRFIRPSDRNQKNSLSDPNIDRINLVILG	ARHGAP35_S589	NA	NA	NA	21.8972	23.1239	21.5812	NA	19.388	21.3205	NA	24.075	25.7474	2
8097	Q9NRY4	Rho GTPase-activating protein 35	ARHGAP35	S	1221	PYETDEDPRRRNILRSLRRNTKKPKPKPRPS	ARHGAP35_S1221	24.7192	25.5564	26.2175	25.4664	24.2386	26.3319	26.492	26.264	26.7214	27.4186	26.4654	24.053	7
8095	Q9NRY4	Rho GTPase-activating protein 35	ARHGAP35	S	1134	IRNINKAQSNGSGNGSDSEMDTSSLERGRKV	ARHGAP35_S1134	24.4744	24.0741	24.7428	24.649	22.9417	23.6226	23.6123	23.5187	23.8527	24.1056	22.9056	23.6664	4
8102	Q9NRY4	Rho GTPase-activating protein 35	ARHGAP35	S	1179	RLGRFASYRTSFSVGSDDELGPIRKKEEDQA	ARHGAP35_S1179	23.0219	23.3637	22.6623	22.7307	NA	22.7333	22.4274	23.2685	22.1724	22.0182	22.5909	22.4179	4
7716	Q9C0H5	Rho GTPase-activating protein 39	ARHGAP39	S	689	PSSSCVFPTFTLRKPSSETDIENWASKHFNK	ARHGAP39_S689	NA	NA	NA	NA	22.8332	NA	NA	NA	NA	NA	NA	NA
7719	Q9C0H5	Rho GTPase-activating protein 39	ARHGAP39	S	407	KEYVRQLVYVEQAGSSPKLRAGPRHKYAPNP	ARHGAP39_S407	23.8502	22.1999	24.3277	22.1232	NA	22.9908	21.909	20.6724	22.6048	23.6297	NA	NA	4
7718	Q9C0H5	Rho GTPase-activating protein 39	ARHGAP39	S	406	GKEYVRQLVYVEQAGSSPKLRAGPRHKYAPN	ARHGAP39_S406	24.4384	22.5611	23.9527	22.882	NA	22.864	22.9282	NA	NA	21.7397	NA	NA	1
7717	Q9C0H5	Rho GTPase-activating protein 39	ARHGAP39	S	690	SSSCVFPTFTLRKPSSETDIENWASKHFNKH	ARHGAP39_S690	23.1857	25.0655	22.4945	25.051	23.9264	23.6141	23.6463	25.1229	24.4318	22.9213	23.5794	25.1572	8
7721	Q9C0H5	Rho GTPase-activating protein 39	ARHGAP39	S	285	RRPSPFLKRAELPGSSSPLLAQPRKPSGDSQ	ARHGAP39_S285	26.0156	NA	NA	NA	NA	NA	25.1284	25.5991	NA	NA	NA	24.2844
7722	Q9C0H5	Rho GTPase-activating protein 39	ARHGAP39	S	286	RPSPFLKRAELPGSSSPLLAQPRKPSGDSQP	ARHGAP39_S286	NA	24.6413	25.1485	24.3419	24.0232	24.6585	NA	NA	24.7766	24.5755	NA	24.0108	6
7715	Q9C0H5	Rho GTPase-activating protein 39	ARHGAP39	S	604	GALPLPMPGPVVRAFSEDEALAQQENRHWRR	ARHGAP39_S604	25.033	23.8739	25.9409	25.0639	NA	26.2985	26.1442	23.9131	24.8101	26.4985	24.2737	22.9144	10
1547	E9PCM6	Rho GTPase-activating protein 4	ARHGAP4	S	728	GLGPASTTSPSPGPRSPKAPPSSRLGRNKGF	ARHGAP4_S728	NA	NA	23.8039	NA	23.5285	NA	NA	NA	NA	NA	NA	NA
1545	E9PCM6	Rho GTPase-activating protein 4	ARHGAP4	S	752	LGRNKGFSRGPGAPASPSASHPQGLDTTPKP	ARHGAP4_S752	23.592	23.6072	22.7592	23.7161	24.4242	23.186	23.0867	22.9035	23.0926	NA	23.9259	24.3571	6
9929	Q13017-2	Rho GTPase-activating protein 5	ARHGAP5	T	1182	YYRRTHSDASDDEAFTTSKTKRKGRHRGSEE	ARHGAP5_T1182	NA	24.5688	NA	NA	NA	NA	NA	NA	NA	NA	NA	NA
4734	Q13017-2	Rho GTPase-activating protein 5	ARHGAP5	S	1124	YVVPDDSQNRIKIRNSFVNNTQGDEENGFSD	ARHGAP5_S1124	23.1181	23.4492	23.9655	25.2219	24.3783	24.5622	23.9826	24.1339	24.5903	24.1608	24.006	NA	3
4731	Q13017-2	Rho GTPase-activating protein 5	ARHGAP5	S	1218	PVETWKGGIDNPAITSDQELDDKKMKKKTHK	ARHGAP5_S1218	23.9056	25.3513	NA	25.6075	27.3658	25.4456	24.3537	25.81	25.3252	NA	24.7612	27.0845	3
4737	Q13017-2	Rho GTPase-activating protein 5	ARHGAP5	S	1176	FSKAKSYYRRTHSDASDDEAFTTSKTKRKGR	ARHGAP5_S1176	27.7984	27.1687	26.8668	27.3024	26.4356	27.5017	26.5079	26.8747	27.2598	27.3432	27.0855	25.9515	6
4736	Q13017-2	Rho GTPase-activating protein 5	ARHGAP5	S	1173	KTLFSKAKSYYRRTHSDASDDEAFTTSKTKR	ARHGAP5_S1173	27.5059	27.0156	26.772	27.3024	26.4356	27.5017	26.5079	26.8747	27.2598	27.3432	27.0855	25.9515	6
4732	Q13017-2	Rho GTPase-activating protein 5	ARHGAP5	S	1195	AFTTSKTKRKGRHRGSEEDPLLSPVETWKGG	ARHGAP5_S1195	22.7673	NA	NA	25.0175	25.6163	NA	24.9816	24.4719	23.6815	23.5448	NA	25.1731	3
4733	Q13017-2	Rho GTPase-activating protein 5	ARHGAP5	S	1202	KRKGRHRGSEEDPLLSPVETWKGGIDNPAIT	ARHGAP5_S1202	NA	NA	NA	NA	23.2547	22.4563	NA	21.4445	21.6273	NA	NA	23.284
4735	Q13017-2	Rho GTPase-activating protein 5	ARHGAP5	S	540	EPRYKALQKLAPDRESLLLKHIGFVYHPTKE	ARHGAP5_S540	22.725	21.6785	22.3892	22.279	21.9508	22.7009	22.8118	20.7911	21.5925	22.9698	22.3157	21.6748	6
4189	P52565	Rho GDP-dissociation inhibitor 1	ARHGDIA	S	47	QKSIQEIQELDKDDESLRKYKEALLGRVAVS	ARHGDIA_S47	24.1468	25.5243	NA	NA	NA	NA	NA	NA	NA	NA	NA	NA
4188	P52565	Rho GDP-dissociation inhibitor 1	ARHGDIA	S	24	EQLAQIAAENEEDEHSVNYKPPAQKSIQEIQ	ARHGDIA_S24	24.4759	23.7903	24.0449	22.0527	NA	21.7585	NA	21.9391	24.0714	24.2947	24.6201	22.9165	5
2176	H0YAN8	Rho guanine nucleotide exchange factor 10	ARHGEF10	S	903	GDSLGSMTQKSDLSSSSGSLSLSHGSSSLEH	ARHGEF10_S903	23.0734	24.739	22.8498	24.0184	25.4078	23.3963	23.1805	24.3116	23.267	NA	22.4073	23.9903	10
2177	H0YAN8	Rho guanine nucleotide exchange factor 10	ARHGEF10	S	906	LGSMTQKSDLSSSSGSLSLSHGSSSLEHRSE	ARHGEF10_S906	23.0734	24.739	22.8498	24.0184	24.5303	23.3963	23.1805	24.3116	23.267	NA	22.4073	23.9903	10
2178	H0YAN8	Rho guanine nucleotide exchange factor 10	ARHGEF10	S	27	TRAAVKRGRSFIRTKSLIAQDHRSSLEEEQN	ARHGEF10_S27	NA	NA	NA	NA	NA	NA	NA	23.9491	NA	NA	NA	23.6523
2716	O15085	Rho guanine nucleotide exchange factor 11	ARHGEF11	S	1458	ELAHRELLKSLGGESSGGTTPVGSFHTEAAR	ARHGEF11_S1458	25.392	27.0833	26.6903	23.7122	26.0606	24.8753	23.7425	26.6583	26.729	26.3861	25.8818	26.2931	9
9529	O15085	Rho guanine nucleotide exchange factor 11	ARHGEF11	T	1462	RELLKSLGGESSGGTTPVGSFHTEAARWTDG	ARHGEF11_T1462	25.2718	24.8234	24.9044	26.4419	25.8331	25.8807	25.3952	25.5951	26.0283	25.8624	25.6866	26.221	3
2719	O15085	Rho guanine nucleotide exchange factor 11	ARHGEF11	S	1480	GSFHTEAARWTDGSLSPPAKEPLASDSRNSH	ARHGEF11_S1480	24.9716	25.8923	23.9692	25.9721	25.6887	NA	26.0653	26.1215	26.1643	24.3683	24.8796	26.0526	8
2713	O15085	Rho guanine nucleotide exchange factor 11	ARHGEF11	S	251	SLMNRNSVLSDPGLDSPRTSPVIMARVAQHH	ARHGEF11_S251	26.5599	26.1752	22.6219	22.0635	25.2389	25.5862	25.9274	25.56	24.2979	25.7357	25.8965	25.0542	4
2717	O15085	Rho guanine nucleotide exchange factor 11	ARHGEF11	S	556	GKPKSSSQSTFHIPLSPVEVKPGNVRNIIQH	ARHGEF11_S556	NA	NA	NA	23.8765	24.143	24.9056	24.3472	23.0111	NA	23.9819	23.6076	22.3796	3
9526	O15085	Rho guanine nucleotide exchange factor 11	ARHGEF11	T	668	SSSTSSLSTRSLENPTPPFTPKMGRRSIESP	ARHGEF11_T668	23.7877	24.4672	24.3921	23.8626	22.3443	23.8545	23.8934	23.2881	22.6135	23.7655	23.5326	22.346	1
9527	O15085	Rho guanine nucleotide exchange factor 11	ARHGEF11	T	672	SSLSTRSLENPTPPFTPKMGRRSIESPSLGF	ARHGEF11_T672	23.7877	23.6174	23.0993	23.0947	22.3443	22.716	22.6947	23.2881	22.6135	21.9222	22.5568	22.346	4
2714	O15085	Rho guanine nucleotide exchange factor 11	ARHGEF11	S	255	RNSVLSDPGLDSPRTSPVIMARVAQHHRRQG	ARHGEF11_S255	23.7351	23.0286	24.0933	24.4186	NA	NA	23.0763	21.3645	22.7356	22.3584	21.8274	22.2901	9
8240	Q9NZN5	Rho guanine nucleotide exchange factor 12	ARHGEF12	S	41	RESPTDKKQKVERIASHDFDPTDSSSKKTKS	ARHGEF12_S41	23.904	24.3313	22.3389	25.7249	25.4015	25.86	25.0887	24.8529	25.2268	26.0483	26.1503	25.5314
10480	Q9NZN5	Rho guanine nucleotide exchange factor 12	ARHGEF12	T	703	KQVGETSAPGDTLDGTPRTLNTVFDFPPPPL	ARHGEF12_T703	NA	NA	NA	25.9516	24.7577	24.9474	24.4196	25.2312	25.1759	24.6284	24.91	25.5308	3
8243	Q9NZN5-2	Rho guanine nucleotide exchange factor 12	ARHGEF12	S	41	RESPTDKKQKVERIASHDFDPTGLVQRCVII	ARHGEF12_S41	NA	22.8786	23.1816	25.5056	24.8164	25.8861	24.1216	24.6167	24.213	25.2675	25.5088	25.2765
8241	Q9NZN5	Rho guanine nucleotide exchange factor 12	ARHGEF12	S	341	KSETIQDTDTQSLVGSPSTRIAPHIIGAEDD	ARHGEF12_S341	25.428	23.2862	23.7706	25.0718	24.3846	26.4029	26.3108	24.9031	25.7717	26.8686	25.9026	24.9005	7
8239	Q9NZN5	Rho guanine nucleotide exchange factor 12	ARHGEF12	S	637	QKARHPKHLSTPSSVSPEPQDSAKLRQSGLA	ARHGEF12_S637	22.7298	22.8224	23.0034	23.915	23.3774	24.2431	23.5797	24.0968	24.2218	24.4433	23.6156	24.348	3
8242	Q9NZN5	Rho guanine nucleotide exchange factor 12	ARHGEF12	S	1288	SVQEDWQHFPRYRTASQGPQTDSVIQNSENI	ARHGEF12_S1288	24.1519	23.579	24.689	24.4106	23.9886	24.4356	23.6918	23.9991	24.2052	24.6136	23.6148	23.8675	1
5675	Q5VV41	Rho guanine nucleotide exchange factor 16	ARHGEF16	S	230	LYQEIQERGLNTSQESDDDILDESSSPEGTQ	ARHGEF16_S230	26.1162	23.2387	24.5051	21.4782	NA	NA	23.684	NA	21.948	23.823	24.5439	NA	5
5671	Q5VV41	Rho guanine nucleotide exchange factor 16	ARHGEF16	S	8	________MAQRHSDSSLEEKLLGHRFHSEL	ARHGEF16_S8	22.7405	21.0432	23.8916	NA	NA	NA	NA	28.4931	NA	NA	22.4523	NA	4
5670	Q5VV41	Rho guanine nucleotide exchange factor 16	ARHGEF16	S	6	__________MAQRHSDSSLEEKLLGHRFHS	ARHGEF16_S6	29.2611	28.911	28.8857	28.6934	27.7221	28.6907	29.6976	NA	29.2452	29.7073	29.5843	27.3209	9
5677	Q5VV41	Rho guanine nucleotide exchange factor 16	ARHGEF16	S	577	IEPSELPLPGGGNRSSSVPHPFQVTLLRNSE	ARHGEF16_S577	27.1938	26.1315	26.9597	26.0573	26.691	25.692	26.3996	25.5521	24.7378	26.0828	25.3093	25.4198	4
5673	Q5VV41	Rho guanine nucleotide exchange factor 16	ARHGEF16	S	174	KGLGKPGGQGDAIQLSPKLQALAEEPSQPHT	ARHGEF16_S174	23.9208	25.0644	24.3174	23.8219	24.9931	23.306	22.5429	23.573	23.2395	NA	NA	25.0714	10
5669	Q5VV41	Rho guanine nucleotide exchange factor 16	ARHGEF16	S	107	SLAVASKAKTPARHQSFGAAVLSREAARRDP	ARHGEF16_S107	25.0936	24.348	24.2222	24.8633	24.9055	25.8562	25.6209	25.4601	26.3631	25.7534	25.2345	24.3388	7
5679	Q5VV41	Rho guanine nucleotide exchange factor 16	ARHGEF16	S	191	KLQALAEEPSQPHTRSPAKNKKTLGRKRGHK	ARHGEF16_S191	26.3399	25.5062	26.3062	24.8478	23.7895	24.6447	25.4308	24.0992	NA	23.7553	23.0617	24.2238	4
7261	Q96PE2	Rho guanine nucleotide exchange factor 17	ARHGEF17	S	15	_MADGAPRPQLYRSVSFKLLERWSGGPGLRE	ARHGEF17_S15	23.9073	22.1367	24.8862	22.2766	NA	23.704	22.9156	21.3718	22.414	23.7089	22.3707	NA	4
7260	Q96PE2	Rho guanine nucleotide exchange factor 17	ARHGEF17	S	79	GPLAAPAQPRPLRSLSPSVRQLSRRFDAPRL	ARHGEF17_S79	27.323	26.8368	27.168	26.3507	25.8278	26.282	26.1872	24.9054	26.673	26.5444	26.7326	25.8929	4
7258	Q96PE2	Rho guanine nucleotide exchange factor 17	ARHGEF17	S	735	SELSNGEAGEAYRSLSDPIPQRHRAATSEEP	ARHGEF17_S735	24.5402	26.154	22.4007	26.1397	26.0174	25.5507	25.0616	25.9941	25.8452	24.8477	25.2453	25.8013	3
7255	Q96PE2	Rho guanine nucleotide exchange factor 17	ARHGEF17	S	142	TEMRKLFGGPGSRRPSADSESPGTPSPDGAA	ARHGEF17_S142	NA	21.9212	NA	23.2023	25.5329	23.0942	22.0341	22.9675	23.885	NA	23.053	25.5706	3
7252	Q96PE2	Rho guanine nucleotide exchange factor 17	ARHGEF17	S	395	YLASPAGSRGSSRYSSTETLKDDDLWSSRGS	ARHGEF17_S395	25.2395	25.7344	25.0185	25.4566	25.0603	25.4444	25.8373	25.369	25.6285	25.5176	25.0573	25.2847	8
7249	Q96PE2	Rho guanine nucleotide exchange factor 17	ARHGEF17	S	1002	PIGFPTRAHPTLQAPSLEDVTKQYMLNLHSG	ARHGEF17_S1002	24.1328	25.6038	23.4661	25.4968	25.4773	25.5299	25.4711	25.8337	25.8008	23.8195	25.2362	25.1222	3
7251	Q96PE2	Rho guanine nucleotide exchange factor 17	ARHGEF17	S	420	WSSRGSGGWGVYRSPSFGAGEGLLRSQARTR	ARHGEF17_S420	23.7013	24.9608	24.0415	24.4192	24.1533	24.2778	24.6023	23.4272	24.2581	23.065	23.8532	24.1814	10
7257	Q96PE2	Rho guanine nucleotide exchange factor 17	ARHGEF17	S	619	RMGAQQDDGSDAPPGSPDWAGDVTRGQRSQE	ARHGEF17_S619	24.0765	23.2213	24.3132	24.0036	23.1105	23.8033	23.9937	23.32	23.2259	24.2595	23.8297	23.8124	6
7253	Q96PE2	Rho guanine nucleotide exchange factor 17	ARHGEF17	S	914	AHRNFHLDPKLADILSPRLIRRGSKKRPARS	ARHGEF17_S914	24.3196	24.575	24.3838	22.1998	21.9932	22.3221	24.4815	24.1328	23.8805	21.9447	22.1456	22.962	4
7259	Q96PE2	Rho guanine nucleotide exchange factor 17	ARHGEF17	S	463	DGGFEPEKSRQRKSLSNPDIASETLTLLSFL	ARHGEF17_S463	NA	19.1492	NA	NA	NA	NA	NA	23.7667	24.3479	24.1939	24.1212	22.1087	7
7262	Q96PE2	Rho guanine nucleotide exchange factor 17	ARHGEF17	S	383	GAFRVAKVSFPSYLASPAGSRGSSRYSSTET	ARHGEF17_S383	24.3978	24.9989	22.0902	22.1706	21.7686	22.4978	23.3341	22.0648	20.9023	21.937	22.2867	21.0503	4
154	M0QZS0	Rho guanine nucleotide exchange factor 18	ARHGEF18	S	740	NKLMGKDESTSRNRRSLSPILPGRHSPAPPP	ARHGEF18_S740	23.7801	24.6756	22.9614	24.2915	NA	23.9574	23.0585	24.2566	24.0446	23.0272	23.4318	NA	10
153	M0QZS0	Rho guanine nucleotide exchange factor 18	ARHGEF18	S	763	RHSPAPPPDPGFPAPSPPPADSPSEGFSLKA	ARHGEF18_S763	23.6039	24.1012	NA	25.6247	25.6605	25.2124	25.7382	25.5065	24.9819	24.7618	25.1483	25.5545	3
155	M0QZS0	Rho guanine nucleotide exchange factor 18	ARHGEF18	S	742	LMGKDESTSRNRRSLSPILPGRHSPAPPPDP	ARHGEF18_S742	24.1581	25.0696	23.3839	24.6334	24.0416	24.2933	23.6003	25.08	24.5318	23.6718	24.0036	24.0833	10
6434	Q8IW93-2	Rho guanine nucleotide exchange factor 19	ARHGEF19	S	197	GSTRVSLEGPERRRFSASELMTRLHSSLRLG	ARHGEF19_S197	22.6819	NA	23.2279	NA	22.1052	23.2743	23.8481	22.1249	22.2261	24.1618	NA	NA	4
6433	Q8IW93-2	Rho guanine nucleotide exchange factor 19	ARHGEF19	S	336	AEGAEEGPGPPRANLSPSSSFRAQRSARGST	ARHGEF19_S336	24.3449	25.3498	23.7345	26.4432	26.1462	24.7922	23.7327	25.9055	25.6276	24.5357	25.2597	26.2166	3
7000	Q92974-2	Rho guanine nucleotide exchange factor 2	ARHGEF2	S	781	FPEGPERREKLCRANSRDGEAGRAGAAPVAP	ARHGEF2_S781	26.0512	NA	26.4808	25.927	NA	27.7895	NA	24.9315	26.6867	NA	27.7304	NA
7005	Q92974-2	Rho guanine nucleotide exchange factor 2	ARHGEF2	S	647	LPTLPRGLFRSESLESPRGERLLQDAIREVE	ARHGEF2_S647	25.3864	21.8462	24.5487	22.629	NA	23.9412	24.5821	22.2281	23.509	25.9623	23.2775	NA	4
7010	Q92974-2	Rho guanine nucleotide exchange factor 2	ARHGEF2	S	931	SVHRNFEDRERQELGSPEERLQDSSDPDTGS	ARHGEF2_S931	NA	28.3263	NA	28.9848	28.891	28.4398	NA	29.1833	28.3326	NA	27.9055	29.3879	3
7009	Q92974-2	Rho guanine nucleotide exchange factor 2	ARHGEF2	S	959	TGSEEEGSSRLSPPHSPRDFTRMQDIPEETE	ARHGEF2_S959	25.0966	25.5893	24.5932	26.4574	26.2374	25.6179	24.5202	26.3796	25.7856	24.8189	25.6329	26.0994	3
7008	Q92974-2	Rho guanine nucleotide exchange factor 2	ARHGEF2	S	955	SDPDTGSEEEGSSRLSPPHSPRDFTRMQDIP	ARHGEF2_S955	25.0966	25.5893	NA	26.4574	26.2374	25.6179	24.5202	26.0565	25.7856	24.8189	25.6329	26.0994	3
7006	Q92974-2	Rho guanine nucleotide exchange factor 2	ARHGEF2	S	174	FNDESPLGLRRILSQSTDSLNMRNRTLSVES	ARHGEF2_S174	25.9499	24.9221	26.0127	25.1181	23.6982	24.6671	26.3393	25.8566	25.91	25.629	24.1	24.9812	9
7012	Q92974-2	Rho guanine nucleotide exchange factor 2	ARHGEF2	S	163	KSVSTTNIAGHFNDESPLGLRRILSQSTDSL	ARHGEF2_S163	27.6212	25.4497	26.688	23.8572	23.9589	24.3644	25.2971	24.6259	24.0176	24.8002	24.4084	24.5875	4
7011	Q92974-2	Rho guanine nucleotide exchange factor 2	ARHGEF2	S	151	GSRRGRSSLSLAKSVSTTNIAGHFNDESPLG	ARHGEF2_S151	NA	24.9766	25.5225	23.9116	24.1211	25.6843	25.8778	25.2509	25.3073	25.0275	25.1812	24.3473	9
7004	Q92974-2	Rho guanine nucleotide exchange factor 2	ARHGEF2	S	644	GMALPTLPRGLFRSESLESPRGERLLQDAIR	ARHGEF2_S644	27.7219	25.1459	28.1675	26.6721	NA	28.1421	27.7479	26.4253	27.7903	28.7444	27.4712	22.9653	9
7002	Q92974-2	Rho guanine nucleotide exchange factor 2	ARHGEF2	S	695	REPALPLEPDSGGNTSPGVTANGEARTFNGS	ARHGEF2_S695	NA	NA	NA	NA	NA	21.0569	NA	NA	21.151	NA	23.6298	22.137
7091	Q96DR7-3	Rho guanine nucleotide exchange factor 26	ARHGEF26	S	80	PAQVPTASDSRTVHRSPLLLGAQRRAVANGG	ARHGEF26_S80	NA	NA	NA	NA	23.5453	NA	NA	NA	NA	NA	NA	NA
7089	Q96DR7-3	Rho guanine nucleotide exchange factor 26	ARHGEF26	S	392	AVLYQNYKEKALDIDSDEESEPKEQKSDEKI	ARHGEF26_S392	23.6984	24.606	22.4296	24.2216	25.6262	24.1247	23.7098	25.3339	24.1104	23.4086	24.4843	25.892	2
7090	Q96DR7-3	Rho guanine nucleotide exchange factor 26	ARHGEF26	S	329	STSYRRAVVSGFDFDSPTSSKKKNRMSQPVL	ARHGEF26_S329	21.7162	21.7485	NA	22.2837	NA	22.464	NA	21.2476	NA	21.2992	21.3503	20.6047	11
761	A0A2R8Y614	Rho guanine nucleotide exchange factor 35	ARHGEF35	S	450	TQTESRAEELSPAALSPLLEPIRCSHQPISL	ARHGEF35_S450	NA	NA	NA	NA	NA	NA	NA	19.25	19.2143	NA	NA	22.3335
762	A0A2R8Y614	Rho guanine nucleotide exchange factor 35	ARHGEF35	S	381	EKGVPVSGQEAKEPESWDGGRLGAVGRARSR	ARHGEF35_S381	NA	NA	NA	24.6514	21.6667	24.9926	23.6535	22.7759	23.3965	25.699	24.471	22.0845	3
1039	A1IGU5	Rho guanine nucleotide exchange factor 37	ARHGEF37	S	251	ARINTHTLSKKTTRLSQLLKQEAGLIPRTED	ARHGEF37_S251	22.0879	22.3058	21.4018	22.8182	22.8912	23.0007	22.5807	22.161	22.376	22.5172	21.552	22.1237	11
1038	A1IGU5	Rho guanine nucleotide exchange factor 37	ARHGEF37	S	665	GQRGYVPSGFLARARSPVLWGWSLPS_____	ARHGEF37_S665	NA	NA	NA	NA	NA	NA	23.1683	22.171	21.3468	22.4787	22.1734	21.2287	9
10476	Q9NXL2-1	Rho guanine nucleotide exchange factor 38	ARHGEF38	T	34	LAFLRSRLYMLERRKTDTVVESSVSGDHSGT	ARHGEF38_T34	NA	NA	24.8153	23.096	NA	23.254	23.0531	22.3929	22.8998	24.1653	24.7025	23.3499	2
837	A0A2R8YF49	Rho guanine nucleotide exchange factor 5	ARHGEF5	S	1405	WLVKSGELTALEFSASPGLRRKLNTRPVHLH	ARHGEF5_S1405	22.1129	23.0554	22.5079	21.9316	21.4304	NA	23.3996	NA	NA	NA	NA	NA	10
835	A0A2R8YF49	Rho guanine nucleotide exchange factor 5	ARHGEF5	S	1125	QSQQRLESLSETPGPSSPRQPRKALVSSESY	ARHGEF5_S1125	25.5972	27.3921	25.347	26.1769	26.8047	NA	NA	26.2132	26.1838	25.4154	25.5361	27.7791	10
836	A0A2R8YF49	Rho guanine nucleotide exchange factor 5	ARHGEF5	S	1126	SQQRLESLSETPGPSSPRQPRKALVSSESYL	ARHGEF5_S1126	25.6893	25.4842	25.0354	24.4559	NA	24.2808	26.0243	24.4733	25.6365	26.076	25.8668	23.6589	9
5104	Q15052-2	Rho guanine nucleotide exchange factor 6	ARHGEF6	S	334	LFSNVLIMLSASPRMSGFIYQGKIPIAGTVV	ARHGEF6_S334	26.8169	28.0831	25.8951	28.3453	28.4374	27.7938	27.7715	28.8387	28.0815	26.6831	27.6376	28.1126	3
5103	Q15052-2	Rho guanine nucleotide exchange factor 6	ARHGEF6	S	530	SANFQQGHGSSTRKDSIPQVLLPEEEKLIIE	ARHGEF6_S530	NA	21.3056	NA	22.065	22.6979	21.9365	21.0408	20.5777	19.8584	NA	NA	21.9897	1
1179	B1ALK7	Rho guanine nucleotide exchange factor 7	ARHGEF7	S	340	LFPNVLLMLSASPRMSGFIYQGKLPTTGMTI	ARHGEF7_S340	26.8169	28.0831	25.8951	28.3453	28.4374	27.7938	27.7715	28.8387	28.0815	26.6831	27.6376	28.1126	3
1177	B1ALK7	Rho guanine nucleotide exchange factor 7	ARHGEF7	S	516	TMKKLLPKRKPERKPSDEEFASRKSTAALEE	ARHGEF7_S516	NA	NA	NA	23.9995	NA	23.0258	22.7844	23.5645	23.3555	22.5022	24.133	25.7192	3
1178	B1ALK7	Rho guanine nucleotide exchange factor 7	ARHGEF7	S	525	KPERKPSDEEFASRKSTAALEEDAQILKVIE;KTERKPSEEEYVIRKSTAALEEDAQILKVIE	ARHGEF7_S525	NA	21.7142	NA	23.1381	24.7108	22.5916	22.6085	23.4615	23.0226	NA	22.5593	24.5284	3
1176	B1ALK7	Rho guanine nucleotide exchange factor 7	ARHGEF7	S	619	AHSYRMGSTSRSRKESAPQVLLPEEEKIIVE	ARHGEF7_S619	NA	22.0698	NA	22.6852	22.7984	NA	NA	22.6064	22.2573	NA	21.6812	24.0799
953	A0A3F2YNW7	AT-rich interactive domain-containing protein 1B	ARID1B	S	1651	APSPASFQRSLENRMSPSKSPFLPSMKMQKV	ARID1B_S1651	24.6631	22.3652	25.7858	21.9903	NA	22.5096	NA	NA	21.1335	23.9923	NA	NA	4
954	A0A3F2YNW7	AT-rich interactive domain-containing protein 1B	ARID1B	S	1653	SPASFQRSLENRMSPSKSPFLPSMKMQKVMP	ARID1B_S1653	24.0082	22.2781	24.9079	NA	NA	NA	NA	NA	NA	23.2664	NA	NA	4
952	A0A3F2YNW7	AT-rich interactive domain-containing protein 1B	ARID1B	S	585	SPAWAAAQQRSHPAMSPGTPGPTMGRSQGSP	ARID1B_S585	24.4611	24.2028	25.0528	24.3753	23.7595	23.1335	24.197	22.9577	22.9014	NA	23.0689	23.2046	1
7413	Q99856	AT-rich interactive domain-containing protein 3A	ARID3A	S	77	LAAMRAAAAGLGHPASPGGSEDGPPGSEEED	ARID3A_S77	23.4164	23.3822	23.7614	23.3111	NA	23.8194	23.8413	23.6841	24.2041	24.081	23.5336	NA	9
7414	Q99856	AT-rich interactive domain-containing protein 3A	ARID3A	S	119	RGREGPGEEHFEDMASDEDMKPKWEEEEMEE	ARID3A_S119	NA	22.4292	NA	23.182	23.8882	22.4241	21.6242	21.5435	21.8215	NA	NA	25.1982	11
3763	P29374-3	AT-rich interactive domain-containing protein 4A	ARID4A	S	864	CVKEKKLKRKILGQSSPEKKIRIENGMEMTN	ARID4A_S864	25.4242	NA	25.173	24.3067	NA	NA	24.3262	24.0931	24.3883	25.0087	24.4423	23.1088	9
2160	H0Y7Y8	AT-rich interactive domain-containing protein 4B	ARID4B	S	178	NKVHADLVISKPVSKSPERLRKDIEVLSEDT	ARID4B_S178	22.8606	26.3612	21.63	25.0199	27.1827	25.2312	25.6104	26.2588	24.0169	21.9197	26.0613	26.77	3
2158	H0Y7Y8	AT-rich interactive domain-containing protein 4B	ARID4B	S	190	VSKSPERLRKDIEVLSEDTDYEEDEVTKKRK	ARID4B_S190	22.2843	23.1538	NA	NA	22.4503	22.8219	22.1164	22.7677	NA	NA	21.8619	22.5401
9445	H0Y7Y8	AT-rich interactive domain-containing protein 4B	ARID4B	T	193	SPERLRKDIEVLSEDTDYEEDEVTKKRKDVK	ARID4B_T193	22.2843	23.1538	NA	NA	22.4503	22.8219	22.1164	22.7677	NA	NA	21.8619	22.5401
5056	Q14865-2	AT-rich interactive domain-containing protein 5B	ARID5B	S	789	EDLDLVIAGKKARAVSPLDPSKEVSGKEKAS	ARID5B_S789	23.4323	22.9027	20.894	22.7685	23.0854	22.6374	22.8598	22.814	22.6399	21.3628	22.3674	23.3952	10
3856	P36405	ADP-ribosylation factor-like protein 3	ARL3	S	5	___________MGLLSILRKLKSAPDQEVRI	ARL3_S5	22.5552	21.185	23.3336	22.3398	22.1703	NA	21.1369	19.5633	19.9364	21.5149	18.7603	20.1176	1
410	F5GYV5	ADP-ribosylation factor-like protein 6-interacting protein 4	ARL6IP4	S	133	KEKAEAQQVEALPGPSLDQWHRSAGEEEDGP	ARL6IP4_S133	NA	NA	NA	NA	NA	NA	NA	NA	24.3182	NA	NA	NA
411	F5GYV5	ADP-ribosylation factor-like protein 6-interacting protein 4	ARL6IP4	S	140	QVEALPGPSLDQWHRSAGEEEDGPVLTDEQK	ARL6IP4_S140	28.8906	28.2527	29.1175	28.4112	28.5907	28.5813	28.2405	28.5572	28.6221	28.9359	28.2827	28.2784	4
8362	Q9UH62	Armadillo repeat-containing X-linked protein 3	ARMCX3	S	110	RARATRARRAVQKRASPNSDDTVLSPQELQK	ARMCX3_S110	23.7945	23.9142	23.4541	NA	23.6025	25.0809	24.2517	24.32	24.1233	24.5049	24.7505	24.4796	9
1070	A6NGV6	Aryl hydrocarbon receptor nuclear translocator	ARNT	S	77	CDDDQMSNDKERFARSDDEQSSADKERLARE	ARNT_S77	26.5808	27.6565	26.4846	28.0573	25.9119	27.821	28.4511	26.9723	28.2706	NA	28.5346	26.8892	8
9415	F8WCF6	Actin-related protein 2/3 complex subunit 4	ARPC4	T	4	____________MTATLRPYLSAVRATLQAA	ARPC4_T4	23.096	NA	22.383	21.1515	20.8348	NA	22.3899	21.4309	21.0535	21.9158	21.3852	21.8159	4
7424	Q9BPX5	Actin-related protein 2/3 complex subunit 5-like protein	ARPC5L	S	64	RQGDMLRAFHAALRNSPVNTKNQAVKERAQG	ARPC5L_S64	27.9522	27.0935	NA	26.9631	25.5587	27.3659	25.7487	26.4728	27.2001	26.8762	27.8124	25.1845	6
4055	P49407-2	Beta-arrestin-1	ARRB1	S	404	KGMKDDKEEEEDGTGSPQLNNR_________	ARRB1_S404	28.4703	28.0765	28.3726	28.433	28.2042	28.8144	28.7685	28.8128	28.2269	28.4063	28.5745	28.2288	8
1363	C9JJX6	Armadillo repeat protein deleted in velo-cardio-facial syndrome	ARVCF	S	204	ERFQAEPYGLEDDTRSLAADDEGGPELEPDY	ARVCF_S204	24.5815	22.2593	25.1196	NA	NA	21.9292	NA	NA	23.2718	23.5545	24.1349	NA	5
1364	C9JJX6	Armadillo repeat protein deleted in velo-cardio-facial syndrome	ARVCF	S	846	GYSTVDRRERRPRGASSAGEASEKEPLKLDP	ARVCF_S846	24.1259	23.3528	23.4083	25.5803	24.5144	25.4327	25.9327	25.351	25.8564	25.8034	25.9321	25.2442	3
1362	C9JJX6	Armadillo repeat protein deleted in velo-cardio-facial syndrome	ARVCF	S	140	GFPEGPEPRDSPSYGSLSRGLGMRPPRAGPL	ARVCF_S140	24.141	23.7545	24.9379	23.4661	22.4279	23.7701	23.5065	23.9673	23.9526	24.3867	23.7254	23.5209	4
9303	C9JJX6	Armadillo repeat protein deleted in velo-cardio-facial syndrome	ARVCF	T	202	LPERFQAEPYGLEDDTRSLAADDEGGPELEP	ARVCF_T202	NA	23.7129	NA	NA	NA	NA	NA	24.0604	23.6753	21.3742	22.5834	23.4152	7
9302	C9JJX6	Armadillo repeat protein deleted in velo-cardio-facial syndrome	ARVCF	T	573	KAKGKKDGEMDRNFDTLDLPKRTEAAKGFEL	ARVCF_T573	NA	20.9543	NA	NA	NA	NA	22.0992	21.2083	19.0349	NA	NA	21.9226	2
8504	Q9ULH1	Arf-GAP with SH3 domain, ANK repeat and PH domain-containing protein 1	ASAP1	S	839	KKRPPPPPPGHKRTLSDPPSPLPHGPPNKGA	ASAP1_S839	25.3119	22.9461	24.5199	24.4926	23.851	24.6725	24.1551	24.2446	24.7301	24.4646	24.0914	24.1144	1
8505	Q9ULH1	Arf-GAP with SH3 domain, ANK repeat and PH domain-containing protein 1	ASAP1	S	843	PPPPPGHKRTLSDPPSPLPHGPPNKGAVPWG	ASAP1_S843	23.2087	22.9461	22.5108	24.0678	23.1555	24.1392	23.5619	23.6712	24.164	23.7781	23.5678	23.4218	3
8503	Q9ULH1	Arf-GAP with SH3 domain, ANK repeat and PH domain-containing protein 1	ASAP1	S	1027	QQPSEVTLKSHPLDLSPNVQSRDAIQKQASE	ASAP1_S1027	NA	23.6922	NA	NA	NA	24.136	23.4477	24.0406	24.674	24.7843	23.7396	23.3901	7
8502	Q9ULH1	Arf-GAP with SH3 domain, ANK repeat and PH domain-containing protein 1	ASAP1	S	10	______MRSSASRLSSFSSRDSLWNRMPDQI	ASAP1_S10	23.2946	22.2941	23.7921	23.9777	22.4379	23.8018	23.8059	23.5463	24.8712	23.9007	24.2184	22.6409	3
2764	O43150	Arf-GAP with SH3 domain, ANK repeat and PH domain-containing protein 2	ASAP2	S	701	HVEYEWRLLHEDLDESDDDMDEKLQPSPNRR	ASAP2_S701	24.6012	26.1183	22.9551	25.8461	26.5338	24.9052	25.377	26.3709	25.7065	23.3092	25.1181	26.8782	3
2765	O43150	Arf-GAP with SH3 domain, ANK repeat and PH domain-containing protein 2	ASAP2	S	822	TNSVSVDGGSRQRSSSDPPAVHPPLPPLRVT	ASAP2_S822	NA	21.6638	NA	21.2821	24.2836	NA	21.8213	NA	NA	NA	NA	23.3974
6783	Q8TDY4-3	Arf-GAP with SH3 domain, ANK repeat and PH domain-containing protein 3	ASAP3	S	853	RFSSESTRSYRRGARSPEDGPSARQPLPRRN	ASAP3_S853	24.2257	25.1805	NA	27.5259	NA	26.7347	26.6971	25.7742	26.9735	26.1865	27.7278	27.1353	3
8769	Q9Y294	Histone chaperone ASF1A	ASF1A	S	166	INWEDNTEKLEDAESSNPNLQSLLSTDALPS	ASF1A_S166	22.4309	20.3383	NA	NA	NA	21.474	NA	NA	NA	23.5635	24.1829	24.3256	2
1953	F5H8F7	Set1/Ash2 histone methyltransferase complex subunit ASH2	ASH2L	S	484	ADVLYHVETEVDGRRSPPWEP__________	ASH2L_S484	NA	NA	NA	NA	23.4037	22.3259	NA	22.2998	22.108	22.3656	NA	22.9881
3210	O95671-2	N-acetylserotonin O-methyltransferase-like protein	ASMTL	S	223	VKHDSIPAADTFEDLSDVEGGGSEPTQRDAG	ASMTL_S223	26.4434	25.9833	26.9707	26.4227	25.5548	26.4659	26.5435	25.8472	26.7128	26.7608	25.9873	23.4889	10
6496	Q8IZT6-2	Abnormal spindle-like microcephaly-associated protein	ASPM	S	425	TCKVPLSNENSQVPQSPEDWRKSEVSPRIPE	ASPM_S425	NA	NA	NA	NA	23.843	NA	NA	NA	NA	NA	21.1001	24.6824
7613	Q9BZE9	Tether containing UBX domain for GLUT4	ASPSCR1	S	500	AADVLVARYMSRAAGSPSPLPAPDPAPKSEP	ASPSCR1_S500	23.5007	24.8487	22.2912	25.5315	26.5925	NA	25.1666	25.8635	24.3499	NA	25.3216	26.6896	3
7614	Q9BZE9	Tether containing UBX domain for GLUT4	ASPSCR1	S	502	DVLVARYMSRAAGSPSPLPAPDPAPKSEPAA	ASPSCR1_S502	NA	NA	NA	23.3989	25.3588	24.2073	23.2874	23.6621	23.1299	22.576	23.8757	25.5251	3
6069	Q76L83	Putative Polycomb group protein ASXL2	ASXL2	S	714	QGPGEGGEGQTARGGSPGSDRVSETGKGPTL	ASXL2_S714	24.1604	25.6087	NA	25.9996	25.3706	25.6577	26.136	26.0583	26.2669	24.9009	26.0045	25.7509	3
6071	Q76L83	Putative Polycomb group protein ASXL2	ASXL2	S	637	PVSRISPMPFHPSQVSPRARFPVSITSPNRT	ASXL2_S637	21.9507	20.9599	23.2529	23.055	22.7333	23.8359	23.0662	22.7637	23.6926	24.4954	23.5299	23.6831	3
6073	Q76L83	Putative Polycomb group protein ASXL2	ASXL2	S	571	ATLVDQSPESLKRKSSLTQEEAPVSWEKRPR	ASXL2_S571	23.2438	21.9414	22.3117	23.6924	23.014	23.7395	23.2789	22.6885	23.0943	23.4434	22.4771	22.5989	8
6074	Q76L83	Putative Polycomb group protein ASXL2	ASXL2	S	1319	QPLLLPPLQTPKLYGSPTQIGPSYRGMINVS	ASXL2_S1319	24.5352	22.6228	22.1809	23.4687	22.8983	23.2387	24.1479	22.8506	23.7592	24.5286	24.2209	22.5328	7
6608	Q8NBU5	ATPase family AAA domain-containing protein 1	ATAD1	S	322	ALLCVREYVNSTSEESHDEDEIRPVQQQDLH	ATAD1_S322	27.3368	27.8891	26.2069	26.865	28.0898	28.0815	27.3158	28.0183	27.3568	27.645	28.3915	28.2265	11
10252	Q8NBU5	ATPase family AAA domain-containing protein 1	ATAD1	T	318	CRDAALLCVREYVNSTSEESHDEDEIRPVQQ	ATAD1_T318	22.2087	NA	NA	23.7507	23.1775	23.5	22.5832	24.0554	24.0237	23.314	24.5731	24.0246	3
6607	Q8NBU5	ATPase family AAA domain-containing protein 1	ATAD1	S	319	RDAALLCVREYVNSTSEESHDEDEIRPVQQQ	ATAD1_S319	NA	23.3241	NA	NA	23.5879	23.2343	23.6644	23.2613	22.5741	22.5639	23.6601	23.5192	3
5504	Q5SQI0-7	Alpha-tubulin N-acetyltransferase 1	ATAT1	S	253	TPPAHPPPRSSSLGNSPERGPLRPFVPEQEL	ATAT1_S253	24.2165	25.0238	21.8018	24.3176	NA	21.3044	22.818	24.3753	23.7956	23.6739	23.3136	23.4172	9
5502	Q5SQI0-7	Alpha-tubulin N-acetyltransferase 1	ATAT1	S	292	PHPTARLLLAADPGGSPAQRRRTR_______	ATAT1_S292	24.1277	23.5549	24.4465	NA	22.068	22.6608	22.5338	22.7871	22.4874	22.322	20.4382	19.8604	4
1269	E9PEK8	Cyclic AMP-dependent transcription factor ATF-2	ATF2	S	112	KKASEDDIKKMPLDLSPLATPIIRSKIEEPS	ATF2_S112	23.3138	23.0276	NA	21.9226	NA	20.8394	NA	23.8112	24.019	23.0589	24.2471	23.7832	9
9286	E9PEK8	Cyclic AMP-dependent transcription factor ATF-2	ATF2	T	69	KFGPARNDSVIVADQTPTPTRFLKNCEEVGL	ATF2_T69	22.4292	23.0785	NA	24.3187	NA	24.5746	24.0727	24.1777	24.5126	23.961	24.3071	22.2034	3
9287	E9PEK8	Cyclic AMP-dependent transcription factor ATF-2	ATF2	T	71	GPARNDSVIVADQTPTPTRFLKNCEEVGLFN	ATF2_T71	22.4292	23.0785	NA	24.3187	NA	24.5746	24.0727	24.1777	24.5126	23.961	24.3071	22.2034	3
9123	A0A0A0MRJ2	Cyclic AMP-dependent transcription factor ATF-3	ATF3	T	134	NLHRPTCIVRAQNGRTPEDERNLFIQQIKEG	ATF3_T134	23.96	23.1402	23.1544	25.3681	24.0639	25.5094	25.2014	25.3052	24.2161	24.7163	24.9504	24.0691	3
9699	P17544-4	Cyclic AMP-dependent transcription factor ATF-7	ATF7	T	53	GPARTDSVIIADQTPTPTRFLKNCEEVGLFN	ATF7_T53	24.58	21.0647	24.7366	21.9649	NA	26.1689	25.6621	18.4905	24.305	26.2815	25.2759	NA	9
9698	P17544-4	Cyclic AMP-dependent transcription factor ATF-7	ATF7	T	51	KFGPARTDSVIIADQTPTPTRFLKNCEEVGL	ATF7_T51	24.0506	23.0604	22.7718	23.4148	24.4034	26.1689	25.6621	23.0588	24.305	26.2815	25.2759	23.7508	2
9701	P17544-4	Cyclic AMP-dependent transcription factor ATF-7	ATF7	T	101	EKKAAAGPLDMSLPSTPDIKIKEEEPVEVDS	ATF7_T101	NA	22.5081	NA	22.6301	22.5485	NA	22.8954	22.8985	NA	NA	21.6713	22.8915
3574	P17544-4	Cyclic AMP-dependent transcription factor ATF-7	ATF7	S	247	QGYLESPKESSEPTGSPAPVIQHSSATAPSN	ATF7_S247	NA	22.2767	NA	NA	23.2695	NA	NA	22.1526	NA	NA	NA	22.1762
5962	Q6VMQ6-2	Activating transcription factor 7-interacting protein 1	ATF7IP	S	477	ETNPDLEEKMESSFGSPSKQESSESLPKEAF	ATF7IP_S477	22.9438	24.4005	22.8353	22.3098	24.9985	22.9885	NA	22.7547	22.6513	NA	NA	23.5268	10
1631	E7EVC7	Autophagy-related protein 16-1	ATG16L1	S	2	______________MSSGLRAADFPRWKRHI	ATG16L1_S2	22.7016	NA	23.9207	NA	NA	NA	NA	NA	NA	22.7449	20.2959	NA
7050	Q96BY7	Autophagy-related protein 2 homolog B	ATG2B	S	497	HPTPLQKTSLPSRSVSVDESRPELIFRLAVG	ATG2B_S497	24.2777	25.259	NA	25.9873	27.0763	27.2778	26.1555	26.2035	26.2534	25.5455	26.2494	26.5287	3
7051	Q96BY7	Autophagy-related protein 2 homolog B	ATG2B	S	1579	DFGIVPPTSPAKSYISPHSSPSHTPTRHGRN	ATG2B_S1579	25.0535	25.7935	24.0173	24.9728	24.3694	24.946	23.7977	24.5987	24.4031	23.5508	24.3431	23.8701	1
8878	Q9Y4P1	Cysteine protease ATG4B	ATG4B	S	383	SLDSSDVERLERFFDSEDEDFEILSL_____	ATG4B_S383	25.7415	28.2566	26.0302	29.152	29.126	27.0832	27.3241	29.4491	28.9335	26.6095	29.1746	30.0164	3
2494	K7EQ67	Cysteine protease ATG4D	ATG4D	S	92	LRLPRTGRLLRAKRPSSEDFVFL________	ATG4D_S92	22.2342	22.4418	22.989	22.5357	20.1197	NA	22.7357	21.2378	NA	23.0856	21.6377	21.5452	4
6123	Q7Z3C6	Autophagy-related protein 9A	ATG9A	S	828	GQSASRHPEPVPEEGSEDELPPQVHKV____	ATG9A_S828	26.0956	25.5963	25.6606	25.8011	24.4806	26.2109	26.6188	25.2251	25.6214	26.6314	25.8895	24.7864	6
6125	Q7Z3C6	Autophagy-related protein 9A	ATG9A	S	735	QAQAEPERHVWHRRESDESGESAPDEGGEGA	ATG9A_S735	NA	23.39	NA	23.217	24.12	23.3127	22.5525	23.9554	23.8823	NA	23.0352	23.6297	3
6124	Q7Z3C6	Autophagy-related protein 9A	ATG9A	S	18	QFDTEYQRLEASYSDSPPGEEDLLVHVAEGS	ATG9A_S18	NA	21.9281	NA	NA	NA	NA	NA	NA	NA	NA	NA	23.5281
5797	Q6DD88	Atlastin-3	ATL3	S	3	_____________MLSPQRVAAAASRGADDA	ATL3_S3	24.9103	22.3849	25.585	23.654	21.2217	24.5798	24.9207	22.2472	22.5972	25.28	22.867	NA	4
9955	Q13315	Serine-protein kinase ATM	ATM	T	1885	FTSCLRHFSQTSRSTTPANLDSESEHFFRCC	ATM_T1885	NA	21.8719	NA	NA	23.8574	NA	NA	22.3721	NA	NA	NA	23.4558
4819	Q13315	Serine-protein kinase ATM	ATM	S	1981	SMDDQEKRSLAFEEGSQSTTISSLSEKSKEE	ATM_S1981	24.4957	24.2337	23.4897	NA	22.67	23.6481	23.6828	23.2907	23.3835	23.1404	23.3363	22.4732	4
8280	Q9P241	Probable phospholipid-transporting ATPase VD	ATP10D	S	613	VVSAPNQPRQKIRHPSLGGLPIKSLEEIKSL	ATP10D_S613	NA	NA	NA	NA	NA	NA	23.1881	NA	NA	NA	NA	NA
2162	H0Y854	Phospholipid-transporting ATPase	ATP11B	S	76	MAPLQKAKVIRLIKISPEKPITLAVGDGAND	ATP11B_S76	NA	NA	23.9429	NA	NA	NA	NA	NA	NA	NA	NA	NA
2285	H7C113	Phospholipid-transporting ATPase IG	ATP11C	S	159	LSARPSVRPLLLRTFSDESNVL_________	ATP11C_S159	22.0507	21.1424	20.11	21.1677	NA	20.5728	NA	NA	NA	21.2506	21.0494	20.8046	6
828	A0A2R8YDN7	Probable cation-transporting ATPase 13A3	ATP13A3	S	790	SAIDPEAIPVKLVHDSLEDLQMTRYHFAMNG	ATP13A3_S790	25.2359	26.2726	23.7715	25.6908	26.7478	25.7731	25.6684	26.6934	26.1309	23.2678	26.2767	27.0632	7
3555	P16615-5	Sarcoplasmic/endoplasmic reticulum calcium ATPase 2	ATP2A2	S	663	TSKAFTGREFDELNPSAQRDACLNARCFARV	ATP2A2_S663	26.4251	27.0898	25.2975	26.8687	27.6819	26.639	26.7547	27.1949	26.7575	26.0102	26.5142	27.8846	10
9707	P20020-6	Plasma membrane calcium-transporting ATPase 1	ATP2B1	T	1129	FRIEDSEPHIPLIDDTDAEDDAPTKRNSSPP	ATP2B1_T1129	NA	NA	NA	NA	25.3391	NA	NA	NA	NA	NA	NA	NA
3643	P20020-6	Plasma membrane calcium-transporting ATPase 1	ATP2B1	S	1119	SIHNFMTHPEFRIEDSEPHIPLIDDTDAEDD	ATP2B1_S1119	NA	NA	NA	25.0519	26.2673	24.2333	24.6783	25.0797	NA	NA	24.2843	26.0161	3
9718	P23634-7	Plasma membrane calcium-transporting ATPase 4	ATP2B4	T	1133	FMTHPEFAIEEELPRTPLLDEEEEENPDKAS	ATP2B4_T1133	NA	24.7089	NA	22.754	NA	21.2635	NA	23.855	22.4794	24.6765	23.9487	25.3392	2
9653	P06576	ATP synthase subunit beta, mitochondrial	ATP5B	T	50	AAPTAVHPVRDYAAQTSPSPKAGAATGRIVA	ATP5B_T50	NA	NA	NA	22.248	NA	NA	21.4293	NA	21.196	NA	NA	NA
8158	Q9NW81	ATP synthase subunit s-like protein	ATP5SL	S	253	EGLKSGPEEQPRDTASPVPA___________	ATP5SL_S253	25.1138	25.1732	24.071	25.1864	23.6384	25.2604	NA	24.7308	24.6916	25.3174	24.3588	24.8936	6
4897	Q13535-2	Serine/threonine-protein kinase ATR	ATR	S	435	LSSNSDGISPKRRRLSSSLNPSKRAPKQTED	ATR_S435	23.6738	21.4101	24.9872	26.4305	25.1755	26.4982	26.5667	26.0512	26.6798	26.1384	26.5197	26.0635	3
564	A0A0U1RQJ8	ATR-interacting protein	ATRIP	S	37	SERANKLAAPSVSHVSPRKNPSVVIKPEACS	ATRIP_S37	25.0494	26.1174	24.5838	25.824	25.7027	25.6063	26.1811	25.9928	25.8253	25.5933	25.7753	25.9596	3
565	A0A0U1RQJ8	ATR-interacting protein	ATRIP	S	331	DSAAGEGNRSLVHRLSDGDMTSALRGVADDQ	ATRIP_S331	NA	NA	NA	24.4258	24.2131	23.8476	24.8204	24.4781	23.7859	24.0462	23.1103	23.4926	3
3965	P46100-2	Transcriptional regulator ATRX	ATRX	S	394	TKELYVKLTPVSLSNSPIKGADCQEVPQDKD	ATRX_S394	24.8329	25.7725	22.8997	25.0679	26.1988	24.8386	24.8928	25.7527	24.8268	24.0819	24.9126	26.9362	6
3963	P46100-2	Transcriptional regulator ATRX	ATRX	S	857	SKKIRDKTSKKKDELSDYAEKSTGKGDSCDS	ATRX_S857	26.0274	26.9928	22.6747	26.6417	25.1965	26.5059	26.3219	25.5685	26.6554	24.2037	27.2073	26.2811	3
3968	P46100-2	Transcriptional regulator ATRX	ATRX	S	112	DSEKSNKVYEHTSRFSPKKTSSNCNGEEKKL	ATRX_S112	NA	NA	NA	NA	NA	NA	NA	NA	NA	NA	NA	25.5655
3961	P46100-2	Transcriptional regulator ATRX	ATRX	S	1144	KPRYRHRLLRHKLTVSDGESGEEKKTKPKEH	ATRX_S1144	25.9265	26.8727	NA	25.9784	25.3467	26.1061	25.1742	26.0724	26.1969	25.3631	26.7052	25.3652	10
3962	P46100-2	Transcriptional regulator ATRX	ATRX	S	1148	RHRLLRHKLTVSDGESGEEKKTKPKEHKEVK	ATRX_S1148	25.9265	26.8727	NA	25.9784	25.3467	26.1061	25.1742	26.0724	26.1969	25.3631	26.7052	25.3652	10
3964	P46100-2	Transcriptional regulator ATRX	ATRX	S	390	TAKVTKELYVKLTPVSLSNSPIKGADCQEVP	ATRX_S390	NA	NA	NA	NA	22.4761	NA	NA	21.7524	NA	NA	NA	22.2265
3966	P46100-2	Transcriptional regulator ATRX	ATRX	S	525	NKLPKSKQSETVDQNSDSDEMLAILKEVSRM	ATRX_S525	NA	21.0723	NA	21.1896	20.9485	NA	NA	20.3424	NA	19.3397	18.4169	21.2143	1
3967	P46100-2	Transcriptional regulator ATRX	ATRX	S	527	LPKSKQSETVDQNSDSDEMLAILKEVSRMSH	ATRX_S527	NA	21.0723	NA	21.1896	20.9485	NA	NA	20.3424	NA	19.3397	18.4169	21.2143	10
9825	P54253	Ataxin-1	ATXN1	T	401	PNSNTPAADLEVQQATHREASPSTLNDKSGL	ATXN1_T401	23.7311	22.711	NA	22.7467	NA	23.4006	NA	NA	21.7488	NA	23.5769	NA
4227	P54253	Ataxin-1	ATXN1	S	775	KIEPSKPAATRKRRWSAPESRKLEKSEDEPP	ATXN1_S775	25.2131	26.2732	26.941	21.403	22.6617	26.3735	NA	25.6219	NA	26.8726	26.6483	27.1759	5
4224	P54253	Ataxin-1	ATXN1	S	88	QGIGLHKALSTGLDYSPPSAPRSVPVATTLP	ATXN1_S88	25.2602	24.2947	25.502	24.7266	24.1626	24.8021	24.7154	24.2712	24.0342	24.9692	24.6089	23.9991	4
4225	P54253	Ataxin-1	ATXN1	S	238	QQQHLSRAPGLITPGSPPPAQQNQYVHISSS	ATXN1_S238	23.1382	24.5728	23.3761	24.4572	24.3149	23.5302	23.5882	23.3661	23.2855	22.8694	23.4739	23.517	11
3438	P0C7T5	Ataxin-1-like	ATXN1L	S	206	APSPAHSFNKAPSATSPSGQLPHHSSTQPLD	ATXN1L_S206	NA	23.2458	NA	23.1109	24.0795	NA	22.5095	22.6036	22.0817	NA	NA	24.5953	10
9668	P0C7T5	Ataxin-1-like	ATXN1L	T	330	SQTPRVEVAAPAHRGTPDTDLEVQRVVGALA	ATXN1L_T330	23.4084	25.3633	22.4965	23.9159	23.8973	23.2515	23.1737	23.4223	22.7566	22.5594	23.2001	24.003	1
9667	P0C7T5	Ataxin-1-like	ATXN1L	T	456	SLDVQARATFPDKEPTPPPITSSHLPSHFMK	ATXN1L_T456	24.9706	24.2681	25.6988	24.1931	23.5215	24.0876	24.7458	23.6001	23.4223	25.572	23.9094	22.9544	4
749	H0YH87	Ataxin-2	ATXN2	S	353	QRNREVISWGSGRQNSPRMGQPGSGSMPSRS	ATXN2_S353	24.4473	22.5804	24.7473	NA	NA	22.7977	22.207	NA	22.9538	23.0966	NA	NA	4
751	H0YH87	Ataxin-2	ATXN2	S	524	SGGTWSSVVSGVPRLSPKTHRPRSPRQNSIG	ATXN2_S524	24.1773	22.5958	23.8455	23.715	NA	NA	NA	19.4263	NA	21.4998	NA	NA	4
9206	H0YH87	Ataxin-2	ATXN2	T	611	QNSPAGNKENIKPNETSPSFSKAENKGISPV	ATXN2_T611	NA	24.4503	NA	NA	NA	25.9013	NA	NA	NA	NA	25.2659	NA
746	H0YH87	Ataxin-2	ATXN2	S	612	NSPAGNKENIKPNETSPSFSKAENKGISPVV	ATXN2_S612	23.7277	26.5379	22.4115	25.8941	26.1542	25.5194	NA	26.4464	25.3866	24.2922	25.0492	26.7096	3
752	H0YH87	Ataxin-2	ATXN2	S	306	SAQYKARVALENDDRSEEEKYTAVQRNSSER	ATXN2_S306	25.2932	24.6881	26.0907	24.7045	23.7213	24.6789	24.2619	24.5799	24.9452	25.3201	24.503	24.5932	4
748	H0YH87	Ataxin-2	ATXN2	S	464	STMPKRMSSEGPPRMSPKAQRHPRNHRVSAG	ATXN2_S464	26.1199	25.8232	26.1762	24.7793	22.2797	24.3088	25.0653	24.2639	24.3383	25.8271	NA	24.1165	4
750	H0YH87	Ataxin-2	ATXN2	S	507	HNPPSEAATPPVARTSPSGGTWSSVVSGVPR	ATXN2_S507	NA	NA	NA	22.1734	24.844	23.3996	23.4525	22.0824	NA	22.7114	23.167	23.5407	11
10288	Q8WWM7	Ataxin-2-like protein	ATXN2L	T	683	PTKPLLSVNKSTSTPTSPGPRTHSTPSIPVL	ATXN2L_T683	NA	NA	NA	NA	NA	NA	NA	23.9537	NA	NA	NA	NA
6859	Q8WWM7	Ataxin-2-like protein	ATXN2L	S	684	TKPLLSVNKSTSTPTSPGPRTHSTPSIPVLT	ATXN2L_S684	27.2561	28.4201	21.8576	23.966	28.1723	22.9489	28.7137	NA	28.9931	NA	28.3441	29.0501	9
6866	Q8WWM7	Ataxin-2-like protein	ATXN2L	S	449	SVPPPPAVGRMYPPRSPKSAAPAPISASCPE	ATXN2L_S449	28.1444	27.8032	26.8483	28.2139	26.2415	28.5907	28.9686	28.4233	28.3563	28.5923	26.8096	27.876	8
2254	H3BSK9	Ataxin-2-like protein	ATXN2L	S	339	EEKHSAVQRQGSGRESPSLASREGKYIPLPQ	ATXN2L_S339	30.1283	30.0497	30.3935	29.1404	27.9621	29.3535	30.0368	28.6181	29.1102	29.7546	29.5423	27.2632	4
6863	Q8WWM7	Ataxin-2-like protein	ATXN2L	S	559	ELRKFGAQFKLQPSSSPENSLDPFPPRILKE	ATXN2L_S559	26.7912	27.1712	26.1367	27.4346	26.7971	27.2229	27.1858	27.1373	26.7495	26.474	26.8328	26.8541	8
6864	Q8WWM7	Ataxin-2-like protein	ATXN2L	S	409	PGSEARGINGGPSRMSPKAQRPLRGAKTLSS	ATXN2L_S409	28.2077	28.0675	29.1521	26.8724	25.7893	27.8912	28.4479	25.8948	27.7574	28.3655	28.4632	26.7353	9
6865	Q8WWM7	Ataxin-2-like protein	ATXN2L	S	111	IGSARGQSTGKGPPQSPVFEGVYNNSRMLHF	ATXN2L_S111	24.0198	25.1288	24.4777	25.96	26.5023	25.2058	25.3735	26.0483	22.9223	24.5372	24.9915	26.5065	3
6860	Q8WWM7	Ataxin-2-like protein	ATXN2L	S	594	KEKEVDGLLTSEPMGSPVSSKTESVSDKEDK	ATXN2L_S594	24.6101	24.6851	25.5176	25.3548	26.5484	24.0888	23.6725	23.9956	24.4388	NA	21.2125	26.2377	10
2253	H3BSK9	Ataxin-2-like protein	ATXN2L	S	335	GRTEEEKHSAVQRQGSGRESPSLASREGKYI	ATXN2L_S335	23.3501	23.4275	23.2976	25.0832	23.5747	24.4734	23.9221	24.1175	25.0532	NA	25.0182	25.0105	3
2251	H3BSK9	Ataxin-2-like protein	ATXN2L	S	306	QRELRAAQLAREIESSPQYRLRIAMENDDGR	ATXN2L_S306	25.9748	23.6022	25.539	25.5421	24.6159	24.6703	23.393	NA	25.0618	24.54	25.2871	24.7382	6
6868	Q8WWM7	Ataxin-2-like protein	ATXN2L	S	424	SPKAQRPLRGAKTLSSPSNRPSGETSVPPPP	ATXN2L_S424	26.9563	26.1848	27.2107	25.8853	25.846	25.6779	25.5291	24.712	25.7986	26.4014	24.9631	24.5216	4
6858	Q8WWM7	Ataxin-2-like protein	ATXN2L	S	680	EFNPTKPLLSVNKSTSTPTSPGPRTHSTPSI	ATXN2L_S680	23.3479	24.4035	21.8576	28.6761	23.1063	27.8746	22.9143	23.9537	22.691	NA	21.7786	22.6306	11
2481	K7EJK2	Ataxin-7-like protein 3	ATXN7L3	S	63	QALISRLQWDGSSDLSPSDSGSSKT______	ATXN7L3_S63	25.1789	24.5079	25.4763	24.5375	23.8635	24.3017	24.417	NA	24.8958	24.508	24.2408	24.4062	4
8942	Q9Y679	Ancient ubiquitous protein 1	AUP1	S	288	HPRLRPQSAQSSFPPSPGPSPDVQLATLAQR	AUP1_S288	20.6567	NA	20.4336	21.7879	NA	21.4231	24.3868	22.9818	22.4979	22.8134	23.6263	23.8523	7
18	A0A2R8Y568	Autism susceptibility gene 2 protein	AUTS2	S	468	GRAAGEEAKQLARVPSPYVRTPVVESARPNS	AUTS2_S468	24.4809	25.6194	24.2056	25.2388	25.0802	25.071	24.9958	25.11	25.0436	24.3967	24.7162	25.1384	8
17	A0A2R8Y568	Autism susceptibility gene 2 protein	AUTS2	S	725	SLITPGLPSMHYPRISPTAGNQNGLLNKTPP	AUTS2_S725	NA	NA	NA	NA	24.1473	NA	NA	NA	NA	NA	NA	24.2618
9090	A0A2R8Y568	Autism susceptibility gene 2 protein	AUTS2	T	765	LISTLGGRPVSPRRTTPLSAEIRERPPSHTL	AUTS2_T765	22.4802	24.8507	22.7615	24.165	23.8411	23.429	23.4848	22.7709	22.6117	22.6904	23.4195	23.5466	11
16	A0A2R8Y568	Autism susceptibility gene 2 protein	AUTS2	S	383	DKERESVEKRHSSHPSPAPVLPVNALGHTRS	AUTS2_S383	24.2495	24.2694	24.3069	23.6807	22.8534	23.878	24.5543	22.9548	22.9928	24.2173	23.0936	22.9224	1
2725	O15169-2	Axin-1	AXIN1	S	77	RRSDLDLGYEPEGSASPTPPYLKWAESLHSL	AXIN1_S77	24.8705	24.4733	24.3293	23.7201	24.2177	23.8112	24.9478	24.1847	23.9148	24.5405	24.3805	23.9107	9
7903	Q9H6S1	5-azacytidine-induced protein 2	AZI2	S	318	LPGDVKVLSEKAILQSWTDNERSIPNDGTCF	AZI2_S318	NA	NA	NA	22.9499	22.0741	23.0499	21.714	NA	21.6768	22.0314	22.576	22.1696	11
2421	M0QXG9	BRISC and BRCA1-A complex member 1	BABAM1	S	8	________MEVAEPSSPTEEEEEEEEHSAEP	BABAM1_S8	29.8443	28.6069	30.5468	29.7183	28.4972	29.9846	30.1219	30.2766	30.4884	30.3007	30.1943	29.8843	7
2422	M0QXG9	BRISC and BRCA1-A complex member 1	BABAM1	S	29	EEEEEHSAEPRPRTRSNPEGAEDRAVGAQAS	BABAM1_S29	27.869	27.4744	28.2283	26.7461	23.5922	28.0018	NA	NA	NA	28.635	NA	24.6437	1
9484	M0QXG9	BRISC and BRCA1-A complex member 1	BABAM1	T	10	______MEVAEPSSPTEEEEEEEEHSAEPRP	BABAM1_T10	25.6242	NA	NA	24.6216	24.7118	24.6692	25.2644	NA	25.1293	NA	24.5047	24.6282	3
2419	M0QXG9	BRISC and BRCA1-A complex member 1	BABAM1	S	49	AEDRAVGAQASVGSRSEGEGEAASADDGSLN	BABAM1_S49	23.1309	23.8035	23.4027	24.2675	24.4881	23.8891	23.398	NA	23.9939	23.2001	23.58	24.4723	11
2311	H7C4B6	Transcription regulator protein BACH1	BACH1	S	11	_____XPWLGIRISESPEPGQRTFTTLSSVN	BACH1_S11	26.3843	26.1574	26.1698	26.2554	25.212	26.1163	25.7468	25.4974	25.5823	26.1274	NA	23.1805	10
6992	Q92934	Bcl2-associated agonist of cell death	BAD	S	75	HHGGAGAVEIRSRHSSYPAGTEDDEGMGEEP	BAD_S75	23.2342	24.8163	23.7171	26.7649	27.4057	26.6245	26.6484	27.1714	26.8516	26.074	26.6088	27.4018	3
6994	Q92934	Bcl2-associated agonist of cell death	BAD	S	118	NLWAAQRYGRELRRMSDEFVDSFKKGLPRPK	BAD_S118	26.6043	26.4767	27.115	26.4534	26.784	27.4201	27.445	27.074	27.1788	27.5114	26.7837	26.761	3
6993	Q92934	Bcl2-associated agonist of cell death	BAD	S	71	TSSSHHGGAGAVEIRSRHSSYPAGTEDDEGM	BAD_S71	NA	NA	NA	23.9073	24.3267	NA	23.2885	23.1646	22.665	23.4194	23.1381	24.1557	3
6995	Q92934	Bcl2-associated agonist of cell death	BAD	S	99	EGMGEEPSPFRGRSRSAPPNLWAAQRYGREL	BAD_S99	23.9636	23.1084	24.7502	24.0096	23.318	24.0919	24.4971	24.2115	24.0138	24.7187	23.3917	24.0124	9
6991	Q92934	Bcl2-associated agonist of cell death	BAD	S	25	SEQEDSSSAERGLGPSPAGDGPSGSGKHHRQ	BAD_S25	NA	NA	NA	22.7147	23.6198	NA	NA	23.4137	NA	NA	NA	23.2005
3230	O95817	BAG family molecular chaperone regulator 3	BAG3	S	275	LRAASPFRSSVQGASSREGSPARSSTPLHSP	BAG3_S275	28.2918	28.9054	26.4821	27.8227	27.2715	27.2625	27.5766	26.9481	26.8964	NA	27.0266	27.2345	4
3231	O95817	BAG family molecular chaperone regulator 3	BAG3	S	279	SPFRSSVQGASSREGSPARSSTPLHSPSPIR	BAG3_S279	27.9156	28.7593	27.162	27.6295	26.7143	27.2795	26.9204	27.8537	27.4183	25.7997	27.0872	26.8104	4
3234	O95817	BAG family molecular chaperone regulator 3	BAG3	S	289	SSREGSPARSSTPLHSPSPIRVHTVVDRPQQ	BAG3_S289	22.3755	25.9149	21.8359	25.209	26.7017	23.9131	22.5381	25.4023	23.8635	22.9617	23.7612	26.3239	11
3228	O95817	BAG family molecular chaperone regulator 3	BAG3	S	264	KIQGDDWEPRPLRAASPFRSSVQGASSREGS	BAG3_S264	28.6371	29.0534	28.3455	27.6615	23.0351	28.7077	28.2929	28.6906	28.8817	28.5957	27.7826	25.862	4
9618	O95817	BAG family molecular chaperone regulator 3	BAG3	T	285	VQGASSREGSPARSSTPLHSPSPIRVHTVVD	BAG3_T285	22.3755	NA	21.8359	24.2843	25.9103	23.4586	22.5381	24.6606	23.5335	22.9617	22.9656	25.5166	3
9617	O95817	BAG family molecular chaperone regulator 3	BAG3	T	406	ATEERAAPSTAPAEATPPKPGEAEAPPKHPG	BAG3_T406	NA	23.8261	NA	23.8564	25.5703	23.1843	23.3631	23.8582	23.8587	22.6866	24.802	25.2959	3
3229	O95817	BAG family molecular chaperone regulator 3	BAG3	S	274	PLRAASPFRSSVQGASSREGSPARSSTPLHS	BAG3_S274	26.4956	28.2081	25.0147	26.3553	25.6225	26.704	25.3203	28.0338	NA	26.6188	21.9433	24.4662	1
3235	O95817	BAG family molecular chaperone regulator 3	BAG3	S	136	RFRTEAAAAAPQRSQSPLRGMPETTQPDKQC	BAG3_S136	26.6058	26.8136	24.8931	26.0436	22.3872	26.1607	26.4352	26.8284	26.5111	24.9882	26.4419	23.5068	10
3236	O95817	BAG family molecular chaperone regulator 3	BAG3	S	377	VEVKVPPAPVPCPPPSPGPSAVPSSPKSVAT	BAG3_S377	NA	NA	NA	NA	23.9559	NA	NA	22.9779	21.928	NA	NA	23.1309
3237	O95817	BAG family molecular chaperone regulator 3	BAG3	S	386	VPCPPPSPGPSAVPSSPKSVATEERAAPSTA	BAG3_S386	NA	NA	NA	NA	23.9559	NA	NA	22.9779	21.928	NA	NA	23.1309
6733	Q8TBE0-3	Bromo adjacent homology domain-containing 1 protein	BAHD1	S	184	KRPRLGDLGGGSRDLSPEPAPDEGPRRDGDP	BAHD1_S184	NA	NA	NA	NA	24.39	23.2904	24.025	23.8076	23.4449	NA	24.5746	NA	8
6734	Q8TBE0-3	Bromo adjacent homology domain-containing 1 protein	BAHD1	S	101	ADEADELPPDLPKPPSPAPSSEDPGLAQPRK	BAHD1_S101	23.9778	23.1887	25.0779	NA	23.3609	21.3309	23.4144	23.2538	22.9484	23.2986	23.6828	NA	9
8731	Q9UQB8-5	Brain-specific angiogenesis inhibitor 1-associated protein 2	BAIAP2	S	259	MQQVASNGATLPSALSASKSNLVISDPIPGA	BAIAP2_S259	NA	22.7686	NA	NA	NA	NA	NA	NA	22.4806	NA	NA	NA
10566	Q9UQB8-5	Brain-specific angiogenesis inhibitor 1-associated protein 2	BAIAP2	T	340	SPPQSQSKLSDSYSNTLPVRKSVTPKNSYAT	BAIAP2_T340	NA	NA	NA	23.2949	NA	NA	25.8753	20.6358	22.7231	24.258	NA	NA	3
8739	Q9UQB8-5	Brain-specific angiogenesis inhibitor 1-associated protein 2	BAIAP2	S	512	AFSQGLDDYGARSMSSADVEVARF_______	BAIAP2_S512	22.616	21.5697	23.3171	23.1907	22.787	23.627	23.0624	22.8875	23.1986	24.0718	23.8412	NA	2
8734	Q9UQB8-5	Brain-specific angiogenesis inhibitor 1-associated protein 2	BAIAP2	S	366	NSYATTENKTLPRSSSMAAGLERNGRMRVKA	BAIAP2_S366	28.1701	27.5049	27.6257	27.1251	25.9424	27.2553	27.9414	27.7229	27.9592	27.3037	28.1506	27.0612	9
10567	Q9UQB8-5	Brain-specific angiogenesis inhibitor 1-associated protein 2	BAIAP2	T	360	KSVTPKNSYATTENKTLPRSSSMAAGLERNG	BAIAP2_T360	22.1464	23.6835	22.8335	23.6749	24.4002	24.5234	25.4608	24.8183	25.8418	25.1354	25.7607	25.5821	7
8732	Q9UQB8-5	Brain-specific angiogenesis inhibitor 1-associated protein 2	BAIAP2	S	261	QVASNGATLPSALSASKSNLVISDPIPGAKP	BAIAP2_S261	25.233	25.9732	21.0678	26.0448	25.6212	25.4396	26.1002	26.0757	25.7083	NA	25.7958	25.5094	3
8736	Q9UQB8-5	Brain-specific angiogenesis inhibitor 1-associated protein 2	BAIAP2	S	2	______________MSLSRSEEMHRLTENVY	BAIAP2_S2	22.3883	24.3923	22.5182	24.9155	22.7038	23.6384	24.5302	24.6271	23.3809	23.0952	22.9543	24.9532	8
8737	Q9UQB8-5	Brain-specific angiogenesis inhibitor 1-associated protein 2	BAIAP2	S	509	AVPAFSQGLDDYGARSMSSADVEVARF____	BAIAP2_S509	22.5563	NA	NA	23.0167	22.671	NA	23.3768	23.7153	24.1119	NA	NA	24.6494	8
8733	Q9UQB8-5	Brain-specific angiogenesis inhibitor 1-associated protein 2	BAIAP2	S	311	TPIMNGVTGPDGEDYSPWADRKAAQPKSLSP	BAIAP2_S311	24.9898	24.3161	24.7731	23.346	23.1573	NA	23.2741	22.9974	21.4572	23.7283	21.9009	23.9046	4
8743	Q9UQB8-5	Brain-specific angiogenesis inhibitor 1-associated protein 2	BAIAP2	S	440	GWFPFSYTRVLDSDGSDRLHMSLQQGKSSST	BAIAP2_S440	23.313	22.9236	22.8156	24.7564	23.4284	23.3485	23.7987	24.6108	21.9359	24.5393	24.2569	23.3824	7
8735	Q9UQB8-5	Brain-specific angiogenesis inhibitor 1-associated protein 2	BAIAP2	S	325	YSPWADRKAAQPKSLSPPQSQSKLSDSYSNT	BAIAP2_S325	24.9867	23.9893	NA	24.5072	23.1451	24.3129	23.6038	23.4223	23.8795	NA	23.9835	23.1624	1
8738	Q9UQB8-5	Brain-specific angiogenesis inhibitor 1-associated protein 2	BAIAP2	S	511	PAFSQGLDDYGARSMSSADVEVARF______	BAIAP2_S511	22.8895	23.5894	24.3731	23.5251	22.5843	24.5265	23.9245	23.3811	23.49	23.9628	24.1396	23.0502	5
10499	Q9UHR4	Brain-specific angiogenesis inhibitor 1-associated protein 2-like protein 1	BAIAP2L1	T	257	MIEEIKTPASTPVSGTPQASPMIERSNVVRK	BAIAP2L1_T257	23.8255	23.3186	NA	28.8627	22.5994	27.988	24.5363	23.3423	24.3196	23.8178	29.7541	28.7018	11
8414	Q9UHR4	Brain-specific angiogenesis inhibitor 1-associated protein 2-like protein 1	BAIAP2L1	S	414	LLEENETEAVTVPTPSPTPVRSISTVNLSEN	BAIAP2L1_S414	26.1238	26.4529	24.4403	26.4599	26.1303	25.8171	25.2581	25.0399	25.4942	25.0073	25.6028	26.5298	1
10500	Q9UHR4	Brain-specific angiogenesis inhibitor 1-associated protein 2-like protein 1	BAIAP2L1	T	412	TKLLEENETEAVTVPTPSPTPVRSISTVNLS	BAIAP2L1_T412	NA	24.1006	24.6308	24.3528	24.4024	NA	NA	24.8261	NA	NA	23.7646	24.2778
8413	Q9UHR4	Brain-specific angiogenesis inhibitor 1-associated protein 2-like protein 1	BAIAP2L1	S	261	IKTPASTPVSGTPQASPMIERSNVVRKDYDT	BAIAP2L1_S261	23.8255	23.3186	24.4522	23.6957	22.5994	23.8515	24.5363	23.3423	24.3196	23.8178	23.9389	22.7184	9
9584	O75531	Barrier-to-autointegration factor	BANF1	T	3	_____________MTTSQKHRDFVAEPMGEK	BANF1_T3	25.7495	23.526	25.3449	26.3725	26.7196	26.9397	26.6004	NA	26.9383	25.6826	26.8616	27.0067	3
3037	O75531	Barrier-to-autointegration factor	BANF1	S	4	____________MTTSQKHRDFVAEPMGEKP	BANF1_S4	25.7495	26.5031	25.3449	26.6588	26.7196	26.9397	26.6004	28.0551	26.9383	25.6826	26.8616	27.0067	3
9583	O75531	Barrier-to-autointegration factor	BANF1	T	2	______________MTTSQKHRDFVAEPMGE	BANF1_T2	25.7495	26.5031	25.3449	26.3725	26.7196	26.9397	26.6004	28.004	26.9383	25.6826	26.8616	27.0067	3
2006	H0Y8E8	Ubiquitin carboxyl-terminal hydrolase	BAP1	S	98	SSPSIRPIQGSQGSSSPVEKEVVEATDSREK	BAP1_S98	21.3353	23.4956	NA	22.6597	23.4579	22.7997	21.7021	23.5739	NA	NA	22.5243	23.7585	11
9088	A0A024RCR6	Large proline-rich protein BAG6	BAT3	T	1074	EAVSRAAKAAGARPLTSPESLSRDLEAPEVQ	BAT3_T1074	21.6361	NA	NA	23.9637	NA	NA	NA	23.6719	23.0488	NA	NA	NA
10	A0A024RCR6	Large proline-rich protein BAG6	BAT3	S	1075	AVSRAAKAAGARPLTSPESLSRDLEAPEVQE	BAT3_S1075	25.8716	27.5902	27.0222	27.6478	28.3013	27.1262	27.7129	27.9468	27.9058	27.6404	27.5794	28.4923	3
14	A0A024RCR6	Large proline-rich protein BAG6	BAT3	S	967	QGAERASPEPQRENASPAPGTTAEEAMSRGP	BAT3_S967	25.5041	27.3434	24.3847	27.6635	27.7862	26.236	26.4902	27.4294	26.8804	25.7824	26.4179	28.0987	3
12	A0A024RCR6	Large proline-rich protein BAG6	BAT3	S	113	ASSGTGSASATHGGGSPPGTRGPGASVHDRN	BAT3_S113	22.9617	25.9842	NA	26.5708	26.1079	25.1044	25.6661	27.7909	25.7164	24.1451	26.6226	27.5598	3
13	A0A024RCR6	Large proline-rich protein BAG6	BAT3	S	958	PLPEEPMEVQGAERASPEPQRENASPAPGTT	BAT3_S958	NA	21.9898	NA	23.4757	24.977	NA	21.7448	22.4806	NA	NA	22.2369	24.9731
15	A0A024RCR6	Large proline-rich protein BAG6	BAT3	S	1111	LRSDIQKRLQEDPNYSPQRFPNAQRAFADDP	BAT3_S1111	24.1839	24.3592	24.7698	23.7477	23.3852	23.8814	23.2688	24.2408	24.5448	24.7644	24.5168	22.3076	9
10465	Q9NRL2-2	Bromodomain adjacent to zinc finger domain protein 1A	BAZ1A	T	699	ESKDTEQKELDQDMVTEDEDDPGSHKRGRRG	BAZ1A_T699	25.7294	26.7529	23.794	26.8821	27.2954	26.385	27.1842	27.5837	26.7971	26.4544	27.1472	28.0114	3
8087	Q9NRL2-2	Bromodomain adjacent to zinc finger domain protein 1A	BAZ1A	S	1381	SLQESESKRRCRKRQSPEPSPVTLGRRSSGR	BAZ1A_S1381	25.3881	26.9682	25.2652	26.6942	26.4759	26.7015	26.7153	26.6144	26.7113	27.0839	27.1878	26.9783	3
8419	Q9UIG0-2	Tyrosine-protein kinase BAZ1B	BAZ1B	S	1464	KRKKFPDRLAEDEGDSEPEAVGQSRGRRQKK	BAZ1B_S1464	25.1265	24.7013	25.2713	24.2122	23.325	24.6025	24.136	24.3191	24.5096	24.9511	25.0473	24.1738	5
8420	Q9UIG0-2	Tyrosine-protein kinase BAZ1B	BAZ1B	S	349	PKLWCHVHLKKSLSGSPLKVKNSKNSKSPEE	BAZ1B_S349	24.2592	23.6345	23.2939	22.6089	22.0585	22.5807	22.5865	22.6777	22.5381	22.456	22.8702	22.4409	4
1977	J3KPG5	Bromodomain adjacent to zinc finger domain protein 2A	BAZ2A	S	1740	EGDGRRRRVLLRGRESPAAGPRYSEEGLSPS	BAZ2A_S1740	NA	NA	27.3157	NA	NA	NA	NA	NA	NA	NA	NA	NA
1978	J3KPG5	Bromodomain adjacent to zinc finger domain protein 2A	BAZ2A	S	1753	RESPAAGPRYSEEGLSPSKRRRLSMRNHHSD	BAZ2A_S1753	NA	NA	25.0404	NA	NA	NA	NA	25.7576	NA	NA	NA	NA
1974	J3KPG5	Bromodomain adjacent to zinc finger domain protein 2A	BAZ2A	S	1367	LAPKRRAGDPGEMPQSPTGLGQPKRRGRPPS	BAZ2A_S1367	21.8137	NA	23.0606	23.3038	23.1334	23.8182	23.8669	23.5339	23.156	NA	23.9716	23.0767	3
1975	J3KPG5	Bromodomain adjacent to zinc finger domain protein 2A	BAZ2A	S	1021	ECLGRRRSSRIMEETSGMEEEEEEESIAAVP	BAZ2A_S1021	23.7831	22.705	24.0098	21.9029	21.4533	23.6092	22.4309	NA	22.072	24.1238	23.7552	22.2678	5
1349	C9JA69	HMG box transcription factor BBX	BBX	S	794	KTKITHLVRTADGRVSPAGGTLDDKPKEQLQ	BBX_S794	NA	NA	NA	NA	24.6532	NA	NA	NA	NA	NA	NA	NA
1346	C9JA69	HMG box transcription factor BBX	BBX	S	183	KKLWAFPSDSSRDLPSPKKAKTEEMPQLNFG	BBX_S183	25.0803	NA	25.4165	22.1687	NA	24.3193	24.94	21.9657	22.4308	26.2188	23.2055	NA	4
1348	C9JA69	HMG box transcription factor BBX	BBX	S	481	KSTPKKTCKKRQSSESDIESVIYTIEAVAKG	BBX_S481	20.6665	22.8509	NA	22.4732	21.1634	21.8153	NA	NA	21.9067	22.5919	NA	22.8625	3
1347	C9JA69	HMG box transcription factor BBX	BBX	S	479	NDKSTPKKTCKKRQSSESDIESVIYTIEAVA	BBX_S479	NA	NA	21.2875	NA	NA	21.6613	21.1078	23.9484	23.1321	NA	23.8163	21.7333	7
723	A0A2R8YFK2	Breast cancer anti-estrogen resistance protein 1	BCAR1	S	426	PPPAEREAPAEGKRLSASSTGSTRSSQSASS	BCAR1_S426	27.1282	28.1576	27.8604	26.9162	27.0993	28.1935	28.5011	27.2943	28.2184	27.9985	28.6612	26.813	9
10636	A0A2R8YFK2	Breast cancer anti-estrogen resistance protein 1	BCAR1	Y	385	YDVPPGLRRPGPGTLYDVPRERVLPPEVADG	BCAR1_Y385	NA	NA	NA	NA	23.025	NA	NA	19.6575	NA	NA	NA	21.7071
10635	A0A2R8YFK2	Breast cancer anti-estrogen resistance protein 1	BCAR1	Y	247	YDIPRHLLAPGPQDIYDVPPVRGLLPSQYGQ	BCAR1_Y247	NA	22.0597	NA	21.9537	21.5942	NA	NA	NA	NA	NA	NA	20.9192
3053	O75815	Breast cancer anti-estrogen resistance protein 3	BCAR3	S	290	EGSLTKGRPDVAKRLSLTMGGVQAREQNLPR	BCAR3_S290	26.9095	25.9352	27.3959	25.6832	25.5779	26.7448	26.0791	25.7027	26.2446	26.7905	25.4536	25.2903	4
3054	O75815	Breast cancer anti-estrogen resistance protein 3	BCAR3	S	370	VDTSPCPNSPVFRTGSEPALSPAVVRRVSSD	BCAR3_S370	24.241	25.6997	24.2192	24.5606	25.8636	24.3362	23.322	24.6866	23.6249	22.5518	23.3179	25.1802	1
3055	O75815	Breast cancer anti-estrogen resistance protein 3	BCAR3	S	375	CPNSPVFRTGSEPALSPAVVRRVSSDARAGE	BCAR3_S375	23.4282	23.8587	23.0077	23.5915	24.6581	23.5507	24.6918	NA	23.1134	21.9689	NA	24.5163	10
3052	O75815	Breast cancer anti-estrogen resistance protein 3	BCAR3	S	83	SHMGTLPHSKSPRQNSPVTQDGIQESPWQDR	BCAR3_S83	NA	NA	NA	22.8581	23.8373	NA	NA	21.3496	NA	NA	NA	23.2816
2503	K7ESE9	Breast carcinoma-amplified sequence 3	BCAS3	S	640	TEEGLRERLADAMAESPSRDVVGSGTELQRE	BCAS3_S640	24.8039	25.1889	24.2011	24.7366	25.9112	24.3931	25.5094	25.4503	24.4348	24.8971	24.769	25.9672	9
2502	K7ESE9	Breast carcinoma-amplified sequence 3	BCAS3	S	621	VCGSWPEGFGLRHMSSMEHTEEGLRERLADA	BCAS3_S621	22.262	24.8793	24.3424	26.2158	22.9583	24.4007	25.0698	25.3471	25.4523	27.1422	26.0177	25.646	7
7913	Q9H6U6-7	Breast carcinoma-amplified sequence 3	BCAS3	S	854	TEEGLRERLADAMAESPSRDVVGSGTDTALD	BCAS3_S854	25.2683	24.3555	24.1613	25.0324	22.2537	23.3517	25.8611	23.1739	23.7081	24.7275	23.9981	23.5107	4
2500	K7ESE9	Breast carcinoma-amplified sequence 3	BCAS3	S	594	PVSDRRGVSTVIDAASGTFDRSVTLLEVCGS	BCAS3_S594	NA	23.1223	23.6839	25.8046	25.5642	25.9165	25.6081	25.2259	25.9643	24.9526	25.2833	23.4396	3
7914	Q9H6U6-7	Breast carcinoma-amplified sequence 3	BCAS3	S	856	EGLRERLADAMAESPSRDVVGSGTDTALDVA	BCAS3_S856	NA	NA	NA	NA	NA	NA	NA	NA	NA	NA	NA	23.3942
6185	Q7Z5W3	Pre-miRNA 5'-monophosphate methyltransferase	BCDIN3D	S	288	IPESLIEKGKEKNRLSFQKQ___________	BCDIN3D_S288	24.1832	23.492	24.4904	24.6276	23.4409	24.7075	23.8553	23.8176	NA	24.9608	23.7166	24.0309	1
9396	F5H5P2	2-oxoisovalerate dehydrogenase subunit alpha, mitochondrial	BCKDHA	T	372	PFLIEAMTYRIGHHSTSDDSSAYRSVDEVNY	BCKDHA_T372	NA	NA	28.3084	29.1042	NA	NA	NA	NA	NA	NA	NA	NA
1924	F5H5P2	2-oxoisovalerate dehydrogenase subunit alpha, mitochondrial	BCKDHA	S	371	QPFLIEAMTYRIGHHSTSDDSSAYRSVDEVN	BCKDHA_S371	25.8062	27.6065	26.1467	27.1774	25.8489	25.7056	26.7213	25.6254	25.4482	23.9269	28.1697	27.6853	2
1926	F5H5P2	2-oxoisovalerate dehydrogenase subunit alpha, mitochondrial	BCKDHA	S	381	RIGHHSTSDDSSAYRSVDEVNYWDKQDHPIS	BCKDHA_S381	21.4402	23.043	NA	22.7923	23.0314	NA	NA	22.7815	NA	NA	NA	22.6541
2245	H3BTL2	[3-methyl-2-oxobutanoate dehydrogenase [lipoamide]] kinase, mitochondrial	BCKDK	S	31	PLRPLLGPALALRARSTSATDTHHVEMARER	BCKDK_S31	24.1632	26.1586	26.2241	26.359	25.1738	25.5886	25.7399	27.0872	26.2558	25.6768	28.415	26.8301
9453	H3BTL2	[3-methyl-2-oxobutanoate dehydrogenase [lipoamide]] kinase, mitochondrial	BCKDK	T	32	LRPLLGPALALRARSTSATDTHHVEMARERS	BCKDK_T32	28.3818	22.3072	30.1253	NA	NA	NA	NA	29.6089	NA	30.3483	31.4439	22.4687
33	A0A087WSV0	Bcl-2-like protein 12	BCL2L12	S	158	KLASDPALRSKLVRLSSDSFARLVELFCSRD	BCL2L12_S158	28.4629	29.0942	28.0811	27.6037	29.5908	27.7464	29.0121	28.9972	28.6751	28.4813	28.3885	29.2082	9
42	A0A087WTL4	Bcl-2-like protein 13	BCL2L13	S	420	SEKKPVPPSEGKSRLSPAGEMKPMPLSEGKS	BCL2L13_S420	22.5969	22.3944	NA	23.0752	NA	22.4117	24.3171	NA	22.2296	23.5358	22.9805	NA
40	A0A087WTL4	Bcl-2-like protein 13	BCL2L13	S	402	EKEINAREESLVEELSPASEKKPVPPSEGKS	BCL2L13_S402	NA	NA	NA	NA	23.3455	NA	NA	21.5146	NA	NA	NA	23.8406
39	A0A087WTL4	Bcl-2-like protein 13	BCL2L13	S	396	TETLLSEKEINAREESLVEELSPASEKKPVP	BCL2L13_S396	NA	NA	NA	NA	NA	NA	NA	22.4179	NA	NA	NA	22.7591
3662	P20749	B-cell lymphoma 3 protein	BCL3	S	41	PGAALPLRKRPLRAPSPEPAAPRGAAGLVVP	BCL3_S41	NA	24.3144	23.4223	NA	21.0305	24.7226	25.3176	23.2367	NA	24.9207	25.6556	NA
3897	P41182-2	B-cell lymphoma 6 protein	BCL6	S	404	NAKPEGPEQAELGRLSPRAYTAPPACQPPME	BCL6_S404	26.5026	26.787	25.0591	26.4363	26.158	26.4447	26.1171	25.7174	25.0707	25.7543	25.7825	25.9954	1
1876	F2Z3H6	B-cell CLL/lymphoma 7 protein family member B	BCL7B	S	133	SSTNSSPSPQQSESLSPAHTSDFRTDDSQPP	BCL7B_S133	NA	NA	NA	NA	23.4324	NA	NA	22.1677	NA	NA	NA	23.9531
2355	I3L1Q2	B-cell CLL/lymphoma 7 protein family member C	BCL7C	S	126	TEPSPGGTPQPSRPVSPAGPPEGVPEEAQPP	BCL7C_S126	21.1275	24.3978	NA	25.4644	24.4621	24.6591	23.8758	24.763	23.957	NA	24.8658	25.7808	3
2353	I3L1Q2	B-cell CLL/lymphoma 7 protein family member C	BCL7C	S	114	QSFHSEGSLQKGTEPSPGGTPQPSRPVSPAG	BCL7C_S114	NA	23.322	NA	23.8975	24.4621	NA	22.6817	23.9634	22.8589	NA	22.9856	24.4138	3
2582	O00512	B-cell CLL/lymphoma 9 protein	BCL9	S	687	GNNPIFPRIPVEGPLSPSRGDFPKGIPPQMG	BCL9_S687	27.5334	27.4549	27.1458	27.4005	27.2114	27.68	27.5655	27.1437	27.3094	27.3088	27.025	26.9944	10
2584	O00512	B-cell CLL/lymphoma 9 protein	BCL9	S	917	AASIKSPPVLGSAAASPVHLKSPSLPAPSPG	BCL9_S917	22.8262	23.6103	20.7375	22.5131	23.1086	22.2502	22.3859	22.7908	21.9163	NA	21.775	22.3136	4
6248	Q86UU0-4	B-cell CLL/lymphoma 9-like protein	BCL9L	S	947	LKSPTLSQVHSPLVTSPSANLKSPQTPSQMV	BCL9L_S947	24.0055	23.7161	23.3143	NA	NA	NA	NA	20.1777	NA	NA	NA	NA	4
10195	Q86UU0-4	B-cell CLL/lymphoma 9-like protein	BCL9L	T	129	DRSVSVDSGEQREAGTPSLDSEAKEVAPRSK	BCL9L_T129	26.1406	25.828	25.1832	22.6659	21.7712	23.0064	22.6894	22.8746	22.505	22.3409	NA	NA	4
6249	Q86UU0-4	B-cell CLL/lymphoma 9-like protein	BCL9L	S	1434	QQNLMVSHPLRQRSVSLDSQMGYLPAPGGMA	BCL9L_S1434	18.6789	NA	NA	NA	NA	NA	20.5796	22.1566	NA	25.0704	22.4272	NA
6240	Q86UU0-4	B-cell CLL/lymphoma 9-like protein	BCL9L	S	88	KGVGAGNHGAKANQISPSNSSLKNPQAGVPP	BCL9L_S88	24.8028	24.0452	23.7691	22.9909	21.5376	NA	23.1042	21.464	NA	NA	22.3763	NA	4
6246	Q86UU0-4	B-cell CLL/lymphoma 9-like protein	BCL9L	S	987	PLKSPQVLGSSLSVRSPTGSPSRLKSPSMAV	BCL9L_S987	24.4227	24.7241	NA	22.2425	21.6955	22.6653	22.1271	23.0223	22.4438	NA	22.3422	NA	4
6247	Q86UU0-4	B-cell CLL/lymphoma 9-like protein	BCL9L	S	991	PQVLGSSLSVRSPTGSPSRLKSPSMAVPSPG	BCL9L_S991	24.4227	24.7241	NA	22.2425	21.6955	22.6653	22.1271	23.0223	22.4438	NA	22.3422	NA	4
6242	Q86UU0-4	B-cell CLL/lymphoma 9-like protein	BCL9L	S	118	PFSSLKGKVKRDRSVSVDSGEQREAGTPSLD	BCL9L_S118	26.4341	26.1722	25.1756	28.8002	27.4015	28.8653	28.3113	28.4565	28.6868	28.6938	28.6729	27.9534	3
6243	Q86UU0-4	B-cell CLL/lymphoma 9-like protein	BCL9L	S	21	NKTRLPHPRRREAPGSPPLSPRGHCPPAPAK	BCL9L_S21	NA	25.1981	25.077	26.1837	26.7694	24.9675	25.705	26.4153	25.9416	NA	25.0425	26.6623	10
6241	Q86UU0-4	B-cell CLL/lymphoma 9-like protein	BCL9L	S	116	VPPFSSLKGKVKRDRSVSVDSGEQREAGTPS	BCL9L_S116	25.8759	26.0812	NA	27.2619	24.1264	26.9212	23.8605	24.9969	27.9484	25.1051	25.3448	24.7432	1
6244	Q86UU0-4	B-cell CLL/lymphoma 9-like protein	BCL9L	S	750	GTPMGMEFGGGRGLLSPPMGQSGLREVDPPM	BCL9L_S750	23.3223	24.1041	NA	22.6692	23.6904	NA	22.3877	22.4499	20.2045	21.0962	20.5564	24.0409	10
6245	Q86UU0-4	B-cell CLL/lymphoma 9-like protein	BCL9L	S	813	QKMRGPGDLMGPQGLSPEEMARVRAQNSSGV	BCL9L_S813	23.5319	23.1452	24.1511	NA	23.076	23.7401	23.3449	23.5929	23.8469	23.9584	23.9475	23.384	9
1774	E9PK91	Bcl-2-associated transcription factor 1	BCLAF1	S	268	SAKNTPSQHSHSIQHSPERSGSGSVGNGSSR	BCLAF1_S268	NA	NA	23.8976	NA	25.9173	NA	NA	26.8868	NA	NA	27.7843	NA
1775	E9PK91	Bcl-2-associated transcription factor 1	BCLAF1	S	648	TSYQKATEEHSTRQKSPEIHRRIDISPSTLR	BCLAF1_S648	30.7467	30.9727	31.109	30.6835	28.8008	30.7043	30.9848	30.0822	30.9377	30.945	30.8023	30.2992	9
1772	E9PK91	Bcl-2-associated transcription factor 1	BCLAF1	S	658	STRQKSPEIHRRIDISPSTLRKHTRLAGEER	BCLAF1_S658	29.8812	29.652	29.9108	29.4252	29.6493	29.3463	29.6493	29.1455	29.0387	29.2261	28.9623	29.224	4
1771	E9PK91	Bcl-2-associated transcription factor 1	BCLAF1	S	397	DYFSDKESGKQKFNDSEGDDTEETEDYRQFR	BCLAF1_S397	27.4859	28.5564	26.1522	28.1275	28.8133	27.6261	27.0527	28.1663	27.4122	26.3425	27.4523	28.8786	11
1768	E9PK91	Bcl-2-associated transcription factor 1	BCLAF1	S	512	PEQVKSEKLKDLFDYSPPLHKNLDAREKSTF	BCLAF1_S512	28.6654	28.8146	28.3314	28.4031	28.611	28.6445	28.5303	28.3321	27.4463	27.6695	27.9668	28.4514	1
1767	E9PK91	Bcl-2-associated transcription factor 1	BCLAF1	S	385	RAEGEWEDQEALDYFSDKESGKQKFNDSEGD	BCLAF1_S385	26.4817	26.5904	24.4081	24.9883	25.9923	26.4429	25.5746	24.3897	24.7472	24.3503	25.5181	26.3317	1
1776	E9PK91	Bcl-2-associated transcription factor 1	BCLAF1	S	835	FQRGRGRFNFKKSGSSPKWTHDKYQGDGIVE	BCLAF1_S835	26.2178	27.2959	24.6327	26.1042	24.5294	24.6958	24.9528	23.6199	24.3267	NA	25.0924	26.0444	4
1770	E9PK91	Bcl-2-associated transcription factor 1	BCLAF1	S	496	EDKNSERITVKKETQSPEQVKSEKLKDLFDY	BCLAF1_S496	25.2826	26.8803	24.6114	27.0734	26.2104	25.371	25.953	25.0836	25.2356	24.2227	25.7301	25.9781	11
1769	E9PK91	Bcl-2-associated transcription factor 1	BCLAF1	S	531	HKNLDAREKSTFREESPLRIKMIASDSHRPE	BCLAF1_S531	25.2203	25.056	26.0732	24.8917	24.7037	25.3825	24.9808	25.0551	25.0817	24.5184	23.9746	24.9366	10
8201	Q9NYF8-4	Bcl-2-associated transcription factor 1	BCLAF1	S	339	DGGDQETAKTGKFLKSPPLHKNLDAREKSTF	BCLAF1_S339	25.605	25.2449	26.1413	24.8982	24.8014	25.3666	25.2335	24.3734	24.7096	25.9789	24.969	24.481	4
1777	E9PK91	Bcl-2-associated transcription factor 1	BCLAF1	S	183	KAEGEPQEESPLKSKSQEEPKDTFEHDPSES	BCLAF1_S183	24.457	24.8894	NA	25.2608	25.8884	24.9769	24.9664	25.5494	23.8103	24.7637	24.7042	24.3586	3
1766	E9PK91	Bcl-2-associated transcription factor 1	BCLAF1	S	177	QEKQTKKAEGEPQEESPLKSKSQEEPKDTFE	BCLAF1_S177	25.0529	25.7024	24.2363	25.2019	24.9797	25.0946	24.7692	25.136	24.7348	23.9567	25.6013	23.9201	10
2279	H7BYY2	BCL-6 corepressor	BCOR	S	1139	MPHSPTLRVDRKRKVSGDSSHTETTAEEVPE	BCOR_S1139	24.0325	23.2371	23.9379	23.6068	23.2122	NA	NA	NA	NA	NA	23.7537	22.8414	6
2278	H7BYY2	BCL-6 corepressor	BCOR	S	423	GHARKTAVQDRKDGSSPPLLEKQTVTKDVTD	BCOR_S423	NA	23.4667	NA	22.5976	24.1191	NA	21.3433	NA	22.4412	NA	NA	22.7844
3472	P11274-2	Breakpoint cluster region protein	BCR	S	473	DSPSSSPHLSSKGRGSRDALVSGALESTKAS	BCR_S473	NA	23.9863	NA	NA	NA	NA	NA	NA	NA	NA	NA	NA
3471	P11274-2	Breakpoint cluster region protein	BCR	S	122	PPPAEEPEARPDGEGSPGKARPGTARRPGAA	BCR_S122	25.701	26.5883	24.3622	26.7527	26.7317	26.2317	26.372	26.9801	26.4239	24.9294	27.1131	26.9283	3
3473	P11274-2	Breakpoint cluster region protein	BCR	S	459	EEQRRHQDGLPYIDDSPSSSPHLSSKGRGSR	BCR_S459	24.59	24.1543	NA	25.195	24.5213	23.4744	24.1195	24.0596	23.7609	22.783	23.3731	23.602	10
515	A0A0G2JNU3	Transcription factor TFIIIB component B'' homolog	BDP1	S	938	EEIDKDLEEAGRREISPQKNGPEEVKPLGEV	BDP1_S938	NA	NA	NA	NA	NA	NA	NA	NA	NA	NA	20.7425	NA
2296	H7C1N3	BET1 homolog	BET1	S	65	LTESLRSKVTAIKSLSIEIGHEVKTQNKLLA	BET1_S65	24.6408	25.3206	22.341	28.0697	28.0835	28.3867	27.5116	27.8167	27.6273	28.2662	27.9608	28.136	3
451	H7BXT7	BET1-like protein	BET1L	S	9	_______MADWARAQSPGAVEEILDRENKRM	BET1L_S9	27.8064	27.4954	28.2382	28.2454	27.8543	28.7731	28.456	28.008	28.2535	28.9861	28.2017	27.9311	3
6749	Q8TD16	Protein bicaudal D homolog 2	BICD2	S	582	TSPGGRTSPEARGRRSPILLPKGLLAPEAGR	BICD2_S582	NA	NA	NA	NA	NA	NA	NA	24.239	NA	NA	NA	NA
948	A0A3B3IUB9	Baculoviral IAP repeat-containing protein 6	BIRC6	S	2150	NNLHTQSLNRSSKGSSSLDRLYSRKIRKQLV	BIRC6_S2150	NA	NA	NA	NA	23.159	NA	NA	NA	NA	NA	NA	NA
949	A0A3B3IUB9	Baculoviral IAP repeat-containing protein 6	BIRC6	S	2151	NLHTQSLNRSSKGSSSLDRLYSRKIRKQLVH	BIRC6_S2151	23.4	24.5583	23.0102	23.3904	22.3684	NA	22.719	24.1061	23.2365	23.2548	23.0697	23.7217	9
950	A0A3B3IUB9	Baculoviral IAP repeat-containing protein 6	BIRC6	S	536	YKSPATSPISSNSHRSLDGLSRTQGESISEQ	BIRC6_S536	21.0207	21.6022	21.9694	22.8288	23.4264	22.5791	21.8549	22.6287	22.8494	22.5881	22.4993	23.3033	3
10736	Q96P09	Baculoviral IAP repeat-containing protein 8	BIRC8	Y	63	NWKPKEDPWEQHAKWYPGCKYLLEEKGHEYI	BIRC8_Y63	NA	NA	NA	NA	NA	NA	NA	22.8312	NA	NA	NA	NA
10737	Q96P09	Baculoviral IAP repeat-containing protein 8	BIRC8	Y	68	EDPWEQHAKWYPGCKYLLEEKGHEYINNIHL	BIRC8_Y68	NA	NA	NA	NA	NA	NA	NA	22.8312	NA	NA	NA	NA
704	A0A494C0S2	DNA repair protein complementing XP-G cells	BIVM	S	341	CEKLKTEKEPDATPPSPRTLLAMQAALLGSS	BIVM_S341	27.9181	28.5074	26.1506	28.7601	27.0156	28.3212	29.0429	28.2205	28.9301	26.3383	28.8413	28.6241	3
703	A0A494C0S2	DNA repair protein complementing XP-G cells	BIVM	S	384	ARGRNAPAAVDEGSISPRTLSAIKRALDDDE	BIVM_S384	26.1677	26.1108	26.2685	25.8786	22.7659	26.3934	26.0757	26.1942	26.3546	26.3885	26.2317	23.6809	9
701	A0A494C0S2	DNA repair protein complementing XP-G cells	BIVM	S	156	NDLYVLPPLQEEEKHSSEEEDEKEWQERMNQ	BIVM_S156	24.5321	25.267	23.6223	25.0791	NA	21.4012	20.9078	23.1415	24.496	23.6182	24.2075	23.4611	9
702	A0A494C0S2	DNA repair protein complementing XP-G cells	BIVM	S	157	DLYVLPPLQEEEKHSSEEEDEKEWQERMNQK	BIVM_S157	24.5321	25.267	23.6223	25.0791	NA	21.4012	20.9078	23.1415	24.496	23.6182	24.2075	23.4611	5
5937	Q6QNY0	Biogenesis of lysosome-related organelles complex 1 subunit 3	BLOC1S3	S	65	RPTGLRVAGEAAETDSEPEPEPEPTAAPRDL	BLOC1S3_S65	28.5173	28.5116	28.2971	28.1383	27.4204	28.1129	27.1934	28.407	27.9821	27.7302	27.6271	27.7133	4
10151	Q6QNY0	Biogenesis of lysosome-related organelles complex 1 subunit 3	BLOC1S3	T	63	RGRPTGLRVAGEAAETDSEPEPEPEPTAAPR	BLOC1S3_T63	28.5173	28.5116	28.2971	28.1383	27.4204	28.1129	27.1934	28.407	27.9821	27.7302	27.6271	27.7133	4
4209	P53004	Biliverdin reductase A	BLVRA	S	237	GLKRNRYLSFHFKSGSLENVPNVGVNKNIFL	BLVRA_S237	24.2012	24.1838	23.7145	24.1302	23.3635	23.7595	23.3716	23.6869	23.3003	23.2736	23.4531	NA	1
4208	P53004	Biliverdin reductase A	BLVRA	S	230	WIEEKGPGLKRNRYLSFHFKSGSLENVPNVG	BLVRA_S230	25.8417	25.703	26.2108	25.5088	25.5632	25.9956	25.8257	25.3846	24.9596	25.6193	25.0058	24.8029	1
4947	Q13873	Bone morphogenetic protein receptor type-2	BMPR2	S	681	NKLDPKEVDKNLKESSDENLMEHSLKQFSGP	BMPR2_S681	NA	NA	NA	NA	23.4143	NA	NA	NA	NA	NA	NA	NA
4946	Q13873	Bone morphogenetic protein receptor type-2	BMPR2	S	680	TNKLDPKEVDKNLKESSDENLMEHSLKQFSG	BMPR2_S680	NA	23.7204	NA	23.661	NA	NA	23.3544	NA	NA	NA	NA	NA
4945	Q13873	Bone morphogenetic protein receptor type-2	BMPR2	S	863	QNQFIGEDTRLNINSSPDEHEPLLRREQQAG	BMPR2_S863	NA	NA	NA	NA	NA	NA	NA	NA	NA	NA	NA	22.7905
2395	J3KN59	BCL2/adenovirus E1B 19 kDa protein-interacting protein 2	BNIP2	S	235	DDLPKPKTTEVIRKGSITEYTAAEEKEDGRR	BNIP2_S235	22.9665	23.7293	22.6322	23.988	23.4702	23.814	24.7399	23.6727	23.4655	23.3411	24.4247	23.9699	3
2182	H0YBC7	BCL2/adenovirus E1B 19 kDa protein-interacting protein 3-like	BNIP3L	S	98	MFDVEMHTSRDHSSQSEEEVVEGEKEVEALK	BNIP3L_S98	23.07	24.3372	24.6668	25.1483	24.7281	NA	24.9371	24.0247	24.4129	24.8643	24.7423	24.3096	6
6150	Q7Z465	Bcl-2/adenovirus E1B 19 kDa-interacting protein 2-like protein	BNIPL	S	88	STLALCGQRPMRKRLSAPELRLSLTKGPGND	BNIPL_S88	26.0684	26.008	26.35	25.5264	24.4236	26.4009	25.8977	24.9913	25.8764	26.84	26.4687	25.3027	5
6677	Q8NFC6	Biorientation of chromosomes in cell division protein 1-like 1	BOD1L1	S	2501	TASYSAGRGLEGNANSPAHLRGPEQTSGQTA	BOD1L1_S2501	22.9834	NA	NA	NA	NA	NA	NA	NA	NA	NA	NA	NA
6679	Q8NFC6	Biorientation of chromosomes in cell division protein 1-like 1	BOD1L1	S	2779	EERHMPKRKRKQHYLSSEDEPDDNPDVLDSR	BOD1L1_S2779	23.3437	NA	NA	23.4364	NA	24.058	NA	NA	NA	NA	NA	NA
6680	Q8NFC6	Biorientation of chromosomes in cell division protein 1-like 1	BOD1L1	S	2780	ERHMPKRKRKQHYLSSEDEPDDNPDVLDSRI	BOD1L1_S2780	23.3437	NA	NA	23.4364	NA	24.058	NA	NA	NA	NA	NA	NA
9446	H0Y9Y2	Biorientation of chromosomes in cell division protein 1-like 1	BOD1L1	T	2956	VTSVRRRGRKPKRSLTVSDDAESSEPERKRQ	BOD1L1_T2956	21.1582	NA	NA	22.4558	NA	23.9192	23.9377	21.7324	23.452	24.2972	24.8548	NA	7
6675	Q8NFC6	Biorientation of chromosomes in cell division protein 1-like 1	BOD1L1	S	2678	GLKLKANLKMEAYVPSEEEKNGEILAPPESL	BOD1L1_S2678	22.8915	24.1185	22.9569	24.6559	26.3556	26.2931	27.4252	28.2861	27.4967	25.0681	27.9244	27.9214	3
10727	Q8NFC6	Biorientation of chromosomes in cell division protein 1-like 1	BOD1L1	Y	2675	VLGGLKLKANLKMEAYVPSEEEKNGEILAPP	BOD1L1_Y2675	22.8915	24.1185	22.9569	24.6559	26.3556	26.2931	27.4252	28.2861	27.4967	25.0681	27.9244	27.9214	3
2174	H0Y9Y2	Biorientation of chromosomes in cell division protein 1-like 1	BOD1L1	S	3029	SKTQLSPSIKRKREVSPPGARTRGQQRVEEA	BOD1L1_S3029	23.8909	25.4237	29.3391	27.6501	26.6255	28.4297	28.8369	27.0899	28.7831	29.066	28.7441	27.3293	3
6676	Q8NFC6	Biorientation of chromosomes in cell division protein 1-like 1	BOD1L1	S	1531	SVATSTEGKDKDVTLSPVKAGPATTTSSETR	BOD1L1_S1531	25.9604	25.9168	25.4466	25.0167	26.0004	25.8193	25.9793	25.4359	25.7956	25.7814	26.2582	24.939	4
6678	Q8NFC6	Biorientation of chromosomes in cell division protein 1-like 1	BOD1L1	S	800	DKTERKSKHRNERKLSVLGKDGKPVSEYIIK	BOD1L1_S800	NA	NA	NA	24.0907	24.3808	24.6218	23.2359	21.9993	23.304	21.4662	24.4003	24.7038	3
6683	Q8NFC6	Biorientation of chromosomes in cell division protein 1-like 1	BOD1L1	S	1318	LFDKRTVLEGSTASTSPADHSALPNQSLTVR	BOD1L1_S1318	22.6975	23.1538	NA	23.7129	23.1846	23.4155	NA	NA	23.304	NA	23.0265	22.6111	6
6684	Q8NFC6	Biorientation of chromosomes in cell division protein 1-like 1	BOD1L1	S	482	RHAYVHKPYLYSKYYSDSDDELTVEQRRQSI	BOD1L1_S482	24.4432	24.8448	23.4983	24.0606	22.4718	23.8385	22.9583	23.3368	23.7872	NA	23.0874	22.2291	1
6685	Q8NFC6	Biorientation of chromosomes in cell division protein 1-like 1	BOD1L1	S	484	AYVHKPYLYSKYYSDSDDELTVEQRRQSIAK	BOD1L1_S484	24.4432	24.8448	23.4983	24.0606	22.4718	23.8385	22.9583	23.3368	23.7872	NA	23.0874	22.2291	1
8542	Q9UMX3	Bcl-2-related ovarian killer protein	BOK	S	8	________MEVLRRSSVFAAEIMDAFDRSPT	BOK_S8	NA	23.0736	NA	NA	NA	NA	21.6266	22.3644	22.1676	22.2016	22.753	22.0211	9
8832	Q9Y3E2	BolA-like protein 1	BOLA1	S	81	THFRVAVVSSRFEGLSPLQRHRLVHAALAEE	BOLA1_S81	23.8015	24.188	23.5242	23.7837	24.4393	22.9779	22.6971	22.9141	22.3871	22.2568	23.1907	24.1847	1
790	F5GXF5	Nucleosome-remodeling factor subunit BPTF	BPTF	S	1234	TTNKLYPKDRVLDDVSIRSPETKCPKQNSIE	BPTF_S1234	NA	NA	NA	NA	NA	NA	NA	NA	NA	NA	23.9495	NA
789	F5GXF5	Nucleosome-remodeling factor subunit BPTF	BPTF	S	216	SSTPGRRKPRVHRPRSPILEEKDIPPLEFPK	BPTF_S216	28.1472	28.8743	26.1578	28.4421	27.0668	28.8588	29.5925	26.256	28.8972	29.1249	29.2658	29.0941	7
791	F5GXF5	Nucleosome-remodeling factor subunit BPTF	BPTF	S	1237	KLYPKDRVLDDVSIRSPETKCPKQNSIENDI	BPTF_S1237	21.9324	24.4581	21.5178	25.2423	25.8016	23.4134	24.9938	24.5779	25.2739	24.0132	24.3251	26.2179	3
788	F5GXF5	Nucleosome-remodeling factor subunit BPTF	BPTF	S	1168	GIGKTSTNSSKNLSESPVITKAKEGCQSDSM	BPTF_S1168	24.8253	24.5484	24.7057	24.8083	23.5148	24.4398	24.7637	24.646	24.872	25.163	24.8241	24.3602	9
2318	H7C560	Serine/threonine-protein kinase B-raf	BRAF	S	151	SVFQNPTDVARSNPKSPQKPIVRVFLPNKQR	BRAF_S151	NA	NA	NA	25.2772	NA	NA	NA	NA	NA	NA	NA	NA
9467	H7C560	Serine/threonine-protein kinase B-raf	BRAF	T	401	QGFRGDGGSTTGLSATPPASLPGSLTNVKAL	BRAF_T401	NA	NA	NA	NA	23.2841	NA	NA	NA	NA	NA	NA	NA
2315	H7C560	Serine/threonine-protein kinase B-raf	BRAF	S	446	SSEDRNRMKTLGRRDSSDDWEIPDGQITVGQ	BRAF_S446	25.6672	26.4438	23.5393	26.9615	27.7391	26.0984	26.1758	25.5294	25.1776	25.8807	25.5976	27.3029	11
2321	H7C560	Serine/threonine-protein kinase B-raf	BRAF	S	365	DEDHRNQFGQRDRSSSAPNVHINTIEPVNID	BRAF_S365	25.8034	25.2731	NA	NA	NA	NA	19.2484	26.0456	25.3546	24.6249	25.5707	25.8046	9
2314	H7C560	Serine/threonine-protein kinase B-raf	BRAF	S	419	ASLPGSLTNVKALQKSPGPQRERKSSSSSED	BRAF_S419	20.8811	NA	NA	25.3369	25.0496	24.9063	25.7928	25.3277	26.0746	NA	NA	25.6767	8
2317	H7C560	Serine/threonine-protein kinase B-raf	BRAF	S	729	IELLARSLPKIHRSASEPSLNRAGFQTEDFS	BRAF_S729	27.3009	26.8589	27.0505	26.8372	26.0718	26.4825	26.1114	25.8303	26.2353	26.5858	26.5342	25.6633	4
2401	J3KNN7	BRCA1-associated protein	BRAP	S	87	RSKDHSKECINAAPDSPSKQLPDQISFFSGN	BRAP_S87	22.479	24.0736	NA	24.026	23.9151	23.6469	22.4027	23.5171	23.5039	22.5038	23.2431	24.0544	3
5915	Q6PJG6	BRCA1-associated ATM activator 1	BRAT1	S	742	RDKIASYSSLREARGSPNTASAEATLPRWRA	BRAT1_S742	23.0268	25.0462	22.7468	25.1818	25.646	24.3438	24.8655	25.0996	24.4258	23.2398	24.8328	25.7826	3
5914	Q6PJG6	BRCA1-associated ATM activator 1	BRAT1	S	582	TAMGQLSSQGLHAPTSPEHAEARQSLFLELL	BRAT1_S582	NA	23.6542	NA	NA	NA	22.7306	23.7598	23.2283	22.6304	23.3217	22.8387	23.2572	7
3868	P38398-8	Breast cancer type 1 susceptibility protein	BRCA1	S	1566	SALKVPQLKVAESAQSPAAAHTTDTAGYNAM	BRCA1_S1566	23.9732	23.663	NA	24.3952	NA	NA	24.1185	NA	23.8813	24.3828	NA	23.6027
3869	P38398-8	Breast cancer type 1 susceptibility protein	BRCA1	S	1495	ELIKVVDVEEQQLEESGPHDLTETSYLPRQD	BRCA1_S1495	NA	23.1326	NA	22.6789	NA	NA	21.8865	NA	NA	NA	NA	23.127
3218	O95696	Bromodomain-containing protein 1	BRD1	S	1052	DRAMNHLSRVHGEPTSDLSDID_________	BRD1_S1052	23.4517	22.1159	NA	23.1654	22.1937	22.6886	22.3971	22.9618	22.9071	22.5817	22.3295	21.8709	8
3219	O95696	Bromodomain-containing protein 1	BRD1	S	1055	MNHLSRVHGEPTSDLSDID____________	BRD1_S1055	23.4517	22.1159	NA	23.1654	22.1937	22.6886	22.3971	22.9618	22.9071	22.5817	22.3295	21.8709	8
489	H0Y6K2	Bromodomain-containing protein 2	BRD2	S	304	ADTTTPTPTAILAPGSPASPPGSLEPKAARL	BRD2_S304	25.4765	24.564	25.6629	24.8441	24.2159	24.9116	25.0598	24.4913	25.0793	25.2762	24.8619	24.2518	4
490	H0Y6K2	Bromodomain-containing protein 2	BRD2	S	307	TTPTPTAILAPGSPASPPGSLEPKAARLPPM	BRD2_S307	25.1726	24.4941	25.6629	24.958	24.1525	24.8837	25.2418	24.5897	25.1524	25.2537	24.8536	23.9827	4
5112	Q15059	Bromodomain-containing protein 3	BRD3	S	263	TTTPTTSAITASRSESPPPLSDPKQAKVVAR	BRD3_S263	26.2102	26.2161	26.0471	26.741	22.6691	26.6185	27.0054	26.6234	26.8909	27.0946	27.243	25.5619	7
5113	Q15059	Bromodomain-containing protein 3	BRD3	S	563	RQLKKGGKQASASYDSEEEEEGLPMSYDEKR	BRD3_S563	23.7123	25.0174	23.6385	24.5398	24.1658	24.6626	23.3119	24.4266	24.4744	23.7677	24.2577	23.128	8
2951	O60885	Bromodomain-containing protein 4	BRD4	S	1117	VQPQPLVVVKEEKIHSPIIRSEPFSPSLRPE	BRD4_S1117	22.5442	26.6419	22.2102	26.9776	26.7556	27.0119	26.6937	27.0781	26.7742	25.8164	27.3882	28.3252	3
2955	O60885	Bromodomain-containing protein 4	BRD4	S	1083	IHSPQMSQFQSLTHQSPPQQNVQPKKQELRA	BRD4_S1083	24.6056	25.5432	24.2222	25.0032	NA	24.743	23.9709	22.6476	24.3588	22.9929	NA	25.0789	10
2958	O60885	Bromodomain-containing protein 4	BRD4	S	1126	KEEKIHSPIIRSEPFSPSLRPEPPKHPESIK	BRD4_S1126	NA	23.6727	NA	24.2229	25.8733	24.1235	21.2759	24.3519	23.6048	NA	23.6463	24.9655	3
2957	O60885	Bromodomain-containing protein 4	BRD4	S	470	AKMPDEPEEPVVAVSSPAVPPPTKVVAPPSS	BRD4_S470	23.0163	23.9156	NA	23.7621	24.4564	22.8146	22.762	23.851	22.5758	22.8915	NA	24.6162	1
2953	O60885	Bromodomain-containing protein 4	BRD4	S	1070	STGHLREAPSPLMIHSPQMSQFQSLTHQSPP	BRD4_S1070	NA	23.8349	NA	21.6513	NA	23.9143	NA	21.3058	23.6561	22.9929	23.651	24.1746	2
2952	O60885	Bromodomain-containing protein 4	BRD4	S	1064	HKSDPYSTGHLREAPSPLMIHSPQMSQFQSL	BRD4_S1064	23.8337	22.8614	NA	20.8517	NA	NA	NA	NA	NA	NA	NA	22.8357
8011	Q9NPI1	Bromodomain-containing protein 7	BRD7	S	279	QSGEDGGCWQREREDSGDAEAHAFKSPSKEN	BRD7_S279	NA	NA	NA	24.2437	21.1761	NA	NA	NA	NA	NA	NA	NA
2286	H7C128	Bromodomain-containing protein 8	BRD8	S	275	PLLSELLKKGSLLPTSPRLVNESEMAVASGH	BRD8_S275	25.3429	26.7093	24.9196	27.1364	27.3707	26.4862	26.8777	27.3271	26.8844	26.1394	26.4643	27.6227	3
2288	H7C128	Bromodomain-containing protein 8	BRD8	S	381	FRSGVAEAPVGSKAPSIDGKEELDLAEKMDI	BRD8_S381	NA	24.3691	NA	24.8308	25.7854	22.4761	25.0079	25.0102	24.2401	22.1353	24.9455	25.7256	3
9461	H7C128	Bromodomain-containing protein 8	BRD8	T	255	VTDDSPQKKMLGQKATPPPSPLLSELLKKGS	BRD8_T255	23.8022	24.1778	23.2834	21.8106	NA	21.5382	20.644	25.505	25.1963	24.0324	24.7152	24.7142	9
2287	H7C128	Bromodomain-containing protein 8	BRD8	S	259	SPQKKMLGQKATPPPSPLLSELLKKGSLLPT	BRD8_S259	23.0768	23.7486	23.2834	21.8106	NA	21.5382	NA	25.3912	25.1963	23.7056	24.5948	24.6143	9
7940	Q9H8M2-2	Bromodomain-containing protein 9	BRD9	S	197	GEQPDVTHDPYEFLQSPEPAASAKT______	BRD9_S197	NA	22.051	NA	NA	21.6627	NA	NA	NA	NA	NA	NA	24.2597
8183	Q9NXR7	BRCA1-A complex subunit BRE	BRE	S	2	______________MSPEVALNRISPMLSPF	BRE_S2	23.0408	NA	23.9162	22.3877	22.2813	23.17	22.9849	22.1209	22.5163	22.9739	22.4796	22.1344	4
7014	Q92994-9	Transcription factor IIIB 90 kDa subunit	BRF1	S	315	INYSVLRGLSSAGGGSPHREDAQPEHSASAR	BRF1_S315	29.715	29.7416	30.1944	28.5955	27.9008	28.0892	30.0115	27.7844	29.2785	30.2078	30.3961	28.7831	9
8108	Q9NSI6-3	Bromodomain and WD repeat-containing protein 1	BRWD1	S	696	LSNGEETPRRGFRRLSLDIQSPPNIGLRRSG	BRWD1_S696	21.9605	21.6293	23.7998	24.0593	21.4972	24.6092	24.7106	20.188	NA	24.955	24.6334	23.0893	6
8107	Q9NSI6-3	Bromodomain and WD repeat-containing protein 1	BRWD1	S	1943	TRRCAATAANKIKLMSDVEDVSLENVHTRSK	BRWD1_S1943	NA	NA	23.1496	22.6441	NA	NA	22.3485	NA	NA	22.2584	20.881	20.1509	4
3650	P20290-2	Transcription factor BTF3	BTF3	S	114	LTEMLPSILNQLGADSLTSLRRLAEALPKQS	BTF3_S114	NA	19.3023	22.5388	21.1001	20.2971	20.542	18.9908	21.6711	22.862	21.8904	20.6842	22.5733	9
6075	Q8WVV5-5	Butyrophilin subfamily 2 member A2	BTN2A2	S	312	VPEEGLKLHRVGTHQSL______________	BTN2A2_S312	25.712	24.2455	25.2381	24.6017	23.5189	24.6272	24.8022	24.6757	24.431	24.9222	25.6036	24.1974	4
2470	J3QT28	Mitotic checkpoint protein BUB3	BUB3	S	211	LSSIEGRVAVEYLDPSPEVQKKKYAFKCHRL	BUB3_S211	23.2329	23.5066	22.0829	23.7837	23.5019	22.9552	23.4041	22.9734	23.549	22.713	NA	21.348	10
10379	Q9BRD0	BUD13 homolog	BUD13	T	123	GHNEDLPSNRHFRHDTPDSSPRRVRHGTPDP	BUD13_T123	24.2766	23.7724	NA	NA	NA	24.8135	24.2393	24.2597	24.6018	24.0563	25.403	NA	9
7442	Q9BRD0	BUD13 homolog	BUD13	S	271	LGSSDTQQLRRARHDSPDLAPNVTYSLPRTK	BUD13_S271	27.7141	27.3462	28.5614	27.4209	27.2696	27.8401	28.019	27.2294	27.2746	28.4114	27.3602	27.0858	4
7444	Q9BRD0	BUD13 homolog	BUD13	S	127	DLPSNRHFRHDTPDSSPRRVRHGTPDPSPRK	BUD13_S127	NA	NA	NA	NA	NA	NA	24.2393	25.2925	NA	NA	24.9155	25.7209
7443	Q9BRD0	BUD13 homolog	BUD13	S	163	PDPSPRRARHDTPDPSPLRGARHDSDTSPPR	BUD13_S163	NA	25.2397	NA	NA	25.3154	NA	23.8352	25.0978	24.5002	NA	NA	25.5575	8
10378	Q9BRD0	BUD13 homolog	BUD13	T	159	RHDTPDPSPRRARHDTPDPSPLRGARHDSDT	BUD13_T159	NA	25.2397	NA	NA	25.3154	NA	23.8352	25.0978	24.5002	NA	NA	25.5575	8
4948	Q13895	Bystin	BYSL	S	98	RERTTRLGPRMPQDGSDDEDEEWPTLEKAAT	BYSL_S98	25.4565	25.5036	24.9996	25.1871	24.6313	25.1262	25.5804	24.5842	25.5093	24.4134	24.7696	25.7142	10
1808	E9PMC9	Protein EMSY	C11orf30	S	210	CSDEDEKPRKRRRTNSSSSSPVVLKEVPKAV	C11orf30_S210	26.3031	25.6176	25.8056	23.3494	25.1482	24.9311	24.9176	24.6415	23.2122	25.5217	24.2046	24.1537	4
1811	E9PMC9	Protein EMSY	C11orf30	S	239	AVVPVSKTITVPVSGSPKMSNIMQSIANSLP	C11orf30_S239	23.9923	24.3697	NA	24.2367	23.6171	NA	22.6313	23.729	NA	23.1344	23.442	24.0963	6
1806	E9PMC9	Protein EMSY	C11orf30	S	1032	TVTKITGGSSVPKLTSPVTSISPIQASEKTA	C11orf30_S1032	NA	NA	NA	NA	NA	NA	NA	NA	NA	NA	NA	23.4916
1807	E9PMC9	Protein EMSY	C11orf30	S	1038	GGSSVPKLTSPVTSISPIQASEKTAVSDILK	C11orf30_S1038	23.4315	22.8127	22.8451	22.9251	22.8217	22.7273	23.4419	22.5566	23.1903	23.5222	23.0033	22.157	7
10733	Q96A22	Uncharacterized protein C11orf52	C11orf52	Y	103	HAREVKHVHLENATEYATLRFPQATPRYDSK	C11orf52_Y103	25.2483	25.4018	25.2131	26.2317	24.0893	26.6722	26.6727	25.5907	25.902	26.8708	26.4508	25.1086	3
1805	E9PM92	Small acidic protein	C11orf58	S	17	SAARESHPHGVKRSASPDDDLGSSNWEAADL	C11orf58_S17	26.3375	26.6857	26.2458	26.6088	25.7261	26.8253	26.2819	26.5466	26.9303	26.6199	26.5366	26.43	3
1804	E9PM92	Small acidic protein	C11orf58	S	15	_MSAARESHPHGVKRSASPDDDLGSSNWEAA	C11orf58_S15	27.4032	26.5189	25.8195	26.3629	25.0486	26.5486	26.6799	26.7898	27.076	26.4001	26.6573	25.8154	9
7805	Q9H3H3-1	UPF0696 protein C11orf68	C11orf68	S	235	HLCPTLYESRFQLGGSARGSRVLDRANNVEL	C11orf68_S235	22.5898	22.8817	22.5554	23.0308	22.3299	23.1804	22.4819	22.1408	22.5191	22.2794	22.8941	NA	11
7500	Q9BUA3	Uncharacterized protein C11orf84	C11orf84	S	308	PKDREVAEGGLPRAESPSPAPPPGLRGTLDL	C11orf84_S308	22.863	25.7816	NA	25.8564	25.5816	25.1881	25.9046	26.5033	25.901	23.6125	24.6172	26.2	3
7503	Q9BUA3	Uncharacterized protein C11orf84	C11orf84	S	251	MTKNLDPDPEPPSPDSPTETFAAPAEVRHFT	C11orf84_S251	24.6471	24.7377	23.8942	23.9266	NA	NA	21.7164	NA	25.0154	24.7786	23.5989	24.7375	5
7502	Q9BUA3	Uncharacterized protein C11orf84	C11orf84	S	248	GRPMTKNLDPDPEPPSPDSPTETFAAPAEVR	C11orf84_S248	24.0861	24.5576	23.192	23.7435	NA	NA	20.3717	22.5737	24.7698	23.9518	20.7551	23.9487	5
7504	Q9BUA3	Uncharacterized protein C11orf84	C11orf84	S	121	ARSHILEQHPHTLDLSPSEKSNILEAWSEGV	C11orf84_S121	23.5042	23.1442	22.7343	23.4578	23.0827	23.4905	24.2313	23.3012	22.8664	23.4886	23.9657	23.0454	3
1866	E9PRG8	Uncharacterized protein C11orf98	C11orf98	S	123	TKAPQDVEMKDLEDES_______________	C11orf98_S123	23.7254	23.1337	23.9288	23.6334	22.9927	23.2298	22.6754	22.9845	23.4391	23.284	22.7119	23.3232	4
1518	F5H8B7	Uncharacterized protein C12orf43	C12orf43	S	132	AAVSASDILQESAIHSPGTVEKEAKKKRKLK	C12orf43_S132	25.7567	24.9445	24.5918	26.2332	27.6354	26.5686	NA	27.0465	24.7311	25.3653	26.9276	27.7312	6
1520	F5H8B7	Uncharacterized protein C12orf43	C12orf43	S	90	RLFFTSVPGGREKEESPQPRRKRQPSSSSSE	C12orf43_S90	25.3043	25.9557	25.3248	26.7282	NA	26.7854	26.7521	25.8397	26.748	26.2394	26.5948	24.7121	3
6571	Q8N5I9	Uncharacterized protein C12orf45	C12orf45	S	178	LPNSEGGKGKIEVLDSPASKKKK________	C12orf45_S178	25.7672	25.6369	25.4402	23.0735	24.2465	24.3693	24.4252	24.5328	24.3609	23.7736	24.2935	23.957	4
1980	F8VUA8	Uncharacterized protein C14orf79	C14orf79	S	32	EEAASASLRVAPERLSDDSLEWRRTCPDLLL	C14orf79_S32	NA	23.0563	NA	23.3158	22.5094	23.0885	23.7554	23.3571	23.1553	23.5339	NA	22.4669	3
10332	R4GN89	Uncharacterized protein C16orf74	C16orf74	T	32	NDKHLDVPDIIITPPTPTGMMLPRDLGSTVW	C16orf74_T32	25.6593	24.8225	NA	22.6499	NA	NA	24.1284	26.1764	26.0632	25.4899	25.8527	26.1676	9
1997	F8W038	Chromatin complexes subunit BAP18	C17orf49	S	96	KRKVYEDSGIPLPAESPKKGPKKVASGVLSP	C17orf49_S96	25.439	26.3773	24.5615	25.8233	27.0235	25.7133	26.2247	26.719	25.8425	25.536	26.0436	26.8755	7
1996	F8W038	Chromatin complexes subunit BAP18	C17orf49	S	110	ESPKKGPKKVASGVLSPPPAAPPPSSSSVPE	C17orf49_S110	23.0594	22.3928	22.9693	23.3129	NA	23.5116	23.3606	23.0861	22.8356	23.4155	23.6068	23.3677	6
7113	Q96GS4	Uncharacterized protein C17orf59	C17orf59	S	160	NDEEAAAGSRAGRSFSSRLQDSRSLDGLSEA	C17orf59_S160	NA	NA	25.73	24.2817	NA	24.5134	24.7575	NA	24.1363	25.0355	24.5375	NA
10331	Q96GS4	Uncharacterized protein C17orf59	C17orf59	T	196	SSGSAESGAGGGRRATISSPLELEGTVSRHG	C17orf59_T196	23.6184	24.075	22.8342	24.0307	23.7513	24.4066	24.8566	24.9102	24.7903	22.8257	22.9722	23.7684	10
2471	J9JIC5	Protein Njmu-R1	C17orf75	S	18	PSLQESMDGDEKELESSEEGGSAEERRLEPP	C17orf75_S18	23.5653	25.2256	22.4781	24.9911	25.7981	24.5159	NA	25.8459	25.009	23.0082	NA	26.1404	10
5408	Q53F19	Uncharacterized protein C17orf85	C17orf85	S	25	SVKAEAPAGPALGLPSPEAESGVDRGEPEPM	C17orf85_S25	23.5058	24.5503	NA	NA	NA	NA	NA	25.1729	24.0342	23.822	25.339	26.1547	9
77	K7EQH1	Uncharacterized protein C18orf25	C18orf25	S	66	VISSMPCLLMELRRDSSESQLASTESDKPTT	C18orf25_S66	25.506	26.7561	NA	29.0069	29.228	28.4529	26.9047	28.3991	28.5194	22.0533	28.8919	29.844	3
78	K7EQH1	Uncharacterized protein C18orf25	C18orf25	S	69	SMPCLLMELRRDSSESQLASTESDKPTTGRV	C18orf25_S69	21.1716	23.7539	NA	24.1314	25.2377	23.1262	22.8735	24.5714	23.7509	22.0533	23.4687	25.022	3
7426	Q9BQ61	Uncharacterized protein C19orf43	C19orf43	S	39	GGSRWAESGSGTSPESGDEEVSGAGSSPVSG	C19orf43_S39	21.3241	NA	NA	20.8614	NA	NA	20.6572	23.0081	25.7245	25.4288	25.4798	23.6146	2
7427	Q9BQ61	Uncharacterized protein C19orf43	C19orf43	S	50	TSPESGDEEVSGAGSSPVSGGVNLFANDGSF	C19orf43_S50	21.3241	NA	NA	21.8492	NA	NA	NA	NA	24.8413	24.8199	24.3528	21.9721	2
9498	K7EP60	Uncharacterized protein C19orf57	C19orf57	T	44	PVAVAKAQPSRLIMGTHRDLEAFKRLNYRKT	C19orf57_T44	NA	NA	NA	25.2345	25.2887	NA	21.5824	25.9202	NA	26.1541	NA	NA
5330	Q3KP66-3	Uncharacterized protein C1orf106	C1orf106	S	161	KLQELQRCLVERRRNSEPPPAAALPLGRELS	C1orf106_S161	NA	NA	NA	NA	22.3357	NA	NA	NA	NA	20.9089	21.2003	21.8007	7
7838	Q9H425-2	Uncharacterized protein C1orf198	C1orf198	S	45	QGSQALKSSQGSRSSSLDALGPTRKEEEASF	C1orf198_S45	26.0424	25.7711	25.4959	24.592	24.5326	25.1443	24.6415	23.1498	NA	23.8598	23.8082	22.4056	1
1041	A1L170	Uncharacterized protein C1orf226	C1orf226	S	223	QDESKLKMTECRRASSPSLIERNGFKLSLSP	C1orf226_S223	27.562	27.2169	27.7259	27.1615	26.6839	27.2262	27.7572	27.4821	27.6158	28.0214	27.4436	27.247	9
1042	A1L170	Uncharacterized protein C1orf226	C1orf226	S	258	ESWEDGSPPPQARTSSLDNEGPHPDLLSFE_	C1orf226_S258	NA	22.5674	NA	NA	NA	NA	NA	23.3712	23.6783	23.483	23.0086	22.6762	7
6581	Q8N6N3	UPF0690 protein C1orf52	C1orf52	S	158	AKKARLLPEGEETLESDDEKDEHTSKKRKVE	C1orf52_S158	26.3606	27.2147	26.2965	27.145	23.6765	27.4658	27.7479	27.4797	27.6423	27.8635	27.5259	26.2201	3
8854	Q9Y426-2	C2 domain-containing protein 2	C2CD2	S	283	VKTKPRVDVGRASPLSSDSPVKTPIKVKVIE	C2CD2_S283	NA	24.8739	NA	23.2967	NA	23.2844	23.2992	23.3341	23.1188	NA	NA	NA	10
8857	Q9Y426-2	C2 domain-containing protein 2	C2CD2	S	342	LNGSDPVAEVAIRQLSESSKLKLKSPRKKST	C2CD2_S342	22.9411	22.0613	NA	23.383	NA	22.9279	NA	21.6785	23.4688	22.5866	22.8379	NA
8853	Q9Y426-2	C2 domain-containing protein 2	C2CD2	S	280	VTAVKTKPRVDVGRASPLSSDSPVKTPIKVK	C2CD2_S280	24.0441	25.1222	22.809	23.3024	23.3588	23.6452	24.1447	23.9423	22.9276	23.2538	23.4179	23.1194	4
8858	Q9Y426-2	C2 domain-containing protein 2	C2CD2	S	364	LKSPRKKSTIIISGISKTSLSQDHDAALMQG	C2CD2_S364	23.991	23.9915	23.1044	23.269	22.9832	23.1875	23.004	23.0289	22.5026	22.0711	NA	20.8105	1
8856	Q9Y426-2	C2 domain-containing protein 2	C2CD2	S	286	KPRVDVGRASPLSSDSPVKTPIKVKVIEKDI	C2CD2_S286	25.1889	23.0752	24.704	22.5834	21.4145	23.0269	23.4814	21.6549	22.4634	23.8695	23.0772	20.7507	4
2603	O14523	C2 domain-containing protein 2-like	C2CD2L	S	631	DIESETGSTGALETRSLKDHKVSFLRSGTKL	C2CD2L_S631	26.86	22.4349	28.8973	23.1256	NA	25.3184	25.5628	20.4289	25.0588	27.9071	23.5022	NA	4
2597	O14523	C2 domain-containing protein 2-like	C2CD2L	S	703	KRFSFKSKPKANGNPSPQL____________	C2CD2L_S703	24.2607	23.3175	24.5303	23.4024	22.3225	22.8288	22.6056	22.3815	22.8115	23.2479	22.1555	NA	4
2600	O14523	C2 domain-containing protein 2-like	C2CD2L	S	662	IFRRRPRQKEAGLSQSHDDLSNATATPSVRK	C2CD2L_S662	25.1692	25.5094	25.634	25.6727	26.0496	25.6319	25.9634	26.3636	25.8868	25.4321	25.9848	26.7011	7
2596	O14523	C2 domain-containing protein 2-like	C2CD2L	S	411	GPAATMAVELHYEEGSPRNLGTPTSSTPRPS	C2CD2L_S411	NA	22.8972	NA	22.6396	23.7377	22.9862	NA	22.9761	22.8872	NA	NA	23.9171	10
2598	O14523	C2 domain-containing protein 2-like	C2CD2L	S	502	GPSNTSHSSSRDSHLSNGLDPVAETAIRQLT	C2CD2L_S502	22.9274	23.3211	NA	24.4864	23.636	23.8206	22.4709	23.9695	22.7309	21.7186	21.7343	23.3252	10
2599	O14523	C2 domain-containing protein 2-like	C2CD2L	S	660	KLIFRRRPRQKEAGLSQSHDDLSNATATPSV	C2CD2L_S660	25.4286	NA	NA	23.9211	22.9343	24.4473	23.7663	23.5707	24.4395	24.8174	24.6928	22.5494	3
2601	O14523	C2 domain-containing protein 2-like	C2CD2L	S	619	TRSDISERPSVDDIESETGSTGALETRSLKD	C2CD2L_S619	NA	21.1533	NA	NA	22.6571	NA	NA	NA	NA	NA	NA	22.5099
2602	O14523	C2 domain-containing protein 2-like	C2CD2L	S	623	ISERPSVDDIESETGSTGALETRSLKDHKVS	C2CD2L_S623	NA	21.1533	NA	NA	22.6571	NA	NA	NA	NA	NA	NA	22.5099
5352	Q4AC94	C2 domain-containing protein 3	C2CD3	S	2132	PFCREELMVKSSFLSSPERAVNPHLPRQGSP	C2CD3_S2132	22.4456	23.1684	22.7497	23.5647	23.9326	22.6449	21.834	22.6954	22.7994	22.5437	21.1969	21.8874	10
6369	Q86YS7	C2 domain-containing protein 5	C2CD5	S	307	YSFSPSKSYSRQSSSSDTDLSLTPKTGMGSG	C2CD5_S307	24.6047	22.553	NA	NA	NA	NA	NA	NA	NA	NA	NA	NA
6370	Q86YS7-3	C2 domain-containing protein 5	C2CD5	S	903	IRRGSIKTTMTVEKASPVGDGNFRNRSAPPC	C2CD5_S903	NA	24.4748	22.0424	24.5901	24.8751	24.0795	24.1267	25.267	24.447	23.3103	NA	NA	8
6366	Q86YS7	C2 domain-containing protein 5	C2CD5	S	295	SSGPSTPLKNQTYSFSPSKSYSRQSSSSDTD	C2CD5_S295	27.0291	26.549	26.1734	NA	25.2247	26.1005	25.4101	25.2764	26.3369	25.2324	26.2743	NA	4
6365	Q86YS7	C2 domain-containing protein 5	C2CD5	S	643	LYEINPPEISEEIIGSPIPEPRQRSRLLRSQ	C2CD5_S643	22.2002	20.7248	NA	NA	NA	NA	19.8011	NA	22.9692	22.6682	21.5845	NA
6362	Q86YS7	C2 domain-containing protein 5	C2CD5	S	659	PIPEPRQRSRLLRSQSESSDEVTELDLSHGK	C2CD5_S659	25.9639	27.459	24.4963	26.6929	27.2323	26.4669	25.8333	27.1091	26.8462	26.0273	26.6689	26.9756	3
10216	Q86YS7	C2 domain-containing protein 5	C2CD5	T	285	FNEDPNPNTHSSGPSTPLKNQTYSFSPSKSY	C2CD5_T285	NA	23.9052	NA	21.5953	25.9055	23.4788	24.053	25.1055	NA	NA	NA	25.8475	8
6364	Q86YS7	C2 domain-containing protein 5	C2CD5	S	662	EPRQRSRLLRSQSESSDEVTELDLSHGKKDA	C2CD5_S662	25.4974	26.0325	23.8255	26.229	25.971	26.0546	24.8693	26.2283	26.093	24.2249	25.2219	25.7695	10
6358	Q86YS7	C2 domain-containing protein 5	C2CD5	S	280	MKEIPFNEDPNPNTHSSGPSTPLKNQTYSFS	C2CD5_S280	NA	23.9052	NA	21.5953	25.1518	NA	24.053	25.1055	NA	NA	NA	25.2389
6357	Q86YS7	C2 domain-containing protein 5	C2CD5	S	852	SHPFPPAKAMTVEKASPVGDGNFRNRSAPPC	C2CD5_S852	25.8225	25.5825	25.9056	25.4856	24.0569	25.7218	25.9255	25.0237	25.9733	25.9797	26.0909	25.1611	9
6371	Q86YS7-3	C2 domain-containing protein 5	C2CD5	S	864	SASSNSGIPAAQRATSVDYSSFADRCSSWIE	C2CD5_S864	NA	NA	NA	NA	NA	22.6496	NA	NA	NA	NA	NA	23.2233
7902	Q9H6R7-3	WD repeat and coiled-coil-containing protein C2orf44	C2orf44	S	203	GSLSRSDVFRDSFSHSPGAVSSLKVFTGLAA	C2orf44_S203	22.6662	23.956	22.9639	24.3196	25.1925	22.843	24.4984	24.2408	23.492	24.4017	23.071	24.7996	3
7525	Q9BVC5	Ashwin	C2orf49	S	182	NNNDAKQNHDLTHRKSPSGPVKSPPLSPVGT	C2orf49_S182	NA	26.245	NA	NA	NA	NA	NA	NA	NA	NA	NA	NA
7526	Q9BVC5	Ashwin	C2orf49	S	189	NHDLTHRKSPSGPVKSPPLSPVGTTPVKLKR	C2orf49_S189	26.1001	26.6754	26.1177	28.242	27.8071	28.5874	28.0662	28.7063	28.8519	28.5377	28.3126	28.0883	3
7527	Q9BVC5	Ashwin	C2orf49	S	193	THRKSPSGPVKSPPLSPVGTTPVKLKRAAPK	C2orf49_S193	25.3799	25.816	25.0564	28.2511	27.7533	28.6381	27.7737	28.5988	28.7873	28.4542	28.2634	28.0063	3
6462	Q8IY42	Uncharacterized protein C4orf19	C4orf19	S	216	HNEKDCVFKNHTEDESLEGIQPPVGEHGLNT	C4orf19_S216	NA	24.0013	NA	24.0269	24.9839	23.3643	23.5247	22.6555	22.6668	22.7765	23.5063	25.3958	11
7114	Q96GV9	UNC119-binding protein C5orf30	C5orf30	S	167	PLPLCLLKGKRAHSKSLDYLNLDKMIKEPAD	C5orf30_S167	21.1844	22.0735	NA	17.6333	23.1074	22.5991	22.6139	22.3223	21.4839	NA	NA	23.1662	3
7115	Q96GV9	UNC119-binding protein C5orf30	C5orf30	S	25	RSTLTTLPFPGAEANSPGKAEAEKPRCSSTP	C5orf30_S25	NA	21.8578	NA	22.0682	23.2833	NA	NA	22.0714	NA	NA	NA	21.4629
5613	Q5TH58	Uncharacterized protein C6orf106	C6orf106	S	198	TEQDQNRLSQNSVNLSPSSHANNLSVVTYSK	C6orf106_S198	NA	NA	NA	NA	23.4743	NA	NA	NA	NA	NA	NA	NA
5612	Q5TH58	Uncharacterized protein C6orf106	C6orf106	S	141	TQPHRKVEGNFNPFASPQKNRQSDENNLKDP	C6orf106_S141	24.113	25.8818	23.129	25.6208	25.164	25.8304	25.5149	25.7536	25.5652	24.0399	24.7496	25.0572	8
5532	Q5T0Z8	Uncharacterized protein C6orf132	C6orf132	S	373	PEPDCPGELKATAPASPRLGQSQSQADERAG	C6orf132_S373	NA	NA	NA	NA	NA	23.8806	23.1197	NA	23.7627	23.1482	24.1535	NA
5533	Q5T0Z8	Uncharacterized protein C6orf132	C6orf132	S	275	SDVALNGRQAEATRASPPRSPAEPKGSALGP	C6orf132_S275	25.7534	25.3341	25.4214	26.2273	26.0987	25.8118	25.3898	26.4809	25.3228	26.1925	26.4523	26.1762	11
5536	Q5T0Z8	Uncharacterized protein C6orf132	C6orf132	S	1011	PEPPAPALQYLGRQSSPPRNNYSDLRQLPNA	C6orf132_S1011	25.0448	26.5412	24.1904	26.1556	26.2734	25.423	25.0504	25.918	25.6062	23.1601	25.4121	25.9854	11
5534	Q5T0Z8	Uncharacterized protein C6orf132	C6orf132	S	279	LNGRQAEATRASPPRSPAEPKGSALGPNPEP	C6orf132_S279	22.9651	24.248	23.0554	25.4431	25.2362	25.0083	24.9928	25.9709	25.3228	23.8661	24.9996	25.3728	3
5538	Q5T0Z8	Uncharacterized protein C6orf132	C6orf132	S	260	VGTRLFPPGGVTKWKSDVALNGRQAEATRAS	C6orf132_S260	25.2254	25.236	23.7699	24.0076	24.3298	24.5401	26.2516	25.7214	24.5377	25.391	25.033	24.796	9
5537	Q5T0Z8	Uncharacterized protein C6orf132	C6orf132	S	558	APSLTLPSVDYIPQDSPTPSVRQIRNELEAR	C6orf132_S558	NA	23.5949	NA	NA	NA	NA	NA	22.3109	22.911	NA	NA	20.6554
5521	Q5SZD1	Uncharacterized protein C6orf141	C6orf141	S	25	TRGPQGAANPMDSSRSLGDLGPFPREVGRGA	C6orf141_S25	NA	NA	NA	NA	NA	NA	NA	NA	NA	NA	NA	21.847
1198	B3KNS5	Uncharacterized protein C7orf43	C7orf43	S	226	VSHPPPEARPLSRKSSPSSPAVRDLVERHQA	C7orf43_S226	25.3806	22.9123	25.4857	22.7426	NA	25.3066	25.2426	22.5033	24.9409	25.7966	25.0241	NA	9
1199	B3KNS5	Uncharacterized protein C7orf43	C7orf43	S	222	FTASVSHPPPEARPLSRKSSPSSPAVRDLVE	C7orf43_S222	NA	21.595	NA	NA	22.3511	NA	NA	NA	NA	NA	NA	22.7823
1366	C9JQV0	Uncharacterized protein C7orf50	C7orf50	S	175	VQKAEALMRELDEEGSDPPLPGRAQRIRQVL	C7orf50_S175	25.0174	26.5934	24.2787	26.7726	25.2144	25.7287	25.9934	26.5132	24.9383	23.4926	25.4968	26.7674	3
7506	Q9BUH6	Protein PAXX	C9orf142	S	148	WSLERRLAAAEETAVSPRKSPRPAGPQLFLP	C9orf142_S148	26.271	26.9697	24.5074	27.1918	27.6573	26.5433	26.7833	27.2429	26.9875	26.4258	26.5559	27.5669	8
7505	Q9BUH6	Protein PAXX	C9orf142	S	152	RRLAAAEETAVSPRKSPRPAGPQLFLPDPDP	C9orf142_S152	NA	23.9451	NA	25.3317	28.5975	NA	NA	NA	22.5206	NA	NA	27.1215
7507	Q9BUH6	Protein PAXX	C9orf142	S	134	PRLRALTLGLAKRVWSLERRLAAAEETAVSP	C9orf142_S134	NA	23.3499	NA	23.3951	23.0234	23.7782	24.2168	23.4106	23.1398	23.8837	NA	22.5593	3
7516	Q9BUW7	UPF0184 protein C9orf16	C9orf16	S	82	RLEFQQQLGEAPSDASP______________	C9orf16_S82	21.9731	22.6508	NA	22.5243	NA	20.8632	NA	22.1286	21.8995	NA	22.1907	22.8241
1284	C9J069	Uncharacterized protein C9orf172	C9orf172	S	856	GPTVRKFAKVALAAGSPARPPPARSREPDME	C9orf172_S856	24.5507	23.2248	23.7409	23.5569	23.0881	NA	23.3524	22.522	23.5451	23.8355	23.8427	23.3239	5
1281	C9J069	Uncharacterized protein C9orf172	C9orf172	S	109	KSAPRAPPGLTPAPASPPVLPRRGREAQRAA	C9orf172_S109	21.3515	23.218	21.9037	22.556	22.8632	22.7907	23.4714	21.3155	21.9018	21.867	22.0527	22.3566	11
1283	C9J069	Uncharacterized protein C9orf172	C9orf172	S	448	TSPPRLATDSRHYSRSWDNILAPGPRREDPL	C9orf172_S448	23.5237	24.0004	21.9808	22.6533	NA	23.5263	23.4495	NA	22.272	22.2597	22.259	22.3125	4
6454	Q8IXQ3	Uncharacterized protein C9orf40	C9orf40	S	69	RKRKIDAGTMAEPSASPSKRRDSGDNSAPSG	C9orf40_S69	24.0683	24.0833	23.1434	23.6247	23.2599	23.5202	23.5357	24.0477	24.1056	23.5667	24.4934	25.0071	9
8230	Q9NZ63	Uncharacterized protein C9orf78	C9orf78	S	261	RPLRVGDTEKPEPERSPPNRKRPANEKATDD	C9orf78_S261	26.4285	29.9209	25.5062	29.9344	30.4768	27.7759	27.2985	29.0038	27.7558	NA	27.4305	30.3428	11
6524	Q8N1Q1	Carbonic anhydrase 13	CA13	S	5	___________MSRLSWGYREHNGPIHWKEF	CA13_S5	22.1833	22.3446	22.4154	22.5862	24.838	22.3831	21.7299	21.4222	21.4191	21.4241	21.5682	24.1612	1
7939	Q9H8G2-2	Caspase activity and apoptosis inhibitor 1	CAAP1	S	167	DIEKSVNEILGLAESSPNEPKAATLAVPPPE	CAAP1_S167	24.2974	24.7187	21.6951	23.3722	NA	22.6753	21.8702	23.5104	24.0065	NA	24.0005	24.03	9
10271	Q8TDN4-2	CDK5 and ABL1 enzyme substrate 1	CABLES1	T	150	TQFLLPTNAFGARRNTIDSTSSFSQFRNLSH	CABLES1_T150	26.2385	25.7006	26.5471	25.5826	23.4507	26.0825	25.9092	25.531	25.7742	26.3231	25.218	25.0888	4
6779	Q8TDN4-2	CDK5 and ABL1 enzyme substrate 1	CABLES1	S	26	IYADFPIRRLISQRSSLETLEDIEENAPLRR	CABLES1_S26	26.2525	25.8966	26.0907	25.5567	23.0965	24.6332	25.466	25.1528	24.4796	26.0169	25.7269	24.7829	5
6777	Q8TDN4-2	CDK5 and ABL1 enzyme substrate 1	CABLES1	S	22	CHARIYADFPIRRLISQRSSLETLEDIEENA	CABLES1_S22	NA	NA	NA	21.6642	NA	21.4606	NA	24.0044	23.617	22.44	23.2537	23.5016	7
683	H3BMW6	Voltage-dependent T-type calcium channel subunit alpha-1H	CACNA1H	S	626	ELDAEIELEMAQGPGSARRVDADRPPLPQES	CACNA1H_S626	30.1801	30.5969	30.7335	28.9906	31.0367	30.6339	30.8013	30.8957	30.2269	31.1456	30.6642	30.7253	9
6837	Q8WUQ7	Cactin	CACTIN	S	222	LGTFIWNKALEKKGISHLEEKELKERNKRIQ	CACTIN_S222	23.8695	22.9637	22.0512	23.2537	NA	25.0386	23.4443	22.7414	23.6277	25.3257	25.3006	23.9406	2
7961	Q9HB71	Calcyclin-binding protein	CACYBP	S	3	_____________MASEELQKDLEEVKVLLE	CACYBP_S3	23.0836	22.7333	20.5367	20.6724	NA	22.2105	NA	20.8515	NA	21.7959	22.1618	20.6902	4
1965	F8VPD4	CAD protein	CAD	S	1796	LPDGRFHLPPRIHRASDPGLPAEEPKEKSSR	CAD_S1796	25.3687	28.3404	23.2626	28.1654	28.6462	27.7129	28.0819	29.1546	28.329	26.6911	28.4087	29.6505	3
1966	F8VPD4	CAD protein	CAD	S	1837	PDGTCYPPPPVPRQASPQNLGTPGLLHPQTS	CAD_S1837	NA	25.4105	NA	21.2765	NA	NA	NA	24.6005	23.4497	24.9081	25.9184	25.1715	7
1967	F8VPD4	CAD protein	CAD	S	1343	LVINLSMRGAGGRRLSSFVTKGYRTRRLAAD	CAD_S1343	23.28	23.4355	22.6166	23.5137	23.4154	24.6741	23.5694	24.8973	24.3618	23.1083	24.488	24.4777	7
9354	E7EX44	Caldesmon	CALD1	T	552	SSKRNLWEKQSVDKVTSPTKV__________	CALD1_T552	NA	NA	NA	23.7552	NA	23.8331	24.3941	NA	NA	24.533	24.1193	NA
1655	E7EX44	Caldesmon	CALD1	S	553	SKRNLWEKQSVDKVTSPTKV___________	CALD1_S553	25.1981	24.3445	25.2092	24.9446	24.0373	25.5965	25.6783	24.5497	26.1393	26.4952	25.2682	24.4935	9
9976	Q13555-9	Calcium/calmodulin-dependent protein kinase type II subunit gamma	CAMK2G	T	344	VKPQSNNKNSLEPQTTVVHNATDGIKGSTES	CAMK2G_T344	NA	23.7474	NA	23.8775	23.3477	22.715	23.249	23.5376	23.2196	21.8799	23.3144	NA	8
4904	Q13555-9	Calcium/calmodulin-dependent protein kinase type II subunit gamma	CAMK2G	S	315	LKGAILTTMLVSRNFSAAKSLLNKKSDGGVK	CAMK2G_S315	23.1334	22.9613	NA	23.1985	NA	23.0451	23.1231	22.598	22.4756	22.6295	22.9981	21.5912	1
4905	Q13555-9	Calcium/calmodulin-dependent protein kinase type II subunit gamma	CAMK2G	S	319	ILTTMLVSRNFSAAKSLLNKKSDGGVKPQSN	CAMK2G_S319	23.1334	22.9613	NA	23.1985	NA	23.0451	23.1231	22.598	22.4756	22.6295	22.9981	21.5912	1
2409	J3KPJ3	Calcium/calmodulin-dependent protein kinase kinase 1	CAMKK1	S	127	EAQAGPYATGPASHISPRAWRRPTIESHHVA	CAMKK1_S127	22.6967	NA	25.334	NA	NA	NA	NA	NA	NA	NA	NA	NA
2408	J3KPJ3	Calcium/calmodulin-dependent protein kinase kinase 1	CAMKK1	S	101	SRLLPARPSLSARKLSLQERPAGSYLEAQAG	CAMKK1_S101	26.8981	26.2762	26.8038	26.2072	24.4967	26.7606	26.287	25.6412	26.2961	27.1692	27.0005	25.6244	5
7313	Q96RR4-5	Calcium/calmodulin-dependent protein kinase kinase 2	CAMKK2	S	100	TSGSQARPHLSGRKLSLQERSQGGLAAGGSL	CAMKK2_S100	26.8981	26.2762	26.8038	26.2072	24.4967	26.7606	26.287	25.6412	26.2961	27.1692	27.0005	25.6244	5
7314	Q96RR4-5	Calcium/calmodulin-dependent protein kinase kinase 2	CAMKK2	S	452	VPEIKILVKTMIRKRSFGNPFEGSRREERSL	CAMKK2_S452	23.7632	25.0215	23.3262	24.6296	25.0156	24.9421	24.843	24.9443	24.7283	25.0815	24.8312	24.8247	3
7315	Q96RR4-5	Calcium/calmodulin-dependent protein kinase kinase 2	CAMKK2	S	479	ERSLSAPGNLLTKQGSEDNLQGTDPPPVGEE	CAMKK2_S479	20.7071	21.2899	NA	22.3656	NA	22.6468	20.7962	21.9866	21.6415	20.9646	21.1275	23.0243	11
4040	P49069	Calcium signal-modulating cyclophilin ligand	CAMLG	S	55	SEQRINRIMGFHRPGSGAEEESQTKSKQQDS	CAMLG_S55	24.6838	25.2221	25.0631	25.4743	25.0136	25.1476	24.7037	24.7805	24.2642	25.7338	24.0427	25.0022	6
5591	Q5T5Y3	Calmodulin-regulated spectrin-associated protein 1	CAMSAP1	S	431	SPSHPLLPLRQKQQKSIQGEDIPDQRHRSNS	CAMSAP1_S431	NA	23.3118	NA	NA	NA	NA	NA	22.9457	NA	NA	NA	NA
5592	Q5T5Y3	Calmodulin-regulated spectrin-associated protein 1	CAMSAP1	S	500	VDPSSGDSISLARSISKDSLASNIVNLTPQN	CAMSAP1_S500	24.5385	NA	26.123	NA	NA	23.6672	NA	21.7138	NA	23.7913	22.5344	NA
5588	Q5T5Y3	Calmodulin-regulated spectrin-associated protein 1	CAMSAP1	S	563	ADVVPQQADPEFPRASPRALGLTANARSPQG	CAMSAP1_S563	27.4356	28.0638	27.0612	27.8413	27.7747	27.4556	27.5786	27.9361	27.5371	27.1991	27.4231	28.0632	11
5589	Q5T5Y3	Calmodulin-regulated spectrin-associated protein 1	CAMSAP1	S	1080	QDHKVKAPVHFVEPLSPTGVAGHRKAPRLGQ	CAMSAP1_S1080	25.0092	25.6601	24.7781	26.9871	27.7414	27.1328	27.3415	27.2555	26.8271	27.186	26.7806	27.4748	3
5590	Q5T5Y3	Calmodulin-regulated spectrin-associated protein 1	CAMSAP1	S	862	SCPAPLTTWRQKREQSPSQHGKDPASLLASE	CAMSAP1_S862	NA	24.3644	NA	NA	NA	NA	NA	23.4561	23.2925	NA	23.2122	22.9084
9892	Q08AD1-2	Calmodulin-regulated spectrin-associated protein 2	CAMSAP2	T	837	KESMENPQAKWLKSPTTPIDPEKQWNLASPS	CAMSAP2_T837	NA	NA	NA	NA	NA	25.4504	NA	NA	25.5288	NA	NA	NA
4571	Q08AD1-2	Calmodulin-regulated spectrin-associated protein 2	CAMSAP2	S	835	DIKESMENPQAKWLKSPTTPIDPEKQWNLAS	CAMSAP2_S835	25.1831	25.126	23.3391	27.1701	27.0398	27.2943	27.0994	26.9919	27.1771	27.2629	26.7982	26.9159	3
4570	Q08AD1-2	Calmodulin-regulated spectrin-associated protein 2	CAMSAP2	S	437	SVQRSTPNRGITRSISNEGLTLNNSHVSKHI	CAMSAP2_S437	28.1822	26.7886	28.097	27.7383	27.0819	27.9627	26.7767	26.8412	27.2369	28.2183	27.3516	26.9013	1
4565	Q08AD1-2	Calmodulin-regulated spectrin-associated protein 2	CAMSAP2	S	1121	PPEKADVPVEKYDGESDKEQFDDDQKVCCGF	CAMSAP2_S1121	25.5529	26.5313	23.7134	25.6213	25.9434	25.7208	25.7759	26.728	26.0842	24.662	26.5431	25.7077	3
4569	Q08AD1-2	Calmodulin-regulated spectrin-associated protein 2	CAMSAP2	S	1292	SGKRTPRSESVEGFLSPSRCGSRNGEKDWEN	CAMSAP2_S1292	23.5185	24.1054	22.8411	24.969	25.1087	24.7521	24.6184	24.7742	24.6717	24.1114	24.7488	25.0572	3
9893	Q08AD1-2	Calmodulin-regulated spectrin-associated protein 2	CAMSAP2	T	838	ESMENPQAKWLKSPTTPIDPEKQWNLASPSE	CAMSAP2_T838	20.2046	NA	NA	24.4311	23.6025	24.3986	23.4576	23.3085	24.2241	23.2354	24.0624	23.9853	3
4566	Q08AD1-2	Calmodulin-regulated spectrin-associated protein 2	CAMSAP2	S	992	TPPRSVDSLPRLRRFSPSQVPIQTRSFVCFG	CAMSAP2_S992	23.5525	23.3925	24.0285	24.316	22.0647	24.4708	24.5115	23.1975	24.0271	26.3912	25.3757	22.5667	2
4567	Q08AD1-2	Calmodulin-regulated spectrin-associated protein 2	CAMSAP2	S	850	SPTTPIDPEKQWNLASPSEETLNEGEILEYT	CAMSAP2_S850	NA	NA	NA	NA	NA	NA	NA	NA	NA	20.9777	20.9433	21.4026	9
8263	Q9P1Y5	Calmodulin-regulated spectrin-associated protein 3	CAMSAP3	S	429	DSDVDVVMGDPVLLRSVSSDSLGPPRPAPAR	CAMSAP3_S429	NA	NA	NA	NA	NA	NA	24.6961	NA	NA	NA	NA	NA
8255	Q9P1Y5	Calmodulin-regulated spectrin-associated protein 3	CAMSAP3	S	685	EGQGEPTSRPKAVTFSPDLGPVPHEGLGEYN	CAMSAP3_S685	NA	NA	24.2618	NA	NA	NA	NA	NA	NA	24.3417	NA	NA
8256	Q9P1Y5	Calmodulin-regulated spectrin-associated protein 3	CAMSAP3	S	334	PDFVQVKDLPDGHAASPRGTEASPPQNNSGS	CAMSAP3_S334	23.3347	24.7371	NA	26.9984	28.0817	26.0993	26.5478	27.0665	26.8343	24.3511	27.2835	28.4973	3
8259	Q9P1Y5	Calmodulin-regulated spectrin-associated protein 3	CAMSAP3	S	368	VFTFRHPLLSSGGPQSPLRGSTGSLKSSPSM	CAMSAP3_S368	25.3242	26.8574	25.5797	26.9259	27.8567	26.2544	26.333	26.8672	26.478	26.4383	26.381	27.6606	3
8252	Q9P1Y5	Calmodulin-regulated spectrin-associated protein 3	CAMSAP3	S	1074	AHNNLGVKRPTSRAPSPSGLMSPSRLPGSRE	CAMSAP3_S1074	27.2772	27.6689	27.4821	27.3162	26.6052	27.616	27.3445	27.579	27.7383	27.412	27.5169	26.9575	9
8264	Q9P1Y5	Calmodulin-regulated spectrin-associated protein 3	CAMSAP3	S	431	DVDVVMGDPVLLRSVSSDSLGPPRPAPARTP	CAMSAP3_S431	25.9614	27.2694	25.2639	26.4117	26.7427	26.133	24.3511	26.4571	26.0398	24.5594	25.992	26.5816	10
8260	Q9P1Y5	Calmodulin-regulated spectrin-associated protein 3	CAMSAP3	S	373	HPLLSSGGPQSPLRGSTGSLKSSPSMSHMEA	CAMSAP3_S373	24.0987	26.0735	23.904	24.6937	26.0976	24.5027	23.0552	24.3565	24.883	22.9082	24.5799	25.9284	3
8262	Q9P1Y5	Calmodulin-regulated spectrin-associated protein 3	CAMSAP3	S	905	KDEDKPEDEMAQKRASLLERQQRRAEEARRR	CAMSAP3_S905	23.2395	23.5513	21.604	24.4526	24.0605	25.4253	23.1393	25.0539	23.9347	24.9159	24.4412	25.5838	2
8254	Q9P1Y5	Calmodulin-regulated spectrin-associated protein 3	CAMSAP3	S	554	KPPAPSEGSPKAVASSPAATNSEVKMTSFAE	CAMSAP3_S554	NA	NA	NA	24.7937	25.0077	NA	25.7031	24.8011	24.7705	NA	25.9982	25.3216	3
8261	Q9P1Y5	Calmodulin-regulated spectrin-associated protein 3	CAMSAP3	S	814	TPPHDVDSLPHLRKFSPSQVPVQTRSSILLA	CAMSAP3_S814	25.4817	25.0281	24.6994	25.7816	24.4726	26.1703	25.5992	24.0821	25.5692	25.8004	25.2376	23.9087	8
8253	Q9P1Y5	Calmodulin-regulated spectrin-associated protein 3	CAMSAP3	S	1080	VKRPTSRAPSPSGLMSPSRLPGSRERDWENG	CAMSAP3_S1080	23.2198	24.0296	22.8071	24.4423	24.0313	24.5499	24.5096	24.3908	24.7609	23.9993	24.2645	23.7823	3
8257	Q9P1Y5	Calmodulin-regulated spectrin-associated protein 3	CAMSAP3	S	350	PRGTEASPPQNNSGSSSPVFTFRHPLLSSGG	CAMSAP3_S350	NA	NA	NA	NA	23.0503	NA	NA	NA	NA	NA	NA	22.7725
6277	Q86VP6	Cullin-associated NEDD8-dissociated protein 1	CAND1	S	558	TQQLVKVIRPLDQPSSFDATPYIKDLFTCTI	CAND1_S558	23.3094	22.7253	22.0058	NA	24.1466	NA	22.4386	22.4263	NA	NA	22.242	23.9592	9
3749	P27824	Calnexin	CANX	S	583	EDRKPKAEEDEILNRSPRNRKPRRE______	CANX_S583	32.2361	34.4021	31.2239	33.3699	34.3456	32.6388	32.4212	33.8972	32.9883	31.8719	32.5254	34.4128	8
3750	P27824	Calnexin	CANX	S	564	EEKQKSDAEEDGGTVSQEEEDRKPKAEEDEI	CANX_S564	NA	25.7055	NA	NA	27.6369	NA	24.7783	25.9065	24.497	NA	24.8703	26.9525	7
4431	Q01518-2	Adenylyl cyclase-associated protein 1	CAP1	S	34	EAVSHTSDMHRGYADSPSKGAAPYVQAFDSL	CAP1_S34	25.5198	23.9484	25.4834	24.3596	NA	24.4966	25.3548	23.3962	24.0524	25.7441	26.2958	NA	5
4433	Q01518-2	Adenylyl cyclase-associated protein 1	CAP1	S	307	VRSGPKPFSAPKPQTSPSPKRATKKEPAVLE	CAP1_S307	27.9727	27.5871	25.9177	27.9794	29.1633	27.9758	27.6682	28.645	27.8692	27.2687	27.9325	28.8224	3
4434	Q01518-2	Adenylyl cyclase-associated protein 1	CAP1	S	309	SGPKPFSAPKPQTSPSPKRATKKEPAVLELE	CAP1_S309	22.9908	25.337	20.9415	24.5008	24.6769	24.1536	23.1676	25.3798	23.9492	22.667	24.1903	25.0243	3
9757	P40123	Adenylyl cyclase-associated protein 2	CAP2	T	311	GGQTQSPTKSHTPSPTSPKSYPSQKHAPVLE	CAP2_T311	NA	NA	NA	27.4231	NA	26.9057	NA	27.1642	NA	NA	NA	NA
3882	P40123	Adenylyl cyclase-associated protein 2	CAP2	S	312	GQTQSPTKSHTPSPTSPKSYPSQKHAPVLEL	CAP2_S312	26.2919	28.1998	27.398	26.7862	26.5349	27.0225	28.9789	NA	28.252	27.3909	29.0069	27.8662	9
3881	P40123	Adenylyl cyclase-associated protein 2	CAP2	S	309	AQGGQTQSPTKSHTPSPTSPKSYPSQKHAPV	CAP2_S309	26.8914	NA	27.6744	NA	NA	NA	NA	25.1578	NA	25.6525	NA	24.5543
3880	P40121	Macrophage-capping protein	CAPG	S	337	YAPNTQVEILPQGHESPIFKQFFKDWK____	CAPG_S337	25.0793	23.0992	NA	22.9722	21.322	22.1793	23.2651	NA	NA	23.3951	21.9638	21.6822	4
9661	P07384	Calpain-1 catalytic subunit	CAPN1	T	374	KSRTIRKWNTTLYEGTWRRGSTAGGCRNYPA	CAPN1_T374	22.9166	23.0509	NA	22.8357	22.6531	23.3228	23.1295	22.9711	22.3601	21.6085	NA	21.2198	10
659	A0A1B0GVE3	Calpain-15	CAPN15	S	364	AGASRLAELLSGKRLSVLEEEATEGGTSRVE	CAPN15_S364	NA	22.0265	NA	24.1744	24.406	22.5492	22.1981	24.0306	23.092	NA	22.1144	24.5642	8
4206	P52907	F-actin-capping protein subunit alpha-1	CAPZA1	S	9	_______MADFDDRVSDEEKVRIAAKFITHA	CAPZA1_S9	23.7291	24.076	23.5118	24.0084	24.1407	24.185	24.3137	24.7502	24.2198	23.7173	24.0487	24.7523	3
3987	P47755	F-actin-capping protein subunit alpha-2	CAPZA2	S	9	_______MADLEEQLSDEEKVRIAAKFIIHA	CAPZA2_S9	22.222	21.8608	20.023	20.7768	NA	NA	NA	21.8216	NA	NA	22.0235	22.5973	9
973	A0A494C0J4	Caspase recruitment domain-containing protein 14	CARD14	S	475	SATSSRELVDSFRSSSPAPPSQQSLYKRVAE	CARD14_S475	24.4965	24.1454	24.7772	23.4066	21.9201	23.3678	22.152	22.3092	22.5333	NA	22.4973	NA	1
969	A0A494C0J4	Caspase recruitment domain-containing protein 14	CARD14	S	787	RIVSMDKAKASPLRLSFDRGQLDPSRMEGEA	CARD14_S787	NA	24.5021	NA	24.7505	25.0169	24.4167	23.8875	24.3488	22.2915	23.8892	24.3478	25.41	3
974	A0A494C0J4	Caspase recruitment domain-containing protein 14	CARD14	S	255	SSCELELQEQSLRTASDQESGDEELNRLKEE	CARD14_S255	NA	24.374	NA	NA	24.0008	NA	22.2459	23.5234	NA	NA	22.4901	23.5541
975	A0A494C0J4	Caspase recruitment domain-containing protein 14	CARD14	S	259	LELQEQSLRTASDQESGDEELNRLKEENEKL	CARD14_S259	NA	24.374	NA	NA	24.0008	NA	22.2459	23.5234	NA	NA	22.4901	23.5541
10578	Q9Y2V2	Calcium-regulated heat stable protein 1	CARHSP1	T	50	RGNVVPSPLPTRRTRTFSATVRASQGPVYKG	CARHSP1_T50	NA	NA	24.4432	NA	NA	NA	NA	NA	NA	NA	NA	NA
8807	Q9Y2V2	Calcium-regulated heat stable protein 1	CARHSP1	S	52	NVVPSPLPTRRTRTFSATVRASQGPVYKGVC	CARHSP1_S52	33.1202	33.0969	32.8434	32.6723	33.3323	32.4841	32.0977	32.5036	32.1696	32.4612	32.1572	32.649	1
8802	Q9Y2V2	Calcium-regulated heat stable protein 1	CARHSP1	S	30	QASVGLLDTPRSRERSPSPLRGNVVPSPLPT	CARHSP1_S30	28.697	28.8331	29.0015	28.8919	29.3621	28.4372	28.1362	28.5033	28.5952	27.9245	27.5916	29.034	10
8803	Q9Y2V2	Calcium-regulated heat stable protein 1	CARHSP1	S	32	SVGLLDTPRSRERSPSPLRGNVVPSPLPTRR	CARHSP1_S32	28.3548	28.3495	28.9535	28.2256	28.7046	28.0126	27.628	28.065	28.1503	27.9245	27.5916	28.2356	1
8804	Q9Y2V2	Calcium-regulated heat stable protein 1	CARHSP1	S	41	SRERSPSPLRGNVVPSPLPTRRTRTFSATVR	CARHSP1_S41	28.4107	28.5297	28.9659	28.2387	28.748	28.024	27.6756	28.0694	28.187	27.9462	27.5732	28.2183	4
8806	Q9Y2V2	Calcium-regulated heat stable protein 1	CARHSP1	S	26	PPTHQASVGLLDTPRSRERSPSPLRGNVVPS	CARHSP1_S26	24.105	25.3236	NA	25.6951	27.1046	23.9509	NA	25.387	NA	23.8993	24.2714	26.5948	6
8805	Q9Y2V2	Calcium-regulated heat stable protein 1	CARHSP1	S	146	LAPGTKHETWSGHVISS______________	CARHSP1_S146	NA	NA	NA	NA	NA	NA	NA	NA	NA	NA	NA	23.8883
10577	Q9Y2V2	Calcium-regulated heat stable protein 1	CARHSP1	T	23	PPQPPTHQASVGLLDTPRSRERSPSPLRGNV	CARHSP1_T23	23.2421	NA	24.0721	24.1212	22.6748	24.5151	25.1992	22.8899	24.8738	NA	24.6124	23.051	8
4071	P49589-3	Cysteine--tRNA ligase, cytoplasmic	CARS	S	390	GDQKALQEGEGDLSISADRLSEKRSPNDFAL	CARS_S390	25.4076	24.8002	24.1459	24.9801	24.7376	25.2593	25.499	25.382	25.3832	25.3094	25.1785	24.5269	7
4072	P49589-3	Cysteine--tRNA ligase, cytoplasmic	CARS	S	117	SPPAGTQPCRLHLYNSLTRNKEVFIPQDGKK	CARS_S117	NA	23.9924	NA	NA	24.1831	23.238	23.4309	23.3505	22.9036	22.5142	22.7547	23.8997	3
2741	O15234	Protein CASC3	CASC3	S	265	PDDIKPRRIRKPRYGSPPQRDPNWNGERLNK	CASC3_S265	26.2597	27.2778	25.7835	27.3239	27.2091	26.5398	26.4365	27.271	26.7553	25.8953	25.8579	27.3822	10
2740	O15234	Protein CASC3	CASC3	S	148	EEKPDTKSTVTGERQSGDGQESTEPVENKVG	CASC3_S148	26.2564	26.2059	25.5595	26.2118	27.1218	26.1284	26.3547	26.322	26.4174	24.6548	26.2675	26.7203	9
2739	O15234	Protein CASC3	CASC3	S	363	SYRSRRLEQTSVRDPSPEADAPVLGSPEKEE	CASC3_S363	NA	23.5772	NA	22.801	24.6228	22.2228	23.3366	23.1908	NA	NA	23.0655	24.8662	3
5879	Q6P4E1-5	Protein CASC4	CASC4	S	345	DFHKLKQSRFFDENESPVDPQHGSKLADYNG	CASC4_S345	26.8373	26.7844	26.382	26.8032	26.4153	26.6795	26.6684	26.9992	26.9806	26.2455	26.5481	26.6378	10
5880	Q6P4E1-5	Protein CASC4	CASC4	S	307	SKQNPSSPLQRLIPGSNLDSEPRIQTDILKQ	CASC4_S307	25.9356	25.2794	24.5157	25.2682	25.0738	24.3027	25.2142	25.0892	24.6033	24.0919	24.3049	25.2477	10
5881	Q6P4E1-5	Protein CASC4	CASC4	S	311	PSSPLQRLIPGSNLDSEPRIQTDILKQATKD	CASC4_S311	22.8617	23.8618	23.112	24.1325	NA	21.2867	23.7769	24.0625	23.1248	22.5235	23.576	22.6283	9
1850	E9PPJ1	Protein CASC5	CASC5	S	60	QESNALRNKKNSRRVSFADTIKVFQTESHMK	CASC5_S60	23.4235	22.4786	22.9336	23.8526	23.0119	25.1963	24.4439	23.2205	23.473	25.0112	24.0698	23.3129	3
1849	E9PPJ1	Protein CASC5	CASC5	S	1050	ELSKSATCKNIKDVQSPGFLNEPLSSKSQRR	CASC5_S1050	NA	NA	NA	NA	21.9277	NA	22.7607	NA	NA	NA	NA	22.4845
6878	Q8WXD9	Caskin-1	CASKIN1	S	1257	SPTPTSKKVPLPGPGSPEVKRAHGTPPPVSP	CASKIN1_S1257	NA	NA	NA	NA	NA	NA	NA	NA	23.3819	NA	NA	NA
6883	Q8WXE0-2	Caskin-2	CASKIN2	S	324	GLSPDSPAGDRNSVGSEGSVGSIRSAGSGQS	CASKIN2_S324	25.9544	25.4273	25.7175	25.0736	24.3839	25.0549	24.881	25.0954	24.946	24.9367	24.722	NA	4
6882	Q8WXE0-2	Caskin-2	CASKIN2	S	321	PRVGLSPDSPAGDRNSVGSEGSVGSIRSAGS	CASKIN2_S321	28.6203	28.0948	28.8332	27.7978	27.5692	27.7109	27.9971	27.8679	27.8142	28.0998	27.6218	27.3227	4
6879	Q8WXE0-2	Caskin-2	CASKIN2	S	718	PATPPDPPRPKRRSHSLSRPGPTEGDAEGEA	CASKIN2_S718	NA	23.3281	23.2302	24.2875	24.6856	23.9401	24.1133	24.1067	23.1024	NA	23.2977	23.992	8
6881	Q8WXE0-2	Caskin-2	CASKIN2	S	314	PLTYSQLPRVGLSPDSPAGDRNSVGSEGSVG	CASKIN2_S314	24.7741	NA	NA	24.2465	22.9758	23.3954	25.3758	23.2564	22.8309	23.8528	23.5319	22.7017	3
3663	P20810-9	Calpastatin	CAST	S	11	_____MSQPGQKPAASPRPRRAAAARRTHEH	CAST_S11	31.1926	30.7121	31.735	30.5187	29.2897	30.5532	30.7713	29.8904	29.251	30.3672	30.7081	29.9614	4
3291	P04040	Catalase	CAT	S	515	YNAEKPKNAIHTFVQSGSHLAAREKANL___	CAT_S515	25.0672	25.3146	25.4989	25.5782	25.3491	26.9284	26.625	25.2831	26.4965	27.2546	26.5854	25.9021	7
2968	O75081-2	Protein CBFA2T3	CBFA2T3	S	373	TKKGPAPAAARPRSSSAGPEGPQLDVPREFL	CBFA2T3_S373	NA	20.7316	NA	NA	24.6295	22.5248	NA	21.588	22.4397	NA	NA	23.8693
570	A0A0U1RQX8	E3 ubiquitin-protein ligase CBL	CBL	S	669	LVGPECDHPKIKPSSSANAIYSLAARPLPVP	CBL_S669	21.7744	22.9333	NA	23.7396	24.8907	23.0518	22.7077	22.4146	NA	20.5173	22.7949	24.2465	11
568	A0A0U1RQX8	E3 ubiquitin-protein ligase CBL	CBL	S	619	SSSDPWTGRELTNRHSLPFSLPSQMEPRPDV	CBL_S619	NA	NA	NA	24.082	24.0363	22.6077	22.5351	NA	NA	22.0426	21.8665	23.2461	11
4778	Q13185	Chromobox protein homolog 3	CBX3	S	95	QKAGKEKDGTKRKSLSDSESDDSKSKKKRDA	CBX3_S95	25.8432	26.4647	26.4603	28.1883	26.8969	27.1527	29.2496	28.3817	27.938	26.8513	28.3373	27.5518	7
4777	Q13185	Chromobox protein homolog 3	CBX3	S	93	NSQKAGKEKDGTKRKSLSDSESDDSKSKKKR	CBX3_S93	NA	21.9703	24.0574	27.3179	26.4329	26.3534	27.8557	27.579	27.5281	24.8159	27.6526	26.6541	3
4779	Q13185	Chromobox protein homolog 3	CBX3	S	102	DGTKRKSLSDSESDDSKSKKKRDAADKPRGF	CBX3_S102	NA	NA	NA	26.5938	25.6589	25.7869	27.1887	27.1003	26.7955	24.5415	27.1562	25.9766	3
2563	O00257	E3 SUMO-protein ligase CBX4	CBX4	S	291	AVKIKSGEVAEGEARSPSHKKRAADERHPPA	CBX4_S291	NA	NA	NA	NA	NA	NA	NA	25.8938	NA	NA	NA	25.7108
7972	Q9HC52	Chromobox protein homolog 8	CBX8	S	110	RSDSARGIRIPYPGRSPQDLASTSRAREGLR	CBX8_S110	22.9258	21.6483	24.1795	22.1007	NA	22.8979	22.0012	NA	22.6963	23.3822	23.6207	NA	5
5867	Q6P1N0-2	Coiled-coil and C2 domain-containing protein 1A	CC2D1A	S	455	EGPEDEEDEVPKKQNSPVAPTAQPKAPPSRT	CC2D1A_S455	26.1618	25.854	25.3827	26.0769	25.2206	25.926	25.7717	25.2327	25.7691	25.1347	26.0875	25.0705	10
10129	Q6P1N0-2	Coiled-coil and C2 domain-containing protein 1A	CC2D1A	T	120	AELNEVLGEEQKASETPPPVAQPKPEAPHPG	CC2D1A_T120	NA	22.0921	NA	23.3507	24.4737	23.0074	NA	22.9318	NA	NA	NA	23.8641	11
5798	Q6DHV5	Protein CC2D2B	CC2D2B	S	91	KTEVSLDESLSFFILSGEEGSALGKSSEQRP	CC2D2B_S91	NA	27.2622	NA	26.4643	25.0894	25.506	NA	25.021	24.9178	NA	25.2234	24.5862	3
5799	Q6DHV5	Protein CC2D2B	CC2D2B	S	96	LDESLSFFILSGEEGSALGKSSEQRPVNRSY	CC2D2B_S96	NA	27.2622	NA	26.4643	25.0894	25.506	NA	25.021	24.9178	NA	25.2234	24.5862	3
6446	Q8IX12-2	Cell division cycle and apoptosis regulator protein 1	CCAR1	S	611	EQDEEEKDDGEAKEISTPTHWSKLDPKTMKV	CCAR1_S611	NA	23.4776	NA	NA	24.9724	NA	21.5445	25.244	NA	NA	NA	24.9225
6503	Q8N163	Cell cycle and apoptosis regulator protein 2	CCAR2	S	922	VEKADSWVEKEEPAPSN______________	CCAR2_S922	23.1435	23.2983	22.6975	23.299	NA	NA	NA	NA	NA	NA	NA	NA	4
6504	Q8N163	Cell cycle and apoptosis regulator protein 2	CCAR2	S	675	EEEFAGAKLEDSEVRSVASNQSEMEFSSLQD	CCAR2_S675	NA	23.8539	NA	22.9326	NA	NA	NA	22.7236	22.1553	NA	21.1355	24.8651
6505	Q8N163	Cell cycle and apoptosis regulator protein 2	CCAR2	S	678	FAGAKLEDSEVRSVASNQSEMEFSSLQDMPK	CCAR2_S678	NA	23.8539	NA	22.9326	NA	NA	NA	22.7236	22.1553	NA	21.1355	24.8651
6506	Q8N163	Cell cycle and apoptosis regulator protein 2	CCAR2	S	124	NAVKVQTLSNQPLLKSPAPPLLHVAALGQKQ	CCAR2_S124	NA	20.8634	21.5656	20.7867	NA	22.5904	NA	NA	21.4163	22.3429	22.0042	22.1457	9
7121	Q96HB5-2	Coiled-coil domain-containing protein 120	CCDC120	S	244	SPPKAWDQLRAVSGGSPERRTPWKPPPSDLY	CCDC120_S244	NA	NA	24.5261	NA	NA	NA	NA	NA	NA	NA	NA	NA
7122	Q96HB5-2	Coiled-coil domain-containing protein 120	CCDC120	S	274	YGDLKSRRNSVASPTSPTRSLPRSASSFEGR	CCDC120_S274	23.1444	NA	23.9722	NA	NA	22.9672	22.6642	20.616	22.8675	25.5078	23.3852	NA	9
7124	Q96HB5-2	Coiled-coil domain-containing protein 120	CCDC120	S	348	SDRASLFVARTRRSNSSEALLVDRAAGGGAG	CCDC120_S348	25.6341	26.5959	25.5667	25.3068	24.9017	25.3213	24.9884	25.7587	26.1742	25.1949	24.9898	25.9203	10
6386	Q86Z20	Coiled-coil domain-containing protein 125	CCDC125	S	58	EFSHRSRKRSDGKNFSPPPFPRKGEERNEAS	CCDC125_S58	NA	NA	NA	24.6006	23.3494	24.3779	24.3897	23.9627	NA	23.5325	23.595	23.4782	3
6387	Q86Z20	Coiled-coil domain-containing protein 125	CCDC125	S	504	HSQIDPNYRTLKRSHSLPSSIIF________	CCDC125_S504	20.8433	NA	23.1935	NA	NA	22.7062	22.2608	NA	20.3939	21.8873	20.6346	21.2367	9
7142	Q96JG6-3	Coiled-coil domain-containing protein 132	CCDC132	S	462	NFSILQLHEFKFMEQSRSPSVSPSKQPVSTS	CCDC132_S462	23.184	24.0401	22.8881	23.8422	NA	23.1741	23.3947	23.8875	23.5279	NA	25.2396	NA	10
7143	Q96JG6-3	Coiled-coil domain-containing protein 132	CCDC132	S	464	SILQLHEFKFMEQSRSPSVSPSKQPVSTSSK	CCDC132_S464	23.2597	25.1751	NA	25.1383	26.0726	NA	25.1498	25.3302	23.9476	NA	23.7633	25.4663	8
7145	Q96JG6-3	Coiled-coil domain-containing protein 132	CCDC132	S	529	YESDEQEKSAYQEYDSDSDVPEELKRDYVDE	CCDC132_S529	22.9359	25.1012	NA	24.4177	26.6686	23.7853	22.2738	23.5504	22.8049	21.3571	23.5584	25.3432	11
7146	Q96JG6-3	Coiled-coil domain-containing protein 132	CCDC132	S	531	SDEQEKSAYQEYDSDSDVPEELKRDYVDEQT	CCDC132_S531	NA	23.476	NA	23.0834	24.6119	22.6854	NA	NA	NA	NA	NA	23.5698	6
7144	Q96JG6-3	Coiled-coil domain-containing protein 132	CCDC132	S	468	LHEFKFMEQSRSPSVSPSKQPVSTSSKTVTL	CCDC132_S468	NA	24.1532	NA	23.3522	23.8973	NA	23.3168	24.3622	23.9476	NA	23.7633	23.3246	3
8245	Q9P0B6	Coiled-coil domain-containing protein 167	CCDC167	S	42	RDLEAVNSRLHSRELSPEARRSLEKEKNSLM	CCDC167_S42	25.9435	24.9091	25.1067	25.9107	25.8136	24.7581	25.5016	24.4665	24.3795	24.6501	24.9654	26.1371	11
10346	Q96MW1	Coiled-coil domain-containing protein 43	CCDC43	T	139	EKQRKAALLAQYADVTDEEDEADEKDDSGAT	CCDC43_T139	27.1923	26.6324	26.6936	26.5998	26.8003	26.9602	27.067	26.5044	25.8722	26.202	26.8785	26.3367	1
5251	Q16204	Coiled-coil domain-containing protein 6	CCDC6	S	328	ERREALCRQLSESESSLEMDDERYFNEMSAQ	CCDC6_S328	NA	22.131	NA	NA	19.2633	NA	21.0368	NA	NA	22.7571	23.0503	NA
5247	Q16204	Coiled-coil domain-containing protein 6	CCDC6	S	244	RILQEKLDQPVSAPPSPRDISMEIDSPENMM	CCDC6_S244	28.2315	27.8442	28.1987	28.6582	27.717	28.5027	28.5674	28.2665	28.7976	28.8556	28.3712	27.9941	3
5246	Q16204	Coiled-coil domain-containing protein 6	CCDC6	S	240	EAEKRILQEKLDQPVSAPPSPRDISMEIDSP	CCDC6_S240	27.1503	26.7345	27.0288	27.4691	26.7787	27.1643	27.1456	27.2805	27.6491	27.3475	27.2351	27.1736	3
5252	Q16204	Coiled-coil domain-containing protein 6	CCDC6	S	52	GGGGGGGGKSGGIVISPFRLEELTNRLASLQ	CCDC6_S52	24.8534	25.8173	NA	21.6265	NA	NA	23.116	25.8225	25.1804	24.9339	25.7913	25.3277	9
5248	Q16204	Coiled-coil domain-containing protein 6	CCDC6	S	367	SPIPYTPSPSSSRPISPGLSYASHTVGFTPP	CCDC6_S367	26.3807	25.2309	NA	23.6104	NA	NA	24.0563	24.8099	24.8305	25.172	24.3709	24.9562	9
5250	Q16204	Coiled-coil domain-containing protein 6	CCDC6	S	325	REMERREALCRQLSESESSLEMDDERYFNEM	CCDC6_S325	23.1363	24.1252	23.4724	NA	NA	21.8256	23.445	25.9854	25.0887	23.0882	25.0175	24.6337	9
5249	Q16204	Coiled-coil domain-containing protein 6	CCDC6	S	323	LQREMERREALCRQLSESESSLEMDDERYFN	CCDC6_S323	NA	23.6279	NA	21.9146	24.0973	23.9425	22.6352	23.5955	22.9183	20.5601	24.3091	24.0452	3
5254	Q16204	Coiled-coil domain-containing protein 6	CCDC6	S	352	FNEMSAQGLRPRTVSSPIPYTPSPSSSRPIS	CCDC6_S352	26.7714	25.7174	24.0882	23.5647	NA	21.3843	24.0563	25.4148	25.8101	25.1045	24.4761	23.2714	9
714	A0A2R8Y2X6	Bicaudal D-related protein 2	CCDC64B	S	36	SGDEGFFPFVLERRDSFLGGGPGPEEPEDLA	CCDC64B_S36	NA	NA	NA	NA	NA	NA	NA	NA	NA	NA	NA	23.4054
719	A0A2R8Y2X6	Bicaudal D-related protein 2	CCDC64B	S	19	PDGPSFPSGPLSGGASPSGDEGFFPFVLERR	CCDC64B_S19	NA	NA	NA	NA	22.3178	22.1296	NA	NA	21.8147	NA	NA	22.4007
7278	Q96PX6	Coiled-coil domain-containing protein 85A	CCDC85A	S	347	SGGSPEHLQKHALGGSLEHLPRARGTSPEHL	CCDC85A_S347	27.5494	27.4631	27.934	26.8772	26.9762	27.5497	27.5619	27.0503	27.2338	28.0186	27.0975	26.7691	4
7279	Q96PX6	Coiled-coil domain-containing protein 85A	CCDC85A	S	313	PGSSPETLPKHVLSGSPEHFQKHRSGSSPEH	CCDC85A_S313	25.5175	25.3788	25.1405	24.168	23.7657	25.2647	24.9292	23.6253	25.4884	25.7736	25.1333	23.9646	9
1074	A6NKD9	Coiled-coil domain-containing protein 85C	CCDC85C	S	246	GPHKAPDGKAGATRRSLDDLSAPPHHRSIPN	CCDC85C_S246	22.1442	24.5461	22.2874	24.1071	25.5443	22.8616	22.0481	23.3981	23.7443	21.2161	22.2976	24.968	8
7885	Q9H6F5	Coiled-coil domain-containing protein 86	CCDC86	S	58	REPGSPPSVQRAGLGSPERPPKTSPGSPRLQ	CCDC86_S58	27.3989	28.103	26.4864	27.7826	27.1751	27.6756	28.1457	28.0777	28.224	27.0678	28.6228	28.6865	7
7888	Q9H6F5	Coiled-coil domain-containing protein 86	CCDC86	S	47	LVEFESNPEETREPGSPPSVQRAGLGSPERP	CCDC86_S47	29.2724	28.5445	29.5734	28.6072	28.3261	28.7204	28.939	28.364	28.4384	29.05	28.5806	28.6504	4
7887	Q9H6F5	Coiled-coil domain-containing protein 86	CCDC86	S	69	AGLGSPERPPKTSPGSPRLQQGAGLESPQGQ	CCDC86_S69	29.8347	28.8662	28.3968	28.1697	26.2682	29.4559	29.7816	27.3727	29.7659	29.8166	29.5103	28.6059	9
7890	Q9H6F5	Coiled-coil domain-containing protein 86	CCDC86	S	18	TPLRRSRRLGGLRPESPESLTSVSRTRRALV	CCDC86_S18	29.4105	28.6108	29.464	28.103	28.1682	28.6593	28.9839	28.4399	28.0786	28.787	28.583	28.3808	4
7892	Q9H6F5	Coiled-coil domain-containing protein 86	CCDC86	S	91	AGLESPQGQPEPGAASPQRQQDLHLESPQRQ	CCDC86_S91	NA	24.1407	NA	23.7918	25.5358	22.9712	22.2088	23.6434	22.9263	NA	22.71	25.7292	11
7891	Q9H6F5	Coiled-coil domain-containing protein 86	CCDC86	S	21	RRSRRLGGLRPESPESLTSVSRTRRALVEFE	CCDC86_S21	25.1068	24.9018	26.5222	NA	24.5842	25.8915	25.4517	NA	25.2928	25.674	NA	25.0821	9
7886	Q9H6F5	Coiled-coil domain-containing protein 86	CCDC86	S	66	VQRAGLGSPERPPKTSPGSPRLQQGAGLESP	CCDC86_S66	23.7084	28.4428	28.0757	28.5024	24.3315	26.9884	27.805	28.0815	24.3454	23.3036	28.6969	24.7872	10
10438	Q9H6F5	Coiled-coil domain-containing protein 86	CCDC86	T	42	RTRRALVEFESNPEETREPGSPPSVQRAGLG	CCDC86_T42	NA	24.0512	NA	NA	25.3044	NA	NA	NA	NA	24.747	25.3307	23.8536	2
7889	Q9H6F5	Coiled-coil domain-containing protein 86	CCDC86	S	188	EPSQPLLELTPRAPGSPRGQHEPSKPPPAGE	CCDC86_S188	26.6749	24.943	26.7877	25.4237	NA	26.3615	26.8049	24.4004	26.2726	27.4609	27.0534	22.3537	9
10439	Q9H6F5	Coiled-coil domain-containing protein 86	CCDC86	T	3	_____________MDTPLRRSRRLGGLRPES	CCDC86_T3	22.6091	23.1605	NA	NA	NA	22.3128	24.1016	23.0279	22.8514	23.3984	22.2713	21.8508	9
273	A0A0A0MR69	Protein Daple	CCDC88C	S	115	SRNTSSNSSPLNLKGSSEQLHGRSESFSSED	CCDC88C_S115	NA	24.6355	NA	23.8618	24.9257	23.6011	NA	24.6998	23.7937	NA	NA	22.4624	8
274	A0A0A0MR69	Protein Daple	CCDC88C	S	125	LNLKGSSEQLHGRSESFSSEDLIPSRDLATL	CCDC88C_S125	NA	NA	NA	NA	22.6369	NA	NA	NA	NA	NA	NA	21.8805
738	A0A2R8Y4Z8	Coiled-coil domain-containing protein 9	CCDC9	S	362	RKSSRPQAKAAPRAYSDHDDRWETKEGAASP	CCDC9_S362	NA	NA	NA	NA	NA	NA	23.9858	22.913	NA	NA	NA	NA
5412	Q53HC0-2	Coiled-coil domain-containing protein 92	CCDC92	S	194	DKLPETPRRRMKKSLSAPLHPEFEEVYRFGA	CCDC92_S194	NA	22.751	21.1224	23.7513	NA	18.9902	21.7337	20.5365	21.2111	21.5577	21.0631	22.1864	9
2024	F8W9X7	Coiled-coil domain-containing protein 93	CCDC93	S	304	VSEYAEKQSELSAEESPEKLGTSQLHRRKVI	CCDC93_S304	24.638	25.1767	24.5869	25.2697	24.9658	24.8731	25.4334	25.0561	25.0077	25.0593	24.9511	24.9503	3
7547	Q9BW85	Coiled-coil domain-containing protein 94	CCDC94	S	211	AALLEEARKRRLLEDSDSEDEAAPSPLQPAL	CCDC94_S211	26.7412	25.9511	NA	22.4613	NA	21.6942	NA	26.4658	26.9754	26.1764	26.379	25.8002	9
7548	Q9BW85	Coiled-coil domain-containing protein 94	CCDC94	S	213	LLEEARKRRLLEDSDSEDEAAPSPLQPALRP	CCDC94_S213	26.7412	25.9511	NA	22.4613	NA	21.6942	NA	26.4658	26.9754	26.1764	26.379	25.8002	9
354	C9JUH3	Cerebral cavernous malformations 2 protein	CCM2	S	287	LETIGVKDGRGIITDSFGRHRRALSTTSSST	CCM2_S287	25.0771	26.0803	24.3069	26.0092	25.8104	25.4723	26.7374	26.8725	26.5629	25.1759	25.798	26.3584	3
1504	E5RHN2	G1/S-specific cyclin-E2	CCNE2	S	21	SRLQAKQQPQPSQTESPQEAQIIQAKKRKTT	CCNE2_S21	24.8315	24.4204	25.5442	24.571	23.5724	23.9637	23.9434	24.9601	24.9508	24.8857	24.1754	24.2472	9
9323	D6RHI7	Cyclin-H	CCNH	T	241	DDYVSKKSKHEEEEWTDDDLVESL_______	CCNH_T241	26.603	25.6379	26.4094	25.5604	24.49	26.5083	26.7693	25.7301	25.4987	26.2335	26.2756	23.9397	5
2075	G3V5E1	Cyclin-K	CCNK	S	340	PQPSSPRQVKRAVVVSPKEENKAAEPPPPKI	CCNK_S340	30.0892	30.2023	29.4807	30.0422	29.4173	30.3377	30.605	29.5651	30.4641	30.2415	30.5187	29.9496	7
8437	Q9UK58	Cyclin-L1	CCNL1	S	352	ASKPSSPREVKAEEKSPISINVKTVKKEPED	CCNL1_S352	22.9853	24.3859	22.9145	23.6385	25.4455	22.9332	22.3035	23.0806	22.4227	22.0999	22.1232	24.8774	1
8438	Q9UK58	Cyclin-L1	CCNL1	S	335	LNPDGTPALSTLGGFSPASKPSSPREVKAEE	CCNL1_S335	22.5814	24.1357	22.6232	21.3655	NA	22.1057	NA	24.4533	23.5265	21.8277	23.17	24.842	9
7342	Q96S94-3	Cyclin-L2	CCNL2	S	116	LDGTSGFSPAPKLVESPKEGKGSKPSPLSVK	CCNL2_S116	24.8614	25.2459	24.349	25.5047	25.3551	24.3568	25.5281	NA	24.4947	24.0102	26.6468	26.0948	2
7341	Q96S94-3	Cyclin-L2	CCNL2	S	108	LLPGGTQVLDGTSGFSPAPKLVESPKEGKGS	CCNL2_S108	NA	24.2853	NA	22.9591	NA	21.062	22.9745	24.9294	24.2658	23.9322	24.5843	24.7157	7
7340	Q96S94-3	Cyclin-L2	CCNL2	S	147	NTKRRLEGAKKAKADSPVNGLPKGRESRSRS	CCNL2_S147	23.5742	23.3406	22.5256	23.3373	22.947	23.1202	22.9878	23.5796	22.9057	22.9483	23.2221	23.559	4
2904	O60583-2	Cyclin-T2	CCNT2	S	480	HKQGQSQAASSSSVTSPIKMKIPIANTEKYM	CCNT2_S480	22.082	22.2836	NA	22.9301	21.7532	22.7527	21.7732	22.8579	22.3967	20.5404	23.4085	20.8683	10
6643	Q8ND76-3	Cyclin-Y	CCNY	S	272	DKYKDLRRSARKRSASADNLTLPRWSPAIIS	CCNY_S272	27.0601	26.1979	27.9051	25.9472	21.2126	26.5532	26.7619	26.0786	26.4089	27.4521	26.6013	24.0014	4
6644	Q8ND76-3	Cyclin-Y	CCNY	S	29	IFLSKSQTDVREKRKSLFINHHPPGQIARKY	CCNY_S29	23.2956	NA	23.0262	23.2615	23.217	23.5585	24.3432	24.8312	23.7122	23.4608	23.5841	23.4868	7
6587	Q8N7R7-3	Cyclin-Y-like protein 1	CCNYL1	S	19	NPSDHPRASTIFLSKSQTDVREKRKSLFINH;NPSDHPRASTIFLSKSQTDVREKRKSNHLNH	CCNYL1_S19	24.4818	25.1415	23.0396	24.9322	25.3541	24.5734	23.4271	23.4401	24.732	22.8719	23.3082	24.9552	1
6588	Q8N7R7-3	Cyclin-Y-like protein 1	CCNYL1	S	274	CEDKDLCRAAMRRSFSADNFIGIQRSKAILS	CCNYL1_S274	24.48	22.592	25.693	23.4223	23.0393	23.9393	24.6866	23.3349	22.4361	24.8829	22.4513	21.91	4
2787	O43303-2	Centriolar coiled-coil protein of 110 kDa	CCP110	S	372	LTGSYAKLPSPEPSMSPKMHRRRSRTSSACH	CCP110_S372	24.9058	26.1761	23.5008	25.6815	24.2068	NA	23.708	24.1611	24.2375	24.6021	24.7643	24.9068	5
10519	Q9ULG6-3	Cell cycle progression protein 1	CCPG1	T	305	EAEKMSFETQKTNLATENQYLRKLFTDFVND	CCPG1_T305	24.8134	25.5527	22.857	24.8071	24.6305	24.579	24.7482	23.9187	24.8512	23.4838	24.6541	24.3436	10
9345	E7EUW0	Serine-rich coiled-coil domain-containing protein 1	CCSER1	T	132	VGFSSSRNKKITRSLTEDFEREKEHSTNKNV	CCSER1_T132	21.9349	22.652	NA	22.6613	22.6112	23.676	21.1369	23.0826	22.7928	NA	23.5362	22.4308	3
4356	P78371	T-complex protein 1 subunit beta	CCT2	S	260	DTDKIKIFGSRVRVDSTAKVAEIEHAEKEKM	CCT2_S260	25.1014	NA	NA	25.3906	NA	26.4711	27.3391	24.2542	27.0364	28.2424	25.0401	NA
4355	P78371	T-complex protein 1 subunit beta	CCT2	S	254	IANTGMDTDKIKIFGSRVRVDSTAKVAEIEH	CCT2_S254	24.5414	24.3801	22.6641	24.2471	23.5902	24.4574	25.8623	24.699	25.7274	23.7748	24.5415	25.2639
4354	P78371	T-complex protein 1 subunit beta	CCT2	S	3	_____________MASLSLAPVNIFKAGADE	CCT2_S3	23.3682	NA	20.201	19.2718	22.7356	NA	25.3833	26.1202	26.2601	26.2034	26.3452	25.0059
9854	P78371	T-complex protein 1 subunit beta	CCT2	T	261	TDKIKIFGSRVRVDSTAKVAEIEHAEKEKMK	CCT2_T261	24.4181	22.6749	26.0025	24.1528	21.5556	25.4363	25.1828	23.3883	NA	NA	26.6825	23.2739
4054	P49368	T-complex protein 1 subunit gamma	CCT3	S	252	RIVLLDSSLEYKKGESQTDIEITREEDFTRI	CCT3_S252	NA	23.151	NA	22.8941	23.7488	NA	23.3776	23.2265	NA	NA	23.3158	23.4636
4155	P50990	T-complex protein 1 subunit theta	CCT8	S	23	APGFAQMLKEGAKHFSGLEEAVYRNIQACKE	CCT8_S23	22.6426	24.446	22.1122	23.7716	22.9449	23.2437	25.0588	24.6403	23.3619	NA	23.3071	24.1657
4156	P50990	T-complex protein 1 subunit theta	CCT8	S	317	LHYANKYNIMLVRLNSKWDLRRLCKTVGATA	CCT8_S317	NA	23.9746	21.4327	23.0444	23.4064	22.9941	23.0031	22.6982	22.5524	22.9494	NA	22.447
7344	Q96SF2	T-complex protein 1 subunit theta-like 2	CCT8L2	S	271	PATARLSSPADLAQFSKGSDQLLEKQVGQLA	CCT8L2_S271	NA	NA	NA	23.4981	24.1367	NA	NA	23.7176	23.1119	NA	NA	NA
4387	P86791	Vacuolar fusion protein CCZ1 homolog	CCZ1	S	266	SLFPRHIEPELAGRDSPIRAEMPGNLQHYGR	CCZ1_S266	25.7153	26.6918	25.6414	26.628	26.7603	26.6225	27.3135	26.7555	26.001	26.9464	26.7589	26.7265	3
429	A0A0C4DGH0	CD276 antigen	CD276	S	379	GEGSKTALQPLKHSDSKEDDGQEIA______	CD276_S379	26.4924	27.0189	25.9797	26.0264	25.3029	26.7886	24.9118	25.5512	25.8616	25.931	25.8682	25.0426	4
8909	Q9Y5K6	CD2-associated protein	CD2AP	S	458	SKLKLDSEQLPLRPKSVDFDSLTVRTSKETD	CD2AP_S458	27.7006	28.3678	26.0456	26.1615	28.9179	27.5585	28.2595	28.648	27.7006	26.5319	27.7113	28.7348	9
8904	Q9Y5K6	CD2-associated protein	CD2AP	S	510	KMPGRRLPGRFNGGHSPTHSPEKILKLPKEE	CD2AP_S510	24.2949	26.4324	27.6487	26.5098	26.1176	27.5381	26.179	26.1412	27.2122	28.4676	27.5501	25.8333	2
8905	Q9Y5K6	CD2-associated protein	CD2AP	S	514	RRLPGRFNGGHSPTHSPEKILKLPKEEDSAN	CD2AP_S514	24.2949	26.4324	24.4615	26.5098	26.1176	25.8501	26.179	26.1412	26.4654	23.9574	25.4111	25.8333	3
8908	Q9Y5K6	CD2-associated protein	CD2AP	S	86	KRERHGNVASLVQRISTYGLPAGGIQPHPQT	CD2AP_S86	22.4964	22.2259	25.2156	24.2758	23.6002	24.1813	26.2687	24.9071	23.7008	25.5863	25.6375	24.5149	7
8906	Q9Y5K6	CD2-associated protein	CD2AP	S	224	KKIRGIGFGDIFKEGSVKLRTRTSSSETEEK	CD2AP_S224	23.6854	20.3998	24.8266	19.5858	NA	22.066	22.8814	NA	21.1365	23.7757	21.5547	20.6827	4
3196	O95400	CD2 antigen cytoplasmic tail-binding protein 2	CD2BP2	S	195	ARGGGKGRKGPGQPSSPQRLDRLSGLADQMV	CD2BP2_S195	30.6015	31.8979	31.4172	31.5791	29.9676	30.6461	31.7178	29.355	31.6117	NA	30.6402	31.0865	9
3195	O95400	CD2 antigen cytoplasmic tail-binding protein 2	CD2BP2	S	194	GARGGGKGRKGPGQPSSPQRLDRLSGLADQM	CD2BP2_S194	27.6844	29.212	27.8328	28.143	NA	28.6966	27.4878	28.7239	28.0491	NA	27.2762	28.8824	10
3192	O95400	CD2 antigen cytoplasmic tail-binding protein 2	CD2BP2	S	49	SGGPGSRFKGKHSLDSDEEEDDDDGGSSKYD	CD2BP2_S49	25.762	25.9191	23.3568	23.9393	NA	NA	24.5922	25.4072	25.8388	25.4877	26.0189	25.4007	9
2752	O15446	DNA-directed RNA polymerase I subunit RPA34	CD3EAP	S	136	PQQSLSGSPLQPIPASPPPQIPPGLRPRFCA	CD3EAP_S136	NA	22.1355	NA	NA	NA	21.7964	22.3384	24.1099	24.6725	24.9684	24.3485	24.4048	7
2751	O15446	DNA-directed RNA polymerase I subunit RPA34	CD3EAP	S	128	GTLRILEGPQQSLSGSPLQPIPASPPPQIPP	CD3EAP_S128	22.8701	23.352	NA	22.6054	NA	21.9602	NA	24.7829	24.4097	25.8301	24.0396	24.2712	7
4558	Q08722	Leukocyte surface antigen CD47	CD47	S	316	PPRKAVEEPLNAFKESKGMMNDE________	CD47_S316	22.4504	24.3843	21.5589	23.3668	23.7497	23.34	22.9367	23.5288	23.7529	NA	23.068	24.2128	3
4033	P48960-2	CD97 antigen	CD97	S	740	SGTGHNQTRALRASESGI_____________	CD97_S740	NA	NA	NA	NA	NA	NA	24.2821	NA	NA	25.4348	24.152	NA
4032	P48960-2	CD97 antigen	CD97	S	738	TTSGTGHNQTRALRASESGI___________	CD97_S738	26.4783	25.1051	26.9912	28.7923	28.198	28.9299	28.6788	28.6365	28.9209	29.2364	28.5775	28.3452	3
9915	Q12834	Cell division cycle protein 20 homolog	CDC20	T	70	TPGRTPGKSSSKVQTTPSKPGGDRYIPHRSA	CDC20_T70	27.4532	27.0041	26.0282	26.2636	22.4211	26.4249	27.5232	24.6147	26.8588	27.193	NA	NA	10
8433	Q9UJX2-3	Cell division cycle protein 23 homolog	CDC23	S	470	LPASLSANNTPTRRVSPLNLSSVTP______	CDC23_S470	27.6232	27.7247	27.9605	26.33	27.3251	22.9723	19.3758	25.7654	26.6672	23.1718	25.5284	27.066	4
10509	Q9UJX2-3	Cell division cycle protein 23 homolog	CDC23	T	478	NTPTRRVSPLNLSSVTP______________	CDC23_T478	24.3101	24.0315	21.7577	22.9075	NA	22.7897	19.3758	23.1805	23.8841	24.2861	22.825	23.8482	5
10508	Q9UJX2-3	Cell division cycle protein 23 homolog	CDC23	T	444	KALLRQILQLRNQGETPTTEVPAPFFLPASL	CDC23_T444	NA	21.4471	NA	NA	NA	NA	NA	22.7532	24.1802	NA	23.8812	23.4897
8434	Q9UJX2-3	Cell division cycle protein 23 homolog	CDC23	S	475	SANNTPTRRVSPLNLSSVTP___________	CDC23_S475	20.5783	20.7598	21.5416	21.7564	20.8405	21.9626	20.522	20.6285	20.9514	20.6662	NA	20.3933	11
6717	Q8NHZ8	Anaphase-promoting complex subunit CDC26	CDC26	S	42	ETRKKQKEDVEVVGGSDGEGAIGLSSDPKSR	CDC26_S42	27.4514	26.8605	26.9334	27.0861	26.8837	27.1848	26.8615	26.9511	27.0001	27.0479	26.6199	26.5426	10
2092	G5EA36	Cell division cycle protein 27 homolog	CDC27	S	364	TQSSGPQTSTTPQVLSPTITSPPNALPRRSS	CDC27_S364	NA	NA	NA	22.0967	NA	21.237	23.4014	NA	22.1791	22.8765	22.7086	NA
5272	Q16543	Hsp90 co-chaperone Cdc37	CDC37	S	13	___MVDYSVWDHIEVSDDEDETHPNIDTASL	CDC37_S13	26.053	22.955	24.8374	23.9533	22.6161	23.4652	26.9082	27.8004	27.9181	26.7483	27.2961	27.2526	7
286	A0A0A0MRJ0	Non-specific serine/threonine protein kinase	CDC42BPA	S	1621	SAQNGSALKREFSGGSYSAKRQPMPSPSEGS	CDC42BPA_S1621	23.5015	23.275	23.3404	24.4665	23.0162	24.0888	23.5425	23.9432	24.2796	23.6975	24.2376	23.6406	3
288	A0A0A0MRJ0	Non-specific serine/threonine protein kinase	CDC42BPA	S	1688	SSPPSPASPRKTKSLSLESTDRGSWDP____	CDC42BPA_S1688	23.5541	NA	24.221	23.7781	23.8256	23.5246	22.8746	24.6822	24.6468	23.1749	NA	22.8645	10
8911	Q9Y5S2	Serine/threonine-protein kinase MRCK beta	CDC42BPB	S	1690	KHSTPSNSSNPSGPPSPNSPHRSQLPLEGLE	CDC42BPB_S1690	26.648	29.0984	25.681	28.5584	27.5353	27.1972	28.0094	27.9884	27.3587	25.8143	28.1112	27.8951	3
5801	Q6DT37	Serine/threonine-protein kinase MRCK gamma	CDC42BPG	S	1482	EKGRVARGSGPQRPHSFSEALRRPASMGSEG	CDC42BPG_S1482	23.7187	26.1457	24.9391	26.5342	27.3787	25.2561	25.9555	26.4069	24.8912	25.4199	25.5636	27.1686	3
5802	Q6DT37	Serine/threonine-protein kinase MRCK gamma	CDC42BPG	S	1492	PQRPHSFSEALRRPASMGSEGLGGDADPMKR	CDC42BPG_S1492	NA	21.8357	NA	22.7133	23.8122	NA	NA	NA	NA	NA	NA	22.9377
4406	Q00587-2	Cdc42 effector protein 1	CDC42EP1	S	192	RDGSFPSEPGLRRSDSLLSFRLDLDLGPSLL	CDC42EP1_S192	19.4119	24.0532	NA	23.0689	25.8986	21.8433	NA	23.4176	22.0797	19.4801	NA	25.1509	8
4403	Q00587-2	Cdc42 effector protein 1	CDC42EP1	S	343	DARQERVEVLPQARASWESLDEEWRAPQAGS	CDC42EP1_S343	24.7633	25.5936	22.6608	23.7912	24.1143	22.6338	NA	23.7542	23.5566	22.9161	21.1229	23.2357	4
4404	Q00587-2	Cdc42 effector protein 1	CDC42EP1	S	346	QERVEVLPQARASWESLDEEWRAPQAGSRTP	CDC42EP1_S346	25.5077	25.176	23.2963	23.7071	22.9202	21.8085	NA	23.7542	23.6155	24.9598	23.1528	22.7237	4
4405	Q00587-2	Cdc42 effector protein 1	CDC42EP1	S	121	SPAPPAISPIIKNAISLPQLNQAAYDSLVVG	CDC42EP1_S121	20.4226	NA	NA	NA	NA	NA	20.9417	20.584	22.7847	19.7866	21.053	19.8369	10
1351	C9JEZ4	Cdc42 effector protein 3	CDC42EP3	S	89	HLGQFPGHNEFFRANSTSDSVFTETPSPVLK	CDC42EP3_S89	NA	23.8933	NA	23.5708	22.6757	23.7183	NA	22.0661	22.58	NA	22.6425	23.7076	11
7819	Q9H3Q1	Cdc42 effector protein 4	CDC42EP4	S	141	EAAEKGTSKLPKSLSSSPVKKANDGEGGDEE	CDC42EP4_S141	25.8208	23.462	25.1261	23.7178	NA	24.7022	24.6468	22.9112	24.3015	23.7772	23.5459	NA	4
7813	Q9H3Q1	Cdc42 effector protein 4	CDC42EP4	S	292	PSHALEDEGWAAAAPSPGSARSMGSHTTRDS	CDC42EP4_S292	28.4015	27.5985	21.9239	25.3766	NA	22.0442	27.2759	27.9601	27.5493	28.0109	27.2289	28.1447	9
7812	Q9H3Q1	Cdc42 effector protein 4	CDC42EP4	S	64	DTSFLNSKAGEPDGESLDEQPSSSSSKRSLL	CDC42EP4_S64	26.25	26.2892	25.9236	26.5325	24.7706	26.5279	26.0359	26.3577	26.4361	26.1303	26.714	25.5372	10
7814	Q9H3Q1	Cdc42 effector protein 4	CDC42EP4	S	295	ALEDEGWAAAAPSPGSARSMGSHTTRDSSSL	CDC42EP4_S295	22.4481	24.1486	NA	NA	NA	NA	NA	24.3357	24.0463	22.1638	22.8192	24.7675	9
7816	Q9H3Q1	Cdc42 effector protein 4	CDC42EP4	S	109	RGEREQRDMLGSLRDSALFVKNAMSLPQLNE	CDC42EP4_S109	22.8777	23.2826	22.921	23.4947	22.3464	21.9769	25.8087	25.0175	24.915	23.5755	24.5958	24.2932	7
7820	Q9H3Q1	Cdc42 effector protein 4	CDC42EP4	S	142	AAEKGTSKLPKSLSSSPVKKANDGEGGDEEA	CDC42EP4_S142	26.2203	24.9741	24.8256	25.2569	NA	25.1016	24.6621	24.5524	24.7047	24.821	24.9592	24.273	6
7823	Q9H3Q1	Cdc42 effector protein 4	CDC42EP4	S	18	ILKQLVSSSVHSKRRSRADLTAEMISAPLGD	CDC42EP4_S18	22.5382	23.1903	21.1288	20.227	23.2007	20.2024	24.0506	23.6182	23.8894	21.2265	23.4719	24.0537	9
7822	Q9H3Q1	Cdc42 effector protein 4	CDC42EP4	S	174	TEEAVPRRNGAAGPHSPDPLLDEQAFGDLTD	CDC42EP4_S174	20.1807	NA	NA	NA	NA	NA	24.633	24.7585	23.2025	24.2189	24.9377	23.6435	7
7821	Q9H3Q1	Cdc42 effector protein 4	CDC42EP4	S	118	LGSLRDSALFVKNAMSLPQLNEKEAAEKGTS	CDC42EP4_S118	23.2838	23.3648	NA	23.0127	22.7573	24.0522	23.6806	24.339	24.7292	23.3872	23.48	23.466	9
7817	Q9H3Q1	Cdc42 effector protein 4	CDC42EP4	S	138	NEKEAAEKGTSKLPKSLSSSPVKKANDGEGG	CDC42EP4_S138	25.1598	24.7938	NA	24.8137	22.2097	25.0729	25.1046	24.1027	25.0838	24.1122	24.9851	23.4305	10
8092	Q9NRR8	CDC42 small effector protein 1	CDC42SE1	S	74	VQEQMRSKGNRDRPWSNSRGL__________	CDC42SE1_S74	27.9475	28.1666	27.7416	29.2752	28.1316	28.8306	28.498	28.8201	29.1359	28.5233	27.9586	29.109	3
10366	Q99459	Cell division cycle 5-like protein	CDC5L	T	227	AEIPFEKKPALGFYDTSEENYQALDADFRKL	CDC5L_T227	25.9311	26.5396	25.7848	23.6239	26.2091	21.7885	24.3057	23.5664	23.4711	24.89	25.2914	24.6964	5
7372	Q99459	Cell division cycle 5-like protein	CDC5L	S	303	FTKKRSKLVLPAPQISDAELQEVVKVGQASE	CDC5L_S303	23.8637	23.8914	21.0749	22.3024	NA	NA	21.3851	21.7605	23.4125	22.4984	21.9126	22.1161	4
2437	J3KTI7	Cell division control protein 6 homolog	CDC6	S	54	VQTVTCSPRVKALPLSPRKRLGDDNLCNTPH	CDC6_S54	23.6528	23.7763	23.3624	23.2804	23.2695	22.9615	23.2003	24.4727	24.4577	23.2433	23.4148	24.4617	9
1885	F5GX58	Cell division cycle-associated protein 3	CDCA3	S	87	GIARTPMKTSSGDPPSPLVKQLSEVFETEDS	CDCA3_S87	NA	NA	NA	NA	22.5219	NA	NA	NA	NA	NA	NA	NA
1883	F5GX58	Cell division cycle-associated protein 3	CDCA3	S	68	EQLEGLKHAQDSDPRSPTLGIARTPMKTSSG	CDCA3_S68	22.8347	24.0921	22.9706	24.9126	23.5684	25.506	25.4862	25.1449	25.3706	24.2684	25.4866	24.707	3
1884	F5GX58	Cell division cycle-associated protein 3	CDCA3	S	94	KTSSGDPPSPLVKQLSEVFETEDSKSNLPPE	CDCA3_S94	NA	22.1203	NA	22.2282	22.2455	22.4523	NA	21.3403	NA	NA	21.8883	22.4084	6
1221	H0YCL8	Sororin	CDCA5	S	22	LKRIVAHAVEVPAVQSPRRSPRAAGPALASR	CDCA5_S22	24.5172	23.7068	25.6575	24.8256	24.1924	25.3472	24.4228	NA	25.4739	26.1012	25.3078	24.7667	6
1222	H0YCL8	Sororin	CDCA5	S	26	VAHAVEVPAVQSPRRSPRAAGPALASRGCWG	CDCA5_S26	23.6408	23.7068	25.3102	24.3718	23.6718	24.9919	NA	NA	25.4739	25.5995	24.7431	24.3508	6
9685	P12830	Cadherin-1	CDH1	T	790	GLDARPEVTRNDVAPTLMSVPRYLPRPANPD	CDH1_T790	NA	24.4664	NA	NA	24.2241	22.9698	25.2571	24.688	24.6869	24.4801	NA	24.4625	7
3497	P12830	Cadherin-1	CDH1	S	793	ARPEVTRNDVAPTLMSVPRYLPRPANPDEIG	CDH1_S793	24.0552	24.7212	24.0555	25.4264	23.6726	25.2907	25.5379	24.893	25.1851	25.9434	25.3016	21.9574	3
8977	Q9Y6N8	Cadherin-10	CDH10	S	784	GPRFNKLAEMYGGGESDKDS___________	CDH10_S784	24.2552	24.3435	24.2385	24.3091	23.0077	24.1016	23.5568	24.0447	24.2947	23.9208	23.987	23.2388	4
10680	P06493	Cyclin-dependent kinase 1	CDK1	Y	15	_MEDYTKIEKIGEGTYGVVYKGRHKTTGQVV	CDK1_Y15	30.7714	31.1677	30.0056	31.5382	31.5514	31.5389	31.2284	31.661	31.3901	31.3131	31.3065	31.5154	3
9651	P06493	Cyclin-dependent kinase 1	CDK1	T	14	__MEDYTKIEKIGEGTYGVVYKGRHKTTGQV	CDK1_T14	29.5272	29.9509	28.5057	29.5843	30.3056	29.3071	29.1201	30.2452	29.5263	28.605	29.5259	29.799	6
10681	P06493	Cyclin-dependent kinase 1	CDK1	Y	19	YTKIEKIGEGTYGVVYKGRHKTTGQVVAMKK	CDK1_Y19	25.5708	25.4679	24.9806	25.668	25.0101	24.4499	25.8035	25.3036	24.1827	25.6249	24.5631	23.9946	10
9652	P06493	Cyclin-dependent kinase 1	CDK1	T	161	DFGLARAFGIPIRVYTHEVVTLWYRSPEVLL	CDK1_T161	NA	22.6791	NA	20.7029	22.0488	NA	NA	21.6569	NA	NA	NA	22.4974
10086	Q5QPR3	Cyclin-dependent kinase 11A	CDK11A	T	579	DFGLAREYGSPLKAYTPVVVTQWYRAPELLL	CDK11A_T579	22.4932	23.6975	NA	NA	NA	NA	NA	23.6809	21.7716	NA	22.1644	23.4294
454	A0A0D9SEI3	Cyclin-dependent kinase 11B	CDK11B	S	566	GILKVGDFGLAREYGSPLKAYTPVVVTLWYR;GILKVGDFGLAREYGSPLKAYTPVVVTQWYR	CDK11B_S566	27.7102	28.8484	26.0842	28.6287	29.0603	28.2723	28.341	29.1265	28.2403	27.1535	28.3529	29.4722	3
452	A0A0D9SEI3	Cyclin-dependent kinase 11B	CDK11B	S	224	REDYSDKVKASHWSRSPPRPPRERFELGDGR	CDK11B_S224	23.6352	25.6543	25.0102	27.2351	26.5435	24.9333	24.6943	23.6156	25.1051	24.9459	25.6157	27.9804	11
455	A0A0D9SEI3	Cyclin-dependent kinase 11B	CDK11B	S	729	TWPAKSEQQRVKRGTSPRPPEGGLGYSQLGD	CDK11B_S729	23.4565	26.226	22.9094	25.7405	27.0892	24.1715	25.709	26.5909	24.4803	23.3528	24.2494	27.2613	8
453	A0A0D9SEI3	Cyclin-dependent kinase 11B	CDK11B	S	260	EKMEERDLLSDLQDISDSERKTSSAESSSAE	CDK11B_S260	NA	21.476	NA	NA	NA	NA	NA	20.645	NA	NA	NA	22.7865
9147	A0A0D9SEI3	Cyclin-dependent kinase 11B	CDK11B	T	572	DFGLAREYGSPLKAYTPVVVTLWYRAPELLL	CDK11B_T572	NA	NA	NA	NA	NA	NA	22.3137	22.3395	19.9714	NA	NA	22.0771	7
10477	Q9NYV4-2	Cyclin-dependent kinase 12	CDK12	T	692	GGDLSPPDSPEPKAITPPQQPYKKRPKICCP	CDK12_T692	NA	NA	NA	NA	NA	NA	26.2012	25.845	25.6787	NA	25.8461	NA	8
10478	Q9NYV4-2	Cyclin-dependent kinase 12	CDK12	T	893	FGLARLYNSEESRPYTNKVITLWYRPPELLL	CDK12_T893	27.0619	28.4075	24.5859	27.6099	27.6614	27.5428	26.9506	26.9107	27.3285	26.2634	27.566	28.1273	6
8208	Q9NYV4-2	Cyclin-dependent kinase 12	CDK12	S	420	ERAAAAAAAKMDGKESKGSPVFLPRKENSSV	CDK12_S420	25.207	27.3386	23.0976	27.001	26.9019	25.3343	26.9596	26.6091	26.7189	25.8988	26.9024	27.7365	3
8209	Q9NYV4-2	Cyclin-dependent kinase 12	CDK12	S	423	AAAAAAKMDGKESKGSPVFLPRKENSSVEAK	CDK12_S423	23.0245	24.2645	22.276	24.8879	26.0951	23.8483	23.6183	25.5001	24.5215	22.4338	23.6807	25.8535	8
8214	Q9NYV4-2	Cyclin-dependent kinase 12	CDK12	S	385	SKKKRSSSRSRHSSISPVRLPLNSSLGAELS	CDK12_S385	26.3484	26.0578	26.0495	25.9807	25.3368	26.803	27.15	25.1494	25.8462	26.7229	26.4781	25.4839	5
8219	Q9NYV4-2	Cyclin-dependent kinase 12	CDK12	S	334	YSGRSPSPYGRRRSSSPFLSKRSLSRSPLPS	CDK12_S334	25.3552	25.8667	24.9857	25.688	25.716	25.609	24.627	25.9031	25.4773	25.271	25.4129	25.4108	11
8215	Q9NYV4-2	Cyclin-dependent kinase 12	CDK12	S	301	QSSTRSPSPYSRRQRSVSPYSRRRSSSYERS	CDK12_S301	24.6746	25.7284	23.6245	25.7043	24.2298	24.9878	24.2352	25.5355	24.9923	24.2727	24.5799	24.2096	10
8216	Q9NYV4-2	Cyclin-dependent kinase 12	CDK12	S	303	STRSPSPYSRRQRSVSPYSRRRSSSYERSGS	CDK12_S303	24.6746	25.7284	23.6245	25.7043	24.2298	24.9878	24.2352	25.5355	24.9923	24.2727	24.5799	24.2096	10
8217	Q9NYV4-2	Cyclin-dependent kinase 12	CDK12	S	332	GSYSGRSPSPYGRRRSSSPFLSKRSLSRSPL	CDK12_S332	21.4271	NA	NA	24.028	24.6481	23.1001	21.9792	24.0809	23.4745	NA	22.9018	24.1053	3
8220	Q9NYV4-2	Cyclin-dependent kinase 12	CDK12	S	338	SPSPYGRRRSSSPFLSKRSLSRSPLPSRKSM	CDK12_S338	21.4271	23.7481	NA	24.028	24.6481	23.1001	21.9792	24.0809	23.4745	NA	22.9018	24.1053	3
8213	Q9NYV4-2	Cyclin-dependent kinase 12	CDK12	S	383	SHSKKKRSSSRSRHSSISPVRLPLNSSLGAE	CDK12_S383	24.9933	24.9461	24.4605	23.6815	22.5764	24.598	23.9106	23.8952	22.5982	23.5829	24.2329	23.2169	4
8210	Q9NYV4-2	Cyclin-dependent kinase 12	CDK12	S	681	LTDLPLPPELPGGDLSPPDSPEPKAITPPQQ	CDK12_S681	23.1521	22.5426	21.745	21.7836	20.7161	22.536	21.0119	23.8429	25.3803	24.4838	23.6521	23.0746	9
8211	Q9NYV4-2	Cyclin-dependent kinase 12	CDK12	S	685	PLPPELPGGDLSPPDSPEPKAITPPQQPYKK	CDK12_S685	22.0775	20.1767	21.745	21.7836	20.7161	22.536	21.0119	23.8429	25.3803	24.4838	23.6521	23.0746	7
8221	Q9NYV4-2	Cyclin-dependent kinase 12	CDK12	S	343	GRRRSSSPFLSKRSLSRSPLPSRKSMKSRSR	CDK12_S343	24.9518	23.7498	24.1258	24.1024	22.9387	24.6118	23.547	23.7103	23.8121	24.6033	24.1873	22.4644	6
8222	Q9NYV4-2	Cyclin-dependent kinase 12	CDK12	S	345	RRSSSPFLSKRSLSRSPLPSRKSMKSRSRSP	CDK12_S345	24.9518	23.7498	24.1258	24.1024	22.9387	24.6118	23.547	23.7103	23.8121	24.6033	24.1873	22.4644	6
731	A0A2R8Y4Z0	Cyclin-dependent kinase 13	CDK13	S	163	PSYSRHSSYERGGDVSPSPYSSSSWRRSRSP	CDK13_S163	24.4513	24.941	23.9093	24.7275	NA	23.8492	NA	24.5302	23.6723	23.4626	NA	NA	10
9200	A0A2R8Y4Z0	Cyclin-dependent kinase 13	CDK13	T	1042	QDDLIQHQDMRILELTPEPDRPRILPPDQRP	CDK13_T1042	28.9802	28.6149	28.6732	28.0759	27.9881	29.0875	28.784	28.1248	28.368	28.8405	28.052	27.835	4
9201	A0A2R8Y4Z0	Cyclin-dependent kinase 13	CDK13	T	651	FGLARLYSSEESRPYTNKVITLWYRPPELLL	CDK13_T651	23.0757	25.7271	NA	24.7114	25.7404	24.4444	23.2171	25.6833	24.6999	22.7515	24.849	25.8497	3
9202	A0A2R8Y4Z0	Cyclin-dependent kinase 13	CDK13	T	943	PAGILATGEKQTDPSTPQQESSKPLGGIQPS	CDK13_T943	23.3562	25.0678	22.6402	24.5836	24.501	24.4391	23.9409	24.4292	24.0891	NA	NA	25.1252	10
735	A0A2R8Y4Z0	Cyclin-dependent kinase 13	CDK13	S	138	PAGGGSSPYSRRLPRSPSPYSRRRSPSYSRH	CDK13_S138	26.0854	26.3138	25.0652	25.7869	24.5419	26.3104	24.7009	25.7127	25.8357	25.3989	25.2993	24.4954	1
736	A0A2R8Y4Z0	Cyclin-dependent kinase 13	CDK13	S	140	GGGSSPYSRRLPRSPSPYSRRRSPSYSRHSS	CDK13_S140	26.0854	26.3138	25.0652	25.7869	24.5419	26.3104	24.7009	25.7127	25.8357	25.3989	25.2993	24.4954	1
732	A0A2R8Y4Z0	Cyclin-dependent kinase 13	CDK13	S	217	SRSRHRLSRSRSRHSSISPSTLTLKSSLAAE	CDK13_S217	24.3944	24.5811	24.761	24.4237	24.3477	24.6553	23.918	24.4964	24.4157	24.296	24.1815	24.3187	4
733	A0A2R8Y4Z0	Cyclin-dependent kinase 13	CDK13	S	219	SRHRLSRSRSRHSSISPSTLTLKSSLAAELN	CDK13_S219	24.3944	24.5811	24.761	24.4237	24.3477	24.6553	23.918	24.4964	24.4157	24.296	24.1815	24.3187	4
730	A0A2R8Y4Z0	Cyclin-dependent kinase 13	CDK13	S	850	TIKAPRKDLSLGLDDSRTNTPQGVLPSSQLK	CDK13_S850	25.1213	25.6589	22.3925	23.208	23.9541	23.5628	23.142	21.4978	23.5597	23.1664	23.2256	23.8737	4
737	A0A2R8Y4Z0	Cyclin-dependent kinase 13	CDK13	S	143	SSPYSRRLPRSPSPYSRRRSPSYSRHSSYER	CDK13_S143	23.7297	24.7338	23.3557	24.2489	23.075	24.5326	23.5325	24.7417	NA	23.917	23.6854	23.7934	6
9199	A0A2R8Y4Z0	Cyclin-dependent kinase 13	CDK13	T	854	PRKDLSLGLDDSRTNTPQGVLPSSQLKSQGS	CDK13_T854	25.1257	24.7735	22.8749	23.208	22.8926	23.7071	NA	23.0261	23.7354	20.136	23.2256	23.5449	4
170	E5RGN0	Cyclin-dependent kinase 16	CDK16	S	153	SPIFDKPLSRRLRRVSLSEIGFGKLETYIKL	CDK16_S153	24.2915	25.6449	22.9797	25.5726	27.666	25.4092	25.3592	26.0258	24.8391	24.1499	24.7662	26.783	3
166	E5RGN0	Cyclin-dependent kinase 16	CDK16	S	138	DIRLPEGYLEKLTLNSPIFDKPLSRRLRRVS	CDK16_S138	27.2602	26.7831	27.2042	26.6429	26.5131	27.2034	27.0468	26.2992	26.2405	26.5465	26.2398	26.253	4
169	E5RGN0	Cyclin-dependent kinase 16	CDK16	S	119	HPPRKISTEDINKRLSLPADIRLPEGYLEKL	CDK16_S119	21.3095	24.0144	NA	24.0929	26.2837	22.4881	23.8659	24.4847	23.7059	21.7434	21.9283	25.5771	8
168	E5RGN0	Cyclin-dependent kinase 16	CDK16	S	12	____MDRMKKIKRQLSMTLRGGRGIDKTNGA	CDK16_S12	23.4793	24.0907	21.3153	24.3772	23.9959	23.0093	22.3679	22.9025	23.627	22.3458	21.2301	24.4125	1
167	E5RGN0	Cyclin-dependent kinase 16	CDK16	S	95	GESDQASATSSDEVQSPVRVRMRNHPPRKIS	CDK16_S95	NA	NA	NA	NA	NA	NA	NA	NA	NA	NA	NA	23.3568
1930	F5H6Z0	Cyclin-dependent kinase 17	CDK17	S	84	SPTGVCLRNRIHRRISMEDLNKRLSLPADIR	CDK17_S84	23.1989	23.8069	23.5145	NA	NA	24.1979	24.3897	23.2442	23.6206	24.4252	NA	NA	9
1929	F5H6Z0	Cyclin-dependent kinase 17	CDK17	S	127	SPPFDQPMSRRSRRASLSEIGFGKMETYIKL	CDK17_S127	23.8675	26.575	NA	26.5481	26.8018	25.8012	26.0332	25.6167	26.5931	25.1227	25.1907	25.9228	3
1931	F5H6Z0	Cyclin-dependent kinase 17	CDK17	S	93	RIHRRISMEDLNKRLSLPADIRIPDGYLEKL	CDK17_S93	21.3095	24.0144	NA	24.0929	26.2837	22.4881	23.8659	24.4847	23.7059	21.7434	21.9283	25.5771	8
4521	Q07002	Cyclin-dependent kinase 18	CDK18	S	132	SPDLPKPLSRMSRRASLSDIGFGKLETYVKL	CDK18_S132	23.7844	26.0622	22.7846	25.815	27.6844	24.2437	24.1067	26.1775	25.553	23.9759	25.1246	27.0398	3
4525	Q07002	Cyclin-dependent kinase 18	CDK18	S	89	SPGVQFQRRQNQRRFSMEDVSKRLSLPMDIR	CDK18_S89	28.0641	26.5592	27.8873	26.4319	23.7187	28.2661	28.484	26.5199	28.4104	28.5023	28.3771	26.7546	9
4524	Q07002	Cyclin-dependent kinase 18	CDK18	S	14	__MIMNKMKNFKRRFSLSVPRTETIEESLAE	CDK18_S14	23.1539	25.5926	24.5851	25.3484	26.0558	25.3338	25.4814	25.777	25.2831	24.9767	24.5718	25.994	3
4526	Q07002	Cyclin-dependent kinase 18	CDK18	S	98	QNQRRFSMEDVSKRLSLPMDIRLPQEFLQKL	CDK18_S98	22.611	25.1252	21.8138	25.2525	26.0567	22.9289	24.8957	22.1469	NA	23.5551	23.9222	25.4874	11
4522	Q07002	Cyclin-dependent kinase 18	CDK18	S	117	DIRLPQEFLQKLQMESPDLPKPLSRMSRRAS	CDK18_S117	25.7324	25.2805	26.0414	23.8484	23.6244	25.2726	24.9798	24.7785	24.6983	24.231	25.0276	24.2004	4
4523	Q07002	Cyclin-dependent kinase 18	CDK18	S	472	GLAFQQPGRGKNRRQSIF_____________	CDK18_S472	24.7709	23.3838	25.6214	23.6876	21.5283	24.0805	24.0221	24.0676	24.076	25.1325	23.3522	22.8241	4
10659	G3V5T9	Cyclin-dependent kinase 2	CDK2	Y	15	_MENFQKVEKIGEGTYGVVYKARNKLTGEVV	CDK2_Y15	30.7714	31.1677	30.0056	31.5382	31.5514	31.5389	31.2284	31.661	31.3901	31.3131	31.3065	31.5154	3
9426	G3V5T9	Cyclin-dependent kinase 2	CDK2	T	14	__MENFQKVEKIGEGTYGVVYKARNKLTGEV	CDK2_T14	29.5272	29.9509	28.5057	29.5843	30.3056	29.3071	29.1201	30.2452	29.5263	28.605	29.5259	29.799	6
10660	G3V5T9	Cyclin-dependent kinase 2	CDK2	Y	19	FQKVEKIGEGTYGVVYKARNKLTGEVVALKK	CDK2_Y19	25.5708	25.4679	24.9806	25.668	25.0101	24.4499	25.8035	25.3036	24.1827	25.6249	24.5631	23.9946	10
10706	Q00526	Cyclin-dependent kinase 3	CDK3	Y	15	_MDMFQKVEKIGEGTYGVVYKAKNRETGQLV	CDK3_Y15	30.7714	31.1677	30.0056	31.5382	31.5514	31.5389	31.2284	31.661	31.3901	31.3131	31.3065	31.5154	3
9859	Q00526	Cyclin-dependent kinase 3	CDK3	T	14	__MDMFQKVEKIGEGTYGVVYKAKNRETGQL	CDK3_T14	29.5272	29.9509	28.5057	29.5843	30.3056	29.3071	29.1201	30.2452	29.5263	28.605	29.5259	29.799	6
10707	Q00526	Cyclin-dependent kinase 3	CDK3	Y	19	FQKVEKIGEGTYGVVYKAKNRETGQLVALKK	CDK3_Y19	25.5708	25.4679	24.9806	25.668	25.0101	24.4499	25.8035	25.3036	24.1827	25.6249	24.5631	23.9946	10
9494	J3QRB5	Cyclin-dependent kinase 5 activator 1	CDK5R1	T	80	SSVKKAPHPAVTSAGTPKRVIVQASTSELLR	CDK5R1_T80	NA	24.2138	NA	NA	NA	NA	23.5042	24.0948	NA	NA	NA	26.0824
284	Q5JTU8	CDK5 regulatory subunit-associated protein 2	CDK5RAP2	S	360	RIEEDNLTYQHLLPESPEPSASHALSDYETS	CDK5RAP2_S360	NA	NA	NA	NA	21.4092	NA	NA	23.0874	NA	NA	NA	24.2525
283	Q5JTU8	CDK5 regulatory subunit-associated protein 2	CDK5RAP2	S	248	LFSEIHNLQNKFRDLSPPRYDSLVQSQAREL	CDK5RAP2_S248	24.4246	23.2817	25.186	22.5632	23.3983	23.9538	24.0155	23.4629	23.3444	23.6943	23.6446	22.9212	4
9320	D6REC6	Cyclin-dependent kinase 7	CDK7	T	82	KSFGSPNRAYTHQVVTRWYRAPELLFGARMY	CDK7_T82	25.0563	NA	NA	24.7185	NA	24.8676	NA	25.1549	NA	NA	NA	NA
1453	D6REC6	Cyclin-dependent kinase 7	CDK7	S	68	DENGVLKLADFGLAKSFGSPNRAYTHQVVTR	CDK7_S68	29.1152	NA	28.6522	28.5817	NA	28.7996	27.886	28.6773	NA	NA	28.0559	NA
9319	D6REC6	Cyclin-dependent kinase 7	CDK7	T	77	DFGLAKSFGSPNRAYTHQVVTRWYRAPELLF	CDK7_T77	29.1152	29.172	28.6522	28.5817	27.7196	28.7996	27.886	28.6773	28.6461	28.4713	28.0559	NA	4
1454	D6REC6	Cyclin-dependent kinase 7	CDK7	S	71	GVLKLADFGLAKSFGSPNRAYTHQVVTRWYR	CDK7_S71	24.3053	25.9743	24.9014	24.7702	25.1937	25.2442	24.8002	23.6127	25.3555	25.2935	23.2795	25.1275	6
228	A0A1B0GTX4	Cyclin-dependent kinase-like 5	CDKL5	S	407	STSKDLTNNNIPHLLSPKEAKSKTEFDFNID	CDKL5_S407	NA	NA	NA	NA	NA	23.1192	NA	NA	NA	22.6524	NA	NA
1566	E7ES52	Cyclin-dependent kinase inhibitor 1B	CDKN1B	S	10	______MSNVRVSNGSPSLERMDARQAEHPK	CDKN1B_S10	25.995	22.0317	25.5402	26.1115	21.5011	25.3001	25.4498	NA	23.8229	25.5766	25.6418	23.6557	6
8184	Q9NXV6	CDKN2A-interacting protein	CDKN2AIP	S	131	TTRDELVAKVKKRGISSSNEGVEEPSKKRVI	CDKN2AIP_S131	NA	NA	NA	24.1983	23.4778	24.4945	23.1926	23.6537	23.9041	23.7854	23.8683	23.4277	3
5350	Q49AH0	Cerebral dopamine neurotrophic factor	CDNF	S	97	CYYLGATKDAATKILSEVTRPMSVHMPAMKI	CDNF_S97	19.9388	NA	NA	NA	NA	NA	NA	NA	NA	21.8642	NA	NA
10050	Q49AH0	Cerebral dopamine neurotrophic factor	CDNF	T	100	LGATKDAATKILSEVTRPMSVHMPAMKICEK	CDNF_T100	19.9388	NA	NA	NA	NA	NA	NA	NA	NA	21.8642	NA	NA
6319	Q86X02	Cerebellar degeneration-related protein 2-like	CDR2L	S	179	LCTSPRCKDAFRLHSSSLELGPRPLEQENER	CDR2L_S179	24.6601	27.1139	23.8231	25.6543	27.751	24.9172	26.3499	27.1231	26.4833	23.9237	26.0942	27.5167	3
6989	Q92903	Phosphatidate cytidylyltransferase 1	CDS1	S	37	REGEAAGGDHETESTSDKETDIDDRYGDLDS	CDS1_S37	NA	24.1479	22.7832	24.3322	27.7963	NA	23.2223	24.3227	23.8696	NA	24.2559	27.1061	3
3212	O95674	Phosphatidate cytidylyltransferase 2	CDS2	S	33	DKESESEAKVDGETASDSESRAESAPLPVSA	CDS2_S33	25.6503	25.8915	25.6894	26.2303	27.6012	25.602	26.129	26.5691	26.5465	25.8715	26.5676	27.2389	7
3211	O95674	Phosphatidate cytidylyltransferase 2	CDS2	S	21	QRVAHEPVAPPEDKESESEAKVDGETASDSE	CDS2_S21	NA	24.2159	22.4422	23.946	25.1074	22.8127	23.8736	23.2692	23.5061	NA	24.8497	24.5157	3
10515	Q9UKY7	Protein CDV3 homolog	CDV3	T	4	____________MAETEERSLDNFFAKRDKK	CDV3_T4	23.0174	22.3668	NA	NA	NA	NA	NA	19.5242	18.6469	NA	NA	NA
8476	Q9UKY7	Protein CDV3 homolog	CDV3	S	8	________MAETEERSLDNFFAKRDKKKKKE	CDV3_S8	27.0043	26.177	26.9663	27.2032	24.8321	28.4145	27.7849	27.4179	27.2925	27.8864	27.4121	25.6022	3
8475	Q9UKY7	Protein CDV3 homolog	CDV3	S	30	KRDKKKKKERSNRAASAAGAAGSAGGSSGAA	CDV3_S30	NA	23.4224	24.0963	23.1727	23.2477	24.1009	23.9041	NA	24.2231	24.4227	23.7594	25.2123	2
8477	Q9UKY7	Protein CDV3 homolog	CDV3	S	107	EVDYSGLRVQAMQISSEKEEDDNEKRQDPGD	CDV3_S107	23.8976	26.3656	NA	26.1258	27.3212	26.3547	26.1543	27.0414	26.13	NA	NA	23.4962	10
10516	Q9UKY7	Protein CDV3 homolog	CDV3	T	182	GVYRPPGARLTTTRKTPQGPPEIYSDTQFPS	CDV3_T182	23.5791	NA	24.137	24.1269	23.8736	25.37	24.2943	NA	23.3991	25.3594	23.8049	23.2563	6
8764	Q9Y232-4	Chromodomain Y-like protein	CDYL	S	15	_MDLAKSGIKILVPKSPVKSRTAVDGFQSES	CDYL_S15	27.4638	26.2489	28.4815	28.0137	28.1276	28.3634	28.3997	26.6299	28.1113	29.1665	28.4764	28.2011	3
9429	G5EA30	CUGBP Elav-like family member 1	CELF1	T	53	PDLDAIKMFVGQVPRTWSEKDLRELFEQYGA	CELF1_T53	24.116	NA	23.433	NA	NA	22.6322	22.7335	NA	20.2876	23.0466	20.9163	NA
8205	Q9NYQ6	Cadherin EGF LAG seven-pass G-type receptor 1	CELSR1	S	2871	ANHVPAGWPDQSLAESDSEDPSGKPRLKVET	CELSR1_S2871	NA	NA	22.7432	23.9222	23.9131	23.4144	23.7189	23.7701	23.2638	22.6772	23.9526	23.7092	3
8207	Q9NYQ7	Cadherin EGF LAG seven-pass G-type receptor 3	CELSR3	S	3140	QPPRDYPGAMAGRFGSRDALDLGAPREWLST	CELSR3_S3140	NA	NA	NA	NA	23.043	NA	NA	NA	NA	NA	NA	NA
9797	P49454	Centromere protein F	CENPF	T	2997	PEVVKKGFADIPTGKTSPYILRRTTMATRTS	CENPF_T2997	21.5786	23.0184	NA	NA	22.7432	NA	NA	NA	NA	NA	NA	NA
4059	P49454	Centromere protein F	CENPF	S	3054	TAGGSRSQKVKVAQRSPVDSGTILREPTTKS	CENPF_S3054	26.4619	26.5612	27.0674	26.6863	26.3835	26.8844	27.0842	26.6877	26.9843	27.5741	27.0938	26.6057	7
4057	P49454	Centromere protein F	CENPF	S	3023	ATRTSPRLAAQKLALSPLSLGKENLAESSKP	CENPF_S3023	25.8561	26.2919	24.8003	25.213	25.6077	21.6309	25.421	25.7096	24.9321	25.1426	25.2486	25.1976	4
4058	P49454	Centromere protein F	CENPF	S	3079	EPTTKSVPVNNLPERSPTDSPREGLRVKRGR	CENPF_S3079	25.131	23.184	24.8772	24.681	NA	24.7061	25.259	23.8118	25.6918	26.5074	24.9732	23.0593	9
4056	P49454	Centromere protein F	CENPF	S	2998	EVVKKGFADIPTGKTSPYILRRTTMATRTSP	CENPF_S2998	23.7692	24.1823	24.7295	NA	21.7735	24.0148	24.5788	23.5278	22.7546	NA	23.2209	21.9618	4
8596	Q9UPN4-3	Centrosomal protein of 131 kDa	CEP131	S	381	RETRVPGMRQPAQELSPTPGGTAHQALKANN	CEP131_S381	22.3699	24.1262	NA	24.333	24.73	23.1959	23.0793	24.3726	23.452	NA	22.924	24.9983	11
5741	Q66GS9	Centrosomal protein of 135 kDa	CEP135	S	439	VERMRLEHGIKRRDRSPSRLDTFLKGIEEER	CEP135_S439	26.8731	26.4939	27.2172	26.3562	26.2973	27.1175	27.108	26.6749	26.8074	27.3175	26.1974	25.8354	4
2099	H0Y2V6	Centrosomal protein of 170 kDa	CEP170	S	1129	LAQPRRTRLGSLSARSDSEATISRSSASSRT	CEP170_S1129	25.8025	24.3221	25.5338	25.1611	25.1295	25.5536	25.7279	25.4136	25.5857	25.8102	25.5056	24.9312	9
2098	H0Y2V6	Centrosomal protein of 170 kDa	CEP170	S	1076	PTRTSLLRRARLGEASDSELADADKASVASE	CEP170_S1076	NA	NA	NA	NA	24.5486	23.7224	22.7989	24.0618	23.4277	NA	23.3203	24.7267	3
2101	H0Y2V6	Centrosomal protein of 170 kDa	CEP170	S	802	GGDKKESSKSLVRQGSFTIEKPSPNIPIELI	CEP170_S802	24.983	24.8939	NA	23.5389	NA	21.8912	23.817	24.8956	24.4498	24.1071	24.2988	24.4325	9
2097	H0Y2V6	Centrosomal protein of 170 kDa	CEP170	S	845	SLALTSASRIRERSESLDPDSSMDTTLILKD	CEP170_S845	23.3624	24.4765	23.0286	24.4132	NA	24.8442	24.9497	24.8594	24.9999	24.973	25.4687	22.6902	3
9483	J3KQR7	Centrosomal protein of 170 kDa protein B	CEP170B	T	1138	RASRLRRARLGDASDTEAADGERGSLGNPEP	CEP170B_T1138	NA	NA	NA	24.6694	NA	NA	NA	24.628	NA	NA	NA	NA
2414	J3KQR7	Centrosomal protein of 170 kDa protein B	CEP170B	S	854	VSANGRMVIQLRPGRSPEPDGPAPAFLRQES	CEP170B_S854	22.719	25.7451	22.5165	25.1896	26.354	22.8162	24.845	23.9386	NA	NA	22.4318	26.0548	8
2415	J3KQR7	Centrosomal protein of 170 kDa protein B	CEP170B	S	773	RGPEPGVEPQDSRRRSPQEGPTWSRGRRSPR	CEP170B_S773	NA	NA	NA	23.8579	22.0437	28.2164	NA	26.7301	27.4008	27.5347	27.2948	25.9322	7
2413	J3KQR7	Centrosomal protein of 170 kDa protein B	CEP170B	S	656	GAAPQAEHQGLPVPGSPGGQKWVSRWASLAD	CEP170B_S656	25.6206	25.436	20.5794	22.5847	NA	NA	23.5346	25.9518	25.3974	23.4362	24.6682	25.9236	9
2411	J3KQR7	Centrosomal protein of 170 kDa protein B	CEP170B	S	1136	PTRASRLRRARLGDASDTEAADGERGSLGNP	CEP170B_S1136	24.198	24.6873	23.9216	24.9926	25.7106	24.3532	24.4371	25.0261	24.5068	24.0246	24.4029	25.4117	11
2416	J3KQR7	Centrosomal protein of 170 kDa protein B	CEP170B	S	493	GSPSPASRTPARPFGSVGRRSRLAQDFMAQC	CEP170B_S493	24.6452	23.0256	23.9398	23.6924	NA	23.4109	24.571	NA	23.747	24.1831	24.4235	23.2332	9
2417	J3KQR7	Centrosomal protein of 170 kDa protein B	CEP170B	S	1549	QPGLGKGRVAAQSPPSPASAEALLPALPLRN	CEP170B_S1549	NA	NA	NA	NA	NA	NA	21.5481	21.1271	20.4293	19.5656	21.6567	21.952	2
2418	J3KQR7	Centrosomal protein of 170 kDa protein B	CEP170B	S	674	GQKWVSRWASLADSYSDPGLTEDGLGRRGGE	CEP170B_S674	23.5942	22.7803	22.5998	22.319	NA	NA	22.5412	NA	NA	20.2043	20.3901	21.4871	10
2412	J3KQR7	Centrosomal protein of 170 kDa protein B	CEP170B	S	598	EEARKMIDQVFGVLESPELSRASSATFRPVI	CEP170B_S598	21.9227	22.1845	22.2895	NA	NA	20.8738	NA	22.6946	21.6385	NA	20.8167	21.2066	4
269	K7EPA2	Centrosomal protein of 192 kDa	CEP192	S	658	GNVSLDVLPVKGPQGSPLLSRAARPPLDQLA	CEP192_S658	25.0397	24.6461	24.1493	24.5799	23.3166	24.8576	25.0636	21.9836	23.2044	24.6861	23.8037	22.8153	1
5633	Q5VT06	Centrosome-associated protein 350	CEP350	S	2460	SIHSNVHSDRLLELKSPTELMKSKERSDVEH	CEP350_S2460	NA	NA	NA	21.5481	22.6644	NA	21.4348	21.2854	20.5392	NA	NA	22.2329	10
10661	H0Y896	Cilia- and flagella-associated protein 44	CFAP44	Y	59	NILQERVNSLDKEEQYMQWKINETLKEMEEK	CFAP44_Y59	31.6346	NA	30.7534	24.2974	NA	24.0403	NA	23.8682	NA	23.6779	33.856	24.0732	4
1058	H7C002	Cilia- and flagella-associated protein 69	CFAP69	S	92	TANSIALLGDLMKIPSSELRIQICKCIVDFY	CFAP69_S92	23.9679	24.2491	23.5382	23.9538	NA	23.4886	22.4897	23.0518	23.76	NA	NA	21.4709	10
8350	Q9UEE9	Craniofacial development protein 1	CFDP1	S	250	KQKMSTLEKSKLDWESFKEEEGIGEELAIHN	CFDP1_S250	24.8094	24.2374	23.5946	NA	NA	21.9196	23.5107	22.1186	NA	24.9247	24.3782	NA	5
3708	P23528	Cofilin-1	CFL1	S	3	_____________MASGVAVSDGVIKVFNDM	CFL1_S3	30.2478	30.2465	30.2395	30.2698	30.2436	30.2636	30.3878	31.0728	30.8765	30.6132	30.2994	30.2511	8
3709	P23528	Cofilin-1	CFL1	S	156	EEVKDRCTLAEKLGGSAVISLEGKPL_____	CFL1_S156	23.8603	23.8376	NA	21.3228	NA	20.7833	NA	24.6141	24.0741	20.799	24.0954	24.1892	9
8768	Q9Y281	Cofilin-2	CFL2	S	3	_____________MASGVTVNDEVIKVFNDM	CFL2_S3	31.3379	30.8756	30.9087	30.613	30.3704	30.504	30.8497	30.7517	30.5948	30.1028	30.3446	30.1399	10
8316	Q9P2M7	Cingulin	CGN	S	252	NHVGTSKQPAQSQNLSPLSGFSRSRQTQDWV	CGN_S252	NA	24.1729	NA	23.979	22.7732	24.2841	23.7745	23.6961	24.0229	23.1356	22.8298	NA	8
8311	Q9P2M7	Cingulin	CGN	S	131	EEPGAYWNGKLLRSHSQASLAGPGPVDPSNR	CGN_S131	29.1099	29.6002	29.1457	29.3732	29.5616	29.188	28.5706	29.2311	29.0592	28.9701	28.7827	29.3446	1
8315	Q9P2M7	Cingulin	CGN	S	149	SLAGPGPVDPSNRSNSMLELAPKVASPGSTI	CGN_S149	27.7341	26.9208	26.7857	26.1785	27.0877	26.1904	26.2649	26.643	26.4205	26.1703	26.3819	26.685	4
8309	Q9P2M7	Cingulin	CGN	S	332	REGSSESETSVRRKVSLVLEKMQPLVMVSSG	CGN_S332	26.8482	26.3219	27.1989	26.1159	25.9323	26.7055	26.7221	26.0702	26.317	27.3341	26.2054	25.8973	4
8317	Q9P2M7	Cingulin	CGN	S	208	RRTRMLPPEQRKRSKSLDSRLPRDTFEERER	CGN_S208	28.1249	27.5241	27.7857	26.9532	23.0026	27.3097	27.3313	25.699	27.5812	27.5533	27.6682	25.1307	9
8312	Q9P2M7	Cingulin	CGN	S	134	GAYWNGKLLRSHSQASLAGPGPVDPSNRSNS	CGN_S134	24.3886	24.7556	25.3525	24.2704	23.9886	24.1438	24.3231	24.6058	25.0129	23.6454	24.0362	24.0708	4
8318	Q9P2M7	Cingulin	CGN	S	159	SNRSNSMLELAPKVASPGSTIDTAPLSSVDS	CGN_S159	NA	NA	NA	NA	NA	NA	NA	NA	NA	NA	NA	21.3435
4749	Q13111	Chromatin assembly factor 1 subunit A	CHAF1A	S	951	GGGVGVDTGKATLTASPLGAS__________	CHAF1A_S951	23.7607	24.01	22.9384	23.7703	23.8814	23.0931	23.0891	23.5891	23.46	22.968	23.1448	24.2034	1
4751	Q13111	Chromatin assembly factor 1 subunit A	CHAF1A	S	775	HCRRGLLSNHTGSPRSPSTTYLHTPTPSEDA	CHAF1A_S775	NA	NA	NA	24.3914	23.5557	24.6777	23.9792	23.3178	23.8294	23.3461	23.6366	24.1234	3
4750	Q13111	Chromatin assembly factor 1 subunit A	CHAF1A	S	772	FQEHCRRGLLSNHTGSPRSPSTTYLHTPTPS	CHAF1A_S772	NA	NA	NA	23.8635	23.5557	23.5731	24.5393	24.2581	23.3653	24.9451	24.6879	22.9502	3
4755	Q13112	Chromatin assembly factor 1 subunit B	CHAF1B	S	458	PTVIRDPPSITPAVKSPLPGPSEEKTLQPSS	CHAF1B_S458	NA	23.656	NA	24.5453	24.0303	NA	NA	NA	NA	NA	NA	NA
4754	Q13112	Chromatin assembly factor 1 subunit B	CHAF1B	S	410	PDTAKKTKSQTHRGSSPGPRPVEGTPASRTQ	CHAF1B_S410	26.6849	27.0644	26.2763	28.2218	27.0973	27.628	26.9484	28.0853	27.2274	26.5638	26.8858	27.893	8
4756	Q13112	Chromatin assembly factor 1 subunit B	CHAF1B	S	429	RPVEGTPASRTQDPSSPGTTPPQARQAPAPT	CHAF1B_S429	24.6797	24.3041	24.9368	24.4768	23.5353	24.2853	23.5943	23.9305	24.1002	24.6062	25.0811	21.4112	5
7167	Q96JM3	Chromosome alignment-maintaining phosphoprotein 1	CHAMP1	S	284	KSARTTSPEPRKPSPSESPEPWKPFPAVSPE	CHAMP1_S284	22.7616	NA	NA	NA	25.3799	22.9012	NA	NA	23.178	NA	22.8081	NA
7175	Q96JM3	Chromosome alignment-maintaining phosphoprotein 1	CHAMP1	S	386	KSSSVSPSSWKSPPASPESWKSGPPELRKTA	CHAMP1_S386	23.4052	NA	NA	22.349	NA	23.0361	23.3376	NA	21.6612	23.7423	22.4111	NA
7173	Q96JM3	Chromosome alignment-maintaining phosphoprotein 1	CHAMP1	S	204	KSVPVCESQKLAPVPSPEPQKPAPVSPESVK	CHAMP1_S204	28.1521	28.5515	27.0861	28.5147	28.4684	28.5461	28.4449	28.7761	28.5061	27.9395	28.48	28.4395	3
7174	Q96JM3	Chromosome alignment-maintaining phosphoprotein 1	CHAMP1	S	214	LAPVPSPEPQKPAPVSPESVKATLSNPKPQK	CHAMP1_S214	27.1209	27.815	25.6256	27.6762	27.4944	27.6053	27.3203	28.2239	27.7256	26.759	27.4731	28.2065	3
7159	Q96JM3	Chromosome alignment-maintaining phosphoprotein 1	CHAMP1	S	476	ASLDFPESQKSSRGGSPDLWKSSFFIEPQKP	CHAMP1_S476	28.2267	28.0131	28.0056	28.0006	27.8797	27.8775	28.0161	27.8928	27.8871	28.249	27.5752	28.0007	5
7168	Q96JM3	Chromosome alignment-maintaining phosphoprotein 1	CHAMP1	S	286	ARTTSPEPRKPSPSESPEPWKPFPAVSPEPR	CHAMP1_S286	24.8485	24.9	22.613	26.3272	25.4832	26.6784	NA	25.5877	24.1486	26.1998	22.6852	27.0169	6
7166	Q96JM3	Chromosome alignment-maintaining phosphoprotein 1	CHAMP1	S	282	SRKSARTTSPEPRKPSPSESPEPWKPFPAVS	CHAMP1_S282	NA	25.5233	NA	25.263	25.2332	NA	23.6781	24.0722	NA	NA	24.1792	26.2538
7164	Q96JM3	Chromosome alignment-maintaining phosphoprotein 1	CHAMP1	S	445	IRSPAGSPELRKPSGSPDLWKLSPDQRKTSP	CHAMP1_S445	NA	22.1969	NA	24.9353	26.4637	22.9024	23.0834	24.6289	22.7732	NA	23.0883	26.2245	11
7171	Q96JM3	Chromosome alignment-maintaining phosphoprotein 1	CHAMP1	S	459	GSPDLWKLSPDQRKTSPASLDFPESQKSSRG	CHAMP1_S459	23.6572	25.9694	23.4071	24.6232	26.2052	25.393	25.5828	25.9292	25.6721	25.194	24.4699	26.1921	3
7158	Q96JM3	Chromosome alignment-maintaining phosphoprotein 1	CHAMP1	S	427	VPPVSPELRKPGPPLSPEIRSPAGSPELRKP	CHAMP1_S427	NA	23.6014	NA	24.4374	25.871	23.7558	23.6115	23.5192	23.7509	22.9724	20.3573	25.524	3
7165	Q96JM3	Chromosome alignment-maintaining phosphoprotein 1	CHAMP1	S	452	PELRKPSGSPDLWKLSPDQRKTSPASLDFPE	CHAMP1_S452	NA	22.1969	NA	22.4167	24.3791	NA	NA	21.4264	NA	NA	NA	24.0669
7160	Q96JM3	Chromosome alignment-maintaining phosphoprotein 1	CHAMP1	S	432	PELRKPGPPLSPEIRSPAGSPELRKPSGSPD	CHAMP1_S432	NA	NA	NA	NA	24.6405	NA	NA	NA	NA	NA	NA	23.9842
7157	Q96JM3	Chromosome alignment-maintaining phosphoprotein 1	CHAMP1	S	416	APTLSPEHWKAVPPVSPELRKPGPPLSPEIR	CHAMP1_S416	22.5636	24.0077	NA	23.9094	24.0527	24.4349	24.4207	23.9215	24.2061	24.5967	22.4021	23.7592	3
7162	Q96JM3	Chromosome alignment-maintaining phosphoprotein 1	CHAMP1	S	507	VFPETRKPGPSGPSESPKAASDIWKPVLSID	CHAMP1_S507	NA	18.4969	NA	NA	24.1566	NA	NA	23.2071	NA	NA	NA	23.7467
7170	Q96JM3	Chromosome alignment-maintaining phosphoprotein 1	CHAMP1	S	405	WKSGPPELRKTAPTLSPEHWKAVPPVSPELR	CHAMP1_S405	25.3209	24.8019	25.0963	22.7276	23.8333	24.849	24.5059	22.5891	22.9876	24.9051	22.6916	23.055	4
7161	Q96JM3	Chromosome alignment-maintaining phosphoprotein 1	CHAMP1	S	436	KPGPPLSPEIRSPAGSPELRKPSGSPDLWKL	CHAMP1_S436	NA	NA	NA	NA	23.7954	NA	NA	NA	NA	NA	NA	22.9435
7169	Q96JM3	Chromosome alignment-maintaining phosphoprotein 1	CHAMP1	S	297	SPSESPEPWKPFPAVSPEPRRPAPAVSPGSW	CHAMP1_S297	24.3449	NA	NA	24.0745	23.1927	26.4729	NA	NA	22.8578	26.038	NA	22.8963	11
9918	Q12873-2	Chromodomain-helicase-DNA-binding protein 3	CHD3	T	1595	EEKPEKNSRIGEKMETEADAPSPAPSLGERL	CHD3_T1595	25.2735	NA	24.9474	NA	NA	NA	NA	NA	NA	24.5889	24.8963	NA
4683	Q12873-2	Chromodomain-helicase-DNA-binding protein 3	CHD3	S	713	YKKKKKELQGDGPPSSPTNDPTVKYETQPRF	CHD3_S713	27.3809	26.9644	26.8284	27.0122	26.1111	27.1691	26.7634	25.2076	26.732	26.7753	26.9585	26.4916	1
4685	Q12873-2	Chromodomain-helicase-DNA-binding protein 3	CHD3	S	1601	NSRIGEKMETEADAPSPAPSLGERLEPRKIP	CHD3_S1601	25.8909	26.3673	25.0746	26.1204	26.0707	26.3586	26.4154	26.7232	26.4455	25.0237	26.3732	26.2128	3
4686	Q12873-2	Chromodomain-helicase-DNA-binding protein 3	CHD3	S	1605	GEKMETEADAPSPAPSLGERLEPRKIPLEDE	CHD3_S1605	23.8327	24.6396	23.3178	24.5125	24.952	24.5448	24.6174	24.975	24.4355	23.4515	24.4601	24.5425	3
4682	Q12873-2	Chromodomain-helicase-DNA-binding protein 3	CHD3	S	79	KPRKRKKRDSEEEFGSERDEYREKSESGGSE	CHD3_S79	24.3807	24.5569	24.8453	NA	25.1253	24.7181	23.8961	24.8127	24.6656	24.3643	24.4864	24.3515	10
4684	Q12873-2	Chromodomain-helicase-DNA-binding protein 3	CHD3	S	324	YVFQSDEGPEPEAEESDLDSGSVHSASGRPD	CHD3_S324	24.0252	23.7019	22.6441	24.3794	23.9797	24.7265	23.8405	23.7918	25.0237	24.0615	24.0795	23.4448	11
9144	A0A2R8Y425	Chromodomain-helicase-DNA-binding protein 4	CHD4	T	1529	PKTPTPSTPGDTQPNTPAPVPPAEDGIKIEE	CHD4_T1529	NA	NA	NA	NA	NA	NA	NA	23.8753	22.8896	NA	23.4671	NA
427	A0A2R8Y425	Chromodomain-helicase-DNA-binding protein 4	CHD4	S	1511	ELAEVEENKKMSQPGSPSPKTPTPSTPGDTQ	CHD4_S1511	26.8717	27.7001	25.1569	27.2619	NA	25.8253	26.4212	27.3675	25.9362	25.6198	27.222	27.9266	5
426	A0A2R8Y425	Chromodomain-helicase-DNA-binding protein 4	CHD4	S	1507	WSMPELAEVEENKKMSQPGSPSPKTPTPSTP	CHD4_S1507	NA	23.5184	NA	NA	NA	NA	22.9243	NA	20.7733	NA	22.1818	22.9724
8297	Q9P2D1	Chromodomain-helicase-DNA-binding protein 7	CHD7	S	2956	KAEGGPFKDGETLEGSDAEESLDKTAESSLL	CHD7_S2956	22.4613	24.2095	NA	23.4297	24.5044	23.6989	24.1664	25.1344	24.6543	22.9849	23.7892	25.0129	3
8298	Q9P2D1	Chromodomain-helicase-DNA-binding protein 7	CHD7	S	2559	AFEEDIETPPTRNIPSPGQLDPDTRIPVINL	CHD7_S2559	20.5407	21.1672	NA	NA	NA	NA	21.2883	24.0632	21.5436	NA	22.1048	24.6525	7
8299	Q9P2D1	Chromodomain-helicase-DNA-binding protein 7	CHD7	S	1874	PTRTPFKDEIDEFANSPSEDKEESMEIHATG	CHD7_S1874	NA	23.2992	NA	23.0363	24.7526	22.7597	22.2162	24.2725	NA	NA	23.8726	23.9754	3
2202	H0YJG4	Chromodomain-helicase-DNA-binding protein 8	CHD8	S	1753	HHHHHPGLRAPGYPSSPVTTASGTTLRLPPL	CHD8_S1753	NA	NA	NA	NA	25.5083	NA	NA	NA	NA	NA	NA	25.5499
2204	H0YJG4	Chromodomain-helicase-DNA-binding protein 8	CHD8	S	650	STLKDDDLVEFSDLESEDDERPRSRRHDRHH	CHD8_S650	26.3415	26.4385	24.5376	23.8511	21.8276	23.7138	24.7832	24.4085	25.7519	25.5877	25.8767	25.0869	5
2203	H0YJG4	Chromodomain-helicase-DNA-binding protein 8	CHD8	S	646	TRHFSTLKDDDLVEFSDLESEDDERPRSRRH	CHD8_S646	26.6653	26.5031	25.3585	25.0106	22.8263	24.3628	25.4826	24.7038	25.9515	26.1316	26.172	25.075	9
2205	H0YJG4	Chromodomain-helicase-DNA-binding protein 8	CHD8	S	1229	CSTPLLHQQYTSRTASPLPLRPDAPVEKSPE	CHD8_S1229	24.8977	25.0919	22.8793	24.4334	25.3332	24.705	24.3302	24.6561	24.3291	22.4763	24.6147	24.7352	6
1543	J3KN87	Serine/threonine-protein kinase Chk1	CHEK1	S	280	YNKPLKKGAKRPRVTSGGVSESPSGFSKHIQ	CHEK1_S280	NA	25.6422	26.6544	27.2309	27.1253	27.6218	27.4516	27.2085	27.9953	28.3423	27.67	27.2408	3
1542	J3KN87	Serine/threonine-protein kinase Chk1	CHEK1	S	301	SPSGFSKHIQSNLDFSPVNSASSEENVKYSS	CHEK1_S301	23.9948	24.0546	25.0798	23.4693	23.4668	24.1484	24.6442	23.9401	23.9234	24.8999	24.485	21.8253	5
3251	O96017-13	Serine/threonine-protein kinase Chk2	CHEK2	S	39	KVAIKIISKRKFAIGSAREADPALNVETEIE	CHEK2_S39	24.2464	25.1267	23.6897	24.7015	26.4178	24.2241	24.0609	25.3775	24.8119	23.6053	24.6818	26.0673	3
2443	J3QK89	Calcium homeostasis endoplasmic reticulum protein	CHERP	S	915	ALDDPYENYRRNKSYSFIARMKARDECK___	CHERP_S915	24.1957	24.099	24.7353	22.7567	23.3234	24.2976	24.2795	23.9838	24.0094	24.2573	22.5271	23.1003	4
1877	F5GWH4	E3 ubiquitin-protein ligase CHFR	CHFR	S	10	______MERPEEGKQSPPPQPWGRLLRLGAE	CHFR_S10	26.2323	25.5545	26.9018	25.9114	25.279	25.4052	25.9346	25.4832	24.9094	26.6081	25.0561	25.2208	4
1979	F8VUA2	Charged multivesicular body protein 1a	CHMP1A	S	101	TKNMAQVTKALDKALSTMDLQKVSSVMDRFE	CHMP1A_S101	24.5628	23.2451	23.9777	22.7479	21.9885	23.0556	22.7106	22.3806	22.8642	22.8624	21.8	NA	4
2818	O43633	Charged multivesicular body protein 2a	CHMP2A	S	203	SLSVAAGGKKAEAAASALADADADLEERLKN	CHMP2A_S203	NA	NA	NA	NA	NA	NA	NA	20.9943	21.5	21.1962	21.6985	NA
1286	C9J0A7	Charged multivesicular body protein 2b	CHMP2B	S	169	AARSLPSASTSKATISDEEIERQLKALGVD_	CHMP2B_S169	28.2717	29.6465	26.4541	29.8198	29.8446	29.1064	28.9649	30.0575	29.6439	27.9003	28.9311	29.9826	8
8833	Q9Y3E7-2	Charged multivesicular body protein 3	CHMP3	S	134	TDALPEPEPPGAMAASEDEEEEEEALEAMQS	CHMP3_S134	26.3335	25.3797	26.335	24.7062	NA	22.5635	26.7133	25.0925	25.9609	26.0721	26.4497	23.7201	9
6838	Q8WUX9	Charged multivesicular body protein 7	CHMP7	S	417	PRNRHFTNSVPNPRISDAELEAELEKLSLSE	CHMP7_S417	24.9372	25.2112	23.7668	25.3209	24.9908	25.4335	25.3557	24.8394	24.7715	24.6483	25.3224	24.9215	11
6841	Q8WUX9	Charged multivesicular body protein 7	CHMP7	S	441	EKLSLSEGGLVPSSKSPKRQLEPTLKPL___	CHMP7_S441	NA	23.4802	NA	23.1679	24.4798	22.3013	22.3758	23.0465	21.5608	NA	22.233	24.2762	3
2091	G5E9W2	Chondroitin sulfate glucuronyltransferase	CHPF2	S	56	RGGPQNPDSRARLDQSDEDFKPRIVPYYRDP	CHPF2_S56	23.8854	22.6679	22.773	22.3445	22.1175	22.9323	23.0645	22.1509	22.3255	23.1836	23.3904	21.7812	5
6846	Q8WVB6-3	Chromosome transmission fidelity protein 18 homolog	CHTF18	S	453	AEASARVENSPQVDGSPPGLEGLLGGIGEKG	CHTF18_S453	22.4388	NA	22.5005	NA	NA	NA	NA	NA	21.3164	22.0476	21.4576	NA
5811	Q6FI81-3	Anamorsin	CIAPIN1	S	196	AAKLWTLSANDMEDDSMDLIDSDELLDPEDL	CIAPIN1_S196	NA	NA	NA	NA	NA	NA	NA	NA	NA	NA	23.3471	NA
5812	Q6FI81-3	Anamorsin	CIAPIN1	S	202	LSANDMEDDSMDLIDSDELLDPEDLKKPDPA	CIAPIN1_S202	23.3183	NA	NA	NA	NA	NA	23.8913	24.6858	24.2204	24.044	NA	23.8949	7
5813	Q6FI81-3	Anamorsin	CIAPIN1	S	292	YLGMPAFKPGEKVLLSDSNLHDA________	CIAPIN1_S292	25.5985	25.0965	26.0775	25.0546	24.7909	25.0353	25.2363	24.9767	23.5982	NA	25.1967	22.8253	10
2369	I3L2J0	Protein capicua homolog	CIC	S	2315	RKNSTDLDSAPEDPTSPKRKMRRRSSCSSEP	CIC_S2315	26.5694	25.6097	26.4052	NA	NA	NA	NA	NA	NA	NA	NA	NA	4
7304	Q96RK0	Protein capicua homolog	CIC	S	1150	PKGPPAPATATPAPTSPFPSATAGSMTYSLV	CIC_S1150	NA	NA	NA	21.9487	NA	NA	20.7061	NA	NA	NA	22.2636	NA
2371	I3L2J0	Protein capicua homolog	CIC	S	1082	PEIQLPLPPGKRRTQSLSALPKERDSSSEKD	CIC_S1082	24.7517	23.8213	24.5286	25.5462	24.8295	26.175	24.6433	25.0325	25.0931	26.3293	25.1262	25.5491	3
2368	I3L2J0	Protein capicua homolog	CIC	S	1405	GEDPEGNKGFGRKVFSPVIRSSFTHCRPPLD	CIC_S1405	26.1791	25.7743	26.4423	26.0027	25.4023	26.6196	26.6835	25.6796	25.9196	27.2141	26.036	25.4721	4
2373	I3L2J0	Protein capicua homolog	CIC	S	1648	GVSLVYSDKKSAAATSPAPHLVAGPLLGTVG	CIC_S1648	22.7835	22.2033	NA	NA	25.9544	NA	NA	24.1471	22.9562	NA	NA	25.4673
2366	I3L2J0	Protein capicua homolog	CIC	S	2288	PEEVLPSPTLQSLATSPRAILGSYRKKRKNS	CIC_S2288	18.8675	25.3696	NA	NA	20.7668	NA	NA	25.4282	25.7828	24.911	NA	24.2449
2365	I3L2J0	Protein capicua homolog	CIC	S	2279	RFAELPEFRPEEVLPSPTLQSLATSPRAILG	CIC_S2279	18.8675	NA	NA	NA	20.7668	NA	NA	25.6185	25.7828	24.911	24.5641	24.2449	7
2376	I3L2J0	Protein capicua homolog	CIC	S	1630	GARTEMGTGSRVPGGSPLGVSLVYSDKKSAA	CIC_S1630	20.5307	21.0265	NA	22.1126	22.9226	NA	21.9943	22.0387	20.8291	NA	21.1112	21.819	8
6341	Q86X95	Corepressor interacting with RBPJ 1	CIR1	S	202	GRNLTANDPSQEYVASEGEEDPEVEFLKSLT	CIR1_S202	25.6424	24.8515	NA	21.7154	NA	NA	21.4755	NA	NA	NA	NA	NA
2609	O14578	Citron Rho-interacting kinase	CIT	S	1971	PHRYREGRTELRRDKSPGRPLEREKSPGRML	CIT_S1971	28.8304	29.3054	29.3182	29.1268	27.5513	29.235	29.564	27.0346	29.3894	29.1882	28.6885	28.7852	10
2610	O14578	Citron Rho-interacting kinase	CIT	S	1993	REKSPGRMLSTRRERSPGRLFEDSSRGRLPA	CIT_S1993	28.9277	29.4539	29.1096	29.3321	28.8631	29.6769	29.4659	29.2057	29.4706	29.5998	29.0625	28.716	8
2608	O14578	Citron Rho-interacting kinase	CIT	S	440	LGILGRSESVVSGLDSPAKTSSMEKKLLIKS	CIT_S440	24.9652	26.5055	23.1532	26.0057	26.333	25.2665	25.3579	26.4557	25.8052	24.6009	25.6358	26.3557	3
2612	O14578	Citron Rho-interacting kinase	CIT	S	480	CHKMEQEMTRLHRRVSEVEAVLSQKEVELKA	CIT_S480	21.1225	22.7017	NA	22.3674	22.8235	22.613	22.334	22.6712	22.4604	20.9711	22.523	23.9018	3
2611	O14578	Citron Rho-interacting kinase	CIT	S	582	MMNQLEEDLVSARRRSDLYESELRESRLAAE	CIT_S582	NA	22.2311	NA	21.9704	23.8746	22.3112	NA	21.3352	NA	NA	NA	23.504	6
4284	P61024	Cyclin-dependent kinases regulatory subunit 1	CKS1B	S	51	HLMSESEWRNLGVQQSQGWVHYMIHEPEPHI	CKS1B_S51	22.381	23.7591	NA	20.7199	NA	NA	NA	23.1003	NA	NA	19.8426	23.7674
2027	H0Y5T1	CLIP-associating protein 1	CLASP1	S	1196	SLRGVTEAIEKFSFRSQEDLNEPIKRDGKKE	CLASP1_S1196	28.3201	28.9975	27.8979	28.797	28.8877	29.0734	28.4925	28.7406	28.5721	28.7087	28.2772	28.4125	11
2026	H0Y5T1	CLIP-associating protein 1	CLASP1	S	512	KRSKIPRSQGCSRETSPNRIGLDRFGLGQPG	CLASP1_S512	24.2539	24.5847	23.8626	25.6589	25.4893	24.6975	25.6923	25.3609	26.0104	24.5219	25.9776	25.917	3
2028	H0Y5T1	CLIP-associating protein 1	CLASP1	S	600	STKSVSTTGSLQRSRSDIDVNAAASAKSKVS	CLASP1_S600	26.3139	25.9462	26.5592	25.6147	25.624	25.9913	25.6365	25.4317	25.7472	26.3592	26.0113	25.4632	5
9414	H0Y5T1	CLIP-associating protein 1	CLASP1	T	511	EKRSKIPRSQGCSRETSPNRIGLDRFGLGQP	CLASP1_T511	NA	23.1243	NA	NA	NA	23.632	NA	NA	24.7463	NA	23.5336	24.6484
6149	Q7Z460	CLIP-associating protein 1	CLASP1	S	797	GRIPGSVNAMRVLSTSTDLEAAVADALKKPV	CLASP1_S797	23.5495	22.5025	NA	21.9009	NA	21.1002	24.6192	24.4107	23.9929	25.5539	24.2271	24.5363	7
9328	E3W994	CLIP-associating protein 2	CLASP2	T	573	SSRLSSSVSAMRVLNTGSDVEEAVADALKKP	CLASP2_T573	NA	NA	24.3529	23.2358	21.7982	NA	NA	NA	NA	NA	NA	NA
1491	E3W994	CLIP-associating protein 2	CLASP2	S	564	LGPGYGISQSSRLSSSVSAMRVLNTGSDVEE	CLASP2_S564	25.5729	NA	26.8306	NA	NA	NA	NA	25.5445	26.3593	27.2163	NA	NA
1494	E3W994	CLIP-associating protein 2	CLASP2	S	459	RGRSRTKMVSQSQPGSRSGSPGRVLTTTALS	CLASP2_S459	24.8746	23.7216	24.7075	21.6779	NA	20.4431	23.645	23.6029	NA	23.9503	22.6752	NA	4
1496	E3W994	CLIP-associating protein 2	CLASP2	S	463	RTKMVSQSQPGSRSGSPGRVLTTTALSTVSS	CLASP2_S463	24.8746	23.7216	24.7075	21.6779	NA	20.4431	23.645	23.6029	NA	23.9503	22.6752	NA	9
1498	E3W994	CLIP-associating protein 2	CLASP2	S	370	SSKASSLPGSLQRSRSDIDVNAAAGAKAHHA	CLASP2_S370	28.2512	28.0079	28.5573	27.5571	27.3232	27.8179	27.497	27.5887	27.8026	28.2298	27.8033	27.2685	4
1487	E3W994	CLIP-associating protein 2	CLASP2	S	507	KRSKIPRSQGCSREASPSRLSVARSSRIPRP	CLASP2_S507	27.0396	26.643	26.3954	26.507	25.473	26.9456	27.1011	26.916	27.2615	27.4216	27.491	26.6263	7
1499	E3W994	CLIP-associating protein 2	CLASP2	S	575	RLSSSVSAMRVLNTGSDVEEAVADALKKPAR	CLASP2_S575	27.7857	25.622	27.5488	24.8565	22.9843	25.5803	24.4946	27.0781	27.2385	27.7147	27.1774	26.5782	9
1485	E3W994	CLIP-associating protein 2	CLASP2	S	991	ALDNKASLLHSMPTHSSPRSRDYNPYNYSDS	CLASP2_S991	26.2051	27.5395	24.3202	NA	27.2756	27.0203	24.8502	27.3484	27.1103	25.4982	25.3881	26.4766	10
1560	E7ERI8	CLIP-associating protein 2	CLASP2	S	241	VQSSGGMILSVCKDKSFDDEESVDGNRPSSA	CLASP2_S241	NA	NA	NA	NA	25.0713	NA	NA	21.3864	NA	NA	NA	24.57
1489	E3W994	CLIP-associating protein 2	CLASP2	S	934	SLRGVTEAIQNFSFRSQEDMNEPLKRDSKKD	CLASP2_S934	22.4661	25.0247	NA	24.8171	24.9505	24.1543	24.4815	23.9122	NA	NA	22.6625	24.3487	8
1486	E3W994	CLIP-associating protein 2	CLASP2	S	992	LDNKASLLHSMPTHSSPRSRDYNPYNYSDSI	CLASP2_S992	22.5393	23.6029	NA	23.7317	23.8489	22.9584	23.8599	22.8497	22.8298	23.4846	23.7402	24.2647	11
1490	E3W994	CLIP-associating protein 2	CLASP2	S	563	PLGPGYGISQSSRLSSSVSAMRVLNTGSDVE	CLASP2_S563	26.3082	24.8153	24.7532	25.8913	24.2516	25.4733	25.4976	24.8951	25.8002	26.7739	23.8232	24.1905	10
256	F5H0Q6	CLK4-associating serine/arginine rich protein	CLASRP	S	547	PSPSPAREKLTRPAASPAVGEKLKKTEPAAG	CLASRP_S547	27.816	27.5378	26.5297	24.674	24.3182	25.2091	25.2088	25.2537	24.9692	25.3836	26.844	25.6792	4
255	F5H0Q6	CLK4-associating serine/arginine rich protein	CLASRP	S	285	QRREFREKRLRGRKISPPSYARRDSPTYDPY	CLASRP_S285	25.6222	25.0958	25.6462	25.7648	25.4494	25.8543	25.7635	25.7931	25.6747	25.868	25.6671	24.9382	3
252	F5H0Q6	CLK4-associating serine/arginine rich protein	CLASRP	S	101	LDHIPDYTPPLLTTISPEQESDERKCNYERY	CLASRP_S101	NA	23.9846	NA	24.0387	24.1135	23.2034	22.9983	22.4244	22.4	NA	24.0187	24.0679	11
254	F5H0Q6	CLK4-associating serine/arginine rich protein	CLASRP	S	335	PGREEKITFITSFGGSDEEAAAAAAAAAASG	CLASRP_S335	NA	19.5737	NA	NA	NA	NA	22.2287	24.2683	21.7772	NA	23.6471	23.1755	2
7336	Q96S66-4	Chloride channel CLIC-like protein 1	CLCC1	S	253	LRERDVDLRFQTGNKSPEVLRAFDVPDAEAR	CLCC1_S253	22.9337	25.1354	21.421	26.2684	26.2703	26.0093	25.5322	26.4417	26.2685	25.0121	25.9819	26.1953	3
4177	P51798	H(+)/Cl(-) exchange transporter 7	CLCN7	S	61	RQSPRSALFRVGHMSSVELDDELLDPDMDPP	CLCN7_S61	23.4009	22.4704	23.0593	21.0794	NA	21.8564	26.2199	24.6813	24.272	25.2685	25.7343	24.9755	9
4268	P56749	Claudin-12	CLDN12	S	228	HPPSMHTYSQPYSARSRLSAIEIDIPVVSHT	CLDN12_S228	25.9933	25.0904	26.1907	22.8225	NA	20.9478	NA	24.8691	23.5991	25.4426	24.684	24.8439	9
4269	P56749	Claudin-12	CLDN12	S	231	SMHTYSQPYSARSRLSAIEIDIPVVSHTT__	CLDN12_S231	24.8588	24.2797	25.3656	21.5148	NA	NA	NA	23.76	23.2331	24.4366	21.7722	23.9662	9
2758	O15551	Claudin-3	CLDN3	S	199	CPPREKKYTATKVVYSAPRSTGPGASLGTGY	CLDN3_S199	NA	NA	NA	22.8893	NA	22.9817	NA	NA	NA	NA	NA	NA
2570	O00299	Chloride intracellular channel protein 1	CLIC1	S	121	AGLDIFAKFSAYIKNSNPALNDNLEKGLLKA	CLIC1_S121	23.6601	23.07	23.5252	23.6884	23.5197	22.8374	22.8048	23.0849	23.4791	NA	NA	22.5718	10
9619	O95833	Chloride intracellular channel protein 3	CLIC3	T	46	VLLLKGVPFTLTTVDTRRSPDVLKDFAPGSQ	CLIC3_T46	NA	25.8899	NA	NA	25.8373	NA	26.0765	NA	NA	NA	NA	NA
3239	O95833	Chloride intracellular channel protein 3	CLIC3	S	49	LKGVPFTLTTVDTRRSPDVLKDFAPGSQLPI	CLIC3_S49	26.7662	27.0484	25.188	27.3822	26.9393	27.3721	NA	27.3141	26.8825	26.9613	26.8195	27.3278	6
7240	Q96NY7-2	Chloride intracellular channel protein 6	CLIC6	S	293	DSMDAEGPAGRARRVSGEPQQSGDGSLSPQA	CLIC6_S293	25.7736	26.0317	24.909	26.2481	25.143	26.1803	26.2953	26.4345	26.2792	25.926	26.0665	25.9115	8
7241	Q96NY7-2	Chloride intracellular channel protein 6	CLIC6	S	112	QGGEETSGAQQVEGASPGRGAQGEPRGEAQR	CLIC6_S112	NA	24.3873	NA	25.1471	24.9197	24.2153	24.0236	25.4895	24.6116	NA	23.8484	25.461	3
5016	Q14677-3	Clathrin interactor 1	CLINT1	S	245	RCSDSDEEKKARRGRSPKGEFKDEEETVTTK	CLINT1_S245	NA	NA	NA	NA	23.9412	NA	NA	NA	NA	NA	NA	NA
3791	P30622-2	CAP-Gly domain-containing linker protein 1	CLIP1	S	197	TPPISNLTKTASESISNLSEAGSIKKGEREL	CLIP1_S197	NA	26.1831	NA	NA	NA	25.4875	NA	NA	25.6178	NA	NA	NA
3793	P30622-2	CAP-Gly domain-containing linker protein 1	CLIP1	S	204	TKTASESISNLSEAGSIKKGERELKIGDRVL	CLIP1_S204	27.2206	27.5315	26.7306	27.1682	26.5818	26.8681	24.8032	27.1249	26.9355	26.3503	24.7987	26.3142	10
3790	P30622-2	CAP-Gly domain-containing linker protein 1	CLIP1	S	195	SATPPISNLTKTASESISNLSEAGSIKKGER	CLIP1_S195	25.8164	27.1783	26.7306	27.3882	27.0728	26.5366	25.7939	27.403	27.1942	26.5518	25.9016	26.1465	10
3792	P30622-2	CAP-Gly domain-containing linker protein 1	CLIP1	S	200	ISNLTKTASESISNLSEAGSIKKGERELKIG	CLIP1_S200	26.1429	23.4613	26.0142	26.3853	25.5836	25.051	25.4154	26.3245	22.4683	25.1779	25.5748	25.3313	4
3789	P30622-2	CAP-Gly domain-containing linker protein 1	CLIP1	S	193	EPSATPPISNLTKTASESISNLSEAGSIKKG	CLIP1_S193	27.2206	26.1831	24.6273	NA	NA	25.4875	NA	NA	NA	NA	NA	25.0121	4
3788	P30622-2	CAP-Gly domain-containing linker protein 1	CLIP1	S	348	SGLLTETSSRYARKISGTTALQEALKEKQQH;TGLLTETSSRYARKISGTTALQEALKEKQQH	CLIP1_S348	25.4416	23.5285	24.9568	23.4413	23.3288	23.6682	24.5628	23.8993	24.0116	25.4311	23.5542	24.7465	5
9740	P30622-2	CAP-Gly domain-containing linker protein 1	CLIP1	T	287	FAPVHKVTKIGFPSTTPAKAKANAVRRVMAT	CLIP1_T287	NA	22.279	23.3098	NA	NA	NA	23.4895	22.4523	22.0385	23.1843	NA	21.7432	9
1189	B1AVT0	Dual specificity protein kinase CLK2	CLK2	S	140	RTFSRSSSHSSRRAKSVEDDAEGHLIYHVGD	CLK2_S140	NA	NA	NA	20.0403	23.1474	NA	NA	NA	NA	NA	NA	21.7172
2230	H3BRT8	Dual specificity protein kinase CLK3	CLK3	S	9	_______MHHCKRYRSPEPDPYLSYRWKRRR	CLK3_S9	26.0001	25.8722	24.9134	25.6108	26.1977	25.8049	25.3585	25.6026	25.5635	24.5125	24.9317	25.0551	10
7182	Q96JQ2	Calmin	CLMN	S	301	FLERFPELEAEDIFDSDKEVPIESTFVRIKE	CLMN_S301	20.4537	NA	NA	NA	NA	NA	21.3379	21.959	20.9679	NA	21.0418	23.5977	4
0	A0A1B0GWH8	Battenin	CLN3	S	12	____MGGCAGSRRRFSDSEGEETVPEPRLPL	CLN3_S12	23.8917	26.0053	24.1996	26.197	26.4747	25.5638	25.8163	26.5586	26.1691	24.7425	25.8226	26.8379	3
1	A0A1B0GWH8	Battenin	CLN3	S	14	__MGGCAGSRRRFSDSEGEETVPEPRLPLLD	CLN3_S14	22.7662	24.9153	22.5565	24.8328	24.7194	24.3478	23.6655	24.8776	24.6935	23.2236	24.1402	25.1297	3
563	A0A1B0GW73	Ceroid-lipofuscinosis neuronal protein 6	CLN6	S	31	PGAQLGASFLQARHGSVSADEAARTAPFHLD	CLN6_S31	NA	NA	NA	28.7075	27.8521	27.6833	28.539	26.9299	27.7498	NA	28.852	28.5978	3
4223	P54105	Methylosome subunit pICln	CLNS1A	S	102	EEESKEPVADEEEEDSDDDVEPITEFRFVPS	CLNS1A_S102	29.3757	29.8429	26.9517	29.7834	30.6824	30.1241	30.7819	30.4504	30.805	28.4597	30.2641	30.36	3
7959	Q9HAW4-2	Claspin	CLSPN	S	1225	PSAPRNSRNFVFHTLSPVKAEAAKESSKSQV	CLSPN_S1225	24.0416	23.6653	24.7928	23.2341	23.0553	23.1245	24.1002	23.5962	23.9061	23.0178	23.6113	24.5924	9
3429	P09496-2	Clathrin light chain A	CLTA	S	176	NRAAEEAFVNDIDESSPGTEWERVARLCDFN	CLTA_S176	22.6653	23.4138	20.8576	21.3014	NA	21.271	NA	23.6545	23.2468	NA	21.7277	23.1442	9
3430	P09496-2	Clathrin light chain A	CLTA	S	206	NPKSSKQAKDVSRMRSVLISLKQAPLVH___	CLTA_S206	23.3977	22.304	23.5058	21.9649	22.1517	22.9382	23.3686	22.2148	22.212	23.8939	22.5369	21.7298	4
9098	A0A087WVQ6	Clathrin heavy chain	CLTC	T	398	EAAKVAANAPKGILRTPDTIRRFQSVPAQPG	CLTC_T398	25.5312	24.81	26.3098	24.4284	24.9044	25.4063	25.1861	24.22	24.5686	25.9112	24.535	24.5474	4
85	A0A087WVQ6	Clathrin heavy chain	CLTC	S	1498	ALRTSIDAYDNFDNISLAQRLEKHELIEFRR	CLTC_S1498	21.5322	23.2469	NA	21.3695	NA	NA	NA	22.6217	21.2504	NA	19.0413	21.8581
2402	J3KNW5	Clusterin-associated protein 1	CLUAP1	S	428	TKPNRRVRKSEPLDESDNDF___________	CLUAP1_S428	26.6818	24.6494	26.8147	24.5997	NA	25.5361	24.4883	24.0893	25.3151	25.9187	24.5966	21.9666	4
51	A0A087WU05	C-Maf-inducing protein	CMIP	S	190	PCDRKPTLPLRLLHPSPDLVSQEATLSEARL	CMIP_S190	NA	22.6542	NA	22.7758	23.2708	23.4976	23.4109	22.7586	22.3102	NA	22.754	22.7314	3
6520	Q8N1G2	Cap-specific mRNA (nucleoside-2'-O-)-methyltransferase 1	CMTR1	S	55	SHGAKASTTSLSGSDSETEGKQHSSDSFDDA	CMTR1_S55	24.2876	23.5855	24.9178	22.6275	NA	NA	NA	NA	NA	NA	NA	NA	4
6519	Q8N1G2	Cap-specific mRNA (nucleoside-2'-O-)-methyltransferase 1	CMTR1	S	53	SVSHGAKASTTSLSGSDSETEGKQHSSDSFD	CMTR1_S53	NA	23.31	24.5785	22.4021	23.2186	23.6084	21.6988	NA	23.0515	23.5009	22.3603	NA	1
6521	Q8N1G2	Cap-specific mRNA (nucleoside-2'-O-)-methyltransferase 1	CMTR1	S	31	QKKRVAELALSLSSTSDDEPPSSVSHGAKAS	CMTR1_S31	26.8295	26.8123	27.8167	26.973	26.1416	25.943	27.1763	26.0495	26.3359	26.387	27.2011	26.7122	5
2041	G3V160	Connector enhancer of kinase suppressor of ras 1	CNKSR1	S	127	SPVGRKKSKGLATRLSRRRVSCRELGRPDCD	CNKSR1_S127	NA	22.4795	NA	24.109	23.5388	24.0813	23.0677	23.5414	23.8494	24.0874	25.3281	24.3426	3
2042	G3V160	Connector enhancer of kinase suppressor of ras 1	CNKSR1	S	49	DSPHQRSPSLSLAPLSPRAPSEDVFAFDLSS	CNKSR1_S49	23.1079	24.6952	21.941	22.491	22.8318	22.0878	NA	21.4605	NA	NA	NA	23.2193	1
6661	Q8NE01-2	Metal transporter CNNM3	CNNM3	S	652	AAGSSHSRPGVPVEGSPGRNPGV________	CNNM3_S652	26.3472	25.7755	26.9773	25.7716	25.8589	25.3194	25.6003	25.5539	24.6579	25.9637	24.4213	25.2412	4
5883	Q6P4Q7	Metal transporter CNNM4	CNNM4	S	660	TSVPSDRSPAHPTPLSRSASLSYPDRTDVST	CNNM4_S660	24.2669	25.0509	24.3679	25.4976	26.6494	25.3892	24.699	24.9546	26.5838	NA	NA	27.5431	10
5882	Q6P4Q7	Metal transporter CNNM4	CNNM4	S	764	LPVVDETTTLLNERNSLLHKASHENAI____	CNNM4_S764	21.9643	21.2844	NA	NA	20.751	NA	20.4683	24.083	22.2074	NA	22.6731	24.3414	7
3208	O95628-2	CCR4-NOT transcription complex subunit 4	CNOT4	S	429	DLIEKELSVQDQPSLSPTSLQNSSSHTTTAK	CNOT4_S429	24.7936	25.1989	NA	26.5538	26.7271	26.1569	26.3175	26.6155	26.0888	24.9744	26.3175	25.409	8
3431	P09543-2	2',3'-cyclic-nucleotide 3'-phosphodiesterase	CNP	S	150	RLDCAQLKEKNQWQLSADDLKKLKPGLEKDF	CNP_S150	25.4701	24.8069	25.3511	24.5487	22.8704	24.9634	25.3428	23.4462	24.7913	26.145	23.7365	23.3413	10
8176	Q9NXG0	Centlein	CNTLN	S	22	PSPHPSPPARQLGPRSPRVGRGAEVHAMRSE	CNTLN_S22	24.4364	24.7434	24.0223	26.0349	25.5507	25.7893	24.7768	25.2346	26.4254	23.9001	24.9567	25.0472	3
6203	Q7Z7A1-2	Centriolin	CNTRL	S	209	KERQALKNALGKAQFSEEKEQENSELHAKLK	CNTRL_S209	26.0572	26.3899	24.9597	26.1581	25.5049	26.265	27.2225	25.9814	25.9793	26.6947	26.8707	26.1423	2
2349	I3L465	Centrobin	CNTROB	S	62	QAEATARAQLYLPSTSPPHEGLDGFAQELSR	CNTROB_S62	23.512	22.5774	NA	NA	NA	NA	NA	22.9177	23.684	23.0429	24.0014	22.5569	9
4742	Q13057	Bifunctional coenzyme A synthase	COASY	S	178	VEPLDVPLPSTIRPASPVAGSPKQPVRGYYR	COASY_S178	23.2874	NA	NA	19.6189	NA	21.8227	24.9345	25.4867	23.6666	24.2654	24.874	25.2314	7
467	A0A0X1KG75	Cordon-bleu protein-like 1	COBLL1	S	296	FSFFQRSKKKRDQTASAPATPLVNKHRPTFT	COBLL1_S296	24.6615	24.3957	NA	NA	22.6205	NA	23.0078	23.9175	23.582	24.1636	23.5016	NA	9
468	A0A0X1KG75	Cordon-bleu protein-like 1	COBLL1	S	828	VKETAIQTEDSAISESPEEPLPNLKPKPNLR	COBLL1_S828	NA	22.2629	NA	22.9278	24.3917	22.1199	21.38	22.4705	NA	NA	NA	24.1647	11
470	A0A0X1KG75	Cordon-bleu protein-like 1	COBLL1	S	1110	PTPTDGPSFTVMRQSSLTFQSSDPEQMRQSL	COBLL1_S1110	22.6613	NA	NA	24.5466	23.6676	24.4225	23.4788	NA	NA	23.966	23.567	24.0519	11
469	A0A0X1KG75	Cordon-bleu protein-like 1	COBLL1	S	287	MKEKENKGFFSFFQRSKKKRDQTASAPATPL	COBLL1_S287	20.7548	20.1618	NA	NA	NA	NA	NA	23.4644	23.1178	23.3486	24.0182	22.6844	7
10277	Q8WTW3	Conserved oligomeric Golgi complex subunit 1	COG1	T	6	__________MATAATSPALKRLDLRDPAAL	COG1_T6	25.5569	26.5327	27.511	26.5473	26.1897	26.1417	26.5585	25.6748	26.906	26.3105	25.2388	NA	10
6816	Q8WTW3	Conserved oligomeric Golgi complex subunit 1	COG1	S	7	_________MATAATSPALKRLDLRDPAALF	COG1_S7	25.2785	23.4224	26.6787	23.7139	24.3714	24.3281	23.7452	24.6037	23.6296	NA	23.6342	24.0582	4
7138	Q96JB2	Conserved oligomeric Golgi complex subunit 3	COG3	S	527	EASFSDVHLEEGESNSLTKSGSTESLNPRPQ	COG3_S527	24.3902	24.6603	23.3224	25.7796	25.7008	26.0314	25.9853	26.0434	25.9866	25.6207	24.7764	25.6664	3
7952	Q9H9E3	Conserved oligomeric Golgi complex subunit 4	COG4	S	6	__________MADLDSPPKLSGVQQPSEGVG	COG4_S6	25.7405	25.6412	25.4822	25.9536	25.658	25.7276	25.8743	25.7734	25.2816	24.9541	25.7514	25.6699	3
8592	Q9UP83-3	Conserved oligomeric Golgi complex subunit 5	COG5	S	197	ILNLSKRLQGQLQGGSREITKAAQSLNEL__;ILNLSKRLQGQLQGGSREITKAAQSLNELDY	COG5_S197	26.0412	25.6199	24.5404	24.8434	24.736	25.4661	25.493	24.1833	25.0374	25.555	26.3486	24.8492	5
3871	P38432	Coilin	COIL	S	358	TVGLFAGRGRPGPGLSSQTAGAAGWRRSGSN	COIL_S358	22.5488	23.1812	NA	NA	24.723	23.5064	NA	24.1763	23.977	23.0135	23.6913	25.1935	3
3870	P38432	Coilin	COIL	S	566	TVFWKELIDPRLIIESPSNTSSTEPA_____	COIL_S566	25.418	25.1244	25.2036	24.5651	24.1399	24.383	24.628	24.0486	23.6433	23.7512	24.4457	24.6223	4
5066	Q14993	Collagen alpha-1(XIX) chain	COL19A1	S	81	RRAFCESDKTCFKLGSALLIRDTIKIFPKGL	COL19A1_S81	25.6477	25.8111	24.2667	25.4913	25.6194	25.8589	25.6282	25.4806	25.0333	24.7681	25.0156	25.3143	10
856	A0A2U3TZL3	Collagen type IV alpha-3-binding protein	COL4A3BP	S	273	AFSSVGTHRFVQKPYSRSSSMSSIDLVSASD	COL4A3BP_S273	NA	NA	NA	NA	NA	NA	NA	NA	NA	NA	NA	25.1654
3674	P21964-2	Catechol O-methyltransferase	COMT	S	81	GAYCGYSAVRMARLLSPGARLITIEINPDCA	COMT_S81	25.218	25.0092	25.2839	24.9919	24.7393	25.1177	25.0904	23.8067	24.961	25.5577	24.981	24.7425	4
4218	P53621	Coatomer subunit alpha	COPA	S	173	TVRVWDISGLRKKNLSPGAVESDVRGITGVD	COPA_S173	25.1798	26.3743	25.0848	26.5083	27.1107	25.7432	26.0708	26.8031	25.9784	25.318	25.8068	27.1375	3
9824	P53621	Coatomer subunit alpha	COPA	T	591	NNVYCLDRECRPRVLTIDPTEFKFKLALINR	COPA_T591	21.3298	22.5367	NA	20.6928	NA	19.2478	NA	23.9731	22.6457	NA	22.9569	23.123
3849	P35606	Coatomer subunit beta'	COPB2	S	859	PSRSTAQQELDGKPASPTPVIVASHTANKEE	COPB2_S859	24.1093	25.9884	23.4283	25.6744	27.349	24.7629	23.9558	26.0549	24.502	24.1518	25.482	26.2078	11
2508	M0QXB4	Coatomer subunit epsilon	COPE	S	10	______MAPPAPGPASGGSGEVDELFDVKNA	COPE_S10	22.5176	23.1984	NA	20.5168	NA	21.5049	NA	24.301	NA	23.3388	22.3722	23.5681	5
2509	M0QXB4	Coatomer subunit epsilon	COPE	S	13	___MAPPAPGPASGGSGEVDELFDVKNAFYI	COPE_S13	22.8317	22.3338	NA	20.2144	NA	21.3087	NA	23.2826	23.4911	22.8154	21.9685	23.2122	9
2510	M0QXB4	Coatomer subunit epsilon	COPE	S	99	VRMFADYLAHESRRDSIVAELDREMSRSVDV	COPE_S99	NA	22.8104	NA	22.1337	23.0096	NA	21.9352	21.1012	NA	NA	NA	21.9149
7441	Q9BR76	Coronin-1B	CORO1B	S	2	______________MSFRKVVRQSKFRHVFG	CORO1B_S2	24.9602	NA	29.9729	20.9072	NA	22.529	NA	20.8246	NA	27.3259	NA	NA
7439	Q9BR76	Coronin-1B	CORO1B	S	413	PSKQRDLKISRRNVLSDSRPAMAPGSSHLGA	CORO1B_S413	25.2142	22.7187	NA	24.2324	24.7756	25.8607	25.9222	25.2215	24.4431	25.0926	25.9797	24.7299	3
7440	Q9BR76	Coronin-1B	CORO1B	S	415	KQRDLKISRRNVLSDSRPAMAPGSSHLGAPA	CORO1B_S415	NA	NA	24.6106	25.0461	23.8217	NA	NA	NA	24.5517	25.6302	NA	23.7302
9594	O75976	Carboxypeptidase D	CPD	T	1368	TGSKKSLLSHEFQDETDTEEETLYSSKH___	CPD_T1368	28.9051	28.3527	28.9475	27.8433	27.5462	28.3291	27.8214	27.4549	27.6013	27.7203	27.6491	26.7751	4
9595	O75976	Carboxypeptidase D	CPD	T	1370	SKKSLLSHEFQDETDTEEETLYSSKH_____	CPD_T1370	28.5985	27.8779	28.7195	27.5767	27.131	27.8577	27.3005	26.9015	27.145	27.1047	27.0924	26.4395	4
1261	E5RJM0	Cytoplasmic polyadenylation element-binding protein 4	CPEB4	S	99	QQEQQDPLEKQQLSPSPGQEAGILPETEKAK	CPEB4_S99	NA	22.9866	NA	22.8	22.3074	22.8777	NA	22.2927	NA	NA	22.1775	NA	11
9428	G5E9W3	Cleavage and polyadenylation specificity factor subunit 3	CPSF3	T	644	REMVELAAQRLYEALTPVH____________	CPSF3_T644	21.0642	22.2825	22.431	NA	NA	NA	22.5475	NA	NA	22.8175	NA	NA	9
9417	F8WJN3	Cleavage and polyadenylation specificity factor subunit 6	CPSF6	T	334	RGDYGPPGREMDTARTPLSEAEFEEIMNRNR	CPSF6_T334	21.6832	22.4387	NA	21.9126	NA	18.7861	21.2544	21.8491	21.5892	21.5819	21.7324	24.7075	5
9416	F8WJN3	Cleavage and polyadenylation specificity factor subunit 6	CPSF6	T	331	PYDRGDYGPPGREMDTARTPLSEAEFEEIMN	CPSF6_T331	NA	22.6779	NA	NA	22.0415	22.3593	NA	21.2648	NA	NA	NA	22.9892
1928	F5H669	Cleavage and polyadenylation specificity factor subunit 7	CPSF7	S	60	RSSSTEPPPPVRQEPSPKPNNKTPAILYTYS	CPSF7_S60	NA	NA	NA	NA	22.8278	NA	NA	NA	NA	NA	NA	NA
9397	F5H669	Cleavage and polyadenylation specificity factor subunit 7	CPSF7	T	194	RAHSRDSSDSADGRATPSENLVPSSARVDKP	CPSF7_T194	27.5732	28.3904	26.7487	26.2388	27.1407	26.7029	27.6822	27.9738	27.7719	26.7537	27.4648	27.5762	9
3762	P29373	Cellular retinoic acid-binding protein 2	CRABP2	S	13	___MPNFSGNWKIIRSENFEELLKVLGVNVM	CRABP2_S13	NA	22.5469	NA	23.0599	22.2242	21.9468	22.9071	21.6807	NA	22.8061	21.0284	22.6671	2
5569	Q5T4L1	Cyclic AMP-responsive element-binding protein 3-like protein 4	CREB3L4	S	183	FLTDEEKRLLGQEGVSLPSHLPLTKAEERVL	CREB3L4_S183	NA	20.9929	20.2899	22.0853	21.2161	22.1318	NA	NA	21.219	20.4224	22.4189	24.2489	2
6972	Q92793-2	CREB-binding protein	CREBBP	S	2025	VAGPRMPSVQPPRSISPSALQDLLRTLKSPS	CREBBP_S2025	NA	22.6695	NA	NA	NA	NA	NA	21.2589	21.1413	21.1046	20.7867	20.9665	4
1080	A6PWM2	Cysteine-rich with EGF-like domain protein 2	CRELD2	S	70	GGNTAWEEKTLSKYESSEIRLLEILEGLCES	CRELD2_S70	NA	23.1976	NA	22.1555	23.4864	22.4069	NA	22.2759	21.5662	NA	NA	22.7272	11
10702	P50238	Cysteine-rich protein 1	CRIP1	Y	12	____MPKCPKCNKEVYFAERVTSLGKDWHRP	CRIP1_Y12	22.7006	23.9417	22.1416	24.1836	24.3171	24.9194	23.585	24.502	23.8994	23.0659	24.5877	24.4715	3
4207	P52943	Cysteine-rich protein 2	CRIP2	S	115	ERKASGPPKGPSRASSVTTFTGEPNTCPRCS	CRIP2_S115	25.1352	25.8481	23.6615	26.0402	26.1149	26.3802	25.0406	25.9718	25.7786	26.6162	26.1482	26.4256	3
3971	P46108-2	Adapter molecule crk	CRK	S	194	RGMIPVPYVEKYRPASASVSALIGGR_____	CRK_S194	26.265	26.8235	27.1535	26.5948	28.2283	27.9327	28.1602	27.8991	27.6513	28.0414	27.6945	28.0385	3
3972	P46108-2	Adapter molecule crk	CRK	S	196	MIPVPYVEKYRPASASVSALIGGR_______	CRK_S196	NA	25.5979	26.6863	26.7821	NA	26.9196	25.6312	NA	26.3305	26.7397	26.9442	26.4245	6
3970	P46108	Adapter molecule crk	CRK	S	125	DTTTLIEPVSRSRQGSGVILRQEEAEYVRAL	CRK_S125	NA	21.7874	NA	21.8328	24.093	23.0157	24.6539	24.823	23.9778	21.7258	24.1613	24.5193	3
3969	P46108	Adapter molecule crk	CRK	S	119	YKIHYLDTTTLIEPVSRSRQGSGVILRQEEA	CRK_S119	21.2995	22.3432	NA	22.1818	25.1662	22.2093	22.6763	24.1904	NA	21.9949	NA	24.2945	10
5407	Q53ET0	CREB-regulated transcription coactivator 2	CRTC2	S	70	QKLRLAYTRSSHYGGSLPNVNQIGSGLAEFQ	CRTC2_S70	23.8553	24.8029	NA	NA	NA	NA	NA	23.4922	24.3172	24.45	24.2465	NA
5396	Q53ET0	CREB-regulated transcription coactivator 2	CRTC2	S	624	SRHGSGPNIILTGDSSPGFSKEIAAALAGVP	CRTC2_S624	26.7543	26.2956	25.8459	27.1595	26.8473	27.442	27.7789	27.4078	27.6668	25.3079	25.3342	27.0544	10
5403	Q53ET0	CREB-regulated transcription coactivator 2	CRTC2	S	456	PADARRSQQQLPKQFSPTMSPTLSSITQGVP	CRTC2_S456	21.225	23.1098	NA	24.0249	22.8721	23.7214	22.5233	24.4895	24.5165	23.9645	24.0471	24.7054	3
5404	Q53ET0	CREB-regulated transcription coactivator 2	CRTC2	S	460	RRSQQQLPKQFSPTMSPTLSSITQGVPLDTS	CRTC2_S460	21.225	NA	NA	24.0249	22.8721	23.7214	22.4622	24.1076	23.9485	23.5971	23.5183	24.2602	3
10063	Q53ET0	CREB-regulated transcription coactivator 2	CRTC2	T	458	DARRSQQQLPKQFSPTMSPTLSSITQGVPLD	CRTC2_T458	NA	20.8192	NA	NA	22.3094	NA	21.8997	23.816	NA	NA	22.3589	23.7633
5405	Q53ET0	CREB-regulated transcription coactivator 2	CRTC2	S	433	ASTPGASPHHRRVPLSPLSLLAGPADARRSQ	CRTC2_S433	23.2792	22.5897	NA	21.2483	NA	20.036	23.2676	24.5455	24.245	25.0957	23.9246	23.3424	9
5397	Q53ET0	CREB-regulated transcription coactivator 2	CRTC2	S	136	YTRHIDSSPYSPAYLSPPPESSWRRTMAWGN	CRTC2_S136	NA	NA	NA	22.6409	23.9579	22.2888	22.4238	22.4688	19.5052	21.2546	20.8988	22.5658	8
5957	Q6UUV7-3	CREB-regulated transcription coactivator 3	CRTC3	S	329	THLGIRSSSGLQSSRSNPSIQATLNKTVLSS	CRTC3_S329	20.4642	NA	NA	NA	25.0871	NA	NA	NA	NA	NA	NA	NA
5953	Q6UUV7-3	CREB-regulated transcription coactivator 3	CRTC3	S	62	FQKLQQLRLTQYHGGSLPNVSQLRSSASEFQ	CRTC3_S62	27.9204	27.1236	27.9509	26.9151	26.63	27.3363	27.2878	27.1267	27.224	27.5906	26.8386	26.5365	4
5952	Q6UUV7-3	CREB-regulated transcription coactivator 3	CRTC3	S	370	PNASALHPSLRLFSLSNPSLSTTNLSGPSRR	CRTC3_S370	26.6495	25.8818	26.4994	26.2582	21.4254	22.2597	25.9761	24.9742	25.5223	26.3666	25.8046	25.357	9
5956	Q6UUV7-3	CREB-regulated transcription coactivator 3	CRTC3	S	396	GPSRRRQPPVSPLTLSPGPEAHQGFSRQLSS	CRTC3_S396	NA	NA	23.8356	24.7756	24.4656	25.2549	25.1299	24.7229	25.2697	25.606	24.8642	24.4216	3
5955	Q6UUV7-3	CREB-regulated transcription coactivator 3	CRTC3	S	391	TTNLSGPSRRRQPPVSPLTLSPGPEAHQGFS	CRTC3_S391	NA	NA	22.9376	24.326	24.1459	24.9498	24.6674	24.3502	25.1045	25.2014	24.5575	24.062	3
5781	Q68DQ2	Very large A-kinase anchor protein	CRYBG3	S	636	SETPLDSESPQQAEVSPDAKTSLSLDCKKLN	CRYBG3_S636	NA	NA	NA	23.7849	NA	23.9425	NA	NA	23.8555	NA	23.3414	NA
5782	Q68DQ2	Very large A-kinase anchor protein	CRYBG3	S	931	SKYEDKPEPEVDALGSPPALLKSNISWILPP	CRYBG3_S931	NA	19.6724	NA	NA	21.1214	NA	NA	NA	20.8076	NA	NA	23.2903
9786	P48729-3	Casein kinase I isoform alpha	CSNK1A1	T	321	AQQAASSSGQGQQAQTPTGF___________	CSNK1A1_T321	NA	NA	NA	22.6249	22.0559	22.8162	22.7806	NA	NA	22.7549	22.5316	21.7386	11
4026	P48730-2	Casein kinase I isoform delta	CSNK1D	S	398	SSDLTGRQDTSRMSTSQNSIPFEHHGK____	CSNK1D_S398	NA	NA	25.8107	NA	NA	NA	24.1433	25.0605	NA	25.422	NA	NA
4029	P48730-2	Casein kinase I isoform delta	CSNK1D	S	331	RHSRNPATRGLPSTASGRLRGTQEVAPPTPL	CSNK1D_S331	26.9966	27.9317	26.8442	26.9952	26.9977	26.6756	26.7234	26.2214	26.7855	25.4368	26.6214	27.1148	1
4028	P48730-2	Casein kinase I isoform delta	CSNK1D	S	328	ERLRHSRNPATRGLPSTASGRLRGTQEVAPP	CSNK1D_S328	24.5856	26.0267	26.6557	25.8068	25.475	25.5378	26.1932	26.3819	26.2757	26.3438	26.6165	25.8886	9
4027	P48730-2	Casein kinase I isoform delta	CSNK1D	S	401	LTGRQDTSRMSTSQNSIPFEHHGK_______	CSNK1D_S401	26.6543	26.0514	27.101	25.5625	24.8456	25.6482	25.1404	25.4994	25.6818	26.1114	25.0791	25.0691	4
4023	P48730-2	Casein kinase I isoform delta	CSNK1D	S	382	RKVSMRLHRGAPVNISSSDLTGRQDTSRMST	CSNK1D_S382	24.9233	26.3178	27.4717	25.5816	23.2403	25.6691	26.0801	25.9579	26.0125	26.0571	25.7288	24.6374	4
9787	P48730-2	Casein kinase I isoform delta	CSNK1D	T	397	SSSDLTGRQDTSRMSTSQNSIPFEHHGK___	CSNK1D_T397	NA	25.6624	25.8107	NA	NA	25.2716	NA	NA	NA	NA	NA	24.6308
4025	P48730-2	Casein kinase I isoform delta	CSNK1D	S	384	VSMRLHRGAPVNISSSDLTGRQDTSRMSTSQ	CSNK1D_S384	24.6357	23.9736	25.333	23.6311	22.4605	23.8824	24.0875	23.9374	24.0695	24.2392	23.5001	23.4525	4
825	A0A2R8YF43	Casein kinase II subunit alpha	CSNK2A1	S	166	AEFYHPAQEYNVRVASRYFKGPELLVDYQMY;AEFYHPGQEYNVRVASRYFKGPELLVDYQMY	CSNK2A1_S166	24.8126	26.1255	23.9497	25.5917	26.1882	25.8242	26.3305	24.4233	25.7226	25.7192	25.6985	26.1257	3
4342	Q5SRQ6	Casein kinase II subunit beta	CSNK2B	S	228	PMAYQLQLQAASNFKSPVKTIR_________	CSNK2B_S228	29.5499	29.4696	29.4211	29.166	29.6699	29.822	30.1466	29.7354	30.1882	29.9674	29.9344	29.214	7
5302	Q1MSJ5-2	Centrosome and spindle pole-associated protein 1	CSPP1	S	521	PALQNKIASKLQRPPSVDSIIRSFIHESSMS	CSPP1_S521	23.2304	23.291	23.9155	NA	NA	23.9931	NA	23.2546	NA	23.506	NA	NA	4
5301	Q1MSJ5-2	Centrosome and spindle pole-associated protein 1	CSPP1	S	586	RSEERRLQERLLHMDSDDEIPIRKKERNPMD	CSPP1_S586	25.9835	24.7508	25.8072	24.472	NA	25.0861	25.6056	24.5437	24.8129	26.0529	23.3621	22.6628	4
3666	P21291	Cysteine and glycine-rich protein 1	CSRP1	S	192	PKGFGFGQGAGALVHSE______________	CSRP1_S192	29.0588	28.3561	28.3347	28.4462	28.0394	28.5416	28.4887	28.3886	27.9742	28.5118	28.0271	27.9659	10
1648	E7EWR4	Cleavage stimulation factor subunit 2	CSTF2	S	544	MQGASIQGGSQPGGFSPGQNQVTPQDHEKAA	CSTF2_S544	25.0084	24.5153	24.8138	24.1829	24.6574	25.4071	25.0792	24.4839	24.8436	24.8364	24.8527	23.6778	9
7757	Q9H0L4	Cleavage stimulation factor subunit 2 tau variant	CSTF2T	S	563	IQGASKQGGSQPSSFSPGQSQVTPQDQEKAA	CSTF2T_S563	25.1764	24.8176	24.6768	24.7075	24.0878	24.8993	24.1529	24.5472	24.6616	24.8539	24.7458	23.6997	6
4727	Q12996	Cleavage stimulation factor subunit 3	CSTF3	S	691	SNAVLTKAVKRPNEDSDEDEEKGAVVPPVHD	CSTF3_S691	29.2773	29.3647	29.9307	30.3841	28.5607	30.6698	30.3253	29.9655	31.0065	30.1639	30.9017	28.9157	3
7326	Q96RT6	cTAGE family member 2	CTAGE1	S	604	PPQRQDRFYSNCARLSGPAELRSFNMPSLDK	CTAGE1_S604	NA	21.8931	NA	NA	23.1638	NA	NA	21.2994	21.0999	NA	NA	21.7867
7327	Q96RT6	cTAGE family member 2	CTAGE1	S	491	VPNTAFGRQHSPYGPSPLGWPSSETRASLYP	CTAGE1_S491	NA	21.8763	NA	NA	20.4252	NA	NA	NA	NA	NA	NA	20.577
266	A0A0J9YWJ4	RNA polymerase II subunit A C-terminal domain phosphatase	CTDP1	S	672	LFPLRDDHTKAQRENSPAAFPDREGVPPTAL	CTDP1_S672	22.2069	21.1122	NA	NA	NA	20.4052	NA	NA	NA	22.4231	21.9903	NA
3822	P35221	Catenin alpha-1	CTNNA1	S	905	HVNPVQALSEFKAMDSI______________	CTNNA1_S905	25.4514	21.8014	25.8966	21.1229	NA	22.0332	19.9859	NA	20.3775	24.1416	NA	NA	4
3820	P35221	Catenin alpha-1	CTNNA1	S	641	RKAVLMIRTPEELDDSDFETEDFDVRSRTSV	CTNNA1_S641	28.7866	29.8696	NA	28.4764	20.2835	24.2524	25.6912	29.9937	29.8683	28.1223	28.6911	29.2476	9
3824	P35221	Catenin alpha-1	CTNNA1	S	655	DSDFETEDFDVRSRTSVQTEDDQLIAGQSAR	CTNNA1_S655	25.123	26.239	26.8745	28.1542	26.9462	27.6432	26.0858	26.6724	26.6507	24.6778	26.7357	27.5278	11
9744	P35221	Catenin alpha-1	CTNNA1	T	654	DDSDFETEDFDVRSRTSVQTEDDQLIAGQSA	CTNNA1_T654	28.7806	26.4454	27.4466	29.0263	29.4038	27.0934	25.8201	27.9518	28.8607	27.9749	28.2971	27.399	11
9745	P35221	Catenin alpha-1	CTNNA1	T	658	FETEDFDVRSRTSVQTEDDQLIAGQSARAIM	CTNNA1_T658	27.7808	28.2204	26.5337	27.2531	26.6378	26.7155	25.8201	26.7983	26.7696	25.7071	25.9266	26.2652	4
3821	P35221	Catenin alpha-1	CTNNA1	S	652	ELDDSDFETEDFDVRSRTSVQTEDDQLIAGQ	CTNNA1_S652	23.3007	23.5598	23.1564	NA	24.534	23.2755	22.7856	28.2037	23.3826	23.1543	22.9639	24.0371	4
3823	P35221	Catenin alpha-1	CTNNA1	S	44	LEPLVTQVTTLVNTNSKGPSNKKRGRSKKAH	CTNNA1_S44	NA	24.2284	NA	NA	NA	NA	NA	24.1665	24.7693	24.2164	24.4803	23.5774	7
3737	P26232-2	Catenin alpha-2	CTNNA2	S	654	DSDFEQEDYDVRSRTSVQTEDDQLIAGQSAR	CTNNA2_S654	25.123	26.239	26.8745	28.1542	26.9462	27.6432	26.0858	26.6724	26.6507	24.6778	26.7357	27.5278	11
9723	P26232-2	Catenin alpha-2	CTNNA2	T	653	DDSDFEQEDYDVRSRTSVQTEDDQLIAGQSA	CTNNA2_T653	28.7806	26.4454	27.4466	29.0263	29.4038	27.0934	25.8201	27.9518	28.8607	27.9749	28.2971	27.399	11
9724	P26232-2	Catenin alpha-2	CTNNA2	T	657	FEQEDYDVRSRTSVQTEDDQLIAGQSARAIM	CTNNA2_T657	27.7808	28.2204	26.5337	27.2531	26.6378	26.7155	25.8201	26.7983	26.7696	25.7071	25.9266	26.2652	4
9203	A0A2R8Y804	Catenin beta-1	CTNNB1	T	547	AIPRLVQLLVRAHQDTQRRTSMGGTQQQFVE	CTNNB1_T547	24.3986	NA	NA	NA	NA	NA	25.5041	NA	NA	NA	NA	NA
740	A0A2R8Y804	Catenin beta-1	CTNNB1	S	552	VQLLVRAHQDTQRRTSMGGTQQQFVEGVRME	CTNNB1_S552	27.2419	29.441	26.289	30.0499	29.9062	28.8213	28.6609	29.9884	29.1907	27.992	28.5186	30.8974	3
742	A0A2R8Y804	Catenin beta-1	CTNNB1	S	675	FRMSEDKPQDYKKRLSVELTSSLFRTEPMAW	CTNNB1_S675	26.485	25.7073	26.3604	25.5538	24.4256	26.2489	26.4112	24.1054	24.031	25.869	25.5983	25.0582	6
741	A0A2R8Y804	Catenin beta-1	CTNNB1	S	191	HQLSKKEASRHAIMRSPQMVSAIVRTMQNTN	CTNNB1_S191	25.929	25.6877	26.4157	25.5149	25.2343	25.9736	26.0502	26.0289	25.9163	26.5097	25.8874	24.794	9
57	A0A087WUB9	Beta-catenin-like protein 1	CTNNBL1	S	550	RHIIKEYAENIGDGRSPEFRENEQKRILGLL	CTNNBL1_S550	26.0798	24.5298	25.3362	24.6522	24.5052	25.5627	24.6039	24.6468	24.5921	26.0561	24.7908	24.4471	4
2911	O60716-21	Catenin delta-1	CTNND1	S	187	HRFHPEPYGLEDDQRSMGYDDLDYGMMSDYG	CTNND1_S187	24.4419	NA	NA	NA	NA	NA	NA	NA	NA	NA	NA	NA
9569	O60716-21	Catenin delta-1	CTNND1	T	762	NNASRSQSSHSYDDSTLPLIDRNQKSDKKPD	CTNND1_T762	NA	NA	NA	NA	NA	NA	NA	23.6854	NA	NA	NA	NA
9567	O60716-21	Catenin delta-1	CTNND1	T	536	KKGKGKKPIEDPANDTVDFPKRTSPARGYEL	CTNND1_T536	NA	NA	NA	NA	NA	NA	24.2206	23.4167	NA	NA	NA	NA
2919	O60716-21	Catenin delta-1	CTNND1	S	754	KSDFQVNLNNASRSQSSHSYDDSTLPLIDRN	CTNND1_S754	24.8684	24.5396	23.8176	NA	NA	24.3097	23.9149	NA	24.0824	23.7357	23.688	NA	9
2922	O60716-21	Catenin delta-1	CTNND1	S	167	RQDVYGPQPQVRVGGSSVDLHRFHPEPYGLE	CTNND1_S167	30.8192	32.4861	30.3786	31.7799	31.9006	31.3445	32.0305	33.1096	32.6211	31.2635	32.2495	33.3901	3
2914	O60716-21	Catenin delta-1	CTNND1	S	248	YYWAPLAQHERGSLASLDSLRKGGPPPPNWR	CTNND1_S248	31.12	31.3695	29.6517	30.999	31.5885	31.4032	31.0293	31.7793	31.31	30.7927	31.0928	31.6056	10
2925	O60716-29	Catenin delta-1	CTNND1	S	26	YYWAPLAQHERGSLASLDSLRKGGPPPPNWR	CTNND1_S26	31.12	31.3695	29.6517	30.999	31.5885	31.4032	31.0293	31.7793	31.31	30.7927	31.0928	31.6056	10
2915	O60716-21	Catenin delta-1	CTNND1	S	251	APLAQHERGSLASLDSLRKGGPPPPNWRQPE	CTNND1_S251	29.7518	30.2684	28.7886	30.4642	30.1866	30.4251	30.5437	31.5831	31.0664	30.0104	30.5703	30.9888	3
2926	O60716-29	Catenin delta-1	CTNND1	S	29	APLAQHERGSLASLDSLRKGGPPPPNWRQPE	CTNND1_S29	29.7518	30.2684	28.7886	30.4642	30.1866	30.4251	30.5437	31.5831	31.0664	30.0104	30.5703	30.9888	3
2912	O60716-21	Catenin delta-1	CTNND1	S	813	STPNERGDHNRTLDRSGDLGDMEPLKGTTPL	CTNND1_S813	26.6389	28.8528	23.8854	27.2602	28.4233	25.9443	26.1968	27.9907	26.5853	23.7582	25.7796	28.1309	10
2923	O60716-21	Catenin delta-1	CTNND1	S	168	QDVYGPQPQVRVGGSSVDLHRFHPEPYGLED	CTNND1_S168	26.5833	28.139	25.6712	27.4618	28.0059	26.8125	25.9437	22.6012	27.0396	25.6554	26.5829	27.9907	6
2916	O60716-21	Catenin delta-1	CTNND1	S	129	RHYEDGYPGGSDNYGSLSRVTRIEERYRPSM	CTNND1_S129	26.1355	27.0457	25.6797	26.4092	25.9963	26.5476	26.0581	28.1884	27.8844	26.2238	26.9702	27.1573	7
2909	O60716-21	Catenin delta-1	CTNND1	S	151	IEERYRPSMEGYRAPSRQDVYGPQPQVRVGG	CTNND1_S151	22.9731	25.5255	NA	25.1344	26.7357	24.6878	25.6531	26.5257	25.7115	23.3451	24.2808	27.1509	3
9566	O60716-21	Catenin delta-1	CTNND1	T	809	DNNYSTPNERGDHNRTLDRSGDLGDMEPLKG	CTNND1_T809	24.2737	26.9298	24.2746	25.5669	26.1022	24.8117	25.9377	26.5109	25.1916	24.4919	24.9191	26.6995	8
2910	O60716-21	Catenin delta-1	CTNND1	S	740	YKELRKPLEKEGWKKSDFQVNLNNASRSQSS	CTNND1_S740	27.9634	27.3011	27.9484	27.2484	25.5162	27.4485	27.3072	26.9001	26.8674	27.5565	26.9743	26.4422	4
2924	O60716-29	Catenin delta-1	CTNND1	S	23	SDQYYWAPLAQHERGSLASLDSLRKGGPPPP	CTNND1_S23	26.1257	26.8038	24.9734	25.81	27.0357	25.1675	24.1371	25.7078	25.0062	24.1464	24.8163	26.3686	1
2913	O60716-21	Catenin delta-1	CTNND1	S	245	SDQYYWAPLAQHERGSLASLDSLRKGGPPPP	CTNND1_S245	26.1257	26.8038	24.9734	25.81	27.0357	25.1675	24.1371	25.7078	25.0062	24.1464	24.8163	26.3686	1
2921	O60716-21	Catenin delta-1	CTNND1	S	757	FQVNLNNASRSQSSHSYDDSTLPLIDRNQKS	CTNND1_S757	24.8684	26.6122	24.8404	24.9469	27.2193	24.9125	24.5662	24.5726	25.0744	24.3787	23.688	25.7737	1
2918	O60716-21	Catenin delta-1	CTNND1	S	792	DREEIQMSNMGSNTKSLDNNYSTPNERGDHN	CTNND1_S792	22.0934	24.4194	NA	23.7818	24.4849	23.0391	22.0728	24.2982	22.9495	NA	NA	24.4483	10
2917	O60716-21	Catenin delta-1	CTNND1	S	219	ARRTGTPSDPRRRLRSYEDMIGEEVPSDQYY	CTNND1_S219	23.6256	24.3998	24.231	21.6132	NA	21.8301	NA	23.3541	22.616	22.9541	23.9566	23.0612	4
9568	O60716-21	Catenin delta-1	CTNND1	T	826	DRSGDLGDMEPLKGTTPLMQKI_________	CTNND1_T826	23.2661	23.0684	24.0818	22.8636	NA	18.3128	24.5554	NA	NA	22.6751	NA	22.4441	4
3583	P17812	CTP synthase 1	CTPS1	S	575	RLSPRDTYSDRSGSSSPDSEITELKFPSINH	CTPS1_S575	21.894	22.6302	22.1169	20.7342	NA	NA	NA	23.1102	22.209	21.384	NA	21.6316	9
8084	Q9NRF8	CTP synthase 2	CTPS2	S	568	AYLQQGCKLSSSDRYSDASDDSFSEPRIAEL	CTPS2_S568	24.8428	25.8402	23.9487	25.7426	25.964	25.7393	24.1392	25.9087	25.8177	24.5	25.531	25.707	3
8085	Q9NRF8	CTP synthase 2	CTPS2	S	571	QQGCKLSSSDRYSDASDDSFSEPRIAELEIS	CTPS2_S571	23.3214	23.672	21.7865	23.1896	22.2586	22.9511	21.7648	23.5984	NA	NA	NA	20.8443	1
5908	Q6PD62	RNA polymerase-associated protein CTR9 homolog	CTR9	S	941	DDDLPISKKKKRRKGSGSEQEGEDEEGGERK	CTR9_S941	22.452	25.6794	NA	26.6019	26.7374	25.0232	25.774	26.2076	25.5015	NA	25.2032	26.8411	3
5909	Q6PD62	RNA polymerase-associated protein CTR9 homolog	CTR9	S	943	DLPISKKKKRRKGSGSEQEGEDEEGGERKKK	CTR9_S943	22.452	25.6794	NA	26.6019	26.7374	25.0232	25.774	26.2076	25.5015	NA	25.2032	26.8411	3
10137	Q6PD62	RNA polymerase-associated protein CTR9 homolog	CTR9	T	925	RSKKGGEFDEFVNDDTDDDLPISKKKKRRKG	CTR9_T925	24.8596	25.8806	22.0708	24.7668	24.7185	22.149	24.3231	24.8856	25.0121	24.226	25.0907	25.986	9
4985	Q14247	Src substrate cortactin	CTTN	S	417	PPVSPAPQPTEERLPSSPVYEDAASFKAELS	CTTN_S417	26.8027	NA	25.0236	27.0491	NA	25.8886	27.9076	28.0286	23.5154	27.7716	28.228	NA	7
9989	Q14247	Src substrate cortactin	CTTN	T	401	EARRKLEEQARAKTQTPPVSPAPQPTEERLP	CTTN_T401	28.834	29.5255	27.658	30.3147	30.2017	29.7999	29.899	30.5341	30.413	29.1388	29.0454	30.3243	8
4984	Q14247	Src substrate cortactin	CTTN	S	405	KLEEQARAKTQTPPVSPAPQPTEERLPSSPV	CTTN_S405	27.9754	27.3654	24.8527	30.0345	27.2494	26.7375	29.6062	30.0644	30.2752	28.9753	28.5657	30.0664	7
4986	Q14247	Src substrate cortactin	CTTN	S	418	PVSPAPQPTEERLPSSPVYEDAASFKAELSY	CTTN_S418	25.3	26.6857	24.2816	26.0027	29.1087	26.2463	27.4465	27.7688	27.2095	24.7726	24.9333	29.1328	8
9988	Q14247	Src substrate cortactin	CTTN	T	399	QEEARRKLEEQARAKTQTPPVSPAPQPTEER	CTTN_T399	NA	NA	NA	27.516	23.7614	23.4487	27.2361	25.2301	26.1273	25.7086	26.3553	27.0584	7
9990	Q14247	Src substrate cortactin	CTTN	T	411	RAKTQTPPVSPAPQPTEERLPSSPVYEDAAS	CTTN_T411	NA	27.9459	NA	NA	29.4953	NA	NA	NA	NA	NA	NA	22.6472
8296	Q9P2B4	CTTNBP2 N-terminal-like protein	CTTNBP2NL	S	568	GKVSSPLSPLSPGIKSPTIPRAERGNPPPIP	CTTNBP2NL_S568	23.0815	25.7593	NA	24.3945	26.1914	23.392	24.0083	24.1429	23.3773	21.6244	22.8341	25.8683	10
8295	Q9P2B4	CTTNBP2 N-terminal-like protein	CTTNBP2NL	S	563	HSPTPGKVSSPLSPLSPGIKSPTIPRAERGN	CTTNBP2NL_S563	NA	NA	NA	21.6289	NA	21.6723	21.0673	NA	21.0183	NA	NA	22.6519
2258	H3BSW6	Cytoplasmic tRNA 2-thiolation protein 2	CTU2	S	490	TAFGAQTSSRLSQMQSPIPLTETRTPPGPCC	CTU2_S490	22.4181	22.7728	22.9302	23.1756	22.8294	NA	23.1775	21.7581	22.7016	NA	22.7229	23.8558	6
4917	Q13618-2	Cullin-3	CUL3	S	713	LVAEVTQQLKARFLPSPVVIKKRIEGLIERE	CUL3_S713	23.8584	22.8863	23.431	22.8997	22.2867	23.3862	23.1906	21.968	21.8034	23.2336	21.9226	21.9291	1
4918	Q13619	Cullin-4A	CUL4A	S	10	______MADEAPRKGSFSALVGRTNGLTKPA	CUL4A_S10	25.4788	27.0068	25.8002	27.393	27.8495	25.0319	24.1934	26.698	25.0763	24.7121	24.7465	27.6476	11
4920	Q13620-1	Cullin-4B	CUL4B	S	10	______MFPTGFSSPSPSAAAAAQEVRSATD	CUL4B_S10	NA	NA	NA	21.5083	NA	21.833	NA	19.7562	NA	NA	19.161	20.0168
1685	E9PEZ1	Cullin-9	CUL9	S	2408	AILQHSAQDFRVGLQSPSVEAWEAKGPNMPG	CUL9_S2408	NA	22.03	NA	22.3732	23.6457	22.7617	NA	21.2715	21.3665	NA	21.8257	23.5833	11
1684	E9PEZ1	Cullin-9	CUL9	S	1457	PSTRPFSKNSKGRDRSPAPSPVLPSSSLRNI	CUL9_S1457	NA	22.5442	NA	NA	24.0982	22.8351	23.4465	22.9879	21.9112	22.2831	23.1127	23.0007	3
7987	Q9HCG8	Pre-mRNA-splicing factor CWC22 homolog	CWC22	S	829	NKHGDPKKKRGERRNSFSENEKHTHRIKDSE	CWC22_S829	28.1209	28.5174	26.8354	28.3812	26.9936	28.2767	28.37	27.3627	27.0312	26.8539	27.6295	27.0964	1
8175	Q9NXE8	Pre-mRNA-splicing factor CWC25 homolog	CWC25	S	218	DEHSAGRSQKKMANSSPVLSKVPGYGLQVRN	CWC25_S218	25.338	24.2571	26.0994	NA	21.8836	24.9106	25.1053	23.7634	23.5676	23.4597	23.9886	22.9838	4
2191	H0YE03	CWF19-like protein 2	CWF19L2	S	253	QEFSFGNLRAKFLRPSDDEELSFHSKGRKFE	CWF19L2_S253	22.6686	23.4003	22.9843	23.5063	NA	23.1104	23.4623	22.6115	NA	24.0275	23.1096	NA	6
2192	H0YE03	CWF19-like protein 2	CWF19L2	S	360	PKKEHLRDTKSTFAGSPERESIHILSVDEKN	CWF19L2_S360	29.3715	29.0458	28.9416	28.8699	28.9658	29.3169	29.7897	29.2454	29.0504	29.4117	29.0367	28.6542	9
10177	Q7LFL8	CXXC-type zinc finger protein 5	CXXC5	T	53	SAVVAAAAPASVADDTPPPERRNKSGIISEP	CXXC5_T53	25.3164	23.9712	25.5573	23.1764	24.2756	23.5969	22.4558	23.3505	23.5161	24.2373	23.038	23.9721	4
2772	O43169	Cytochrome b5 type B	CYB5B	S	37	TSVTYYRLEEVAKRNSLKELWLVIHGRVYDV	CYB5B_S37	23.6974	NA	24.6879	21.6406	NA	23.1062	NA	NA	NA	23.0308	NA	NA
5417	Q53TN4-3	Cytochrome b reductase 1	CYBRD1	S	226	AARKRNLALDEAGQRSTM_____________	CYBRD1_S226	25.5095	24.9515	NA	25.2787	24.2459	24.9252	24.7698	NA	25.2044	23.6847	25.0944	25.3828	6
10067	Q53TN4-3	Cytochrome b reductase 1	CYBRD1	T	227	ARKRNLALDEAGQRSTM______________	CYBRD1_T227	25.1997	24.3606	25.8777	NA	24.3193	NA	NA	NA	25.4752	25.0547	24.472	24.6134	5
2424	J3KRR7	Ubiquitin carboxyl-terminal hydrolase CYLD	CYLD	S	415	QPPPVNSLTTENRFHSLPFSLTKMPNTNGSI	CYLD_S415	NA	NA	NA	NA	NA	NA	NA	NA	NA	NA	NA	21.8408
2425	J3KRR7	Ubiquitin carboxyl-terminal hydrolase CYLD	CYLD	S	419	VNSLTTENRFHSLPFSLTKMPNTNGSIGHSP	CYLD_S419	NA	NA	NA	NA	NA	NA	NA	NA	NA	NA	NA	21.8408
938	H0Y3A3	Disabled homolog 2-interacting protein	DAB2IP	S	887	PSTRLRQQSSSSKGDSPELKPRAVHKQGPSP	DAB2IP_S887	NA	NA	25.4928	NA	NA	NA	NA	NA	NA	NA	NA	NA
932	H0Y3A3	Disabled homolog 2-interacting protein	DAB2IP	S	859	TPPNLLSTLQYPRPSSGTLASASPDWVGPST	DAB2IP_S859	22.6012	NA	NA	21.4844	NA	NA	NA	22.4846	22.5697	23.96	NA	NA
939	H0Y3A3	Disabled homolog 2-interacting protein	DAB2IP	S	656	ANEPDLQMANGGKSLSMVDLQDARTLDGEAG	DAB2IP_S656	26.367	26.6722	25.6828	26.5197	26.0855	26.5292	26.5095	26.5931	26.387	25.8013	26.3756	26.2145	10
936	H0Y3A3	Disabled homolog 2-interacting protein	DAB2IP	S	904	ELKPRAVHKQGPSPVSPNALDRTAAWLLTMN	DAB2IP_S904	NA	NA	NA	24.2584	24.2944	23.7183	23.3939	24.3678	24.4306	22.6786	24.1037	24.424	3
933	H0Y3A3	Disabled homolog 2-interacting protein	DAB2IP	S	1049	DSKQKIIDAQEKRIASLDAANARLMSALTQL	DAB2IP_S1049	24.3335	23.8356	24.2578	24.2006	23.4133	24.3584	24.1163	24.0564	24.5482	24.7253	24.3282	24.2859	5
934	H0Y3A3	Disabled homolog 2-interacting protein	DAB2IP	S	1017	EDKDIQMKGIISRLMSVEEELKKDHAEMQAA	DAB2IP_S1017	NA	20.3817	NA	22.821	23.1035	23.4942	23.675	23.1297	23.5966	22.0255	23.9173	23.8251	3
935	H0Y3A3	Disabled homolog 2-interacting protein	DAB2IP	S	611	IENDLSGLIDFTRLPSPTPENKDLFFVTRSS	DAB2IP_S611	NA	NA	22.9195	21.9273	NA	NA	21.8314	18.6347	20.6641	22.0978	19.2228	19.9355	10
1585	E7ET49	Sn1-specific diacylglycerol lipase beta	DAGLB	S	538	SLLTRWSPAYSFSSDSPLDSSPKYPPLYPPG	DAGLB_S538	23.1246	22.8646	22.6935	21.9927	21.1335	21.922	NA	22.0303	21.885	22.5568	23.1268	23.0602	5
1584	E7ET49	Sn1-specific diacylglycerol lipase beta	DAGLB	S	533	LLGEQSLLTRWSPAYSFSSDSPLDSSPKYPP	DAGLB_S533	NA	22.3223	NA	21.1275	NA	NA	NA	22.6961	22.6443	NA	21.3998	22.8818
4168	P51397	Death-associated protein 1	DAP	S	3	_____________MSSPPEGKLETKAGHPPA	DAP_S3	30.8353	30.3454	31.072	31.1501	30.7236	31.3178	31.1189	31.2466	31.5038	31.5545	31.027	30.7	3
4166	P51397	Death-associated protein 1	DAP	S	51	TKEEKDKDDQEWESPSPPKPTVFISGVIARG	DAP_S51	23.1832	26.7663	NA	25.3099	NA	20.7377	24.8917	28.3278	26.6882	23.2568	26.3946	29.1661	9
3514	P14868	Aspartate--tRNA ligase, cytoplasmic	DARS	S	249	VFTVSYFKNNAYLAQSPQLYKQMCICADFEK	DARS_S249	23.4223	23.9274	23.7152	NA	23.7629	23.348	22.7413	23.766	NA	22.5547	23.5273	19.4842	1
8348	Q9UBU7	Protein DBF4 homolog A	DBF4	S	359	DTPKKKRIKYSVGSLSPVSASVLKKTEQKEK	DBF4_S359	23.0371	21.9466	23.9026	22.2622	21.9036	22.7987	23.0172	21.4129	22.1999	22.6608	21.0732	NA	4
3396	P07108	Acyl-CoA-binding protein	DBI	S	2	______________MSQAEFEKAAEEVRHLK	DBI_S2	25.0055	24.1817	24.2772	23.9234	23.1545	23.6074	22.5574	23.3268	22.9214	22.9226	22.7817	23.2441	1
10031	Q16643	Drebrin	DBN1	T	335	SHLDSHRRMAPTPIPTRSPSDSSTASTPVAE	DBN1_T335	26.3192	27.0658	26.4665	NA	NA	27.6357	26.3658	26.7564	NA	26.0925	NA	NA	4
5280	Q16643	Drebrin	DBN1	S	142	GAIGQRLSNGLARLSSPVLHRLRLREDENAE	DBN1_S142	31.9329	32.3068	32.2093	31.7423	31.2362	31.8285	31.4655	31.3812	32.3368	32.3632	32.2889	31.766	5
5281	Q16643	Drebrin	DBN1	S	337	LDSHRRMAPTPIPTRSPSDSSTASTPVAEQI	DBN1_S337	26.6186	27.2189	27.2216	27.8836	27.8468	NA	26.5964	27.0533	28.5557	27.0575	27.9566	27.8072	6
10032	Q16643	Drebrin	DBN1	T	346	TPIPTRSPSDSSTASTPVAEQIERALDEVTS	DBN1_T346	NA	21.6269	NA	23.4739	21.7285	23.0421	22.7725	22.2786	24.9983	22.9377	24.9256	22.0116	3
2215	H3BLZ2	Dysbindin domain-containing protein 1	DBNDD1	S	127	AGLHPLPRAGYLRSPSWTRTRAEQSHEKQPL	DBNDD1_S127	22.9705	NA	20.5714	21.775	NA	23.7237	23.5008	NA	21.5371	24.97	22.279	NA
2214	H3BLZ2	Dysbindin domain-containing protein 1	DBNDD1	S	125	SPAGLHPLPRAGYLRSPSWTRTRAEQSHEKQ	DBNDD1_S125	25.8302	24.6786	26.2241	24.9517	25.0068	25.7466	26.3164	25.5895	25.1534	26.3173	25.2246	24.4762	4
8432	Q9UJU6-2	Drebrin-like protein	DBNL	S	232	AARREQRYQEQGGEASPQSRTWEQQQEVVSR	DBNL_S232	24.2418	NA	24.1885	NA	NA	23.7444	22.7365	NA	23.6807	24.4086	NA	NA	1
10507	Q9UJU6	Drebrin-like protein	DBNL	T	295	KLRSPFLQKQLTQPETHFGREPAAAISRPRA	DBNL_T295	NA	NA	NA	NA	NA	NA	NA	NA	NA	NA	29.6569	NA
10505	Q9UJU6	Drebrin-like protein	DBNL	T	236	EQRYQEQGGEASPQRTWEQQQEVVSRNRNEQ	DBNL_T236	26.4804	21.0108	NA	24.9728	NA	23.1414	25.9511	24.7038	26.5446	25.6349	25.824	NA	7
10504	Q9UJU6	Drebrin-like protein	DBNL	T	271	HPREIFKQKERAMSTTSISSPQPGKLRSPFL	DBNL_T271	24.5634	23.1492	25.4539	NA	23.8787	23.4662	24.7882	NA	NA	NA	21.2603	NA	1
10506	Q9UJU6	Drebrin-like protein	DBNL	T	291	PQPGKLRSPFLQKQLTQPETHFGREPAAAIS	DBNL_T291	28.2377	28.1756	27.7361	27.6876	27.6947	28.9624	28.176	28.1423	27.8675	29.4206	28.5449	28.0551	9
8429	Q9UJU6	Drebrin-like protein	DBNL	S	283	MSTTSISSPQPGKLRSPFLQKQLTQPETHFG	DBNL_S283	26.6527	27.0421	26.7511	27.9382	28.318	28.0945	28.0217	28.0157	27.7064	28.0048	27.8372	28.0234	3
8426	Q9UJU6	Drebrin-like protein	DBNL	S	269	AVHPREIFKQKERAMSTTSISSPQPGKLRSP	DBNL_S269	26.9021	26.6272	26.2841	26.785	26.2527	27.2365	26.6712	26.7761	26.8292	27.3691	27.6921	26.6811	2
8430	Q9UJU6	Drebrin-like protein	DBNL	S	232	AARREQRYQEQGGEASPQRTWEQQQEVVSRN	DBNL_S232	24.4171	27.3028	26.4878	26.2949	26.306	26.5231	24.6225	26.0305	NA	23.2872	23.9208	26.4449	1
8428	Q9UJU6	Drebrin-like protein	DBNL	S	275	IFKQKERAMSTTSISSPQPGKLRSPFLQKQL	DBNL_S275	27.4812	26.7694	27.1486	24.9618	24.2569	24.3405	23.9943	24.3049	NA	24.9441	23.97	25.0681	4
8441	Q9UK59	Lariat debranching enzyme	DBR1	S	514	SGNGEDLTKVPLKRLSDEHEPEQRKKIKRRN	DBR1_S514	27.5132	28.9366	26.1593	29.0367	27.9572	28.7851	29.2057	28.5957	28.8885	27.9096	28.9222	28.6135	3
5495	Q5QP82-2	DDB1- and CUL4-associated factor 10	DCAF10	S	63	PPPARSPRRPGAPSLSPAPRSGELGLPGAPE	DCAF10_S63	23.9141	22.7176	23.1362	24.7395	25.2132	24.2273	24.355	23.8822	24.1177	23.1876	23.9538	24.1397	3
5593	Q5T6F0	DDB1- and CUL4-associated factor 12	DCAF12	S	15	_MARKVVSRKRKAPASPGAGSDAQGPQFGWD	DCAF12_S15	23.8088	NA	24.3904	24.181	23.7541	24.5888	24.1097	23.1963	23.4223	24.1717	23.6634	22.8609	1
2486	K7ELE9	DDB1- and CUL4-associated factor 15	DCAF15	S	87	LPSFCPEAAPARSSGSPEPSPAIAKAKEFVA	DCAF15_S87	24.8394	24.74	24.9029	24.5908	24.1727	24.169	NA	24.1655	23.845	24.892	23.4458	NA	4
10339	Q96JK2-2	DDB1- and CUL4-associated factor 5	DCAF5	T	557	DLSSSPTSSPERSTSTLEIQPSRASPTSDIE	DCAF5_T557	NA	25.1276	NA	NA	NA	NA	NA	NA	NA	NA	NA	NA
7154	Q96JK2-2	DDB1- and CUL4-associated factor 5	DCAF5	S	573	LEIQPSRASPTSDIESVERKIYKAYKWLRYS	DCAF5_S573	NA	NA	NA	NA	24.2808	NA	NA	NA	NA	NA	NA	NA
7152	Q96JK2-2	DDB1- and CUL4-associated factor 5	DCAF5	S	712	KLNGKALSSRAEEPPSPPVPKASGSTLNSGS	DCAF5_S712	26.0448	27.1035	26.1651	27.4379	27.4312	26.5794	26.7816	26.2455	26.8364	26.3897	26.7274	27.6571	11
5420	Q58WW2	DDB1- and CUL4-associated factor 6	DCAF6	S	336	PRARPESERERDGEQSPNVSLMQRMSDMLSR	DCAF6_S336	NA	21.094	21.3299	23.0041	23.2276	22.2409	21.6627	22.432	NA	22.1367	21.9592	23.5022	3
2059	G3V3G9	DDB1- and CUL4-associated factor 8	DCAF8	S	253	TGHYSINDENRVHDRSEEEEEEEEEEEEEQP	DCAF8_S253	NA	24.2222	NA	23.147	25.3139	NA	NA	22.5152	NA	NA	24.2284	24.7582
2058	G3V3G9	DDB1- and CUL4-associated factor 8	DCAF8	S	284	RRRVQRKRANRDQDSSDDERALEDWVSSETS	DCAF8_S284	NA	24.0799	NA	NA	NA	NA	NA	25.1257	24.6376	21.3998	23.7041	24.6453	7
2057	G3V3G9	DDB1- and CUL4-associated factor 8	DCAF8	S	283	PRRRVQRKRANRDQDSSDDERALEDWVSSET	DCAF8_S283	NA	NA	NA	NA	NA	NA	NA	23.1848	23.2373	NA	23.2547	22.7619
7248	Q96PD2	Discoidin, CUB and LCCL domain-containing protein 2	DCBLD2	S	600	AKAVDHEETPVRYSSSEVNHLSPREVTTVLQ	DCBLD2_S600	NA	NA	NA	NA	24.6806	NA	NA	NA	NA	NA	NA	NA
7247	Q96PD2	Discoidin, CUB and LCCL domain-containing protein 2	DCBLD2	S	598	LPAKAVDHEETPVRYSSSEVNHLSPREVTTV	DCBLD2_S598	23.9732	24.5699	24.7142	24.8356	NA	25.3581	25.7307	NA	24.6597	25.3855	25.218	24.643	6
8017	Q9NPI6-2	mRNA-decapping enzyme 1A	DCP1A	S	315	NSTMMQAVKTTPRQRSPLLNQPVPELSHASL	DCP1A_S315	NA	24.5794	NA	21.1476	21.6258	21.9852	NA	NA	21.5568	NA	22.9776	24.2802	2
8014	Q9NPI6-2	mRNA-decapping enzyme 1A	DCP1A	S	487	TVTRSSDLERKASSPSPLTIGTPESQRKPSI	DCP1A_S487	23.4782	24.7919	23.4463	24.5204	24.4465	24.1067	22.6697	21.6521	21.2581	NA	23.826	24.1949	6
8013	Q9NPI6-2	mRNA-decapping enzyme 1A	DCP1A	S	485	QQTVTRSSDLERKASSPSPLTIGTPESQRKP	DCP1A_S485	NA	24.5839	NA	24.2636	24.4465	23.2663	NA	NA	NA	NA	23.0824	24.1949	11
8015	Q9NPI6-2	mRNA-decapping enzyme 1A	DCP1A	S	277	TQSNEKHAPTYTIPLSPVLSPTLPAEAPTAQ	DCP1A_S277	23.2222	23.2546	NA	NA	NA	NA	23.0344	24.1581	24.8465	24.5016	24.321	23.6423	9
10459	Q9NPI6-2	mRNA-decapping enzyme 1A	DCP1A	T	363	GTSLPSVDLLQKLRLTPQHDQIQTQPLGKGA	DCP1A_T363	24.8951	24.9749	25.5527	23.7365	23.7272	23.5049	23.8927	23.2183	22.8084	25.2438	23.0522	23.0139	4
8016	Q9NPI6-2	mRNA-decapping enzyme 1A	DCP1A	S	281	EKHAPTYTIPLSPVLSPTLPAEAPTAQVPPS	DCP1A_S281	NA	NA	NA	NA	NA	NA	NA	23.1772	24.3023	23.122	22.6523	22.1386	7
1891	F5GZK9	mRNA-decapping enzyme 1B	DCP1B	S	149	QQEKLPIRQGVVRSLSYEEPRRHSPPIEKQL	DCP1B_S149	24.8785	24.8588	24.6384	25.7852	26.0589	26.243	24.796	25.1707	25.6191	26.1961	25.545	24.6201	11
1892	F5GZK9	mRNA-decapping enzyme 1B	DCP1B	S	157	QGVVRSLSYEEPRRHSPPIEKQLCPAIQKLM	DCP1B_S157	25.337	25.1597	25.5968	25.4043	24.4666	26.3466	24.796	25.1707	25.6191	26.3833	25.45	24.0971	6
1890	F5GZK9	mRNA-decapping enzyme 1B	DCP1B	S	21	QYEQLKAHQGTGAGISPVILNSGEGKEVDIL	DCP1B_S21	24.2273	23.4086	24.3202	23.0936	22.1297	23.5931	23.2916	20.9623	22.2689	23.1112	22.1395	21.9002	1
2171	H0Y9T5	m7GpppN-mRNA hydrolase	DCP2	S	231	PLRDWLSRRFGDSSDSDNGFSSTGSTPAKPT	DCP2_S231	23.9792	23.9609	NA	24.0031	22.6945	23.7649	23.0356	23.3649	23.7396	NA	NA	NA	10
9977	Q13561	Dynactin subunit 2	DCTN2	T	198	ATKNSKGGSGGKTTGTPPDSSLVTYELHSRP	DCTN2_T198	23.3601	24.5563	NA	24.1843	26.6593	24.5781	23.4943	24.2373	23.8755	23.4284	24.5229	25.4865	3
1801	E9PM04	DCN1-like protein	DCUN1D5	S	9	_______MPVKKKRKSPGVAAAVAEDGGLKK	DCUN1D5_S9	21.4173	22.7362	NA	22.5743	24.6751	22.5894	21.8897	22.8556	23.1271	NA	22.8	23.5666	3
7536	Q9BW61	DET1- and DDB1-associated protein 1	DDA1	S	95	EGESSAPPRKVARTDSPDMHEDT________	DDA1_S95	28.0902	27.0173	27.7035	27.4751	25.9298	26.2004	26.6652	26.5367	26.2586	26.6813	26.754	26.4224	4
6891	Q92466	DNA damage-binding protein 2	DDB2	S	24	TQKTSEIVLRPRNKRSRSPLELEPEAKKLCA	DDB2_S24	NA	27.1509	NA	26.6107	28.8799	26.4802	27.6656	28.1474	27.3345	NA	27.8626	28.3909	3
6892	Q92466	DNA damage-binding protein 2	DDB2	S	26	KTSEIVLRPRNKRSRSPLELEPEAKKLCAKG	DDB2_S26	27.2738	27.35	26.1324	27.0699	27.5069	27.2646	27.4624	26.4897	27.285	27.6645	27.1866	26.9622	10
5611	Q5TDH0-2	Protein DDI1 homolog 2	DDI2	S	121	SPRQRQPPGTQQSHSSPGEITSSPQGLDNPA	DDI2_S121	22.1526	23.1571	NA	24.2979	NA	NA	NA	23.6384	NA	NA	23.8011	23.7071
6893	Q92499	ATP-dependent RNA helicase DDX1	DDX1	S	481	TDDVHAKDNTRPGANSPEMWSEAIKILKGEY	DDX1_S481	24.7659	23.9424	23.2176	24.7339	23.4589	24.7591	25.0566	23.9882	24.9933	23.8675	24.8203	24.086	8
4784	Q13206	Probable ATP-dependent RNA helicase DDX10	DDX10	S	831	ISDTKKKQGMKKRSNSEVEDVGPTSHNRKKA	DDX10_S831	NA	22.4031	22.1921	24.2749	23.2388	24.4806	22.9693	22.9852	23.673	24.2271	23.8905	21.6292	11
682	A0A1X7SBZ2	Probable ATP-dependent RNA helicase DDX17	DDX17	S	64	PPPSVVTRPEPQALPSPAIRAPLPDLYPFGT	DDX17_S64	NA	NA	NA	NA	23.7236	NA	NA	NA	NA	NA	NA	23.2619
8411	Q9UHI6	Probable ATP-dependent RNA helicase DDX20	DDX20	S	714	PPNGSDTPNPEKYQESPGIQMKTRLKEGASQ	DDX20_S714	23.6144	23.7378	23.2615	23.1398	22.8774	22.7461	NA	22.5074	NA	22.5127	NA	21.7593	1
8057	Q9NR30-2	Nucleolar RNA helicase 2	DDX21	S	53	VVSSKTKKVTKNEEPSEEEIDAPKPKKMKKE	DDX21_S53	27.1446	27.2595	26.6013	27.1933	26.174	27.0393	27.0768	26.3962	27.3299	27.2124	27.756	27.2994	5
8056	Q9NR30-2	Nucleolar RNA helicase 2	DDX21	S	21	SKKAKKKEEPSQNDISPKTKSLRKKKEPIEK	DDX21_S21	26.1154	27.7506	25.3305	27.5949	27.0174	26.2786	26.1065	26.094	26.1069	NA	26.4675	27.1331	6
7511	Q9BUQ8	Probable ATP-dependent RNA helicase DDX23	DDX23	S	107	RDKDGHRRDKDRKRSSLSPGRGKDFKSRKDR	DDX23_S107	NA	NA	NA	NA	24.8423	NA	23.0948	25.7867	NA	NA	NA	25.8565
7512	Q9BUQ8	Probable ATP-dependent RNA helicase DDX23	DDX23	S	109	KDGHRRDKDRKRSSLSPGRGKDFKSRKDRDS	DDX23_S109	27.6342	24.2711	26.9361	24.8519	24.8423	25.5957	26.2076	25.7867	24.5285	26.5939	25.6513	25.8565	4
2062	G3V529	ATP-dependent RNA helicase DDX24	DDX24	S	39	SLFSKEAPKRKAQAVSEEEEEEEGKSSSPKK	DDX24_S39	28.3171	28.6858	27.5853	28.7354	29.2048	28.7326	28.1124	29.1965	28.6371	28.2274	28.5689	29.2807	3
2063	G3V529	ATP-dependent RNA helicase DDX24	DDX24	S	50	AQAVSEEEEEEEGKSSSPKKKIKLKKSKNVA	DDX24_S50	NA	NA	NA	NA	NA	NA	NA	NA	NA	NA	NA	26.4482
2065	G3V529	ATP-dependent RNA helicase DDX24	DDX24	S	252	EAGAETRSPGKAEAESDALPDDTVIESEALP	DDX24_S252	23.4074	NA	NA	22.5329	NA	NA	21.1858	25.0094	25.0137	22.5311	25.2284	26.0216	7
2064	G3V529	ATP-dependent RNA helicase DDX24	DDX24	S	244	APPGETRTEAGAETRSPGKAEAESDALPDDT	DDX24_S244	22.1507	24.2803	NA	NA	NA	NA	NA	24.1187	24.0674	22.7753	20.9365	22.7573	7
89	A0A087WVZ1	ATP-dependent RNA helicase DDX3X	DDX3X	S	594	HYKGSSRGRSKSSRFSGGFGARDYRQSSGAS	DDX3X_S594	23.4952	23.3175	22.8611	24.4646	NA	24.9369	25.426	24.2473	24.4272	23.5766	NA	NA	10
1014	A0A499FJW5	Probable ATP-dependent RNA helicase DDX41	DDX41	S	68	RRRKGAAEEEQQDSGSEPRGDEDDIPLGPQS	DDX41_S68	24.2081	NA	24.2124	25.2813	NA	24.8692	NA	24.9359	NA	24.5633	NA	NA
1013	A0A499FJW5	Probable ATP-dependent RNA helicase DDX41	DDX41	S	66	LQRRRKGAAEEEQQDSGSEPRGDEDDIPLGP	DDX41_S66	24.2081	24.0283	24.2124	25.2813	23.9371	25.5142	NA	24.9359	24.3334	25.5754	24.7266	24.7318	11
1012	A0A499FJW5	Probable ATP-dependent RNA helicase DDX41	DDX41	S	23	RKRARTDEVPAGGSRSEAEDEDDEDYVPYVP	DDX41_S23	23.8413	25.6715	22.8716	25.0872	24.019	23.9827	23.7544	23.8977	25.2072	NA	24.3957	24.324	5
1011	A0A499FJW5	Probable ATP-dependent RNA helicase DDX41	DDX41	S	21	PERKRARTDEVPAGGSRSEAEDEDDEDYVPY	DDX41_S21	24.9594	25.8355	22.8716	23.2528	24.7206	NA	19.4388	NA	23.3799	NA	23.021	23.4775	6
6346	Q86XP3	ATP-dependent RNA helicase DDX42	DDX42	S	751	SLNSVPTNSAQQGHNSPDSPVTSAAKGIPGF	DDX42_S751	NA	NA	25.0248	22.9976	NA	23.9011	NA	NA	NA	NA	NA	NA
6348	Q86XP3	ATP-dependent RNA helicase DDX42	DDX42	S	185	AGVVQEEEEDNLEYDSDGNPIAPTKKIIDPL	DDX42_S185	26.549	27.145	25.0972	26.7296	27.1448	27.5911	27.7554	27.7739	27.4481	26.0052	27.2464	26.9454	8
6347	Q86XP3	ATP-dependent RNA helicase DDX42	DDX42	S	754	SVPTNSAQQGHNSPDSPVTSAAKGIPGFGNT	DDX42_S754	24.1888	22.8775	24.6629	25.6866	24.8557	25.4428	25.6185	24.9087	24.7124	25.2506	25.5399	24.943	3
416	A0A0C4DG89	Probable ATP-dependent RNA helicase DDX46	DDX46	S	804	NERKKLQKAALGLQDSDDEDAAVDIDEQIES	DDX46_S804	25.9571	22.8605	24.1467	23.4128	22.7478	23.1156	25.2773	26.6496	26.3237	26.6662	25.9251	19.0193	7
7758	Q9H0S4-2	Probable ATP-dependent RNA helicase DDX47	DDX47	S	9	_______MAAPEEHDSPTEASQPIVEEEETK	DDX47_S9	25.2893	NA	NA	NA	24.065	NA	24.6295	NA	24.7387	NA	NA	24.4253
3586	P17844-2	Probable ATP-dependent RNA helicase DDX5	DDX5	S	6	__________MSGYSSDRDRGRDRGFGAPRF	DDX5_S6	26.2967	28.316	28.8616	28.1003	26.2122	27.9448	28.3912	27.5248	27.3488	27.5807	28.082	27.2602	1
3584	P17844-2	Probable ATP-dependent RNA helicase DDX5	DDX5	S	401	QAINPKLLQLVEDRGSGRSRGRGGMKDDRRD	DDX5_S401	22.5999	22.8464	22.8255	22.1029	21.9252	22.5264	21.5787	21.8626	22.6872	22.1613	21.2382	21.9311	4
7425	Q9BQ39	ATP-dependent RNA helicase DDX50	DDX50	S	41	ERQKSDRRKSRHHYDSDEKSETRENGVTDDL	DDX50_S41	24.0333	NA	23.5843	23.9835	NA	NA	23.6134	22.7803	23.3571	24.0111	24.5866	23.0484	9
6589	Q8N8A6	ATP-dependent RNA helicase DDX51	DDX51	S	83	RRPRRRRRVNDAEPGSPEAPQGKRRKADGED	DDX51_S83	24.5231	24.8346	23.6713	24.8899	24.8202	24.6836	24.3752	24.6447	21.241	23.8751	24.2689	NA	10
6766	Q8TDD1	ATP-dependent RNA helicase DDX54	DDX54	S	782	LYQKWKQKQKIDDRDSDEEGASDRRGPERRG	DDX54_S782	28.4892	29.0211	28.5509	29.2658	28.9923	28.675	28.3967	27.9223	28.1336	26.484	28.3967	28.6898	1
6714	Q8NHQ9	ATP-dependent RNA helicase DDX55	DDX55	S	544	EKKKKMNEKRKREEGSDIEDEDMEELLNDTR	DDX55_S544	27.0361	27.3542	26.7634	27.538	27.3576	27.4745	27.8461	27.9078	27.7934	27.4076	27.6553	27.6114	3
10269	Q8NHQ9	ATP-dependent RNA helicase DDX55	DDX55	T	325	IFMEFRKLQSGILVCTDVMARGIDIPEVNWV	DDX55_T325	26.7235	26.0755	23.6744	22.3302	24.5346	26.3746	26.6512	26.4928	26.3318	26.6647	26.4457	26.1011	9
3226	O95786-2	Probable ATP-dependent RNA helicase DDX58	DDX58	S	8	________MTTEQRRSLQAFQDYIRKTLDPT	DDX58_S8	NA	NA	NA	24.8504	25.8156	23.2492	23.3286	25.0117	23.4956	22.0359	23.6086	NA	8
6458	Q8IY21	Probable ATP-dependent RNA helicase DDX60	DDX60	S	489	LKDLPFLKSDDPIVTSLVKQKEFDELVHWHS	DDX60_S489	NA	20.5471	NA	21.6892	21.2943	21.9651	22.0391	20.8701	22.5859	NA	NA	21.3633	8
6800	Q8TEH3	DENN domain-containing protein 1A	DENND1A	S	592	NLDMEAALQPLGQAKSLEDLRAPKDLREQPG	DENND1A_S592	27.0305	28.2504	25.6596	27.871	28.6005	27.6958	27.6724	28.5836	28.023	27.131	27.801	28.8667	3
6799	Q8TEH3	DENN domain-containing protein 1A	DENND1A	S	520	VKRPKSNIAVEGRRTSVPSPEQPQPYRTLRE	DENND1A_S520	22.8169	25.0441	NA	23.775	23.3483	23.7996	22.5553	23.8271	24.153	NA	23.0308	24.3104	8
5874	Q6P3S1	DENN domain-containing protein 1B	DENND1B	S	653	LHGKHLPPSPRKRVSSSGLTDSLFILKEENS	DENND1B_S653	NA	NA	NA	NA	NA	NA	21.3687	20.5431	19.8926	NA	19.8833	20.5924	1
9175	A0A0U1RR27	C-myc promoter-binding protein	DENND4A	T	1063	IQSRCFRKRHKSDNETNLQQQVVWGNRNRNL	DENND4A_T1063	NA	NA	24.6221	NA	NA	NA	NA	NA	NA	NA	NA	NA
573	A0A0U1RR27	C-myc promoter-binding protein	DENND4A	S	1631	SKTAMSKCPIFPMARSISTSGPLDKEDTGRQ	DENND4A_S1631	NA	NA	NA	NA	NA	NA	24.1732	NA	NA	NA	25.2824	NA
572	A0A0U1RR27	C-myc promoter-binding protein	DENND4A	S	1059	ETRNIQSRCFRKRHKSDNETNLQQQVVWGNR	DENND4A_S1059	24.5639	24.6144	NA	25.5549	24.85	25.6866	24.3219	24.9108	25.4624	25.6367	24.9116	25.2982	3
574	A0A0U1RR27	C-myc promoter-binding protein	DENND4A	S	1633	TAMSKCPIFPMARSISTSGPLDKEDTGRQKL	DENND4A_S1633	25.2119	24.1612	26.004	23.6471	NA	24.6944	23.8148	23.5831	24.5183	25.7934	NA	22.6692	4
5704	Q5VZ89-3	DENN domain-containing protein 4C	DENND4C	S	1183	SRDLKTVSKDLRNKRSSLYGIAKVVQREDVE	DENND4C_S1183	23.0801	23.4567	23.8816	23.2745	23.3393	24.3672	NA	24.2027	23.9752	24.6788	NA	NA	10
5709	Q5VZ89-3	DENN domain-containing protein 4C	DENND4C	S	1296	LDHGSPAQENPESEKSSPAVSRSKTFTGRFK	DENND4C_S1296	26.8124	26.047	NA	NA	24.7714	NA	NA	NA	NA	26.009	25.5301	NA
5708	Q5VZ89-3	DENN domain-containing protein 4C	DENND4C	S	1293	SLPLDHGSPAQENPESEKSSPAVSRSKTFTG	DENND4C_S1293	24.988	24.6388	25.5365	NA	NA	NA	NA	NA	NA	22.3829	22.2213	NA	4
5707	Q5VZ89-3	DENN domain-containing protein 4C	DENND4C	S	1278	SGMTTAFIHALERRSSLPLDHGSPAQENPES	DENND4C_S1278	29.2022	26.9957	30.8013	27.9668	26.7761	28.8995	28.5988	27.203	27.9465	30.0489	27.8241	27.434	4
5700	Q5VZ89-3	DENN domain-containing protein 4C	DENND4C	S	973	SAIVAKHSQPSPEPHSPTEPPAWGSSIVKVP	DENND4C_S973	25.2709	25.7498	24.8644	26.7006	27.0934	26.1595	26.4608	26.642	26.7002	25.9665	26.1361	27.1077	3
5699	Q5VZ89-3	DENN domain-containing protein 4C	DENND4C	S	968	EVCDASAIVAKHSQPSPEPHSPTEPPAWGSS	DENND4C_S968	24.9168	26.0351	23.9849	25.167	25.2661	25.2528	25.2477	25.7724	25.5262	NA	24.825	25.3322	10
5714	Q5VZ89-3	DENN domain-containing protein 4C	DENND4C	S	1325	FKQQTPSRTHKERSTSLSALVRSSPHGSLGS	DENND4C_S1325	26.1928	25.4182	26.664	26.2101	25.8389	26.4075	26.367	25.8193	25.9186	26.3562	25.6928	25.2492	1
5696	Q5VZ89-3	DENN domain-containing protein 4C	DENND4C	S	1606	HNQIITEETGSAVEPSDEIKRASGDVQTMKI	DENND4C_S1606	24.5166	23.6375	24.2479	24.4274	23.1906	25.489	25.5031	23.9201	24.595	25.1399	23.9042	25.0698	2
5697	Q5VZ89-3	DENN domain-containing protein 4C	DENND4C	S	1613	ETGSAVEPSDEIKRASGDVQTMKISSVPNSL	DENND4C_S1613	24.1692	NA	23.9606	25.3746	24.7956	25.9413	25.7622	24.4566	25.1144	26.1497	26.1285	24.9284	3
5702	Q5VZ89-3	DENN domain-containing protein 4C	DENND4C	S	1799	PLYVSWRNFNSEKKSSLLSEEQQETSTLVET	DENND4C_S1799	22.041	NA	NA	20.9605	NA	NA	NA	25.6262	25.2062	NA	25.111	24.6607
5698	Q5VZ89-3	DENN domain-containing protein 4C	DENND4C	S	741	KLCFSRHPTGNSITKSPPLMAKRTKQEIKTA	DENND4C_S741	NA	24.0714	NA	23.1739	25.6801	NA	NA	22.3197	21.9222	NA	22.5144	24.5277
5703	Q5VZ89-3	DENN domain-containing protein 4C	DENND4C	S	1225	ECTGGKTPDSEDKLFSPVIARNLADEIESYM	DENND4C_S1225	NA	20.6715	NA	24.0297	24.7098	22.1448	23.0013	22.2094	21.9893	21.9011	23.7451	24.1694	11
5711	Q5VZ89-3	DENN domain-containing protein 4C	DENND4C	S	1640	PNSLSKRNVSLTRSHSVGGPLQNIDFTQRPF	DENND4C_S1640	NA	NA	NA	NA	NA	NA	NA	22.6365	NA	NA	22.0665	22.8263
5705	Q5VZ89-3	DENN domain-containing protein 4C	DENND4C	S	1184	RDLKTVSKDLRNKRSSLYGIAKVVQREDVET	DENND4C_S1184	23.7409	22.2342	23.9556	23.1073	21.3299	23.0598	23.1646	NA	NA	24.23	24.0984	22.6709	6
5710	Q5VZ89-3	DENN domain-containing protein 4C	DENND4C	S	1297	DHGSPAQENPESEKSSPAVSRSKTFTGRFKQ	DENND4C_S1297	26.2366	25.4567	27.1105	23.5882	22.0909	24.3371	23.4807	22.1757	24.0611	25.0696	24.2367	21.2982	4
2190	H0YDE6	DENN domain-containing protein 5A	DENND5A	S	135	VDERPCRTPPLQQSPSVIRRLVTISPNNKPK	DENND5A_S135	28.5866	29.1104	26.5548	28.4595	28.906	28.7882	29.3018	29.1206	29.7393	29.466	29.0319	28.8415	7
2189	H0YDE6	DENN domain-containing protein 5A	DENND5A	S	133	PEVDERPCRTPPLQQSPSVIRRLVTISPNNK	DENND5A_S133	28.5866	29.1104	26.5548	25.9391	26.8764	28.7882	NA	29.1206	NA	29.466	27.169	28.8415	6
2049	G3V1S3	DENN domain-containing protein 5B	DENND5B	S	1111	RTPPQQKSPTTARRLSITSLTGKNNKPNAGQ	DENND5B_S1111	NA	NA	NA	NA	NA	NA	24.046	NA	NA	23.6145	NA	NA
1981	F8VVL1	Density-regulated protein	DENR	S	73	EKNFPNEFAKLTVENSPKQEAGISEGQGTAG	DENR_S73	28.2856	29.0858	26.5049	28.9995	29.1057	28.9087	28.4165	28.8244	28.6106	27.745	28.6353	28.5747	3
9409	F8VVL1	Density-regulated protein	DENR	T	86	ENSPKQEAGISEGQGTAGEEEEKKKQKRGGR	DENR_T86	23.2755	23.1761	NA	23.6913	NA	24.155	23.258	23.5264	23.692	23.3205	24.0172	22.5894	3
753	A0A2R8YF50	DEP domain-containing protein 5	DEPDC5	S	551	PPQRDSSAPGRFHVGSAESMLHVRPGGYTPQ	DEPDC5_S551	NA	NA	NA	NA	23.8211	22.3928	NA	NA	NA	NA	22.1063	22.5538
6730	Q8TB45-2	DEP domain-containing mTOR-interacting protein	DEPTOR	S	164	KQSHDNRKSTSFMSVSPSKEIKIVSAVRRSS	DEPTOR_S164	23.6093	23.2052	23.1164	23.1141	22.6347	23.4049	23.2082	23.3325	23.0384	22.9518	23.0136	23.1615	10
2569	O00273	DNA fragmentation factor subunit alpha	DFFA	S	315	TQSLHSLRSISASKASPPGDLQNPKRARQDP	DFFA_S315	24.4197	NA	25.0474	NA	21.979	NA	NA	NA	NA	NA	NA	NA
1249	B7Z3C4	Integral membrane protein DGCR2/IDD	DGCR2	S	157	FMVHRLRQRRRERIESLIGANLHHFNLGRRI	DGCR2_S157	NA	NA	NA	22.9919	20.6828	NA	21.7806	NA	NA	20.6562	20.6435	20.7378	10
6889	Q8WYQ5-3	Microprocessor complex subunit DGCR8	DGCR8	S	271	CAPKKRRTEEKYGGDSDHPSDGETSVQPMMT	DGCR8_S271	23.4479	NA	24.3659	NA	NA	NA	NA	NA	NA	NA	NA	NA
6890	Q8WYQ5-3	Microprocessor complex subunit DGCR8	DGCR8	S	275	KRRTEEKYGGDSDHPSDGETSVQPMMTKIKT	DGCR8_S275	23.4479	NA	24.3659	NA	NA	NA	NA	NA	NA	NA	NA	NA
6888	Q8WYQ5-3	Microprocessor complex subunit DGCR8	DGCR8	S	377	EEREQSSDLTPSGDVSPVKPLSRSAELEFPL	DGCR8_S377	23.8006	25.3068	24.0049	25.3837	24.3122	24.6814	25.5351	25.7444	25.4579	24.4578	24.3023	25.6513	8
8347	Q9UBM7	7-dehydrocholesterol reductase	DHCR7	S	14	__MAAKSQPNIPKAKSLDGVTNDRTASQGQW	DHCR7_S14	NA	26.9056	24.0255	26.4882	26.4494	26.1887	25.2161	25.8036	26.8621	NA	26.4092	26.3032	3
594	A0A140T947	Putative pre-mRNA-splicing factor ATP-dependent RNA helicase DHX16	DHX16	S	160	KKKTGGSKQQTEKPESEDEWERTERERLQDL	DHX16_S160	26.7948	28.0498	24.5416	27.5705	28.9976	27.1262	26.6237	27.3021	26.5359	26.5196	27.3275	28.3635	6
592	A0A140T947	Putative pre-mRNA-splicing factor ATP-dependent RNA helicase DHX16	DHX16	S	103	RALLEKNRSYRLLEDSEESSEETVSRAGSSL	DHX16_S103	28.1624	28.3075	27.7557	28.1134	27.5164	27.5368	27.168	28.2572	27.8995	27.2525	27.1966	27.4445	4
593	A0A140T947	Putative pre-mRNA-splicing factor ATP-dependent RNA helicase DHX16	DHX16	S	106	LEKNRSYRLLEDSEESSEETVSRAGSSLQKK	DHX16_S106	28.0958	28.2109	27.6105	28.0631	27.3862	27.4148	27.0737	28.1639	27.8047	27.0551	27.1966	27.3972	4
6151	Q7Z478	ATP-dependent RNA helicase DHX29	DHX29	S	200	KSRPKFQSPQIQATISPPLQPKTKTYEEDPK	DHX29_S200	25.9248	25.5287	26.2296	24.8623	25.2528	25.8783	26.1748	25.3075	25.1975	25.9104	25.8346	25.3863	5
2312	H7C504	Probable ATP-dependent RNA helicase DHX34	DHX34	S	138	RRRKVLRLQEEQDGGSSDEDRAGPAPPGASD	DHX34_S138	24.2683	25.0421	23.9886	25.271	24.4116	24.1803	24.8471	25.1043	25.1283	23.9882	24.6346	24.5205	7
2313	H7C504	Probable ATP-dependent RNA helicase DHX34	DHX34	S	139	RRKVLRLQEEQDGGSSDEDRAGPAPPGASDG	DHX34_S139	24.2683	25.0421	23.9886	25.271	24.4116	24.1803	24.8471	25.1043	25.1283	23.9882	24.6346	24.5205	7
5863	Q6P158	Putative ATP-dependent RNA helicase DHX57	DHX57	S	127	KALLRDLQEQDADAGSERGLSGEEEDDEPDC	DHX57_S127	NA	22.2294	NA	22.5505	24.25	NA	NA	22.1789	NA	NA	NA	23.8002
1927	F5H658	ATP-dependent RNA helicase DHX8	DHX8	S	460	EPPFLRGHTKQSMDMSPIKIVKNPDGSLSQA	DHX8_S460	24.1969	24.142	22.7566	24.2139	23.8362	23.8118	23.7561	23.5822	23.7805	23.8787	23.0041	22.6371	10
4546	Q08211	ATP-dependent RNA helicase A	DHX9	S	87	INEIKSEEVPAFGVASPPPLTDTPDTTANAE	DHX9_S87	NA	NA	NA	NA	NA	NA	NA	20.4208	NA	NA	NA	23.1989
8116	Q9NSV4-1	Protein diaphanous homolog 3	DIAPH3	S	830	RRKRTPMPKDVRQSLSPMSQRPVLKVCNHGN	DIAPH3_S830	23.5771	24.5068	23.1219	23.1491	22.882	24.2036	24.2671	24.6983	24.5326	23.5907	23.5569	24.1802	9
8115	Q9NSV4-1	Protein diaphanous homolog 3	DIAPH3	S	828	RDRRKRTPMPKDVRQSLSPMSQRPVLKVCNH	DIAPH3_S828	23.0522	23.8457	23.1219	NA	NA	24.2036	23.6733	24.1151	24.2026	23.5907	23.5569	23.8599	9
7487	Q9BTC0	Death-inducer obliterator 1	DIDO1	S	1040	LSVPPSPNISTSESRSPPEGDTTLFLSRLST	DIDO1_S1040	NA	NA	25.4613	NA	NA	21.7009	NA	NA	NA	NA	NA	NA
7477	Q9BTC0	Death-inducer obliterator 1	DIDO1	S	1456	VDDLPNRMCADVRRNSVERPAEPVAGAATPS	DIDO1_S1456	26.6236	27.7788	25.8996	29.6446	29.7863	29.266	28.8041	29.2115	29.1478	28.663	29.181	29.499	3
7481	Q9BTC0	Death-inducer obliterator 1	DIDO1	S	898	LKSKHDSSAPDPAPDSADEVMPEAVPEVASE	DIDO1_S898	24.0513	24.5553	NA	24.8658	24.9951	24.4549	25.1249	24.8088	23.4259	22.805	24.7519	25.4765	3
7480	Q9BTC0	Death-inducer obliterator 1	DIDO1	S	1019	TSVMVPKSILAKPSSSPDPRYLSVPPSPNIS	DIDO1_S1019	26.7281	25.6756	26.2999	NA	NA	25.1987	25.5528	NA	NA	26.2201	NA	25.4284	5
7482	Q9BTC0	Death-inducer obliterator 1	DIDO1	S	1714	QYEDPRNLHSAGRSSSPAGETEGDREPQARP	DIDO1_S1714	27.038	24.8812	27.0798	26.5159	25.4822	26.5941	25.1804	24.8336	24.314	25.1874	26.8944	25.1698	1
7474	Q9BTC0	Death-inducer obliterator 1	DIDO1	S	805	KKTAPRQEAIPDLEDSPPVSDSEEQQESARA	DIDO1_S805	24.9122	24.9508	22.0661	23.6432	20.2374	21.912	20.1802	24.0085	24.0611	23.5396	23.905	24.2547	9
7475	Q9BTC0	Death-inducer obliterator 1	DIDO1	S	809	PRQEAIPDLEDSPPVSDSEEQQESARAVPEK	DIDO1_S809	25.771	25.1319	25.411	24.8722	NA	24.9299	24.5148	24.4057	24.9586	24.9412	24.7708	22.8803	4
7483	Q9BTC0	Death-inducer obliterator 1	DIDO1	S	523	DHNYNAVKPEKTAAPSPSLLYKSTKEDRRSE	DIDO1_S523	24.2445	22.6818	23.251	22.3844	22.5796	23.0135	22.4783	21.7881	21.8814	22.3519	21.7564	21.4783	1
9239	A0A494C143	Disco-interacting protein 2 homolog A	DIP2A	T	155	SEDEGSLRRPGRLTSTPLQSHSSVEPWLDRV	DIP2A_T155	20.5605	23.7307	NA	22.0148	22.4959	NA	NA	NA	NA	NA	NA	21.5487
8287	Q9P265	Disco-interacting protein 2 homolog B	DIP2B	S	100	YHRTRSGGARDERYRSDIHTEAVQAALAKHK	DIP2B_S100	24.0995	25.4597	24.7215	25.6185	25.7144	25.5869	26.3476	26.3842	26.1445	25.6718	26.1179	26.4609	3
8285	Q9P265	Disco-interacting protein 2 homolog B	DIP2B	S	259	PSGIVKGMHKGSNRSSLMDTADGVPVSSRVS	DIP2B_S259	25.913	24.1806	25.3593	26.0909	25.9811	24.701	25.1905	25.8732	26.266	26.1737	25.8591	24.7093	3
8286	Q9P265	Disco-interacting protein 2 homolog B	DIP2B	S	203	ASSTLSHGEVKGTSGSLADVFANTRIENFSA	DIP2B_S203	NA	22.867	NA	23.319	24.1699	NA	22.0869	22.4484	NA	NA	NA	24.4247
6472	Q8IYB7	DIS3-like exonuclease 2	DIS3L2	S	31	PRGVSAVAGPHDIGASPGDKKSKNRSTRGKK	DIS3L2_S31	23.0131	23.5146	NA	NA	NA	NA	NA	NA	NA	NA	NA	NA
6473	Q8IYB7	DIS3-like exonuclease 2	DIS3L2	S	875	PGTQGHLGPEKEEEESDGEPEDSSTS_____	DIS3L2_S875	24.5828	25.4576	24.2701	25.0359	25.7552	25.5686	25.8109	27.0374	25.8442	24.4565	26.1008	26.5694	3
6474	Q8IYB7	DIS3-like exonuclease 2	DIS3L2	S	173	YNDSPDVIVEAQFDGSDSEDGHGITQNVLVD	DIS3L2_S173	NA	22.8136	NA	21.0231	NA	NA	NA	NA	23.6883	NA	22.6966	21.4999
2948	O60832	H/ACA ribonucleoprotein complex subunit 4	DKC1	S	451	QVVAEAAKTAKRKRESESESDETPPAAPQLI	DKC1_S451	25.1678	NA	NA	NA	25.7995	NA	23.8975	NA	NA	24.3312	NA	NA
2949	O60832	H/ACA ribonucleoprotein complex subunit 4	DKC1	S	453	VAEAAKTAKRKRESESESDETPPAAPQLIKK	DKC1_S453	25.1678	NA	NA	NA	25.7995	NA	23.8975	NA	NA	24.3312	NA	NA
2947	O60832	H/ACA ribonucleoprotein complex subunit 4	DKC1	S	513	KKKKKKKKAKEVELVSE______________	DKC1_S513	29.8743	29.2271	29.1699	29.0992	28.3456	29.5531	29.1335	29.3673	29.687	29.5064	29.1474	28.3318	9
2946	O60832	H/ACA ribonucleoprotein complex subunit 4	DKC1	S	494	AKAGLESGAEPGDGDSDTTKKKKKKKKAKEV	DKC1_S494	27.6277	27.8908	25.7682	27.5794	27.4092	27.7084	27.6075	28.1449	27.619	26.8193	27.7337	27.7766	9
2945	O60832	H/ACA ribonucleoprotein complex subunit 4	DKC1	S	485	KKKSKKDKKAKAGLESGAEPGDGDSDTTKKK	DKC1_S485	24.1179	24.731	22.9487	24.8375	24.4249	24.6056	24.0432	24.77	23.4348	23.2794	24.4047	24.208	11
2950	O60832	H/ACA ribonucleoprotein complex subunit 4	DKC1	S	21	VIILPKKHKKKKERKSLPEEDVAEIQHAEEF	DKC1_S21	NA	NA	NA	NA	NA	NA	NA	22.885	22.434	NA	NA	22.833
1001	Q7Z319	MAP kinase-interacting serine/threonine-protein kinase 1	DKFZp686E14208	S	324	ARRRALAQAGRGEDRSPPTAL__________	DKFZp686E14208_S324	24.6214	23.204	25.2734	23.021	22.1377	23.4223	24.6339	23.9444	NA	24.822	NA	22.7997	4
1662	Q6N039	Transmembrane and coiled-coil domains protein 1	DKFZp686H13261	S	58	SKPREIASLIRNKFGSADNIPNLKDSLEEGQ	DKFZp686H13261_S58	27.2853	26.729	27.0393	26.5459	25.6017	26.6661	26.5534	26.1457	26.2717	26.4324	26.1219	25.8855	1
1663	Q6N039	Transmembrane and coiled-coil domains protein 1	DKFZp686H13261	S	68	RNKFGSADNIPNLKDSLEEGQVDDAGKALGV	DKFZp686H13261_S68	24.6115	23.9594	24.7319	23.747	23.0009	24.2092	23.6291	23.41	23.7557	23.9083	23.3507	22.9932	4
391	A0A0C4DFT3	Disks large homolog 1	DLG1	S	484	LSGELRKGDRIISVNSVDLRAASHEQAAAAL	DLG1_S484	NA	22.0934	NA	21.5346	NA	NA	NA	NA	NA	NA	NA	NA
385	A0A0C4DFT3	Disks large homolog 1	DLG1	S	565	SLYVRALFDYDKTKDSGLPSQGLNFKFGDIL	DLG1_S565	24.5972	NA	22.4177	22.5474	NA	22.3442	NA	NA	NA	22.488	NA	NA
388	A0A0C4DFT3	Disks large homolog 1	DLG1	S	538	KIHDLREQMMNSSISSGSGSLRTSQKRSLYV	DLG1_S538	NA	25.4946	23.1749	NA	NA	NA	NA	25.1209	25.0673	23.9706	24.1605	NA
386	A0A0C4DFT3	Disks large homolog 1	DLG1	S	268	DVTHSKAVEALKEAGSIVRLYVKRRKPVSEK	DLG1_S268	23.8668	21.7061	24.9491	22.81	NA	NA	22.1321	NA	22.8483	23.1569	23.1619	NA	5
390	A0A0C4DFT3	Disks large homolog 1	DLG1	S	542	LREQMMNSSISSGSGSLRTSQKRSLYVRALF	DLG1_S542	NA	26.7415	NA	27.0633	26.1686	NA	25.0969	25.8773	NA	NA	NA	27.0736
389	A0A0C4DFT3	Disks large homolog 1	DLG1	S	540	HDLREQMMNSSISSGSGSLRTSQKRSLYVRA	DLG1_S540	26.7342	27.6758	25.4311	27.1989	25.4948	25.8874	25.4198	26.8902	26.6184	25.9834	25.8268	26.0648	4
394	A0A0C4DFT3	Disks large homolog 1	DLG1	S	138	PQITNEVIGPELVHVSEKNLSEIENVHGFVS	DLG1_S138	26.0641	26.084	25.6447	19.5579	NA	25.0325	26.423	24.9304	24.7246	25.41	25.7723	24.6814	9
9138	A0A0C4DFT3	Disks large homolog 1	DLG1	T	115	SLSPSVEKYRYQDEDTPPQEHISPQITNEVI	DLG1_T115	25.9019	25.2078	26.2159	25.5592	24.761	26.1227	26.0203	24.5913	24.5293	25.579	25.593	24.6733	6
392	A0A0C4DFT3	Disks large homolog 1	DLG1	S	158	SEIENVHGFVSHSHISPIKANPPPVLVNTDS	DLG1_S158	24.6865	23.588	23.2724	23.8341	23.4476	24.5346	24.9335	24.1536	23.0434	24.3589	24.9637	23.4751	7
6973	Q92796-3	Disks large homolog 3	DLG3	S	129	RKKSFRLSRKFPFYKSKENMAQESSIQEQGV	DLG3_S129	23.6511	24.6615	NA	24.0206	22.1322	23.6513	22.413	23.1903	22.6861	22.7209	23.1971	22.982	1
6772	Q8TDM6-4	Disks large homolog 5	DLG5	S	1153	ATHGSNSLPSSARLGSSSNLQFKAERIKIPS	DLG5_S1153	26.9394	27.5292	26.171	27.5863	27.6208	26.5129	26.8411	27.6075	26.9692	26.1416	26.9107	27.4635	11
6773	Q8TDM6-4	Disks large homolog 5	DLG5	S	1556	IPSKYVMDQEFSRRLSMSEVKDDNSATKTLS	DLG5_S1556	27.7939	27.6312	28.214	27.7783	27.3289	27.5837	27.6394	26.351	27.6398	28.3485	27.5239	27.1227	4
6774	Q8TDM6-4	Disks large homolog 5	DLG5	S	911	RAGPLTPPKPPRRSDSIKFQHRLETSSESEA	DLG5_S911	NA	26.0853	23.4842	25.1392	NA	25.0472	25.7321	24.9127	25.2315	23.8111	25.9298	26.6511	3
6769	Q8TDM6-4	Disks large homolog 5	DLG5	S	1144	TCSDYSEMRATHGSNSLPSSARLGSSSNLQF	DLG5_S1144	25.6826	26.1956	25.1738	27.5675	25.7794	26.7792	26.1824	25.5133	26.5099	26.4402	27.871	26.0195	3
6771	Q8TDM6-4	Disks large homolog 5	DLG5	S	890	PPKIDYLLPGPGPAHSPQPSKRAGPLTPPKP	DLG5_S890	NA	23.4068	NA	23.1096	25.5206	22.247	22.3784	23.0473	21.7101	22.4283	22.241	23.9656	3
6776	Q8TDM6-4	Disks large homolog 5	DLG5	S	1685	ERGVKDCLFVDYKRRSGHFDVTTVASIKEIT	DLG5_S1685	NA	21.741	NA	21.9971	23.8653	22.3239	22.6402	24.0714	NA	NA	22.2898	23.6645	3
6775	Q8TDM6-4	Disks large homolog 5	DLG5	S	790	PSASERSLSSFRSDASGDRGFGLVDVRGRRP	DLG5_S790	25.3176	23.943	23.2439	22.4223	NA	22.5761	22.2101	NA	20.7091	22.7679	NA	22.1214	4
6770	Q8TDM6-4	Disks large homolog 5	DLG5	S	154	RENGQLLRERNLLQQSWEDMKRLHEEDQKEI	DLG5_S154	24.22	23.5394	23.602	23.2547	21.5051	23.6218	23.9351	22.3675	23.0655	23.2172	23.5048	21.3932	4
379	A0A0B4J2C2	Disks large-associated protein 4	DLGAP4	S	266	KRLLAAKRAASVRQNSATESADSIEIYVPEA	DLGAP4_S266	26.2741	22.6979	23.7012	20.0925	NA	22.7661	NA	23.2105	23.2103	24.7077	25.1527	NA	9
9137	A0A0B4J2C2	Disks large-associated protein 4	DLGAP4	T	208	DELYHLKANSWQLVETPEKRKEEKKPPPPVP	DLGAP4_T208	25.7666	26.2945	23.0236	26.2808	26.152	26.2133	26.3488	26.3553	25.6407	25.4555	25.8825	26.3804	3
5167	Q15398-3	Disks large-associated protein 5	DLGAP5	S	618	EVDKIVFDAGFFRVESPVKLFSGLSVSSEGP	DLGAP5_S618	23.1224	19.8276	NA	NA	NA	NA	NA	NA	NA	NA	21.2885	NA
1906	F5H269	DmX-like protein 1	DMXL1	S	1830	NYLRTHPLLLRRHFGSSDTFSTHMSLTGKSG	DMXL1_S1830	23.0325	23.6198	22.9529	24.0768	22.9772	23.242	24.342	23.4828	23.1519	23.6329	23.5968	NA	7
1905	F5H269	DmX-like protein 1	DMXL1	S	1896	MPKVIKKTRPFYRASSFLDTSKDCSPSSPLK	DMXL1_S1896	22.8201	23.2773	21.6624	24.9107	25.4129	24.7167	23.1901	25.0311	24.7928	23.3001	25.1056	25.6492	3
1909	F5H269	DmX-like protein 1	DMXL1	S	918	KLSEAVWQPEEHYSSSPEKILSPFSQKYQAC	DMXL1_S918	24.6505	25.081	22.7532	NA	25.5112	24.5208	25.0935	25.6587	NA	24.0232	NA	25.3774	10
1912	F5H269	DmX-like protein 1	DMXL1	S	1261	KQEPVITDSYSGSTPSITSLIKQSNSSSGLH	DMXL1_S1261	NA	NA	NA	NA	20.9758	NA	NA	NA	NA	NA	NA	20.162
6767	Q8TDJ6	DmX-like protein 2	DMXL2	S	473	AGTGSSEHEDGEREGSPRTYSRLSVPMPLPT	DMXL2_S473	NA	22.6876	NA	24.157	24.2085	22.7189	22.826	23.7437	22.7056	NA	NA	24.1599	8
6768	Q8TDJ6	DmX-like protein 2	DMXL2	S	1400	PDAGEGTKRHLSRTISVSGSTAKETVTVGKD	DMXL2_S1400	22.6027	NA	21.2591	24.9491	24.9543	24.4886	23.1613	23.8969	23.4103	22.7198	25.1142	24.09	3
6759	Q8TD57	Dynein heavy chain 3, axonemal	DNAH3	S	3752	RVTDDKDRRLLLSLLSMFYCKEIEEDYYSLA	DNAH3_S3752	19.4804	25.6077	NA	NA	26.2388	26.3995	26.6451	27.2048	NA	25.9398	26.1882	26.4362	3
3794	P31689	DnaJ homolog subfamily A member 1	DNAJA1	S	335	LIIEFKVNFPENGFLSPDKLSLLEKLLPERK	DNAJA1_S335	NA	23.3913	NA	NA	NA	NA	21.1194	21.9699	23.0813	21.2127	21.1422	23.0251	8
7197	Q96KC8	DnaJ homolog subfamily C member 1	DNAJC1	S	479	RAKRQKDFDIAEQNESSDEESLRKERARSAE	DNAJC1_S479	23.2261	25.4119	24.1549	25.2458	25.1056	25.2004	23.6927	25.3185	24.7643	23.0824	24.7798	24.8525	3
7198	Q96KC8	DnaJ homolog subfamily C member 1	DNAJC1	S	480	AKRQKDFDIAEQNESSDEESLRKERARSAEE	DNAJC1_S480	23.2261	25.4119	24.1549	25.2458	25.1056	25.2004	23.6927	25.3185	24.7643	23.0824	24.7798	24.8525	3
7199	Q96KC8	DnaJ homolog subfamily C member 1	DNAJC1	S	430	EDAEGVAAEEEQEGDSGEQETGATDARPRRR	DNAJC1_S430	24.2842	24.187	NA	25.2506	23.3937	24.2746	23.8377	23.7449	24.7838	24.153	24.6584	23.6743	6
8155	Q9NVM6	DnaJ homolog subfamily C member 17	DNAJC17	S	112	KLDLEARERQAQAQESEEEEESRSTRTLEQE	DNAJC17_S112	25.0181	24.2928	24.465	24.432	NA	24.6408	24.6578	24.2286	24.9444	24.7908	25.4153	22.8869	9
7088	Q96DA6-2	Mitochondrial import inner membrane translocase subunit TIM14	DNAJC19	S	45	EPKMTKREAALILGVSPTANKGKIRDAHRRI	DNAJC19_S45	NA	23.7099	NA	23.4615	NA	NA	NA	23.1434	NA	NA	NA	21.1578
7375	Q99543-2	DnaJ homolog subfamily C member 2	DNAJC2	S	47	GRWFEAFVKRRNRNASASFQELEDKKELSEE	DNAJC2_S47	NA	23.8855	NA	23.4671	24.7922	22.5381	21.4866	24.4497	22.345	20.7284	22.7367	24.9241	3
7376	Q99543-2	DnaJ homolog subfamily C member 2	DNAJC2	S	49	WFEAFVKRRNRNASASFQELEDKKELSEESE	DNAJC2_S49	NA	22.5555	NA	23.0342	24.1392	22.5381	21.4866	24.0523	22.345	20.7284	22.7367	24.0684	3
5422	Q5F1R6	DnaJ homolog subfamily C member 21	DNAJC21	S	370	NFSRPQIDENPLDDNSEEEMEDAPKQKLSKK	DNAJC21_S370	24.669	24.7023	NA	22.764	19.3691	22.0737	NA	22.2797	23.8372	23.5429	23.2577	24.2225	5
7831	Q9H3Z4-2	DnaJ homolog subfamily C member 5	DNAJC5	S	10	______MADQRQRSLSTSGESLYHVLGLDKN	DNAJC5_S10	26.8012	24.5007	25.9517	22.732	NA	23.3501	23.2974	23.8781	22.9318	24.8512	25.1171	24.4476	5
10429	Q9H3Z4-2	DnaJ homolog subfamily C member 5	DNAJC5	T	11	_____MADQRQRSLSTSGESLYHVLGLDKNA	DNAJC5_T11	23.1096	22.3513	NA	NA	NA	NA	22.9804	24.9717	23.3563	23.5145	23.9558	23.1402	9
3065	O75937	DnaJ homolog subfamily C member 8	DNAJC8	S	35	FMTFYSEVKQIEKRDSVLTSKNQIERLTRPG	DNAJC8_S35	NA	22.3702	NA	23.826	22.745	23.4281	23.7857	23.4772	23.405	22.3324	23.4561	23.0838	3
6884	Q8WXX5	DnaJ homolog subfamily C member 9	DNAJC9	S	109	DRDWEAYWRLLFKKISLEDIQAFEKTYKGSE	DNAJC9_S109	NA	NA	NA	NA	NA	NA	NA	23.9983	NA	24.4404	24.186	NA
2576	O00429-3	Dynamin-1-like protein	DNM1L	S	579	LLAEEKSKPIPIMPASPQKGHAVNLLDVPVP	DNM1L_S579	24.6289	25.767	23.532	25.3578	25.8561	24.8247	24.3989	26.0147	24.9999	24.0251	25.6342	25.5394	3
3740	P26358	DNA (cytosine-5)-methyltransferase 1	DNMT1	S	143	PPKPLSKPRTPRRSKSDGEAKPEPSPSPRIT	DNMT1_S143	24.3018	23.1041	25.4123	26.5574	NA	26.6094	26.8007	25.4931	26.7593	27.3966	28.0081	26.4409	3
3738	P26358	DNA (cytosine-5)-methyltransferase 1	DNMT1	S	714	ADDDEEVDDNIPEMPSPKKMHQGKKKKQNKN	DNMT1_S714	24.0489	24.2188	23.1373	24.1081	25.3672	24.2555	23.9517	25.288	24.5672	23.4124	25.3295	25.2059	2
3739	P26358	DNA (cytosine-5)-methyltransferase 1	DNMT1	S	954	VYLPPEAFTFNIKLSSPVKRPRKEPVDEDLY	DNMT1_S954	26.4744	26.6338	26.3779	26.41	NA	26.5381	27.521	25.1197	27.4231	27.2036	27.4846	24.9704	7
2166	H0Y8X4	2'-deoxynucleoside 5'-phosphate N-hydrolase 1	DNPH1	S	11	_____AAAMVPGRSESWERGEPGRPALYFCG	DNPH1_S11	26.2214	26.2273	26.7017	26.9306	27.1292	27.1874	26.8978	27.3286	27.403	27.2862	27.2673	27.2623	3
2168	H0Y8X4	2'-deoxynucleoside 5'-phosphate N-hydrolase 1	DNPH1	S	238	LDRYFEADPPGQVAASPDPTT__________	DNPH1_S238	NA	NA	22.2065	23.9858	25.6727	NA	23.4067	24.2213	NA	NA	23.2819	24.9154
2167	H0Y8X4	2'-deoxynucleoside 5'-phosphate N-hydrolase 1	DNPH1	S	197	KRILCLFRPQSGRVLSAMIRGAADGSRFQVW	DNPH1_S197	24.7183	24.9113	24.1437	25.078	24.3831	24.7302	25.1942	24.0879	23.9443	24.4168	24.1278	24.1543	1
2165	H0Y8X4	2'-deoxynucleoside 5'-phosphate N-hydrolase 1	DNPH1	S	9	_______AAAMVPGRSESWERGEPGRPALYF	DNPH1_S9	NA	NA	NA	NA	NA	NA	NA	NA	NA	NA	NA	21.7718
1864	E9PRB3	Deoxynucleotidyltransferase terminal-interacting protein 2	DNTTIP2	S	148	PKVTPTKESYTEEIVSEAESHVSGISRIV__	DNTTIP2_S148	21.6273	21.557	NA	NA	NA	NA	NA	21.6951	19.7084	20.4534	22.1671	23.3684	6
2133	H0Y7H7	Dedicator of cytokinesis protein 4	DOCK4	S	1211	QRMLFNHIGDGALPRSDPNLSAPEKASPARH	DOCK4_S1211	NA	NA	NA	22.0665	22.4081	23.2994	NA	20.3951	21.0343	22.4055	NA	NA	11
7920	Q9H7D0	Dedicator of cytokinesis protein 5	DOCK5	S	1766	EPDLMSPTRKAQRPKSLQLMDNRLSPFHGSS	DOCK5_S1766	23.6368	24.9453	22.9255	25.0567	25.1008	24.3662	24.373	24.8747	24.5909	22.9654	24.2133	25.5382	3
7919	Q9H7D0	Dedicator of cytokinesis protein 5	DOCK5	S	1789	LSPFHGSSPPQSTPLSPPPLTPKATRTLSSP	DOCK5_S1789	NA	NA	NA	23.9703	23.5321	23.1724	NA	23.1092	NA	NA	22.4815	23.3543	11
10443	Q9H7D0	Dedicator of cytokinesis protein 5	DOCK5	T	1794	GSSPPQSTPLSPPPLTPKATRTLSSPSLQTD	DOCK5_T1794	NA	NA	NA	23.9703	23.5321	23.1724	NA	23.1092	NA	NA	22.4815	23.3543	11
2499	K7ESB7	Dedicator of cytokinesis protein 6	DOCK6	S	479	TLPRLHDFAEGPGQRSRLASMLDSDTEGEGD	DOCK6_S479	NA	NA	NA	NA	NA	NA	NA	NA	NA	23.741	NA	NA
7234	Q96N67-2	Dedicator of cytokinesis protein 7	DOCK7	S	182	NSYQDDQDDLKRRSMSIDDTPRGSWACSIFD	DOCK7_S182	NA	NA	NA	NA	NA	NA	NA	24.2769	25.434	NA	NA	NA
7225	Q96N67-2	Dedicator of cytokinesis protein 7	DOCK7	S	30	VAAEVRKQISGQYSGSPQLLKNLNIVGNISH	DOCK7_S30	23.5704	23.8014	24.3313	21.9386	21.6146	22.8995	21.7398	22.18	22.874	22.3124	21.4524	NA	4
7233	Q96N67-2	Dedicator of cytokinesis protein 7	DOCK7	S	180	DGNSYQDDQDDLKRRSMSIDDTPRGSWACSI	DOCK7_S180	24.834	26.2963	24.166	26.5493	26.2989	25.2452	25.3916	25.4701	24.208	24.3614	25.2817	26.7078	11
7229	Q96N67-2	Dedicator of cytokinesis protein 7	DOCK7	S	888	SVHYATMARSAVRPASLNLNRSRSLSNSNPD	DOCK7_S888	27.6467	26.3372	27.8469	26.8599	25.4339	26.596	26.1014	26.2925	26.7031	27.2644	26.1639	25.8121	4
7227	Q96N67-2	Dedicator of cytokinesis protein 7	DOCK7	S	864	IHYVFRLPNTYPNSSSPGPGGLGGSVHYATM	DOCK7_S864	NA	22.4835	NA	NA	25.6212	NA	NA	23.6523	22.6557	NA	22.5003	25.0257
7228	Q96N67-2	Dedicator of cytokinesis protein 7	DOCK7	S	1383	SCFEYKGKKVFERMNSLTFKKSKDMRAKLEE	DOCK7_S1383	25.6396	25.4036	25.4973	25.7723	25.5754	25.673	23.5916	25.0405	23.9993	26.153	23.8454	24.8409	1
7223	Q96N67-2	Dedicator of cytokinesis protein 7	DOCK7	S	1423	QEMVRRSRGQLERSPSGSAFGSQENLRWRKD	DOCK7_S1423	24.3299	24.6086	NA	25.1365	24.0835	24.954	23.9979	24.5265	24.6096	24.9126	24.616	24.6542	3
7220	Q96N67-2	Dedicator of cytokinesis protein 7	DOCK7	S	2118	PQLYKAVLPVTCHRDSFSRMSLRKMDL____	DOCK7_S2118	23.515	24.0815	25.0083	NA	23.1816	23.4696	24.7723	24.9095	25.1674	25.2615	23.2556	24.4346	9
7224	Q96N67-2	Dedicator of cytokinesis protein 7	DOCK7	S	1429	SRGQLERSPSGSAFGSQENLRWRKDMTHWRQ	DOCK7_S1429	27.0561	24.065	26.4715	24.8263	24.9714	25.2937	25.5688	26.1489	25.7945	25.4703	25.2109	24.3195	4
7232	Q96N67-2	Dedicator of cytokinesis protein 7	DOCK7	S	900	RPASLNLNRSRSLSNSNPDISGTPTSPDDEV	DOCK7_S900	25.548	26.5944	25.639	24.8192	24.6136	23.3188	24.2811	25.3209	23.8677	22.7611	22.7297	23.6941	1
7222	Q96N67-2	Dedicator of cytokinesis protein 7	DOCK7	S	1421	ARQEMVRRSRGQLERSPSGSAFGSQENLRWR	DOCK7_S1421	25.3781	25.3588	26.0055	23.31	22.4744	23.1919	24.1721	22.6968	24.5305	25.2811	23.9164	22.7327	4
7221	Q96N67-2	Dedicator of cytokinesis protein 7	DOCK7	S	929	EVRSIIGSKGLDRSNSWVNTGGPKAAPWGSN	DOCK7_S929	25.2558	22.4718	25.5838	23.0772	NA	23.8218	23.4764	22.0915	22.7858	25.6536	22.7567	20.9253	4
351	A0A0D9SF41	Dedicator of cytokinesis protein 9	DOCK9	S	32	TRALSKPGTAAELRQSVSEVVRGSVLLAAGE	DOCK9_S32	NA	NA	NA	NA	NA	NA	NA	NA	22.9898	NA	NA	NA
8846	Q9Y3R5-2	Protein dopey-2	DOPEY2	S	597	PPLKSEDSGIGLSASSPELSEHLRVPRVSLE	DOPEY2_S597	NA	22.168	NA	22.671	24.6558	NA	NA	22.467	NA	NA	NA	22.5982
8844	Q9Y3R5-2	Protein dopey-2	DOPEY2	S	681	DGTQSLAANDSSRKNSWEPKPITVPQFKQML	DOPEY2_S681	21.0495	22.6553	NA	22.5984	22.7845	22.7446	22.4987	22.5696	20.493	21.4713	21.8407	21.4842	8
590	A0A140LJL2	Protein Dos	DOS	S	319	AGTVLQFLTRLRRHASLDGASPYFKVKKWKL	DOS_S319	25.1664	25.01	25.636	25.0337	23.7759	25.6207	25.6485	25.2607	25.4499	25.996	24.3498	23.858	10
6801	Q8TEK3	Histone-lysine N-methyltransferase, H3 lysine-79 specific	DOT1L	S	1104	RKRASAGTPSLSAGVSPKRRALPSVAGLFTQ	DOT1L_S1104	22.4779	23.2421	NA	23.3144	23.3431	22.3786	23.8508	22.981	22.668	NA	24.4062	23.3119	3
6802	Q8TEK3	Histone-lysine N-methyltransferase, H3 lysine-79 specific	DOT1L	S	374	GPEGKVAGPADAPMDSGAEEEKAGAATVKKP	DOT1L_S374	NA	21.3989	NA	21.9051	21.8729	22.19	21.2814	21.8455	21.8357	21.4762	21.6483	21.6987	3
2389	J3KMZ8	Zinc finger protein ubi-d4	DPF2	S	142	PLEKRGAPDPRVDDDSLGEFPVTNSRARKRI	DPF2_S142	23.388	24.0696	24.0024	24.8497	25.9905	24.3767	23.1562	23.797	23.8715	23.2469	23.7857	25.7687	11
9479	J3KMZ8	Zinc finger protein ubi-d4	DPF2	T	176	DDFLDDLDDEDYEEDTPKRRGKGKSKGKGVG	DPF2_T176	23.597	23.8899	NA	NA	19.7084	NA	21.7052	22.7003	21.8973	21.3405	22.2748	21.9184	4
2934	Q5QPK2	Dolichol-phosphate mannosyltransferase subunit 1	DPM1	S	9	_______MASLEVSRSPRRSRRELEVRSPRQ	DPM1_S9	32.3628	32.2344	32.4521	32.1056	32.3131	31.8612	31.9227	32.1943	32.0105	32.2363	31.9651	31.9722	4
9192	A0A1C7CYX9	Dihydropyrimidinase-related protein 2	DPYSL2	T	626	VSVTPKTVTPASSAKTSPAKQQAPPVRNLHQ	DPYSL2_T626	25.6893	24.9536	NA	NA	NA	24.0694	24.5895	NA	23.8486	24.0588	NA	23.6655
4436	Q01658	Protein Dr1	DR1	S	105	VLQECKTVALKRRKASSRLENLGIPEEELLR	DR1_S105	NA	NA	NA	23.2375	23.2532	23.6904	NA	22.1882	NA	NA	NA	23.1387	11
5960	Q6UX65	DNA damage-regulated autophagy modulator protein 2	DRAM2	S	263	DTAPCPINNERTRLLSRDI____________	DRAM2_S263	NA	NA	NA	25.929	NA	NA	NA	24.0775	NA	NA	NA	NA
2180	H0YB67	Ribonuclease 3	DROSHA	S	122	NTDSWAPPLEIVNHRSPSREKKRARWEEEKD	DROSHA_S122	22.8252	NA	NA	24.1417	NA	24.3224	24.5284	25.0736	23.2177	23.9119	24.4572	25.0149	3
7836	Q9H410-4	Kinetochore-associated protein DSN1 homolog	DSN1	S	12	____MSKTHDHQLESSLSPVEVFAKTSASLE	DSN1_S12	NA	NA	NA	NA	23.0208	NA	NA	NA	NA	NA	NA	NA
7834	Q9H410-4	Kinetochore-associated protein DSN1 homolog	DSN1	S	42	EMNQGVSEERIHLGSSPKKGGNCDLSHQERL	DSN1_S42	24.5107	27.2992	24.7446	25.821	NA	26.2677	27.7599	26.7095	27.6795	26.2686	28.0403	27.9143	7
7835	Q9H410-4	Kinetochore-associated protein DSN1 homolog	DSN1	S	65	DLSHQERLQSKSLHLSPQEQSASYQDRRQSW	DSN1_S65	25.942	26.3193	27.2604	25.7659	26.1209	26.1382	25.9723	25.0181	26.0978	26.6927	25.8309	25.4539	1
7837	Q9H410-4	Kinetochore-associated protein DSN1 homolog	DSN1	S	14	__MSKTHDHQLESSLSPVEVFAKTSASLEMN	DSN1_S14	24.1925	24.4087	NA	24.5948	22.6794	24.9099	25.0878	24.7063	24.1063	24.8878	24.8312	23.9128	3
3533	P15924	Desmoplakin	DSP	S	7	_________MSCNGGSHPRINTLGRMIRAES	DSP_S7	25.4898	24.3638	26.2198	23.8757	NA	24.5165	23.1993	NA	23.9526	25.4338	NA	NA	1
3522	P15924	Desmoplakin	DSP	S	2815	LRLLEAASVSSKGLPSPYNMSSAPGSRSGSR	DSP_S2815	NA	NA	26.3998	24.5623	NA	24.0977	25.4784	NA	23.8319	NA	24.3612	NA
3523	P15924	Desmoplakin	DSP	S	2820	AASVSSKGLPSPYNMSSAPGSRSGSRSGSRS	DSP_S2820	24.3862	24.1122	28.4006	23.2855	23.3702	24.1118	23.9603	23.862	23.8086	23.6871	23.7818	NA	4
3524	P15924	Desmoplakin	DSP	S	2821	ASVSSKGLPSPYNMSSAPGSRSGSRSGSRSG	DSP_S2821	28.4773	28.4466	27.1552	28.1924	27.9449	28.2099	27.7201	28.0728	28.0108	28.2561	27.7734	27.8379	1
3525	P15924	Desmoplakin	DSP	S	2825	SKGLPSPYNMSSAPGSRSGSRSGSRSGSRSG	DSP_S2825	27.4954	27.7956	26.3573	26.2398	27.8769	27.0443	25.5644	27.2461	26.8775	25.4453	26.6627	27.4416	4
3528	P15924	Desmoplakin	DSP	S	2608	ISTISSVRNLTIRSSSFSDTLEESSPIAAIF	DSP_S2608	NA	20.9652	22.5042	21.973	NA	21.6463	20.8297	26.3106	26.717	27.3982	27.3904	26.565	7
3530	P15924	Desmoplakin	DSP	S	166	ALYKAISVPRVRRASSKGGGGYTCQSGSGWD	DSP_S166	22.1012	22.1538	NA	25.1115	25.9565	24.8192	23.4646	NA	24.5845	24.5533	24.1595	25.806	3
3529	P15924	Desmoplakin	DSP	S	165	RALYKAISVPRVRRASSKGGGGYTCQSGSGW	DSP_S165	22.1012	22.1538	NA	25.1115	25.9565	24.8192	23.4646	24.7197	24.5845	24.5533	24.1595	25.806	3
3521	P15924	Desmoplakin	DSP	S	22	SHPRINTLGRMIRAESGPDLRYEVTSGGGGT	DSP_S22	25.0337	25.9893	25.5859	24.9411	25.4872	24.4287	24.6853	25.6079	25.1172	23.52	23.779	25.7842	10
3534	P15924	Desmoplakin	DSP	S	2209	PHTGLLLLSVQKRSMSFQGIRQPVTVTELVD	DSP_S2209	21.7543	24.2382	22.0318	24.4699	25.6482	22.6169	21.0261	23.6156	22.1738	22.3003	22.6865	25.381	11
3531	P15924	Desmoplakin	DSP	S	1658	HLREKQRTQEELRRLSSEVEALRRQLLQEQE	DSP_S1658	NA	25.1693	22.1497	24.2	26.0107	NA	23.9838	25.169	23.7894	23.0505	23.5511	24.0661	3
3526	P15924	Desmoplakin	DSP	S	2606	SKISTISSVRNLTIRSSSFSDTLEESSPIAA	DSP_S2606	NA	NA	NA	21.973	NA	21.6463	20.8297	24.1374	24.6694	24.896	24.3871	23.2094	7
980	A0A494C1D7	Dystonin	DST	S	184	TFQEKTDVFSFRKAASLSSIPSGIERSLEKS	DST_S184	25.1201	24.388	24.8844	24.3926	22.8864	24.3142	24.718	24.0178	24.2537	23.7071	24.2834	24.0742	4
982	A0A494C1D7	Dystonin	DST	S	3968	ADDINGLMTKLKRQKSFSEDVISHKGDLRYI	DST_S3968	25.3853	24.1861	24.7805	24.6474	22.9333	25.3044	24.6846	24.718	25.2489	24.6929	24.5138	23.4571	4
2020	F8W9J4	Dystonin	DST	S	6083	TQDFIRDLEDPGIDPSVVKQQQEAAETIREE	DST_S6083	NA	23.3597	NA	23.3803	23.9271	NA	23.875	NA	22.9174	22.7657	23.1391	23.3439	3
4282	P60981	Destrin	DSTN	S	3	_____________MASGVQVADEVCRIFYDM	DSTN_S3	29.9839	30.4778	29.0787	29.9955	30.7088	29.7317	28.7862	30.0883	28.7579	29.183	29.1999	30.314	1
10161	Q6XUX3-3	Dual serine/threonine and tyrosine protein kinase	DSTYK	T	587	CKSNSEQPNRGLDDST_______________	DSTYK_T587	23.779	23.4158	23.6292	23.7003	23.1026	23.5803	22.8327	23.6421	23.3438	23.1921	23.2446	23.0979	1
6795	Q8TEA8	D-tyrosyl-tRNA(Tyr) deacylase 1	DTD1	S	196	SSKERNTPRKEDRSASSGAEGDVSSEREP__	DTD1_S196	27.1543	NA	27.0824	27.9817	27.526	27.9659	27.1228	27.9264	24.9779	21.526	NA	27.6324	10
6797	Q8TEA8	D-tyrosyl-tRNA(Tyr) deacylase 1	DTD1	S	205	KEDRSASSGAEGDVSSEREP___________	DTD1_S205	25.8999	25.5579	25.8854	25.4335	24.7878	25.1637	24.791	25.2353	25.8993	25.5167	25.5716	24.63	4
6796	Q8TEA8	D-tyrosyl-tRNA(Tyr) deacylase 1	DTD1	S	197	SKERNTPRKEDRSASSGAEGDVSSEREP___	DTD1_S197	23.6304	27.572	24.1831	24.8907	24.602	NA	NA	24.8341	27.8459	27.735	27.7	24.6193	2
1888	F5GZ90	Denticleless protein homolog	DTL	S	448	KARSPINRRGSVSSVSPKPPSSFKMSIRNWV	DTL_S448	22.3448	NA	NA	NA	NA	NA	NA	NA	NA	NA	NA	NA
1889	F5GZ90	Denticleless protein homolog	DTL	S	470	FKMSIRNWVTRTPSSSPPITPPASETKIMSP	DTL_S470	22.6299	22.9539	NA	22.7942	NA	22.7786	22.0538	22.7598	NA	23.012	22.5706	21.804	6
9391	F5GZ90	Denticleless protein homolog	DTL	T	474	IRNWVTRTPSSSPPITPPASETKIMSPRKAL	DTL_T474	22.6299	22.9539	NA	22.7942	NA	22.7786	22.0538	22.7598	NA	23.012	22.5706	21.804	6
2517	M0QZ28	Dystrobrevin alpha	DTNA	S	80	RLAAESSSSQPPQQRSAPDISFTIDANKQQR	DTNA_S80	21.4906	23.0371	NA	22.8153	23.2041	NA	NA	NA	NA	NA	NA	23.8354
2521	M0QZ28	Dystrobrevin alpha	DTNA	S	182	QLEGLMKLLKTQGAGSPRSSPSHTISRPIPM	DTNA_S182	24.6372	24.8957	23.7572	24.1938	23.0473	24.213	22.9547	23.6635	23.5952	24.1377	22.9813	22.9903	1
1630	E9PEY4	Dystrobrevin	DTNB	S	571	DSITNTMSSLVKELHSAEEGAEEEEEKMQNG	DTNB_S571	22.4911	23.7894	NA	22.7657	23.6054	22.8299	22.4849	23.3465	22.8728	NA	NA	23.801	10
6762	Q8TDB6	E3 ubiquitin-protein ligase DTX3L	DTX3L	S	9	_______MASHLRPPSPLLVRVYKSGPRVRR	DTX3L_S9	30.8798	30.2884	31.2742	29.9419	30.1654	30.68	30.5775	30.0512	30.1004	30.868	29.7586	29.6942	4
6763	Q8TDB6	E3 ubiquitin-protein ligase DTX3L	DTX3L	S	532	GKKLKEGHETPMDIDSDDSKAASPPLKGSVS	DTX3L_S532	25.7655	26.4622	23.6576	26.5525	26.1617	26.3719	26.1258	26.7353	26.2257	25.3218	26.2481	26.6235	3
6765	Q8TDB6	E3 ubiquitin-protein ligase DTX3L	DTX3L	S	202	FLSEQFLESEQKQQFSPSMTERKPLSQQERD	DTX3L_S202	21.0825	23.7928	NA	24.8182	26.2243	24.1457	23.7091	25.5468	24.2393	21.8727	24.8511	26.136	3
6760	Q8TDB6	E3 ubiquitin-protein ligase DTX3L	DTX3L	S	539	HETPMDIDSDDSKAASPPLKGSVSSEASELD	DTX3L_S539	24.311	25.5879	NA	25.0708	25.2996	24.7836	25.4743	25.8722	25.4782	24.4125	26.0651	26.1232	7
6761	Q8TDB6	E3 ubiquitin-protein ligase DTX3L	DTX3L	S	545	IDSDDSKAASPPLKGSVSSEASELDKKEKGI	DTX3L_S545	NA	NA	NA	23.1306	24.003	24.2194	23.4378	23.061	22.834	NA	23.6239	23.7985	3
7577	Q9BY84	Dual specificity protein phosphatase 16	DUSP16	S	612	VRRRQKPSDRADSRRSWHEESPFEKQFKRRS	DUSP16_S612	21.414	24.4792	22.8737	NA	NA	NA	NA	23.1074	NA	NA	23.7998	NA	4
7579	Q9BY84	Dual specificity protein phosphatase 16	DUSP16	S	501	SVRTSSSGTAQRSLLSPLHRSGSVEDNYHTS	DUSP16_S501	22.5317	21.8389	22.7271	24.9247	24.9962	25.0899	24.7515	24.855	24.7569	24.9256	24.26	24.5331	3
7578	Q9BY84	Dual specificity protein phosphatase 16	DUSP16	S	401	SADRLEDSNKLKRSFSLDIKSVSYSASMAAS	DUSP16_S401	23.9016	23.0501	20.4459	23.2042	21.4634	22.3095	21.9725	21.578	20.939	22.3632	NA	22.1887	4
9743	P33316	Deoxyuridine 5'-triphosphate nucleotidohydrolase, mitochondrial	DUT	T	151	RIFYPEIEEVQALDDTERGSGGFGSTGKN__	DUT_T151	23.5765	NA	NA	NA	NA	NA	NA	23.975	NA	23.9397	23.6493	NA
3809	P33316	Deoxyuridine 5'-triphosphate nucleotidohydrolase, mitochondrial	DUT	S	99	KAGGSPAPGPETPAISPSKRARPAEVGGMQL	DUT_S99	22.7923	23.0622	NA	NA	NA	NA	NA	NA	NA	23.4535	23.5732	NA
3811	P33316-2	Deoxyuridine 5'-triphosphate nucleotidohydrolase, mitochondrial	DUT	S	11	_____MPCSEETPAISPSKRARPAEVGGMQL	DUT_S11	26.3721	25.9981	26.7145	26.0582	26.6027	26.0272	25.4999	25.6018	25.8881	27.0784	25.7202	25.8596	1
7015	Q92997-2	Segment polarity protein dishevelled homolog DVL-3	DVL3	S	125	GDSRPPSFHPHAGGGSQENLDNDTETDSLVS	DVL3_S125	28.4057	28.29	28.2553	27.7026	27.4402	27.6516	27.5638	27.1936	27.509	27.6197	27.5705	27.1854	4
9987	Q14204	Cytoplasmic dynein 1 heavy chain 1	DYNC1H1	T	4369	DLAYAETEKKTRTDSTSDGRPAWMRTLHTTA	DYNC1H1_T4369	NA	NA	NA	NA	NA	NA	NA	NA	26.6703	26.6724	NA	NA
4983	Q14204	Cytoplasmic dynein 1 heavy chain 1	DYNC1H1	S	4370	LAYAETEKKTRTDSTSDGRPAWMRTLHTTAS	DYNC1H1_S4370	20.9184	NA	NA	NA	23.7063	22.8697	NA	NA	NA	23.4494	NA	NA
4982	Q14204	Cytoplasmic dynein 1 heavy chain 1	DYNC1H1	S	4368	DDLAYAETEKKTRTDSTSDGRPAWMRTLHTT	DYNC1H1_S4368	27.7529	27.3409	27.1763	27.3516	27.6034	27.5343	26.9646	27.3437	27.4611	27.1253	27.3701	27.0674	10
4822	Q13409-6	Cytoplasmic dynein 1 intermediate chain 2	DYNC1I2	S	84	LTPESPIVPPPMSPSSKSVSTPSEAGSQDSG	DYNC1I2_S84	NA	23.3877	NA	NA	NA	NA	24.0644	26.3304	26.4442	23.6718	25.274	26.0123	7
4823	Q13409-6	Cytoplasmic dynein 1 intermediate chain 2	DYNC1I2	S	51	ETDQKKEAVAPVQEESDLEKKRREAEALLQS	DYNC1I2_S51	23.069	23.3028	NA	23.5357	23.6433	23.3846	23.2567	23.8234	22.8683	NA	23.1184	23.6563	11
4821	Q13409-6	Cytoplasmic dynein 1 intermediate chain 2	DYNC1I2	S	81	SMGLTPESPIVPPPMSPSSKSVSTPSEAGSQ	DYNC1I2_S81	NA	NA	NA	22.6966	NA	24.2691	25.1332	23.9256	23.9536	23.0441	24.4684	21.7616	3
8962	Q9Y6G9	Cytoplasmic dynein 1 light intermediate chain 1	DYNC1LI1	S	516	RITRKPVTVSPTTPTSPTEGEAS________	DYNC1LI1_S516	26.0742	23.9994	22.9314	29.3614	28.0678	28.8508	28.2333	29.428	29.312	28.5764	28.9465	28.5947	3
8960	Q9Y6G9	Cytoplasmic dynein 1 light intermediate chain 1	DYNC1LI1	S	207	RDFQEYVEPGEDFPASPQRRNTASQEDKDDS	DYNC1LI1_S207	27.1952	27.4286	27.5653	27.7806	28.6771	27.2077	27.5068	27.6756	27.2355	27.1801	27.1269	28.1495	10
8961	Q9Y6G9	Cytoplasmic dynein 1 light intermediate chain 1	DYNC1LI1	S	510	VHAELDRITRKPVTVSPTTPTSPTEGEAS__	DYNC1LI1_S510	25.6871	26.917	24.9951	27.5597	27.7444	26.9117	26.7909	27.9021	27.8002	26.5976	26.7527	28.0157	8
10601	Q9Y6G9	Cytoplasmic dynein 1 light intermediate chain 1	DYNC1LI1	T	515	DRITRKPVTVSPTTPTSPTEGEAS_______	DYNC1LI1_T515	NA	24.8552	NA	28.9172	25.5173	25.1687	25.9265	25.3999	28.1737	25.957	27.5276	26.0018	3
10600	Q9Y6G9	Cytoplasmic dynein 1 light intermediate chain 1	DYNC1LI1	T	513	ELDRITRKPVTVSPTTPTSPTEGEAS_____	DYNC1LI1_T513	22.8869	23.8167	22.9285	26.5938	24.4815	26.5196	25.3098	26.3665	27.0743	25.6783	26.3826	25.8426	3
10599	Q9Y6G9	Cytoplasmic dynein 1 light intermediate chain 1	DYNC1LI1	T	512	AELDRITRKPVTVSPTTPTSPTEGEAS____	DYNC1LI1_T512	NA	22.8798	NA	25.7031	25.8201	NA	24.2559	25.043	NA	23.7014	24.005	25.4587	3
8963	Q9Y6G9	Cytoplasmic dynein 1 light intermediate chain 1	DYNC1LI1	S	405	AAGRPVDASPRVPGGSPRTPNRSVSSNVASV	DYNC1LI1_S405	26.875	28.2477	26.022	26.524	22.9496	25.8516	26.7945	27.0568	26.8105	24.7265	26.5396	24.5729	10
8964	Q9Y6G9	Cytoplasmic dynein 1 light intermediate chain 1	DYNC1LI1	S	421	PRTPNRSVSSNVASVSPIPAGSKKIDPNMKA	DYNC1LI1_S421	24.1123	24.9715	23.5532	23.4502	24.3115	22.9524	22.1439	23.1897	23.0955	22.6257	24.0104	22.927	4
2774	O43237-2	Cytoplasmic dynein 1 light intermediate chain 2	DYNC1LI2	S	306	SLLAKQPATPTRASESPARGPSGSPRTQGRG	DYNC1LI2_S306	NA	26.254	NA	NA	NA	NA	NA	NA	NA	NA	NA	NA
2775	O43237-2	Cytoplasmic dynein 1 light intermediate chain 2	DYNC1LI2	S	314	TPTRASESPARGPSGSPRTQGRGGPASVPSS	DYNC1LI2_S314	24.2813	27.1994	25.1382	NA	NA	23.6182	25.0689	24.3052	24.7147	23.5855	25.8657	NA	9
10634	A0A2R8Y443	Dual specificity tyrosine-phosphorylation-regulated kinase 1A	DYRK1A	Y	283	VDFGSSCQLGQRIYQYIQSRFYRSPEVLLGM	DYRK1A_Y283	28.9354	29.7487	28.0934	29.4692	29.8263	29.23	28.9735	29.9044	29.3301	28.5856	28.9906	29.7638	8
9452	H3BMP3	Transcription factor E2F4	E2F4	T	14	__MAEAGPQAPPPPGTPSRHEKSLGLLTTKF	E2F4_T14	23.4685	22.6139	24.8537	23.2998	22.6557	22.042	24.4732	23.8462	24.0579	24.3609	23.911	22.5618	9
1971	F8VXV5	Transcription factor E2F7	E2F7	S	95	PWTPTANLKMLISAASPDIRDREKKKGLFRP	E2F7_S95	22.9807	NA	23.7189	NA	NA	NA	23.6308	22.1005	22.9157	23.1585	NA	NA	4
1020	E9PMT9	Transcription factor E2F8	E2F8	S	71	PWTPTANLKMLISAVSPEIRNRDQKRGLFDN	E2F8_S71	22.2553	24.1085	22.2486	24.0738	23.6785	22.1529	22.4723	23.3578	NA	20.9326	22.5683	23.7366	11
7140	Q96JC9-2	ELL-associated factor 1	EAF1	S	64	KPPVGPKTSPLKDNPSPEPQLDDIKRELRAE	EAF1_S64	25.4127	24.5758	24.813	25.0747	25.2908	25.057	25.0529	24.8117	25.2278	25.4069	25.1641	23.1374	3
178	G3V2W9	E2F-associated phosphoprotein	EAPP	S	88	VATAPTRYYDDIYFDSDSEDEDRAVQVTKKK	EAPP_S88	25.3477	24.3989	NA	22.8337	NA	21.5754	22.1375	23.0636	22.6892	23.609	23.5555	NA	5
179	G3V2W9	E2F-associated phosphoprotein	EAPP	S	90	TAPTRYYDDIYFDSDSEDEDRAVQVTKKKKK	EAPP_S90	25.3477	24.3989	NA	22.8337	NA	21.5754	22.1375	23.0636	22.6892	23.609	23.5555	NA	5
1837	E9PND3	Receptor-binding cancer antigen expressed on SiSo cells	EBAG9	S	36	FLKRLICRSGRGRKLSGDQITLPTTVDYSSV	EBAG9_S36	25.6915	26.3354	24.1732	26.3871	25.3177	26.2553	26.6813	26.1703	25.7283	25.1259	26.1252	25.5588	8
916	A0A3B3ISF9	Endothelin-converting enzyme 1	ECE1	S	18	STYKRATLDEEDLVDSLSEGDAYPNGLQVNF	ECE1_S18	23.2461	NA	NA	NA	NA	NA	22.0242	25.5009	25.4966	24.2848	25.5511	25.0306	7
9231	A0A3B3ISF9	Endothelin-converting enzyme 1	ECE1	T	9	_______MMSTYKRATLDEEDLVDSLSEGDA	ECE1_T9	NA	21.4592	NA	21.2068	NA	NA	NA	23.775	23.5943	21.5509	24.7652	24.9623	7
917	A0A3B3ISF9	Endothelin-converting enzyme 1	ECE1	S	20	YKRATLDEEDLVDSLSEGDAYPNGLQVNFHS	ECE1_S20	NA	NA	NA	NA	NA	NA	NA	24.1819	25.0105	23.8623	24.5113	24.5167	7
7943	Q9H8V3-2	Protein ECT2	ECT2	S	810	SRAIKKTSKKVTRAFSFSKTPKRALRRALMT	ECT2_S810	20.09	NA	25.0176	NA	NA	NA	NA	NA	NA	NA	NA	NA
10444	Q9H8V3-2	Protein ECT2	ECT2	T	327	DARAGETMYLYEKANTPELKKSVSMLSLNTP	ECT2_T327	27.3857	26.0952	27.0105	27.0795	25.4061	25.6528	26.3139	NA	25.0297	26.4282	26.0853	26.1624	4
7109	Q96F86	Enhancer of mRNA-decapping protein 3	EDC3	S	161	MESLSQSKSFRRRHNSWSSSSRHPNQATPKK	EDC3_S161	NA	25.3767	26.5782	25.4554	NA	25.4815	26.4284	NA	25.2107	26.7763	26.7226	24.361	2
5871	Q6P2E9	Enhancer of mRNA-decapping protein 4	EDC4	S	583	DLRRIVELPAPADFLSLSSETKPKLMTPDAF	EDC4_S583	NA	NA	NA	NA	NA	NA	NA	NA	21.9051	23.0282	22.8929	NA
5873	Q6P2E9	Enhancer of mRNA-decapping protein 4	EDC4	S	729	VEPLGLPQASPSRTRSPDVISSASTALSQDI	EDC4_S729	20.0211	NA	NA	NA	20.8967	21.1069	20.5348	NA	23.4179	23.4784	22.732	NA
5869	Q6P2E9	Enhancer of mRNA-decapping protein 4	EDC4	S	723	SLELQEVEPLGLPQASPSRTRSPDVISSAST	EDC4_S723	NA	20.1504	NA	NA	NA	NA	NA	22.3303	23.4721	20.9587	22.3529	NA
5868	Q6P2E9	Enhancer of mRNA-decapping protein 4	EDC4	S	879	HLLQQRDSQDASAEQSDHDDEVASLASASGG	EDC4_S879	25.7099	26.6354	23.9944	26.7044	27.4871	26.0514	26.0112	26.8605	25.6909	24.4777	26.2438	27.2023	11
5870	Q6P2E9	Enhancer of mRNA-decapping protein 4	EDC4	S	486	RLRHTEVLPAEEENDSLGADGTHGAGAMESA	EDC4_S486	21.2769	NA	NA	22.8982	23.8095	NA	23.2619	22.8088	21.5465	NA	NA	23.356	8
5116	Q15075	Early endosome antigen 1	EEA1	S	52	SSEGFICPQCMKSLGSADELFKHYEAVHDAG	EEA1_S52	23.9332	23.7975	20.8824	23.2887	22.3937	23.1346	23.0572	21.9733	21.3734	21.7361	23.1297	22.5751	1
5115	Q15075	Early endosome antigen 1	EEA1	S	356	QKDLDCQQLQSRLSASETSLHRIHVELSEKG	EEA1_S356	25.8232	26.604	24.1425	22.4189	21.8107	22.5635	22.356	21.6244	22.8145	22.2783	NA	21.7314	4
3712	P24534	Elongation factor 1-beta	EEF1B2	S	106	GATDSKDDDDIDLFGSDDEEESEEAKRLREE	EEF1B2_S106	22.8293	22.2145	NA	NA	NA	20.7609	25.8723	20.5249	NA	NA	NA	NA
1758	E9PK01	Elongation factor 1-delta	EEF1D	S	119	AISKLEARLNVLEKSSPGHRATAPQTQHVSP	EEF1D_S119	NA	28.6184	29.2929	NA	NA	29.8578	30.4781	27.6054	NA	29.0369	30.1142	NA
1755	E9PK01	Elongation factor 1-delta	EEF1D	S	133	SSPGHRATAPQTQHVSPMRQVEPPAKKPATP	EEF1D_S133	28.7686	30.6195	25.4064	30.5646	30.0837	29.0695	29.3279	29.3811	29.5428	28.7179	29.3614	31.4489	3
1757	E9PK01	Elongation factor 1-delta	EEF1D	S	118	QAISKLEARLNVLEKSSPGHRATAPQTQHVS	EEF1D_S118	30.3568	29.0728	28.7618	29.9671	26.3815	28.7828	21.0484	26.8466	30.6176	30.2481	29.1191	28.0777	6
1756	E9PK01	Elongation factor 1-delta	EEF1D	S	162	TPAEDDEDDDIDLFGSDNEEEDKEAAQLREE	EEF1D_S162	22.9609	26.0886	20.6769	25.395	28.9551	24.5217	24.2911	25.7187	24.5574	21.2939	24.7234	27.9101	3
3746	P26641	Elongation factor 1-gamma	EEF1G	S	33	ALIAAQYSGAQVRVLSAPPHFHFGQTNRTPE	EEF1G_S33	23.9458	NA	25.071	NA	NA	NA	NA	NA	NA	NA	NA	NA
9726	P26641	Elongation factor 1-gamma	EEF1G	T	46	VLSAPPHFHFGQTNRTPEFLRKFPAGKVPAF	EEF1G_T46	NA	26.7513	NA	26.3164	26.0997	26.4098	26.7876	26.4987	25.7492	25.8187	25.924	26.1299	3
9688	P13639	Elongation factor 2	EEF2	T	57	KAGIIASARAGETRFTDTRKDEQERCITIKS	EEF2_T57	25.4939	26.5456	24.1115	26.3311	28.1823	26.2189	NA	27.8723	25.7754	25.7252	26.352	28.7745	6
2571	O00418	Eukaryotic elongation factor 2 kinase	EEF2K	S	470	EPREHGHSYSNRKYESDEDSLGSSGRVCVEK	EEF2K_S470	23.0111	24.856	NA	24.8223	24.6029	23.92	24.2145	25.3854	24.4055	23.3615	24.9546	24.9301	3
2575	O00418	Eukaryotic elongation factor 2 kinase	EEF2K	S	74	YYSNLTKSERYSSSGSPANSFHFKEAWKHAI	EEF2K_S74	25.5835	25.4958	25.4693	24.9218	24.5263	24.902	24.54	25.2168	25.1665	24.8461	24.2851	24.7951	4
2572	O00418	Eukaryotic elongation factor 2 kinase	EEF2K	S	18	DEDLIFRLEGVDGGQSPRAGHDGDSDGDSDD	EEF2K_S18	19.6733	NA	NA	NA	23.8794	NA	NA	NA	NA	NA	NA	23.6343
9508	O00418	Eukaryotic elongation factor 2 kinase	EEF2K	T	348	RDAVNQNTKLLQSAKTILRGTEEKCGSPQVR	EEF2K_T348	24.8668	25.1447	25.4275	25.05	22.1246	24.9859	21.7867	22.0806	24.2525	25.2081	22.5949	23.2086	1
2573	O00418	Eukaryotic elongation factor 2 kinase	EEF2K	S	71	VNKYYSNLTKSERYSSSGSPANSFHFKEAWK	EEF2K_S71	NA	23.9699	23.6444	23.1716	22.6322	23.1526	21.8941	22.7094	18.4125	22.6565	22.0643	22.7354	1
2574	O00418	Eukaryotic elongation factor 2 kinase	EEF2K	S	72	NKYYSNLTKSERYSSSGSPANSFHFKEAWKH	EEF2K_S72	24.3218	23.9699	23.6444	23.1716	22.6322	23.1526	21.8941	22.7094	18.4125	22.6565	22.0643	22.7354	1
6099	Q7L9B9	Endonuclease/exonuclease/phosphatase family domain-containing protein 1	EEPD1	S	173	ALSIVDFRREHGPFRSVEDLVRMDGINAAFL	EEPD1_S173	22.8443	23.2983	NA	23.0252	22.6521	23.576	23.245	22.7972	22.0644	21.8574	21.9971	22.7005	10
1106	A8K855-2	EF-hand calcium-binding domain-containing protein 7	EFCAB7	S	200	DSKLMRHQFGNHIEGSPERDPSPVPKPSPKI	EFCAB7_S200	23.9231	24.7442	24.4981	23.0453	24.3863	24.9934	24.6928	24.5583	24.5565	25.689	25.2263	24.7473	2
1107	A8K855-2	EF-hand calcium-binding domain-containing protein 7	EFCAB7	S	212	IEGSPERDPSPVPKPSPKITRKTDPETFLNK	EFCAB7_S212	23.9231	24.4845	23.918	NA	23.7784	24.626	24.0089	24.3804	24.1919	25.223	24.3902	24.2699	9
7053	Q96C19	EF-hand domain-containing protein D2	EFHD2	S	74	LLRRADLNQGIGEPQSPSRRVFNPYTEFKEF	EFHD2_S74	24.3464	25.1798	24.2424	24.1856	24.934	24.1464	23.8778	24.3417	23.8668	23.5965	23.6654	24.8593	1
2776	O43281-3	Embryonal Fyn-associated substrate	EFS	S	129	LLARSPPPPHRPRLPSAESLSRRPLPALPVP	EFS_S129	26.3164	27.8655	25.4624	28.4731	28.687	27.5144	26.3035	28.2814	27.7822	26.6026	27.2995	28.7475	3
2777	O43281-3	Embryonal Fyn-associated substrate	EFS	S	150	RRPLPALPVPEAPSPSPVPSPAPGRKGSIQD	EFS_S150	24.7297	25.8602	25.2105	23.3355	24.1072	23.0507	24.4901	24.2154	23.3981	23.634	23.9948	24.5906	4
2778	O43281-3	Embryonal Fyn-associated substrate	EFS	S	154	PALPVPEAPSPSPVPSPAPGRKGSIQDRPLP	EFS_S154	23.8576	24.7291	22.3747	22.2679	NA	21.5576	NA	22.6343	23.149	22.7739	23.4394	23.3009	5
5094	Q15029-2	116 kDa U5 small nuclear ribonucleoprotein component	EFTUD2	S	909	LAREFMIKTRRRKGLSEDVSISKFFDDPMLL	EFTUD2_S909	22.9216	22.6369	22.6297	22.763	22.1849	23.2112	22.9334	23.5051	23.6344	23.2318	23.1537	23.2628	7
1692	E9PFD7	Receptor protein-tyrosine kinase	EGFR	S	698	RILKETEFKKIKVLGSGAFGTVYKGLWIPEG;RILKETELRKVKVLGSGAFGTVYKGIWIPDG	EGFR_S698	NA	NA	NA	NA	NA	NA	22.1115	20.3022	20.1688	21.4792	NA	NA	6
1691	E9PFD7	Receptor protein-tyrosine kinase	EGFR	S	1121	FDSPAHWAQKGSHQISLDNPDYQQDFFPKEA	EGFR_S1121	23.3201	23.5812	21.9089	23.5299	NA	21.3715	NA	NA	NA	23.9159	23.8898	23.6891	5
9356	E9PFD7	Receptor protein-tyrosine kinase	EGFR	T	648	TLRRLLQERELVEPLTPSGEAPNQALLRILK	EGFR_T648	23.6691	21.2327	22.1278	24.0652	NA	24.5475	NA	24.9393	25.5139	26.1788	25.9613	21.6403	7
6647	Q8NDI1-3	EH domain-binding protein 1	EHBP1	S	987	GNEEKAAITETQRKPSEDEVLNKGFKDTSQY	EHBP1_S987	25.5152	25.0022	23.8574	28.2043	27.3684	28.2954	27.8779	27.8641	27.9502	28.0126	28.1367	27.6079	3
6650	Q8NDI1-3	EH domain-binding protein 1	EHBP1	S	401	AGKDLSTSPKPSPIPSPVLGRKPNASQSLLV	EHBP1_S401	21.6555	24.2811	NA	24.0805	24.3156	22.5712	22.4403	23.8568	22.2366	NA	23.3443	24.5104	11
6649	Q8NDI1-3	EH domain-binding protein 1	EHBP1	S	397	NTVSAGKDLSTSPKPSPIPSPVLGRKPNASQ	EHBP1_S397	21.6555	23.5618	NA	22.3048	18.3206	19.3974	20.3039	21.9195	NA	NA	21.4161	22.962	9
6541	Q8N3D4	EH domain-binding protein 1-like protein 1	EHBP1L1	S	191	SVKPSDVGNLDDFAESDEDEAHGPGAPEARA	EHBP1L1_S191	NA	21.8649	NA	NA	NA	NA	NA	NA	NA	NA	NA	NA
6542	Q8N3D4	EH domain-binding protein 1-like protein 1	EHBP1L1	S	310	AQDTAPTPAPRLRKGSDALRPPVPQGEDEVP	EHBP1L1_S310	22.9775	24.6195	22.8859	25.0799	26.0623	24.6047	24.7581	25.1157	24.5224	24.0496	24.3465	25.5264	3
6543	Q8N3D4	EH domain-binding protein 1-like protein 1	EHBP1L1	S	1257	GAGAPGGGGVRLRRPSVNGEPGSVPPPRAHG	EHBP1L1_S1257	21.5367	22.9274	NA	24.6726	24.4312	24.1559	24.0294	24.0611	22.8092	23.8414	22.3376	24.3359	3
10741	Q9H4M9	EH domain-containing protein 1	EHD1	Y	233	LNKADQIETQQLMRVYGALMWSLGKIINTPE	EHD1_Y233	NA	NA	NA	NA	NA	23.8771	22.8036	22.3484	22.1362	23.6153	23.8659	NA	2
4555	Q08426	Peroxisomal bifunctional enzyme	EHHADH	S	718	SQGNPPLKEWQSLAGSPSSKL__________	EHHADH_S718	23.9802	22.8573	23.4748	22.924	22.2986	22.8342	NA	21.159	20.1256	22.5249	NA	22.3631	6
486	A0A0G2JIS2	Histone-lysine N-methyltransferase EHMT2	EHMT2	S	140	SCPSRAKMSMTGAGKSPPSVQSLAMRLLSMP	EHMT2_S140	22.5524	22.6852	23.6333	NA	23.2087	23.0589	23.3387	22.8768	22.832	22.8672	22.9841	22.5908	3
1762	E9PK61	Etoposide-induced protein 2.4 homolog	EI24	S	42	RRRRASSVLAQRRAQSIERKQESEPRIVSRI	EI24_S42	26.9195	25.9903	29.207	26.6657	NA	28.7504	28.9122	27.0602	28.6038	29.2029	29.1128	NA	7
2615	O14681-3	Etoposide-induced protein 2.4 homolog	EI24	S	312	LQSALSSSTSAEKFPSPHPSPAKLKATAGH_	EI24_S312	22.8531	23.9515	23.0631	24.9462	24.9008	25.1198	25.1921	24.8652	24.3978	23.6804	25.5161	24.7337	3
2616	O14681-3	Etoposide-induced protein 2.4 homolog	EI24	S	316	LSSSTSAEKFPSPHPSPAKLKATAGH_____	EI24_S316	24.4286	23.9515	24.3124	23.987	26.3914	23.9478	24.0662	24.8652	24.3978	25.014	24.3184	24.7337	9
7575	Q9BY44	Eukaryotic translation initiation factor 2A	EIF2A	S	503	QRKHEAKKAAKQEARSDKSPDLAPTPAPQST	EIF2A_S503	24.5339	NA	24.3896	NA	NA	NA	NA	NA	NA	23.9801	NA	NA
7576	Q9BY44	Eukaryotic translation initiation factor 2A	EIF2A	S	506	HEAKKAAKQEARSDKSPDLAPTPAPQSTPRN	EIF2A_S506	30.6415	30.6775	30.7001	30.4079	30.9676	30.5383	30.2086	30.5029	30.6563	30.5305	30.1562	30.38	4
10399	Q9BY44	Eukaryotic translation initiation factor 2A	EIF2A	T	5	___________MAPSTPLLTVRGSEGLYMVN	EIF2A_T5	24.6552	24.2198	25.1706	23.0883	22.7129	24.5836	23.014	22.6766	24.0109	24.8468	22.9443	23.6787	4
3630	P19525-2	Interferon-induced, double-stranded RNA-activated protein kinase	EIF2AK2	S	83	AKLAVEILNKEKKAVSPLLLTTTNSSEGLSM	EIF2AK2_S83	23.601	22.5515	NA	NA	NA	NA	NA	22.9792	23.1979	23.1048	24.459	NA
1559	E7ER02	Eukaryotic translation initiation factor 2-alpha kinase 3	EIF2AK3	S	564	MDPFATKEHIEIIAPSPQRSRSFSVGISCDQ	EIF2AK3_S564	22.8331	23.1004	22.2153	25.3175	24.7786	25.4671	24.7411	24.6372	25.0547	24.9062	25.1383	24.8068	3
9449	H0YME5	Eukaryotic translation initiation factor 2-alpha kinase 4	EIF2AK4	T	473	YNAWIERHERPAGPGTPPPDSGPLAKDDRAA	EIF2AK4_T473	NA	22.8183	NA	22.8143	23.3174	NA	NA	22.9835	22.7267	NA	24.117	24.7481
947	A0A3B3IUB1	Translation initiation factor eIF-2B subunit epsilon	EIF2B5	S	552	SEQSMDSEEPDSRGGSPQMDDIKVFQNEVLG	EIF2B5_S552	21.6608	22.7758	NA	23.1115	24.3229	22.2549	21.8649	23.0301	22.7869	NA	22.2911	24.4609	3
3346	P05198	Eukaryotic translation initiation factor 2 subunit 1	EIF2S1	S	158	KRPGYGAYDAFKHAVSDPSILDSLDLNEDER	EIF2S1_S158	25.2991	25.5223	NA	20.9547	NA	21.4776	NA	26.1816	25.4023	25.7324	25.7232	25.8985	9
9644	P05198	Eukaryotic translation initiation factor 2 subunit 1	EIF2S1	T	279	EKRGVFNVQMEPKVVTDTDETELARQMERLE	EIF2S1_T279	NA	NA	NA	NA	23.6844	NA	NA	23.6952	NA	NA	NA	24.6039
3647	P20042	Eukaryotic translation initiation factor 2 subunit 2	EIF2S2	S	67	KDLEADEEDTRKKDASDDLDDLNFFNQKKKK	EIF2S2_S67	NA	NA	NA	NA	24.5653	NA	NA	NA	NA	NA	NA	NA
9709	P20042	Eukaryotic translation initiation factor 2 subunit 2	EIF2S2	T	11	_____MSGDEMIFDPTMSKKKKKKKKPFMLD	EIF2S2_T11	20.359	NA	NA	NA	21.1151	NA	NA	NA	NA	NA	NA	NA
3648	P20042	Eukaryotic translation initiation factor 2 subunit 2	EIF2S2	S	2	______________MSGDEMIFDPTMSKKKK	EIF2S2_S2	31.0444	30.224	30.7662	30.2641	27.5607	28.0373	30.9526	29.9252	30.7114	30.4615	30.674	30.0755	9
3646	P20042	Eukaryotic translation initiation factor 2 subunit 2	EIF2S2	S	105	DIDEAEEGVKDLKIESDVQEPTEPEDDLDIM	EIF2S2_S105	23.3949	23.0152	NA	22.6557	NA	21.1913	24.268	25.001	24.4933	24.0546	22.0258	24.8829	9
9708	P20042	Eukaryotic translation initiation factor 2 subunit 2	EIF2S2	T	111	EGVKDLKIESDVQEPTEPEDDLDIMLGNKKK	EIF2S2_T111	22.3094	NA	NA	20.6025	NA	21.165	22.852	NA	23.3144	21.5432	23.5862	23.4743	7
3649	P20042	Eukaryotic translation initiation factor 2 subunit 2	EIF2S2	S	13	___MSGDEMIFDPTMSKKKKKKKKPFMLDEE	EIF2S2_S13	NA	21.2576	NA	22.3529	NA	22.4625	21.4141	23.3311	22.8696	22.1105	21.8648	23.2077	3
4965	Q14152	Eukaryotic translation initiation factor 3 subunit A	EIF3A	S	881	EERERRREEERRLGDSSLSRKDSRWGDRDSE	EIF3A_S881	NA	NA	NA	NA	NA	NA	NA	28.6804	NA	NA	NA	28.3363
4966	Q14152	Eukaryotic translation initiation factor 3 subunit A	EIF3A	S	882	ERERRREEERRLGDSSLSRKDSRWGDRDSEG	EIF3A_S882	23.7142	24.811	22.0296	23.6176	22.101	23.5723	24.0742	25.7222	24.056	23.1414	25.539	25.471	2
4964	Q14152	Eukaryotic translation initiation factor 3 subunit A	EIF3A	S	584	LARRQTIEERKERLESLNIQREKEELEQREA	EIF3A_S584	NA	NA	NA	NA	24.7947	NA	NA	23.7772	NA	NA	NA	24.4315
4249	P55884	Eukaryotic translation initiation factor 3 subunit B	EIF3B	S	119	QGEAPGEQARDERSDSRAQAVSEDAGGNEGR	EIF3B_S119	25.8188	26.4747	25.1626	26.7258	27.7559	25.8853	26.2697	27.0677	26.6605	24.3741	NA	27.5893	10
4251	P55884	Eukaryotic translation initiation factor 3 subunit B	EIF3B	S	83	TEPAAEAEAASGPSESPSPPAAEELPGSHAE	EIF3B_S83	NA	25.5956	24.4372	25.7142	27.5838	NA	NA	25.1518	24.6046	23.6106	NA	27.1452
4248	P55884	Eukaryotic translation initiation factor 3 subunit B	EIF3B	S	154	EPRALENGDADEPSFSDPEDFVDDVSEEELL	EIF3B_S154	NA	NA	NA	21.951	NA	21.2576	21.02	26.7691	26.6166	24.1627	25.019	25.5809	7
4247	P55884	Eukaryotic translation initiation factor 3 subunit B	EIF3B	S	152	EAEPRALENGDADEPSFSDPEDFVDDVSEEE	EIF3B_S152	NA	NA	NA	NA	NA	NA	26.0166	NA	26.6166	NA	22.0614	23.0383
7389	Q99613-2	Eukaryotic translation initiation factor 3 subunit C	EIF3C	S	39	TKPVGGNYGKQPLLLSEDEEDTKRVVRSAKD	EIF3C_S39	28.0615	29.6153	27.071	29.5423	31.3822	29.0186	28.6918	29.9343	29.0217	27.7397	28.7552	30.9334	3
7388	Q99613-2	Eukaryotic translation initiation factor 3 subunit C	EIF3C	S	156	DFESHITSYKQNPEQSADEDAEKNEEDSEGS	EIF3C_S156	NA	NA	NA	NA	NA	NA	NA	NA	NA	NA	NA	23.1653
3056	O75821	Eukaryotic translation initiation factor 3 subunit G	EIF3G	S	42	TSELLKGIPLATGDTSPEPELLPGAPLPPPK	EIF3G_S42	28.105	27.0024	NA	18.9713	19.5688	NA	26.6379	29.4416	29.0704	27.0018	28.797	29.526	9
163	A0A087WZK9	Eukaryotic translation initiation factor 3 subunit H	EIF3H	S	180	RLTPKLMEVCKEKDFSPEALKKANITFEYMF	EIF3H_S180	23.3425	22.8318	22.3724	22.9196	22.7284	23.2124	23.1718	23.0687	22.7691	22.7541	23.1756	22.9812	3
3057	O75822	Eukaryotic translation initiation factor 3 subunit J	EIF3J	S	11	_____MAAAAAAAGDSDSWDADAFSVEDPVR	EIF3J_S11	29.2357	28.2967	19.1533	19.9907	20.649	NA	26.8448	29.591	29.68	28.8911	28.8236	29.2608	9
9593	O75822	Eukaryotic translation initiation factor 3 subunit J	EIF3J	T	109	EIKKRLEEPEEPKVLTPEEQLADKLRLKKLQ	EIF3J_T109	21.4581	NA	NA	21.8938	21.5484	22.3716	22.4298	20.9336	21.3907	21.417	21.3048	19.7546	11
3876	P38919	Eukaryotic initiation factor 4A-III	EIF4A3	S	12	____MATTATMATSGSARKRLLKEEDMTKVE	EIF4A3_S12	23.9273	24.5189	23.9227	24.6733	24.2533	23.883	23.6519	24.4033	24.308	21.6356	23.4766	24.8928	10
1649	E7EX17	Eukaryotic translation initiation factor 4B	EIF4B	S	406	LDEPKLERRPRERHPSWRSEETQERERSRTG	EIF4B_S406	28.7717	30.5712	29.2463	30.3627	31.1858	30.5669	30.4006	29.8673	30.2489	30.0828	30.0282	31.2478	3
1650	E7EX17	Eukaryotic translation initiation factor 4B	EIF4B	S	409	PKLERRPRERHPSWRSEETQERERSRTGSES	EIF4B_S409	25.9596	24.6943	29.0678	22.603	25.2324	26.7139	25.5664	25.1319	26.1608	26.8791	26.6942	24.4138	5
1654	E7EX17	Eukaryotic translation initiation factor 4B	EIF4B	S	602	NPASKFSSASKYAALSVDGEDENEGEDYAE_	EIF4B_S602	24.6179	24.5965	21.1151	22.7184	NA	22.5204	23.7152	NA	24.3255	24.0615	24.6287	23.8573	9
1651	E7EX17	Eukaryotic translation initiation factor 4B	EIF4B	S	93	RAAREPNIDRSRLPKSPPYTAFLGNLPYDVT	EIF4B_S93	NA	NA	NA	NA	NA	NA	NA	21.5533	21.8723	NA	18.9713	22.3883
3386	P06730	Eukaryotic translation initiation factor 4E	EIF4E	S	209	VIGYQSHADTATKSGSTTKNRFVV_______	EIF4E_S209	27.3757	21.772	27.4496	25.4393	NA	26.6508	27.0129	NA	26.5191	28.722	26.6657	NA	9
3385	P06730	Eukaryotic translation initiation factor 4E	EIF4E	S	207	KIVIGYQSHADTATKSGSTTKNRFVV_____	EIF4E_S207	NA	NA	NA	NA	NA	NA	NA	NA	NA	NA	24.8455	NA
9970	Q13541	Eukaryotic translation initiation factor 4E-binding protein 1	EIF4EBP1	T	82	VTKTPPRDLPTIPGVTSPSSDEPPMEASQSH	EIF4EBP1_T82	NA	NA	NA	23.7766	NA	NA	NA	NA	NA	NA	NA	NA
9974	Q13541	Eukaryotic translation initiation factor 4E-binding protein 1	EIF4EBP1	T	45	PPGDYSTTPGGTLFSTTPGGTRIIYDRKFLM	EIF4EBP1_T45	24.6329	NA	NA	NA	NA	22.284	19.9718	25.9045	25.6755	22.756	23.2664	NA	7
9973	Q13541	Eukaryotic translation initiation factor 4E-binding protein 1	EIF4EBP1	T	37	VLGDGVQLPPGDYSTTPGGTLFSTTPGGTRI	EIF4EBP1_T37	27.777	29.134	26.6696	26.0711	NA	23.9385	25.916	30.2148	29.3179	26.6228	28.6545	29.1028	9
9972	Q13541	Eukaryotic translation initiation factor 4E-binding protein 1	EIF4EBP1	T	70	DRKFLMECRNSPVTKTPPRDLPTIPGVTSPS	EIF4EBP1_T70	25.026	23.2559	NA	25.2618	26.7391	25.2421	24.5343	24.3291	NA	24.4318	24.4168	26.2263	3
9975	Q13541	Eukaryotic translation initiation factor 4E-binding protein 1	EIF4EBP1	T	46	PGDYSTTPGGTLFSTTPGGTRIIYDRKFLME	EIF4EBP1_T46	24.9335	26.067	23.7226	23.5177	NA	21.5948	24.1813	27.5039	26.7531	24.3055	24.1028	25.913	9
4901	Q13541	Eukaryotic translation initiation factor 4E-binding protein 1	EIF4EBP1	S	65	TRIIYDRKFLMECRNSPVTKTPPRDLPTIPG	EIF4EBP1_S65	22.2574	24.659	NA	23.8816	26.9036	24.699	NA	23.499	23.3981	NA	22.7045	25.6314	11
9969	Q13541	Eukaryotic translation initiation factor 4E-binding protein 1	EIF4EBP1	T	77	CRNSPVTKTPPRDLPTIPGVTSPSSDEPPME	EIF4EBP1_T77	NA	21.8698	NA	NA	23.4362	NA	NA	NA	NA	NA	NA	25.2798
4900	Q13541	Eukaryotic translation initiation factor 4E-binding protein 1	EIF4EBP1	S	101	SDEPPMEASQSHLRNSPEDKRAGGEESQFEM	EIF4EBP1_S101	NA	22.9557	NA	NA	25.5398	NA	NA	NA	NA	NA	NA	24.23
8069	Q9NRA8	Eukaryotic translation initiation factor 4E transporter	EIF4ENIF1	S	138	GGCHVTAAVSSRRSGSPLEKDSDGLRLLGGR	EIF4ENIF1_S138	23.1231	NA	25.501	NA	NA	NA	NA	NA	21.0085	23.2121	NA	NA
8071	Q9NRA8	Eukaryotic translation initiation factor 4E transporter	EIF4ENIF1	S	951	HMHSQLEHRPSQRSSSPVGLAKWFGSDVLQQ	EIF4ENIF1_S951	29.3435	28.1496	28.782	27.9428	27.6921	27.9474	27.9392	27.7157	27.8385	28.3261	27.9536	27.4537	4
8075	Q9NRA8	Eukaryotic translation initiation factor 4E transporter	EIF4ENIF1	S	74	GVWDPEKWHASLYPASGRSSPVESLKKELDT	EIF4ENIF1_S74	25.8746	26.7694	23.9	25.2169	26.3486	25.6619	25.1514	26.6864	25.8913	25.3663	26.0895	26.8951	9
8074	Q9NRA8	Eukaryotic translation initiation factor 4E transporter	EIF4ENIF1	S	345	GSVSASRFSRWFSNPSRSGSRSSSLGSTPHE	EIF4ENIF1_S345	27.0429	26.7173	26.6216	26.4942	26.6409	26.6494	26.3638	26.5841	26.6716	26.781	26.1514	26.6965	5
8063	Q9NRA8	Eukaryotic translation initiation factor 4E transporter	EIF4ENIF1	S	564	GSLEPTTSLLGQRAPSPPLSQVFQTRAASAD	EIF4ENIF1_S564	21.5437	25.8951	24.723	25.3506	25.7667	21.7554	24.8011	25.4308	24.6073	24.1129	24.1774	26.526	10
8076	Q9NRA8	Eukaryotic translation initiation factor 4E transporter	EIF4ENIF1	S	77	DPEKWHASLYPASGRSSPVESLKKELDTDRP	EIF4ENIF1_S77	24.464	25.7701	22.6583	24.4517	25.1817	24.6924	23.9994	25.629	24.9633	NA	24.4039	25.0803	10
8070	Q9NRA8	Eukaryotic translation initiation factor 4E transporter	EIF4ENIF1	S	5	___________MDRRSMGETESGDAFLDLKK	EIF4ENIF1_S5	NA	22.9166	NA	24.8557	23.2821	23.7349	23.1941	24.8836	24.623	22.9857	24.5784	24.6364	3
8068	Q9NRA8	Eukaryotic translation initiation factor 4E transporter	EIF4ENIF1	S	513	PSQPKVSRNLESHLMSPAEIPGQPVPKNILQ	EIF4ENIF1_S513	22.3541	22.1782	NA	NA	23.7905	23.873	23.3196	22.883	22.3784	21.8603	24.4136	23.2104	3
8067	Q9NRA8	Eukaryotic translation initiation factor 4E transporter	EIF4ENIF1	S	374	HEELERLAGLEQAILSPGQNSGNYFAPIPLE	EIF4ENIF1_S374	NA	NA	NA	NA	NA	NA	NA	23.0119	NA	22.5774	22.9415	22.7765	2
8062	Q9NRA8	Eukaryotic translation initiation factor 4E transporter	EIF4ENIF1	S	577	APSPPLSQVFQTRAASADYLRPRIPSPIGFT	EIF4ENIF1_S577	22.9797	21.7845	21.8629	21.8697	21.8357	22.7942	22.0943	21.8262	22.2013	22.4138	22.4787	22.1437	2
8066	Q9NRA8	Eukaryotic translation initiation factor 4E transporter	EIF4ENIF1	S	587	QTRAASADYLRPRIPSPIGFTPGPQQLLGDP	EIF4ENIF1_S587	21.7137	NA	NA	NA	NA	NA	23.2285	22.2857	22.462	21.0412	23.0184	22.1298	7
8077	Q9NRA8	Eukaryotic translation initiation factor 4E transporter	EIF4ENIF1	S	78	PEKWHASLYPASGRSSPVESLKKELDTDRPS	EIF4ENIF1_S78	25.0432	26.624	23.9	NA	26.3486	25.6619	NA	NA	25.8913	NA	25.4007	21.7265	1
8073	Q9NRA8	Eukaryotic translation initiation factor 4E transporter	EIF4ENIF1	S	342	LGEGSVSASRFSRWFSNPSRSGSRSSSLGST	EIF4ENIF1_S342	NA	NA	NA	24.4403	21.5655	24.1834	20.9787	20.2368	20.0016	NA	23.3261	20.8781	11
8072	Q9NRA8	Eukaryotic translation initiation factor 4E transporter	EIF4ENIF1	S	115	DPRERVKEDDLDVVLSPQRRSFGGGCHVTAA	EIF4ENIF1_S115	23.243	22.9284	24.3184	22.4103	22.6075	NA	23.1965	22.2775	22.5568	22.5218	22.8357	19.1936	4
4489	Q04637-4	Eukaryotic translation initiation factor 4 gamma 1	EIF4G1	S	1057	AVPTESTDNRRVVQRSSLSRERGEKAGDRGD	EIF4G1_S1057	NA	NA	NA	NA	29.4888	NA	NA	NA	NA	NA	NA	NA
9877	Q04637-4	Eukaryotic translation initiation factor 4 gamma 1	EIF4G1	T	1124	ERPSQPEGLRKAASLTEDRDRGRDAVKREAA	EIF4G1_T1124	NA	26.61	NA	26.9836	NA	NA	NA	NA	NA	27.1872	NA	NA
4490	Q04637-4	Eukaryotic translation initiation factor 4 gamma 1	EIF4G1	S	1058	VPTESTDNRRVVQRSSLSRERGEKAGDRGDR	EIF4G1_S1058	32.4067	33.285	32.24	32.2229	30.5169	31.7952	32.2232	31.2318	31.9157	31.6351	32.3269	31.0127	4
4492	Q04637-4	Eukaryotic translation initiation factor 4 gamma 1	EIF4G1	S	1509	SVTAFFKWLREAEEESDHN____________	EIF4G1_S1509	31.6058	31.597	31.5376	31.5651	30.004	28.5937	31.2697	31.3356	29.0784	29.0753	30.9592	30.4445	4
4481	Q04637-4	Eukaryotic translation initiation factor 4 gamma 1	EIF4G1	S	1122	SRERPSQPEGLRKAASLTEDRDRGRDAVKRE	EIF4G1_S1122	30.2148	31.6235	31.0885	30.5762	27.6492	30.3775	30.6322	29.0005	30.4456	30.772	31.419	30.2784	4
4482	Q04637-4	Eukaryotic translation initiation factor 4 gamma 1	EIF4G1	S	1144	RGRDAVKREAALPPVSPLKAALSEEELEKKS	EIF4G1_S1144	28.0402	28.2381	26.7679	29.703	30.1455	29.8398	30.1958	30.1848	29.7079	29.5276	29.703	30.1338	3
4491	Q04637-4	Eukaryotic translation initiation factor 4 gamma 1	EIF4G1	S	1060	TESTDNRRVVQRSSLSRERGEKAGDRGDRLE	EIF4G1_S1060	28.5045	29.5211	28.8461	29.5156	29.5674	29.2077	29.0208	29.3763	29.6128	29.3517	29.6694	28.281	3
4486	Q04637-4	Eukaryotic translation initiation factor 4 gamma 1	EIF4G1	S	1005	SIDSNNQLFAPGGRLSWGKGSSGGSGAKPSD	EIF4G1_S1005	29.6439	29.9374	29.5207	29.1191	28.7922	29.2251	28.7816	27.8114	26.0804	28.3083	28.6643	28.2155	1
4483	Q04637-4	Eukaryotic translation initiation factor 4 gamma 1	EIF4G1	S	617	GGELPRGPAGLGPRRSQQGPRKEPRKIIATV	EIF4G1_S617	23.6846	26.15	NA	25.676	27.2655	24.2656	25.1797	25.1486	NA	23.9671	25.6917	27.2079	3
4488	Q04637-4	Eukaryotic translation initiation factor 4 gamma 1	EIF4G1	S	1100	DRLDRARTPATKRSFSKEVEERSRERPSQPE	EIF4G1_S1100	28.8932	28.0236	29.3108	28.9804	24.5851	29.639	29.5797	26.9189	29.3585	30.2771	29.3772	26.8502	9
4487	Q04637-4	Eukaryotic translation initiation factor 4 gamma 1	EIF4G1	S	1098	RGDRLDRARTPATKRSFSKEVEERSRERPSQ	EIF4G1_S1098	28.3774	27.2285	27.8555	28.6041	27.4238	27.8242	27.2257	27.2748	27.4937	27.9365	27.8413	26.4757	6
4484	Q04637-4	Eukaryotic translation initiation factor 4 gamma 1	EIF4G1	S	990	RPIDTSRLTKITKPGSIDSNNQLFAPGGRLS	EIF4G1_S990	27.1263	26.2665	26.8776	25.7566	25.5802	26.3627	25.2883	25.7398	25.4838	26.247	25.7125	25.3591	4
4480	Q04637-4	Eukaryotic translation initiation factor 4 gamma 1	EIF4G1	S	1151	REAALPPVSPLKAALSEEELEKKSKAIIEEY	EIF4G1_S1151	26.8388	26.3684	25.6281	25.7668	25.1097	26.2687	25.9068	25.8971	25.9744	26.3218	25.9721	25.3352	4
9878	Q04637-4	Eukaryotic translation initiation factor 4 gamma 1	EIF4G1	T	118	KDITEEIMSGARTASTPTPPQTGGGLEPQAN	EIF4G1_T118	23.2007	23.2437	23.5933	23.2729	23.6578	22.8115	23.5163	22.7558	NA	NA	22.9865	22.8093	1
4344	P78344	Eukaryotic translation initiation factor 4 gamma 2	EIF4G2	S	395	GSGIGTGPGVIQDRFSPTMGRHRSNQLFNGH	EIF4G2_S395	23.8318	24.3543	22.3759	22.2455	24.3674	22.1925	22.9415	22.6632	21.7696	22.2713	NA	23.8783	4
9851	P78344	Eukaryotic translation initiation factor 4 gamma 2	EIF4G2	T	508	QITMIPPSAQPPRTQTPPLGQTPQLGLKTNP	EIF4G2_T508	21.9014	22.8688	NA	22.141	24.6714	NA	NA	NA	NA	NA	NA	22.1142
329	A0A0A0MSA7	Eukaryotic translation initiation factor 4 gamma 3	EIF4G3	S	231	KQEEKPKPDPVLKSPSPVLRLVLSGEKKEQE	EIF4G3_S231	22.7632	24.0944	22.0922	23.7708	24.5026	NA	22.3466	24.1738	23.5444	NA	NA	24.1702	10
328	A0A0A0MSA7	Eukaryotic translation initiation factor 4 gamma 3	EIF4G3	S	494	QTEEILDSQNLNSRRSPVPAQIAITVPKTWK	EIF4G3_S494	23.6119	22.151	22.0999	22.5299	23.9158	22.4513	22.401	21.7853	20.9112	21.3897	21.6209	23.4994	1
5107	Q15056-2	Eukaryotic translation initiation factor 4H	EIF4H	S	21	TYDDRAYSSFGGGRGSRGSAGGHGSRSQKEL	EIF4H_S21	24.2288	24.65	NA	24.0396	22.0888	23.8427	23.6639	23.7032	22.9806	23.5312	24.6865	22.6933	4
4232	P55010	Eukaryotic translation initiation factor 5	EIF5	S	229	RRMDEISDHAKVLTLSDDLERTIEERVNILF	EIF5_S229	NA	NA	22.6206	23.8127	23.6251	25.0533	22.9493	24.7053	25.034	NA	24.9368	24.1291	3
64	A0A087WUT6	Eukaryotic translation initiation factor 5B	EIF5B	S	214	GQKKNQKNKPGPNIESGNEDDDASFKIKTVA	EIF5B_S214	31.0653	31.6698	29.8022	31.1744	31.6294	31.1014	30.4388	31.4222	31.1163	30.5609	30.8326	31.3147	10
62	A0A087WUT6	Eukaryotic translation initiation factor 5B	EIF5B	S	113	KKGQKGKKQSFDDNDSEELEDKDSKSKKTAK	EIF5B_S113	30.2313	30.0346	28.8931	30.2061	29.961	29.6996	29.5464	30.1914	30.0434	29.4513	29.9484	29.8703	10
63	A0A087WUT6	Eukaryotic translation initiation factor 5B	EIF5B	S	164	KAKGKAQKSNKKWDGSEEDEDNSKKIKERSR	EIF5B_S164	28.7012	28.5487	26.7532	29.0914	27.8658	28.8826	29.4404	29.1508	29.0181	27.9937	29.1909	28.5694	8
66	A0A087WUT6	Eukaryotic translation initiation factor 5B	EIF5B	S	137	KSKKTAKPKVEMYSGSDDDDDFNKLPKKAKG	EIF5B_S137	26.7354	27.7297	24.6036	27.2699	24.7904	26.1445	25.2515	26.0558	25.8063	23.9867	25.3457	26.8145	1
65	A0A087WUT6	Eukaryotic translation initiation factor 5B	EIF5B	S	135	DSKSKKTAKPKVEMYSGSDDDDDFNKLPKKA	EIF5B_S135	24.8322	26.0771	23.0329	26.0802	23.77	25.159	24.7043	24.9869	24.211	23.4796	24.4077	25.7243	1
61	A0A087WUT6	Eukaryotic translation initiation factor 5B	EIF5B	S	1168	KGQEVCVKIEPIPGESPKMFGRHFEATDILV	EIF5B_S1168	NA	21.3794	NA	21.8454	24.0071	NA	NA	22.1926	20.5807	NA	NA	24.2439
10625	A0A087WUT6	Eukaryotic translation initiation factor 5B	EIF5B	Y	134	KDSKSKKTAKPKVEMYSGSDDDDDFNKLPKK	EIF5B_Y134	24.1417	24.526	21.9294	23.4981	23.0929	23.0917	NA	23.3906	23.091	22.3237	22.4358	23.3053	4
4265	P56537	Eukaryotic translation initiation factor 6	EIF6	S	239	LNEAQPSTIATSMRDSLIDSLT_________	EIF6_S239	24.8824	24.9502	NA	NA	NA	NA	NA	25.915	25.5146	24.6273	25.058	25.2867	9
[truncated: 6,076 more rows]
