# Supplementary material for: Spatially resolved phosphoproteomics reveals fibroblast growth factor receptor recycling-driven regulation of autophagy and survival
Source: Nat Commun. 2022 Nov 3;13:6589. doi: 10.1038/s41467-022-34298-2 (PMC9633600; doi:10.1038/s41467-022-34298-2)
Supplement: Supplementary file 8 — Supplementary Dataset 5 [file 41467_2022_34298_MOESM8_ESM.xlsx]

## Sheet: SupplementaryData5
id	Majority protein IDs	Gene names	Protein names	Reverse	Potential contaminant	Fasta headers	Only identified by site	FGFR2-APEX2 UT_01	FGFR2-APEX2 UT_02	FGFR2-APEX2 UT_03	GLOBAL UT (FGFR2-APEX2 UT)_01	GLOBAL UT (FGFR2-APEX2 UT)_02	GLOBAL UT (FGFR2-APEX2 UT)_03	FGFR2-APEX2 FGF10_01	FGFR2-APEX2 FGF10_02	FGFR2-APEX2 FGF10_03	GLOBAL FGF10 (FGFR2-APEX2 FGF10)_01	GLOBAL FGF10 (FGFR2-APEX2 FGF10)_02	GLOBAL FGF10 (FGFR2-APEX2 FGF10)_03	GFP-APEX2 UT_01	GFP-APEX2 UT_02	GFP-APEX2 UT_03	GLOBAL UT (GFP-APEX2 UT)_01	GLOBAL UT (GFP-APEX2 UT)_02	GLOBAL UT (GFP-APEX2 UT)_03	GFP-APEX2 FGF10_01	GFP-APEX2 FGF10_02	GFP-APEX2 FGF10_03	GLOBAL FGF10 (GFP-APEX2 FGF10)_01	GLOBAL FGF10 (GFP-APEX2 FGF10)_02	GLOBAL FGF10 (GFP-APEX2 FGF10)_03	RAB11-APEX2 FGF10_01	RAB11-APEX2 FGF10_02	RAB11-APEX2 FGF10_03	GLOBAL (RAB11-APEX2 FGF10)_01	GLOBAL (RAB11-APEX2 FGF10)_02	GLOBAL (RAB11-APEX2 FGF10)_03	Proximal_Regulated
0	A0A024QZX5	SERPINB6	Serpin B6			tr|A0A024QZX5|A0A024QZX5_HUMAN Isoform of P35237, SERPIN domain-containing protein OS=Homo sapiens (Human) OX=9606 GN=SERPINB6 PE=1 SV=1;tr|A0A087X1N8|A0A087X1N8_HUMAN Isoform of P35237, SERPIN domain-containing protein OS=Homo sapiens (Human) OX=9606 GN=S		8.44807	8.46119	8.45947	8.38894	8.39233	8.38684	8.47286	8.49861	8.4447	8.3377	8.34234	8.33823	8.34275	8.36689	8.34837	8.33823	8.4067	8.42514	8.28846	8.3316	8.33383	8.446	8.3159	8.41437	8.24059	8.23768	8.21018	8.43749	8.48599	8.54425	+
1	A0A024R4E5	HDLBP				tr|A0A024R4E5|A0A024R4E5_HUMAN Isoform of Q00341, High density lipoprotein binding protein (Vigilin), isoform CRA_a OS=Homo sapiens (Human) OX=9606 GN=HDLBP PE=1 SV=1;tr|H0Y394|H0Y394_HUMAN Isoform of Q00341, Vigilin (Fragment) OS=Homo sapiens (Human) OX=9		8.98987	8.99938	9.01293	8.90897	8.98219	8.9238	8.96908	9.05861	9.04691	8.92986	8.9467	8.98951	8.92399	8.91653	8.94789	8.77941	8.84358	8.78958	8.96373	8.96941	8.95304	8.83808	8.82531	8.82291	9.11767	9.05731	9.0821	8.90597	8.84311	8.79727
4	A0A024RA52	PSMA2	Proteasome subunit alpha type			tr|A0A024RA52|A0A024RA52_HUMAN Isoform of P25787, Proteasome subunit alpha type OS=Homo sapiens (Human) OX=9606 GN=PSMA2 PE=1 SV=1;sp|P25787|PSA2_HUMAN Proteasome subunit alpha type-2 OS=Homo sapiens (Human) OX=9606 GN=PSMA2 PE=1 SV=2;tr|C9JCK5|C9JCK5_HUMA		8.48082	8.47477	8.44471	8.69091	8.70322	8.71969	8.42199	8.37556	8.38306	8.73576	8.75936	8.76317	8.01208	7.90242	7.94968	8.54712	8.57679	8.64138	7.795	7.7778	7.58076	8.63163	8.63183	8.59083	7.88011	7.78872	7.86859	8.64399	8.69009	8.62314	+
5	A0A024RAC6	TCEB3	Transcription elongation factor B polypeptide 3			tr|A0A024RAC6|A0A024RAC6_HUMAN Isoform of Q14241, Elongin-A OS=Homo sapiens (Human) OX=9606 GN=ELOA PE=1 SV=1;sp|Q14241|ELOA1_HUMAN Elongin-A OS=Homo sapiens (Human) OX=9606 GN=ELOA PE=1 SV=2		NA	NA	6.34277	6.41459	6.60685	6.58641	6.32708	NA	NA	6.54288	6.60228	6.67171	NA	NA	NA	6.52999	6.42855	6.49711	NA	NA	NA	6.54174	6.46882	6.35147	NA	NA	NA	6.47667	6.55127	6.46377
7	E9PRM7	SLC22A18	Solute carrier family 22 member 18			tr|E9PRM7|E9PRM7_HUMAN Isoform of Q96BI1, Solute carrier family 22 member 18 OS=Homo sapiens (Human) OX=9606 GN=SLC22A18 PE=1 SV=1;tr|A0A0J9YWM3|A0A0J9YWM3_HUMAN Isoform of Q96BI1, Solute carrier family 22 member 18 OS=Homo sapiens (Human) OX=9606 GN=SLC22		NA	NA	NA	7.37356	7.53124	7.40583	6.80228	7.05749	6.98684	NA	7.34872	6.66774	7.11356	NA	NA	7.73287	NA	7.55931	NA	NA	NA	NA	NA	NA	NA	NA	NA	7.81082	7.81235	NA	+
8	A0A024RCL3	MICA	MHC class I polypeptide-related sequence A			tr|A0A024RCL3|A0A024RCL3_HUMAN Isoform of Q29983, Ig-like domain-containing protein OS=Homo sapiens (Human) OX=9606 GN=MICA PE=1 SV=1;tr|Q96QC4|Q96QC4_HUMAN Isoform of Q29983, Ig-like domain-containing protein OS=Homo sapiens (Human) OX=9606 GN=MICA PE=1 S		6.83008	6.83957	6.82282	6.87764	6.67154	6.85656	NA	6.71969	6.57837	6.94882	6.84542	6.81073	NA	NA	NA	6.90525	6.70151	6.66545	NA	NA	NA	6.84365	6.80062	6.85909	NA	NA	NA	6.43519	6.40882	6.43125	+
9	G8JLL2	PPT2	Lysosomal thioesterase PPT2			tr|G8JLL2|G8JLL2_HUMAN Isoform of Q9UMR5, Lysosomal thioesterase PPT2 (Fragment) OS=Homo sapiens (Human) OX=9606 GN=PPT2 PE=1 SV=1;tr|A0A0G2JK02|A0A0G2JK02_HUMAN Isoform of Q9UMR5, Lysosomal thioesterase PPT2 OS=Homo sapiens (Human) OX=9606 GN=PPT2 PE=1 SV		NA	6.16819	6.08909	6.68045	6.73943	6.82137	NA	NA	6.54454	6.76771	6.84432	6.84946	NA	NA	NA	6.45803	6.79495	6.86416	NA	NA	NA	6.74705	6.86672	6.85232	NA	6.45733	NA	6.86941	6.90515	6.88892
10	A0A024RCR6	BAT3	Large proline-rich protein BAG6			tr|A0A024RCR6|A0A024RCR6_HUMAN Isoform of P46379, Ubiquitin-like domain-containing protein OS=Homo sapiens (Human) OX=9606 GN=BAG6 PE=1 SV=1;tr|A0A0G2JK23|A0A0G2JK23_HUMAN Isoform of P46379, Ubiquitin-like domain-containing protein OS=Homo sapiens (Human)		7.84404	7.84733	7.81654	7.86707	7.92201	7.90157	7.81487	7.84309	7.83618	7.96553	7.94778	7.98558	7.58842	7.60788	7.57067	7.94233	7.92638	7.97018	7.50558	7.36961	7.46106	7.92518	8.01006	7.92933	7.72505	7.67529	7.74322	8.04447	8.07061	8.05554	+
12	A0A075B6E4	VGLL4	Transcription cofactor vestigial-like protein 4			tr|A0A075B6E4|A0A075B6E4_HUMAN Isoform of Q14135, Transcription cofactor vestigial-like protein 4 OS=Homo sapiens (Human) OX=9606 GN=VGLL4 PE=1 SV=1;tr|A0A0A6YYI5|A0A0A6YYI5_HUMAN Isoform of Q14135, Transcription cofactor vestigial-like protein 4 OS=Homo s		NA	NA	NA	NA	NA	NA	NA	NA	NA	NA	NA	NA	NA	NA	NA	6.38597	NA	NA	NA	NA	NA	6.62007	6.30982	6.28032	NA	NA	NA	NA	NA	NA
14	A0A5H1ZRS9	IGKV A18	Ig kappa chain V-II region RPMI 6410			tr|A0A5H1ZRS9|A0A5H1ZRS9_HUMAN Isoform of A0A075B6S2, Ig-like domain-containing protein OS=Homo sapiens (Human) OX=9606 GN=IGKV2D-29 PE=1 SV=1;sp|A2NJV5|KV229_HUMAN Immunoglobulin kappa variable 2-29 OS=Homo sapiens (Human) OX=9606 GN=IGKV2-29 PE=3 SV=2;sp		NA	NA	7.22686	NA	NA	NA	NA	NA	NA	NA	NA	NA	NA	NA	NA	NA	NA	NA	NA	NA	NA	NA	NA	NA	NA	NA	NA	NA	NA	NA
17	A0A0B4J1X5	IGHV3-74	Ig heavy chain V-III region BUT			sp|A0A0B4J1X5|HV374_HUMAN Immunoglobulin heavy variable 3-74 OS=Homo sapiens (Human) OX=9606 GN=IGHV3-74 PE=3 SV=1;tr|A0A075B7E8|A0A075B7E8_HUMAN Ig-like domain-containing protein OS=Homo sapiens (Human) OX=9606 GN=IGHV3OR16-13 PE=1 SV=1;sp|A0A0C4DH42|HV36		NA	NA	6.92966	NA	NA	NA	NA	NA	NA	NA	NA	NA	NA	NA	NA	NA	NA	NA	NA	NA	NA	NA	NA	NA	NA	NA	NA	NA	NA	NA
18	A0A075B7G8	APBB1	Amyloid beta A4 precursor protein-binding family B member 1			tr|A0A075B7G8|A0A075B7G8_HUMAN Isoform of O00213, Amyloid-beta A4 precursor protein-binding family B member 1 OS=Homo sapiens (Human) OX=9606 GN=APBB1 PE=1 SV=7;tr|J3KPL8|J3KPL8_HUMAN Isoform of O00213, Amyloid-beta A4 precursor protein-binding family B me		NA	NA	NA	6.44158	6.48707	6.45358	NA	6.19492	NA	6.38657	6.33963	6.39344	6.34499	6.35253	6.41097	6.12157	NA	6.45437	6.22483	6.14282	NA	6.36632	6.40844	6.4749	NA	6.3688	6.42598	NA	6.33508	NA
19	A0A087WSV0	BCL2L12	Bcl-2-like protein 12			tr|A0A087WSV0|A0A087WSV0_HUMAN Isoform of Q9HB09, Bcl-2-like protein 12 OS=Homo sapiens (Human) OX=9606 GN=BCL2L12 PE=1 SV=1;tr|M0R1Z8|M0R1Z8_HUMAN Isoform of Q9HB09, Bcl-2-like protein 12 OS=Homo sapiens (Human) OX=9606 GN=BCL2L12 PE=1 SV=2;tr|M0QZM6|M0QZ		NA	NA	NA	6.34441	NA	6.38222	NA	NA	NA	NA	6.37282	6.36256	NA	NA	NA	6.35201	6.27775	6.23057	NA	NA	NA	6.30635	6.44737	6.2646	NA	NA	NA	6.40114	6.33713	6.40575
20	A0A087WSW7	HELLS	Lymphoid-specific helicase			tr|A0A087WSW7|A0A087WSW7_HUMAN Isoform of Q9NRZ9, Helicase, lymphoid-specific, isoform CRA_d OS=Homo sapiens (Human) OX=9606 GN=HELLS PE=1 SV=1;tr|F6XU50|F6XU50_HUMAN Isoform of Q9NRZ9, Helicase, lymphoid-specific, isoform CRA_l OS=Homo sapiens (Human) OX=		7.00529	7.10721	7.04928	7.11585	7.18624	7.20098	7.2283	6.93703	6.9495	7.15924	7.17404	7.25414	6.99487	6.96812	6.96381	7.19986	7.21496	7.19576	6.86312	6.82527	6.52032	7.24054	7.21673	7.28104	6.99783	7.15827	7.10002	7.13108	7.20925	7.21742
22	E9PIR7	TXNRD1	Thioredoxin reductase 1, cytoplasmic			tr|E9PIR7|E9PIR7_HUMAN Isoform of Q16881, Thioredoxin reductase 1, cytoplasmic OS=Homo sapiens (Human) OX=9606 GN=TXNRD1 PE=1 SV=1;tr|F8W809|F8W809_HUMAN Isoform of Q16881, Thioredoxin reductase 1, cytoplasmic OS=Homo sapiens (Human) OX=9606 GN=TXNRD1 PE=1		8.13072	8.07516	7.94525	8.54415	8.38787	8.65107	8.04524	8.0484	7.93916	8.49665	8.51231	8.4672	7.89241	7.86664	7.72035	8.44135	8.50324	8.47292	7.67494	7.59369	7.72165	8.68434	8.5023	8.55001	7.23912	7.40685	7.20093	8.57504	8.48226	8.50342	+
23	K7ERP4	GPX4	Glutathione peroxidase			tr|K7ERP4|K7ERP4_HUMAN Isoform of P36969, Glutathione peroxidase (Fragment) OS=Homo sapiens (Human) OX=9606 GN=GPX4 PE=1 SV=1;tr|A0A087X2I2|A0A087X2I2_HUMAN Isoform of P36969, Glutathione peroxidase OS=Homo sapiens (Human) OX=9606 GN=GPX4 PE=1 SV=1;tr|A0A0		6.48103	6.7374	6.44009	6.96019	6.91716	6.9254	6.33758	6.61281	6.68813	6.82598	6.756	6.80147	6.82221	6.81663	7.22649	6.52945	6.59655	6.41313	6.73048	6.93056	6.81794	6.5166	6.58841	6.45936	7.03114	6.78913	NA	6.92201	6.81752	6.85698
24	A0A087WT20	DCAF13	DDB1- and CUL4-associated factor 13			tr|A0A087WT20|A0A087WT20_HUMAN Isoform of Q9NV06, WD_REPEATS_REGION domain-containing protein OS=Homo sapiens (Human) OX=9606 GN=DCAF13 PE=1 SV=1;sp|Q9NV06|DCA13_HUMAN DDB1- and CUL4-associated factor 13 OS=Homo sapiens (Human) OX=9606 GN=DCAF13 PE=1 SV=2;		7.00463	7.14672	7.13256	7.02807	7.08119	7.06701	7.26949	7.37555	7.36584	7.1687	7.18673	7.13627	7.32467	7.38898	7.23867	6.50295	6.9697	7.01342	7.3792	7.31298	7.12264	7.02632	6.74505	6.98954	6.99908	7.10206	7.13151	6.89243	6.86765	6.91047	+
25	A0A087WT45	GRIPAP1	GRIP1-associated protein 1			tr|A0A087WT45|A0A087WT45_HUMAN Isoform of Q4V328, GRIP1-associated protein 1 OS=Homo sapiens (Human) OX=9606 GN=GRIPAP1 PE=1 SV=1;sp|Q4V328|GRAP1_HUMAN GRIP1-associated protein 1 OS=Homo sapiens (Human) OX=9606 GN=GRIPAP1 PE=1 SV=2;sp|Q4V328-4|GRAP1-4_HUMA		6.76041	6.72155	6.58726	7.14092	7.34016	7.16636	6.70544	6.64676	6.62945	7.33621	7.29414	7.33965	6.78615	6.39709	6.6902	7.55998	7.50723	7.36349	NA	NA	6.45021	7.49179	7.57768	7.5275	6.57483	6.18975	6.83737	7.3587	7.43963	7.47059	+
29	D6RCT6	MND1	Meiotic nuclear division protein 1 homolog			tr|D6RCT6|D6RCT6_HUMAN Isoform of Q9BWT6, Mnd1 domain-containing protein (Fragment) OS=Homo sapiens (Human) OX=9606 GN=MND1 PE=1 SV=1;tr|A0A087WTC6|A0A087WTC6_HUMAN Isoform of Q9BWT6, Mnd1 domain-containing protein OS=Homo sapiens (Human) OX=9606 GN=MND1 P		NA	NA	NA	7.63587	NA	NA	NA	NA	NA	NA	NA	NA	NA	NA	NA	NA	NA	NA	NA	NA	NA	NA	NA	NA	NA	NA	NA	NA	6.88031	NA
32	Q5JWB9	TMEM230	Transmembrane protein 230			tr|Q5JWB9|Q5JWB9_HUMAN Isoform of Q96A57, Transmembrane protein 230 (Fragment) OS=Homo sapiens (Human) OX=9606 GN=TMEM230 PE=1 SV=1;tr|A0A087WTT2|A0A087WTT2_HUMAN Isoform of Q96A57, Transmembrane protein 230 OS=Homo sapiens (Human) OX=9606 GN=TMEM230 PE=1		NA	NA	NA	NA	NA	NA	NA	NA	NA	NA	NA	NA	NA	NA	NA	NA	NA	NA	NA	NA	NA	NA	NA	NA	NA	NA	NA	NA	NA	6.59227
33	A0A087WVR3	UHRF1	E3 ubiquitin-protein ligase UHRF1			tr|A0A087WVR3|A0A087WVR3_HUMAN Isoform of Q96T88, E3 ubiquitin-protein ligase UHRF1 OS=Homo sapiens (Human) OX=9606 GN=UHRF1 PE=1 SV=1;tr|A0A087WTW0|A0A087WTW0_HUMAN Isoform of Q96T88, E3 ubiquitin-protein ligase UHRF1 OS=Homo sapiens (Human) OX=9606 GN=UH		7.73727	7.74375	7.71948	7.69797	7.72489	7.67492	7.53335	7.51459	7.45642	7.59779	7.64045	7.67424	7.7395	7.71563	7.73459	7.64329	7.66565	7.67412	7.44213	7.45356	7.54474	7.70547	7.61913	7.72263	7.71497	7.83259	7.76899	7.71269	7.72229	7.72549	+
35	A0A087WU02	ERGIC2	Endoplasmic reticulum-Golgi intermediate compartment protein 2			tr|A0A087WU02|A0A087WU02_HUMAN Isoform of Q96RQ1, Endoplasmic reticulum-Golgi intermediate compartment protein 2 OS=Homo sapiens (Human) OX=9606 GN=ERGIC2 PE=1 SV=1;sp|Q96RQ1|ERGI2_HUMAN Endoplasmic reticulum-Golgi intermediate compartment protein 2 OS=Hom		7.29913	7.09667	6.96264	7.12252	7.18059	7.19126	7.12061	7.31305	7.28223	7.11543	7.1584	7.16356	7.4996	7.47236	7.48046	7.19465	7.14946	7.13777	7.04428	7.46734	7.4847	7.09184	7.0548	7.13602	7.15064	7.23015	7.24979	7.11103	6.95464	6.95187
38	A0A087WU53	MAGT1	Magnesium transporter protein 1			tr|A0A087WU53|A0A087WU53_HUMAN Isoform of Q9H0U3, Magnesium transporter protein 1 OS=Homo sapiens (Human) OX=9606 GN=MAGT1 PE=1 SV=1;sp|Q9H0U3|MAGT1_HUMAN Magnesium transporter protein 1 OS=Homo sapiens (Human) OX=9606 GN=MAGT1 PE=1 SV=1		7.6444	7.7235	7.70945	7.33907	7.31502	7.36581	7.78875	7.84959	7.84677	7.2528	7.2308	7.47337	8.08069	8.18758	8.04321	7.67765	7.64345	7.57366	7.99201	8.03045	7.9319	7.64951	7.69655	7.56921	7.59533	7.64859	7.58293	7.42332	7.31885	7.31207	+
41	A0A087WUB9	CTNNBL1	Beta-catenin-like protein 1			tr|A0A087WUB9|A0A087WUB9_HUMAN Isoform of Q8WYA6, DUF1716 domain-containing protein OS=Homo sapiens (Human) OX=9606 GN=CTNNBL1 PE=1 SV=1;sp|Q8WYA6|CTBL1_HUMAN Beta-catenin-like protein 1 OS=Homo sapiens (Human) OX=9606 GN=CTNNBL1 PE=1 SV=1;sp|Q8WYA6-4|CTBL		7.44002	7.46467	7.35561	7.64017	7.60546	7.64249	7.34193	7.43433	7.42271	7.60756	7.60576	7.60278	7.18756	7.09647	7.0882	7.67479	7.69508	7.76904	7.13001	7.06922	6.94879	7.70329	7.7274	7.69671	7.19573	7.25614	7.33686	7.60952	7.6256	7.6617
42	A0A087WUC6	SPCS2	Signal peptidase complex subunit 2			tr|A0A087WUC6|A0A087WUC6_HUMAN Isoform of Q15005, Signal peptidase complex subunit 2 OS=Homo sapiens (Human) OX=9606 GN=SPCS2 PE=1 SV=1;sp|Q15005|SPCS2_HUMAN Signal peptidase complex subunit 2 OS=Homo sapiens (Human) OX=9606 GN=SPCS2 PE=1 SV=3;tr|E9PI68|E9		8.49215	8.49424	8.5126	8.33744	8.34757	8.35024	8.55764	8.52905	8.48754	8.36133	8.35308	8.23547	8.63055	8.65057	8.61576	8.25507	8.28596	8.25502	8.59155	8.64405	8.66959	8.28851	8.35603	8.32933	8.52813	8.54161	8.51132	8.16693	8.21391	8.24858
45	A0A087WUK4	NR2C1	Nuclear receptor subfamily 2 group C member 1			tr|A0A087WUK4|A0A087WUK4_HUMAN Isoform of P13056, Nuclear receptor domain-containing protein OS=Homo sapiens (Human) OX=9606 GN=NR2C1 PE=1 SV=1;sp|P13056-2|NR2C1-2_HUMAN Isoform of P13056, Isoform 2 of Nuclear receptor subfamily 2 group C member 1 OS=Homo		NA	NA	NA	NA	NA	NA	NA	NA	6.12396	NA	NA	NA	NA	6.2638	NA	NA	NA	NA	6.30053	6.28144	6.19644	NA	NA	NA	6.31238	NA	NA	NA	NA	NA	+
46	A0A087WXK2	PEG10	Retrotransposon-derived protein PEG10			tr|A0A087WXK2|A0A087WXK2_HUMAN Isoform of Q86TG7, CCHC-type domain-containing protein OS=Homo sapiens (Human) OX=9606 GN=PEG10 PE=1 SV=1;tr|A0A087WUL4|A0A087WUL4_HUMAN Isoform of Q86TG7, CCHC-type domain-containing protein OS=Homo sapiens (Human) OX=9606 G		6.85009	6.89123	6.91583	7.10152	7.15904	7.09891	6.91425	6.89872	6.86192	7.1395	7.1804	7.17487	6.9312	6.911	7.04789	6.62424	7.01064	6.99256	6.78072	6.80804	6.83768	7.00476	6.75692	6.96585	6.7863	6.9183	6.79302	6.87513	6.84043	6.77583
48	A0A087WUN5	ANAPC16	Anaphase-promoting complex subunit 16			tr|A0A087WUN5|A0A087WUN5_HUMAN Isoform of Q96DE5, Anaphase-promoting complex subunit 16 OS=Homo sapiens (Human) OX=9606 GN=ANAPC16 PE=1 SV=1;sp|Q96DE5|APC16_HUMAN Anaphase-promoting complex subunit 16 OS=Homo sapiens (Human) OX=9606 GN=ANAPC16 PE=1 SV=1		NA	NA	NA	6.79909	6.79923	6.79142	6.49048	NA	NA	6.83417	6.75278	6.92613	NA	NA	6.65854	6.84634	6.61518	6.94675	NA	6.67801	NA	6.85261	6.75203	6.76037	NA	NA	7.12728	6.85329	6.93264	6.99772
49	A0A087WUQ6	GPX1	Glutathione peroxidase			tr|A0A087WUQ6|A0A087WUQ6_HUMAN Isoform of P07203, Glutathione peroxidase OS=Homo sapiens (Human) OX=9606 GN=GPX1 PE=1 SV=1;sp|P07203|GPX1_HUMAN Glutathione peroxidase 1 OS=Homo sapiens (Human) OX=9606 GN=GPX1 PE=1 SV=4;tr|A0A2R8Y6B6|A0A2R8Y6B6_HUMAN Isofor		7.22179	7.16453	7.13648	7.37248	7.38414	7.42616	7.22399	7.12366	7.17149	7.25622	7.27941	7.25348	7.22613	7.20852	7.31246	7.04774	7.02613	6.89054	7.27848	7.12735	7.26314	6.95262	7.02262	6.92754	7.16466	7.20048	7.2724	7.21241	7.25674	7.30591
50	A0A087WUT6	EIF5B	Eukaryotic translation initiation factor 5B			tr|A0A087WUT6|A0A087WUT6_HUMAN Isoform of O60841, Tr-type G domain-containing protein OS=Homo sapiens (Human) OX=9606 GN=EIF5B PE=1 SV=1;sp|O60841|IF2P_HUMAN Eukaryotic translation initiation factor 5B OS=Homo sapiens (Human) OX=9606 GN=EIF5B PE=1 SV=4		8.43296	8.47585	8.47797	8.53827	8.57216	8.5822	8.23841	8.34545	8.34826	8.59872	8.63551	8.62513	8.16919	8.1836	8.14103	8.65235	8.65382	8.64459	8.07334	8.075	7.98526	8.69681	8.64218	8.65066	8.05282	8.06004	8.03914	8.59319	8.60486	8.59248	+
51	A0A087X0G7	IKBKG	NF-kappa-B essential modulator			tr|A0A087X0G7|A0A087X0G7_HUMAN Isoform of Q9Y6K9, CCHC NOA-type domain-containing protein OS=Homo sapiens (Human) OX=9606 GN=IKBKG PE=1 SV=1;tr|A0A087WUW6|A0A087WUW6_HUMAN Isoform of Q9Y6K9, CCHC NOA-type domain-containing protein OS=Homo sapiens (Human) O		6.7088	6.71097	6.66158	7.1883	7.19067	7.18335	6.74369	6.70511	6.90364	7.13314	7.10759	7.12401	6.94637	7.02474	6.98725	7.09276	7.07103	6.99826	7.04226	6.8922	6.87075	7.05458	7.01412	7.02357	7.01231	6.94483	6.84255	7.09407	7.08732	7.12486	+
52	A0A087WUW9	ARL15	ADP-ribosylation factor-like protein 15			tr|A0A087WUW9|A0A087WUW9_HUMAN Isoform of Q9NXU5, ADP-ribosylation factor-like protein 15 OS=Homo sapiens (Human) OX=9606 GN=ARL15 PE=1 SV=1;sp|Q9NXU5|ARL15_HUMAN ADP-ribosylation factor-like protein 15 OS=Homo sapiens (Human) OX=9606 GN=ARL15 PE=1 SV=1;tr		NA	NA	NA	6.24465	NA	6.23211	NA	NA	NA	6.25152	6.26224	6.30069	NA	6.19731	6.22626	6.29588	6.27843	6.26096	NA	6.21366	NA	6.29109	6.25391	6.19403	NA	6.28275	6.23271	6.33019	6.26508	NA
53	A0A087WV05	MYCBP	C-Myc-binding protein			tr|A0A087WV05|A0A087WV05_HUMAN ENSG00000274944 readthrough, Uncharacterized protein OS=Homo sapiens (Human) OX=9606 GN=ENSG00000274944 PE=4 SV=1;sp|Q99417|MYCBP_HUMAN c-Myc-binding protein OS=Homo sapiens (Human) OX=9606 GN=MYCBP PE=1 SV=3		NA	6.08296	NA	6.7799	6.88195	6.68511	NA	NA	NA	6.90637	6.76338	6.79623	NA	NA	NA	6.92071	6.89939	6.77862	NA	NA	NA	6.64641	6.8341	6.75536	NA	NA	NA	7.14062	7.26009	7.34306
56	A0A087WV46	LAMTOR4	Ragulator complex protein LAMTOR4			tr|A0A087WV46|A0A087WV46_HUMAN Isoform of Q0VGL1, Ragulator complex protein LAMTOR4 OS=Homo sapiens (Human) OX=9606 GN=LAMTOR4 PE=1 SV=1;tr|C9JXA7|C9JXA7_HUMAN Isoform of Q0VGL1, Ragulator complex protein LAMTOR4 OS=Homo sapiens (Human) OX=9606 GN=LAMTOR4		NA	NA	NA	7.25909	7.26906	7.32622	NA	NA	NA	7.33352	NA	7.16727	NA	NA	NA	7.27619	7.16184	7.15828	NA	NA	6.84631	7.24822	7.26627	7.32949	NA	NA	NA	NA	7.2201	7.29992
57	A0A087WV97	SMAP2	Stromal membrane-associated protein 2			tr|A0A087WV97|A0A087WV97_HUMAN Isoform of Q8WU79, Arf-GAP domain-containing protein OS=Homo sapiens (Human) OX=9606 GN=SMAP2 PE=1 SV=1;sp|Q8WU79-3|SMAP2-3_HUMAN Isoform of Q8WU79, Isoform 3 of Stromal membrane-associated protein 2 OS=Homo sapiens (Human) O		7.14197	7.20179	7.28394	NA	NA	NA	6.97739	7.01781	7.01007	NA	NA	NA	7.24479	7.36902	7.26695	NA	NA	NA	7.03823	7.3439	7.32866	NA	NA	NA	7.32461	7.44044	7.31477	NA	NA	NA	+
59	A0A087WVA8	TEX2	Testis-expressed sequence 2 protein			tr|A0A087WVA8|A0A087WVA8_HUMAN Isoform of Q8IWB9, SMP-LTD domain-containing protein OS=Homo sapiens (Human) OX=9606 GN=TEX2 PE=1 SV=1;sp|Q8IWB9|TEX2_HUMAN Testis-expressed protein 2 OS=Homo sapiens (Human) OX=9606 GN=TEX2 PE=1 SV=2;sp|Q8IWB9-2|TEX2-2_HUMAN		7.1136	7.12857	7.11633	6.94659	6.92101	7.06117	NA	6.65821	6.68151	7.10865	7.1008	7.01773	6.79358	6.6958	6.71353	7.01446	7.00869	7.01558	NA	NA	6.79926	6.90814	7.03435	7.0745	6.64653	6.64925	6.71859	6.91269	6.9725	7.07296
61	A0A087WVF7	ITSN2	Intersectin-2			tr|A0A087WVF7|A0A087WVF7_HUMAN Isoform of Q9NZM3, Intersectin-2 OS=Homo sapiens (Human) OX=9606 GN=ITSN2 PE=1 SV=1;sp|Q9NZM3-2|ITSN2-2_HUMAN Isoform of Q9NZM3, Isoform 2 of Intersectin-2 OS=Homo sapiens (Human) OX=9606 GN=ITSN2 PE=1 SV=3;sp|Q9NZM3|ITSN2_HU		7.02982	7.03713	6.99324	6.83634	6.9919	6.96804	6.92968	6.92572	6.93561	6.93045	6.88896	6.90504	7.22152	7.22691	7.25769	7.05927	7.05587	7.01384	7.17357	7.24378	7.22607	7.13104	7.06821	7.11278	7.27693	7.22453	7.19887	6.92006	6.89002	6.83393	+
62	B3KPU0	PDLIM2	PDZ and LIM domain protein 2			tr|B3KPU0|B3KPU0_HUMAN Isoform of Q96JY6, LIM zinc-binding domain-containing protein OS=Homo sapiens (Human) OX=9606 GN=PDLIM2 PE=1 SV=1;tr|A0A087WVI1|A0A087WVI1_HUMAN Isoform of Q96JY6, PDZ and LIM domain protein 2 OS=Homo sapiens (Human) OX=9606 GN=PDLIM		6.68647	6.85754	6.76569	7.16879	7.23089	7.18418	6.65807	6.57001	6.38357	7.07912	7.13732	7.04969	NA	NA	6.80111	7.23198	7.04109	7.14932	6.51063	6.6328	NA	7.25187	7.25611	7.08784	NA	NA	NA	7.17655	7.22771	7.31578	+
63	A0A087WVJ0	MUC1	Mucin-1			tr|A0A087WVJ0|A0A087WVJ0_HUMAN Isoform of P15941, SEA domain-containing protein (Fragment) OS=Homo sapiens (Human) OX=9606 GN=MUC1 PE=1 SV=1;tr|A0A0A0MSH4|A0A0A0MSH4_HUMAN Isoform of P15941, SEA domain-containing protein OS=Homo sapiens (Human) OX=9606 GN=		NA	NA	NA	NA	NA	NA	NA	NA	NA	NA	NA	NA	NA	NA	NA	NA	NA	NA	NA	NA	NA	NA	NA	NA	NA	NA	NA	NA	6.59336	6.49435
65	A0A087WVP1	FAT1	Protocadherin Fat 1			tr|A0A087WVP1|A0A087WVP1_HUMAN Isoform of Q14517, Protocadherin Fat 1 OS=Homo sapiens (Human) OX=9606 GN=FAT1 PE=1 SV=1;sp|Q14517|FAT1_HUMAN Protocadherin Fat 1 OS=Homo sapiens (Human) OX=9606 GN=FAT1 PE=1 SV=2		6.52929	6.87204	6.89105	7.75242	7.6961	7.65633	7.78242	7.79222	7.78667	7.80516	7.87843	7.8825	7.54112	7.59375	7.62441	7.49203	7.41536	7.47033	7.1106	7.08907	7.06413	7.40806	7.29663	7.84513	6.99181	7.2778	7.35175	7.72691	7.67733	7.64055	+
66	A0A087WVQ6	CLTC	Clathrin heavy chain			tr|A0A087WVQ6|A0A087WVQ6_HUMAN Isoform of Q00610, Clathrin heavy chain OS=Homo sapiens (Human) OX=9606 GN=CLTC PE=1 SV=1;sp|Q00610-2|CLH1-2_HUMAN Isoform of Q00610, Isoform 2 of Clathrin heavy chain 1 OS=Homo sapiens (Human) OX=9606 GN=CLTC PE=1 SV=5;sp|Q0		9.67988	9.6739	9.69668	9.75287	9.80098	9.7671	9.68675	9.7584	9.76559	9.80107	9.84624	9.75497	9.77598	9.74765	9.75903	9.67998	9.75524	9.7854	9.71353	9.71367	9.69597	9.79894	9.74624	9.68499	9.59276	9.64096	9.67772	9.7095	9.72677	9.70344	+
68	A0A087WVS8	MOB2	MOB kinase activator 2			tr|A0A087WVS8|A0A087WVS8_HUMAN Isoform of Q70IA6, MOB kinase activator 2 OS=Homo sapiens (Human) OX=9606 GN=MOB2 PE=1 SV=2;sp|Q70IA6-2|MOB2-2_HUMAN Isoform of Q70IA6, Isoform 2 of MOB kinase activator 2 OS=Homo sapiens (Human) OX=9606 GN=MOB2 PE=1 SV=1;sp|		NA	NA	NA	NA	NA	6.16812	6.38182	NA	NA	6.05586	NA	NA	NA	6.26302	NA	6.73345	6.63955	6.54111	NA	NA	NA	6.55683	6.66538	6.63526	6.53306	NA	6.54485	6.4891	NA	6.42628
69	A0A087WVV7	SRCIN1	SRC kinase signaling inhibitor 1			tr|A0A087WVV7|A0A087WVV7_HUMAN Isoform of Q9C0H9, SRC kinase-signaling inhibitor 1 OS=Homo sapiens (Human) OX=9606 GN=SRCIN1 PE=1 SV=1;tr|A0A590UJ70|A0A590UJ70_HUMAN Isoform of Q9C0H9, AIP3 domain-containing protein OS=Homo sapiens (Human) OX=9606 GN=SRCIN		NA	NA	NA	NA	6.42156	NA	NA	NA	NA	NA	NA	NA	6.4043	NA	NA	NA	6.3836	NA	NA	NA	NA	NA	NA	NA	NA	NA	NA	6.46776	NA	6.57751
72	H7C4X9	ZMYND8	Protein kinase C-binding protein 1			tr|H7C4X9|H7C4X9_HUMAN Isoform of Q9ULU4, Protein kinase C-binding protein 1 (Fragment) OS=Homo sapiens (Human) OX=9606 GN=ZMYND8 PE=1 SV=2;tr|A0A087WVZ6|A0A087WVZ6_HUMAN Isoform of Q9ULU4, Protein kinase C-binding protein 1 OS=Homo sapiens (Human) OX=9606		NA	NA	NA	6.74283	6.69863	6.75071	NA	6.53707	6.16169	6.65406	6.52776	6.58232	6.24534	6.10242	NA	6.91679	6.83892	6.89631	NA	6.075	NA	6.98889	6.87693	6.82995	NA	NA	NA	7.11836	7.03946	7.04751	+
73	A0A087WW40	SH3GLB1	Endophilin-B1			tr|A0A087WW40|A0A087WW40_HUMAN Isoform of Q9Y371, Endophilin-B1 OS=Homo sapiens (Human) OX=9606 GN=SH3GLB1 PE=1 SV=1;sp|Q9Y371|SHLB1_HUMAN Endophilin-B1 OS=Homo sapiens (Human) OX=9606 GN=SH3GLB1 PE=1 SV=1;sp|Q9Y371-2|SHLB1-2_HUMAN Isoform of Q9Y371, Isofo		7.29428	7.04325	7.25055	7.49166	7.39648	7.43014	6.99058	7.04603	6.93665	7.42242	7.41646	7.42851	7.03778	6.94657	7.0524	7.83301	7.46501	7.48188	6.68738	6.90725	6.89006	7.50395	7.7484	7.55105	6.80133	6.88927	6.79542	7.31683	7.37197	7.29687
74	A0A087WW58	EPT1	Ethanolaminephosphotransferase 1			tr|A0A087WW58|A0A087WW58_HUMAN Isoform of Q9C0D9, Ethanolaminephosphotransferase 1 OS=Homo sapiens (Human) OX=9606 GN=SELENOI PE=1 SV=1;sp|Q9C0D9|EPT1_HUMAN Ethanolaminephosphotransferase 1 OS=Homo sapiens (Human) OX=9606 GN=SELENOI PE=1 SV=3;tr|C9JAG1|C9J		7.37291	6.88824	7.49712	6.77071	6.72477	6.66918	7.30069	NA	7.59174	6.93233	6.85879	NA	7.64371	7.47944	7.70647	7.14558	6.91196	6.78885	7.11998	NA	7.23263	7.19997	7.25703	NA	NA	7.17587	7.15279	7.07706	7.13549	6.97948
75	A0A087WW77	LLGL1	Lethal(2) giant larvae protein homolog 1			tr|A0A087WW77|A0A087WW77_HUMAN Isoform of Q15334, LLGL domain-containing protein OS=Homo sapiens (Human) OX=9606 GN=LLGL1 PE=1 SV=1;sp|Q15334|L2GL1_HUMAN Lethal(2) giant larvae protein homolog 1 OS=Homo sapiens (Human) OX=9606 GN=LLGL1 PE=1 SV=3		7.26227	7.28997	7.23647	7.26253	7.22056	7.21738	7.3149	7.36472	7.30932	7.16684	7.02057	7.13906	7.38855	7.43106	7.38682	7.45889	7.51513	7.54688	7.50863	7.44843	7.46395	7.24403	7.23412	7.44328	7.34957	7.07403	7.17026	7.03231	7.08399	7.1362
76	A0A087WWF1	SELM	Selenoprotein M			tr|A0A087WWF1|A0A087WWF1_HUMAN Isoform of Q8WWX9, Sep15_SelM domain-containing protein OS=Homo sapiens (Human) OX=9606 GN=SELENOM PE=1 SV=1;sp|Q8WWX9|SELM_HUMAN Selenoprotein M OS=Homo sapiens (Human) OX=9606 GN=SELENOM PE=1 SV=3		NA	NA	NA	NA	6.40287	6.57591	6.3643	NA	NA	6.43461	6.36874	NA	NA	NA	NA	NA	NA	NA	NA	NA	NA	NA	NA	NA	NA	NA	NA	NA	NA	NA
79	A0A087WWK8	IQSEC1	IQ motif and SEC7 domain-containing protein 1			tr|A0A087WWK8|A0A087WWK8_HUMAN Isoform of Q6DN90, SEC7 domain-containing protein OS=Homo sapiens (Human) OX=9606 GN=IQSEC1 PE=1 SV=1;tr|A0A3B3IRZ4|A0A3B3IRZ4_HUMAN Isoform of Q6DN90, SEC7 domain-containing protein OS=Homo sapiens (Human) OX=9606 GN=IQSEC1		7.09203	7.13329	6.93645	6.9281	7.16813	7.11377	NA	7.13901	7.09525	6.98997	7.01368	7.01501	7.13042	7.11143	7.1856	7.0778	7.03519	7.10018	7.1534	NA	NA	6.96811	6.92455	7.10266	7.02071	6.98359	7.0022	6.75981	6.70059	6.67216	+
80	H0YMB3	GMPR2	GMP reductase			tr|H0YMB3|H0YMB3_HUMAN Isoform of Q9P2T1, GMP reductase OS=Homo sapiens (Human) OX=9606 GN=GMPR2 PE=1 SV=1;tr|H0YLV5|H0YLV5_HUMAN Isoform of Q9P2T1, GMP reductase OS=Homo sapiens (Human) OX=9606 GN=GMPR2 PE=1 SV=1;tr|A0A087WWM4|A0A087WWM4_HUMAN Isoform of		6.27981	NA	6.72493	6.97765	7.00866	6.88336	6.46866	6.28802	6.66829	6.91355	7.03923	6.84377	6.52025	6.39563	6.47783	6.73266	7.00018	7.00861	NA	6.42001	6.27213	6.9438	6.66501	7.03908	NA	NA	6.58287	7.12216	7.13374	7.18612
81	A0A494C001	RBM15	Putative RNA-binding protein 15			tr|A0A494C001|A0A494C001_HUMAN Isoform of Q96T37, RNA-binding protein 15 OS=Homo sapiens (Human) OX=9606 GN=RBM15 PE=1 SV=2;tr|A0A499FJY3|A0A499FJY3_HUMAN Isoform of Q96T37, RNA-binding protein 15 OS=Homo sapiens (Human) OX=9606 GN=RBM15 PE=4 SV=1;tr|A0A08		8.05452	8.07183	8.06288	7.8449	7.60779	7.76323	8.13098	8.0832	8.05159	7.72052	7.66746	7.68308	8.10811	8.08523	8.03909	7.86424	7.8647	7.98978	8.35585	8.31086	8.23658	7.69724	7.68547	7.71897	8.1087	8.07164	8.10925	7.80688	7.86906	7.86651	+
82	A0A0C4DGT8	RSBN1	Round spermatid basic protein 1			tr|A0A0C4DGT8|A0A0C4DGT8_HUMAN Isoform of Q5VWQ0, Lysine-specific demethylase 9 OS=Homo sapiens (Human) OX=9606 GN=RSBN1 PE=1 SV=1;tr|A0A087WWP8|A0A087WWP8_HUMAN Isoform of Q5VWQ0, Lysine-specific demethylase 9 OS=Homo sapiens (Human) OX=9606 GN=RSBN1 PE=1		NA	NA	NA	6.07236	6.05054	6.09705	NA	NA	NA	6.05052	6.14047	6.19935	NA	NA	NA	6.31802	6.3437	6.3479	NA	NA	NA	6.0405	5.96726	6.19521	NA	5.90003	NA	6.08079	6.19441	6.28386
83	A0A087WWS1	THOC1	THO complex subunit 1			tr|A0A087WWS1|A0A087WWS1_HUMAN Isoform of Q96FV9, Death domain-containing protein OS=Homo sapiens (Human) OX=9606 GN=THOC1 PE=1 SV=1;sp|Q96FV9|THOC1_HUMAN THO complex subunit 1 OS=Homo sapiens (Human) OX=9606 GN=THOC1 PE=1 SV=1		7.3716	7.36815	7.23861	7.85809	7.87911	7.85939	7.41404	7.55017	7.50131	7.81821	7.82811	7.88716	7.39546	7.35481	7.31351	7.9116	7.95261	7.95808	7.16595	6.89011	6.65596	8.00636	7.92477	8.00762	7.40149	7.43205	7.41185	7.95072	7.9322	7.94315	+
84	A0A087WWU1	TMEM237	Transmembrane protein 237			tr|A0A087WWU1|A0A087WWU1_HUMAN Isoform of Q96Q45, Transmembrane protein 237 OS=Homo sapiens (Human) OX=9606 GN=TMEM237 PE=1 SV=1;sp|Q96Q45-2|TM237-2_HUMAN Isoform of Q96Q45, Isoform 2 of Transmembrane protein 237 OS=Homo sapiens (Human) OX=9606 GN=TMEM237		NA	NA	NA	NA	NA	NA	NA	NA	NA	NA	NA	NA	NA	NA	NA	NA	NA	NA	NA	NA	NA	NA	NA	NA	NA	NA	NA	5.83758	NA	NA
85	A0A087WWW8	CABIN1	Calcineurin-binding protein cabin-1			tr|A0A087WWW8|A0A087WWW8_HUMAN Isoform of Q9Y6J0, Calcineurin-binding protein cabin-1 OS=Homo sapiens (Human) OX=9606 GN=CABIN1 PE=1 SV=1;sp|Q9Y6J0-2|CABIN-2_HUMAN Isoform of Q9Y6J0, Isoform 2 of Calcineurin-binding protein cabin-1 OS=Homo sapiens (Human)		NA	NA	NA	6.42104	6.41141	6.46069	6.31498	NA	NA	6.3262	6.29935	6.40009	NA	NA	6.19677	6.25037	6.30769	6.34855	NA	NA	NA	6.08206	NA	6.22975	NA	NA	NA	6.22892	6.21961	6.30387
86	A0A087WWW9	BCL10	B-cell lymphoma/leukemia 10			tr|A0A087WWW9|A0A087WWW9_HUMAN Isoform of O95999, CARD domain-containing protein OS=Homo sapiens (Human) OX=9606 GN=BCL10 PE=1 SV=2;sp|O95999|BCL10_HUMAN B-cell lymphoma/leukemia 10 OS=Homo sapiens (Human) OX=9606 GN=BCL10 PE=1 SV=1		6.43445	6.51839	6.5313	6.85003	6.86082	6.47737	6.42267	6.59182	6.53995	6.86593	6.87331	6.85487	6.58172	6.7935	6.66416	7.06725	6.98756	7.03616	6.55762	6.5244	6.6595	7.00064	7.16716	7.07413	6.59622	6.62442	6.5244	7.09799	7.01247	7.06128	+
88	A0A087WX92	SLC16A6	Monocarboxylate transporter 7			tr|A0A087WX92|A0A087WX92_HUMAN Isoform of O15403, MFS domain-containing protein OS=Homo sapiens (Human) OX=9606 GN=SLC16A6 PE=1 SV=1;sp|O15403|MOT7_HUMAN Monocarboxylate transporter 7 OS=Homo sapiens (Human) OX=9606 GN=SLC16A6 PE=1 SV=2		NA	NA	NA	NA	NA	NA	NA	NA	NA	NA	NA	NA	NA	NA	6.49255	6.77802	6.71373	6.73823	6.59591	NA	NA	6.82721	6.71794	6.86627	NA	NA	6.55066	6.65868	6.76927	6.75496
89	A0A087WXC5	NDUFA10	NADH dehydrogenase [ubiquinone] 1 alpha subcomplex subunit 10, mitochondrial			tr|A0A087WXC5|A0A087WXC5_HUMAN Isoform of O95299, NADH dehydrogenase [ubiquinone] 1 alpha subcomplex subunit 10, mitochondrial OS=Homo sapiens (Human) OX=9606 GN=NDUFA10 PE=1 SV=1;tr|E7ESZ7|E7ESZ7_HUMAN Isoform of O95299, NADH dehydrogenase [ubiquinone] 1		7.98674	8.07253	8.06036	7.93757	7.93357	7.90387	8.12096	8.03482	8.06294	7.85939	7.86837	7.89652	8.42894	8.4495	8.42458	7.79562	8.07574	8.04439	8.48848	8.5283	8.53486	7.95561	7.8858	8.00349	8.47518	8.49327	8.44569	8.02778	7.98508	7.99759	+
91	A0A087WYV3	ZCCHC17	Nucleolar protein of 40 kDa			tr|A0A087WYV3|A0A087WYV3_HUMAN Isoform of Q9NP64, CCHC-type domain-containing protein OS=Homo sapiens (Human) OX=9606 GN=ZCCHC17 PE=1 SV=1;tr|A0A0D9SEW3|A0A0D9SEW3_HUMAN Isoform of Q9NP64, S1 motif domain-containing protein OS=Homo sapiens (Human) OX=9606		NA	NA	NA	NA	NA	NA	NA	NA	NA	NA	NA	5.83173	NA	NA	NA	NA	NA	NA	NA	NA	NA	5.79656	NA	NA	NA	NA	NA	6.34318	NA	NA
94	A0A087WXK8	FAM83D	Protein FAM83D			tr|A0A087WXK8|A0A087WXK8_HUMAN Isoform of Q9H4H8, FAM83 domain-containing protein OS=Homo sapiens (Human) OX=9606 GN=FAM83D PE=1 SV=1;sp|Q9H4H8-2|FA83D-2_HUMAN Isoform of Q9H4H8, Isoform 2 of Protein FAM83D OS=Homo sapiens (Human) OX=9606 GN=FAM83D PE=1 SV		6.96677	6.93796	6.98338	7.00538	7.06492	7.02949	7.21723	7.2456	7.26917	7.20428	7.17469	7.13696	6.93259	7.00051	7.01108	6.85171	6.8217	6.89961	6.85476	6.57765	6.89929	6.91487	6.89907	6.97885	6.65747	6.65647	6.66904	6.90291	6.82891	6.90887	+
95	A0A087WXM6	RPL17	60S ribosomal protein L17			tr|A0A087WXM6|A0A087WXM6_HUMAN Isoform of P18621, 60S ribosomal protein L17 (Fragment) OS=Homo sapiens (Human) OX=9606 GN=RPL17 PE=1 SV=1;tr|J3QQT2|J3QQT2_HUMAN Isoform of P18621, 60S ribosomal protein L17 (Fragment) OS=Homo sapiens (Human) OX=9606 GN=RPL1		8.70471	8.67174	8.63335	8.68503	8.66758	8.67375	8.78059	8.74303	8.70154	8.65125	8.68508	8.53738	8.68336	8.76847	8.57722	8.4834	8.49467	8.43179	8.66793	8.70511	8.71084	8.33239	8.38608	8.46142	8.67649	8.72162	8.67595	8.511	8.49891	8.68552
97	A0A087WXN9	MTSS1L	MTSS1-like protein			tr|A0A087WXN9|A0A087WXN9_HUMAN Isoform of Q765P7, IMD domain-containing protein OS=Homo sapiens (Human) OX=9606 GN=MTSS2 PE=1 SV=1;sp|Q765P7|MTSS2_HUMAN Protein MTSS 2 OS=Homo sapiens (Human) OX=9606 GN=MTSS2 PE=1 SV=1		NA	NA	NA	6.07435	6.12027	6.24464	NA	NA	NA	6.27545	NA	6.1704	NA	NA	NA	NA	NA	NA	NA	NA	NA	NA	NA	NA	NA	NA	NA	NA	6.05727	NA
99	A0A087WXV6	OTUD5	OTU domain-containing protein 5			tr|A0A087WXV6|A0A087WXV6_HUMAN Isoform of Q96G74, OTU domain-containing protein OS=Homo sapiens (Human) OX=9606 GN=OTUD5 PE=1 SV=1;sp|Q96G74-2|OTUD5-2_HUMAN Isoform of Q96G74, Isoform 2 of OTU domain-containing protein 5 OS=Homo sapiens (Human) OX=9606 GN=		6.03535	NA	NA	6.84971	6.77977	6.82675	6.33389	6.70767	6.7114	6.93962	6.89919	6.91817	6.37677	NA	NA	6.8816	6.99796	7.00903	6.45692	6.43386	NA	6.94225	7.03406	7.01766	NA	NA	NA	6.65383	6.56451	6.6223
100	Q5SR67	SLC50A1	Sugar transporter SWEET			tr|Q5SR67|Q5SR67_HUMAN Isoform of Q9BRV3, Sugar transporter SWEET1 OS=Homo sapiens (Human) OX=9606 GN=SLC50A1 PE=1 SV=1;tr|A0A087WXX5|A0A087WXX5_HUMAN Isoform of Q9BRV3, Sugar transporter SWEET1 OS=Homo sapiens (Human) OX=9606 GN=SLC50A1 PE=1 SV=1;sp|Q9BRV		NA	NA	NA	NA	NA	NA	NA	NA	NA	NA	NA	NA	7.0774	NA	NA	NA	NA	NA	NA	NA	NA	NA	NA	NA	NA	NA	NA	NA	NA	NA
102	A0A087WY55	VTA1	Vacuolar protein sorting-associated protein VTA1 homolog			tr|A0A087WY55|A0A087WY55_HUMAN Isoform of Q9NP79, Chromosome 6 open reading frame 55, isoform CRA_b OS=Homo sapiens (Human) OX=9606 GN=VTA1 PE=1 SV=1;sp|Q9NP79|VTA1_HUMAN Vacuolar protein sorting-associated protein VTA1 homolog OS=Homo sapiens (Human) OX=9		7.64565	7.6112	7.68528	7.84132	7.87189	7.91136	7.6857	7.60641	7.49226	7.84124	7.89766	7.90748	7.79756	7.68643	7.76012	7.79664	7.87291	7.92859	7.91526	7.79227	7.7834	7.95817	7.89374	7.92534	7.64286	7.54021	7.5512	7.84904	7.75881	7.81224
103	Q6ICJ4	Em:AP000351.3	Glutathione S-transferase theta-2B			tr|Q6ICJ4|Q6ICJ4_HUMAN Isoform of P0CG30, Em:AP000351.3 protein OS=Homo sapiens (Human) OX=9606 GN=GSTT2B PE=1 SV=1;tr|A0A087WY67|A0A087WY67_HUMAN Isoform of P0CG29, Glutathione S-transferase theta-2 OS=Homo sapiens (Human) OX=9606 GN=GSTT2 PE=1 SV=1;sp|P0		7.64606	7.61871	7.55597	7.48128	7.57207	7.51675	7.69705	7.74351	7.71775	7.57627	7.58138	7.64823	7.63203	7.6408	7.71619	7.45052	7.44318	7.36821	7.73561	7.70096	7.74444	7.39956	7.42131	7.39564	7.86748	7.89999	7.79409	7.42936	7.41876	7.44009	+
104	A0A087WY71	AP2M1	AP-2 complex subunit mu			tr|A0A087WY71|A0A087WY71_HUMAN Isoform of Q96CW1, AP-2 complex subunit mu OS=Homo sapiens (Human) OX=9606 GN=AP2M1 PE=1 SV=1;sp|Q96CW1-2|AP2M1-2_HUMAN Isoform of Q96CW1, Isoform 2 of AP-2 complex subunit mu OS=Homo sapiens (Human) OX=9606 GN=AP2M1 PE=1 SV=		7.83029	7.95021	7.84603	7.9031	7.87653	7.92236	8.01621	8.11481	8.07252	7.91159	7.88947	7.8876	8.27263	8.25477	8.22218	7.90733	7.80216	7.76582	8.33118	8.22872	8.18884	7.81506	7.86705	7.84637	7.88343	7.86272	7.95802	7.96362	7.97622	7.87562	+
105	A0A087WY82	F11R	Junctional adhesion molecule A			tr|A0A087WY82|A0A087WY82_HUMAN Isoform of Q9Y624, Junctional adhesion molecule A OS=Homo sapiens (Human) OX=9606 GN=F11R PE=1 SV=1;sp|Q9Y624|JAM1_HUMAN Junctional adhesion molecule A OS=Homo sapiens (Human) OX=9606 GN=F11R PE=1 SV=1;sp|Q9Y624-2|JAM1-2_HUMA		NA	6.79467	6.81366	7.52074	7.52999	7.34008	6.40256	6.56485	6.42373	7.27953	7.38593	7.37195	NA	NA	NA	7.84466	7.39703	7.43633	6.96579	NA	NA	7.60213	7.83467	7.58216	NA	NA	NA	7.32736	7.39007	7.19708
106	A0A087WYN0	SLC6A6	Transporter			tr|A0A087WYN0|A0A087WYN0_HUMAN Isoform of P31641, Transporter OS=Homo sapiens (Human) OX=9606 GN=SLC6A6 PE=1 SV=1;tr|A0A087WY96|A0A087WY96_HUMAN Isoform of P31641, Transporter OS=Homo sapiens (Human) OX=9606 GN=SLC6A6 PE=1 SV=1;sp|P31641|SC6A6_HUMAN Sodium		NA	NA	NA	6.63208	6.52957	6.62369	NA	NA	NA	6.52037	6.48637	6.63115	NA	NA	NA	NA	NA	6.38613	NA	NA	NA	NA	NA	NA	NA	NA	NA	6.59385	6.50578	6.72659
107	A0A087WYD6	TAP2	Antigen peptide transporter 2			tr|A0A087WYD6|A0A087WYD6_HUMAN Isoform of Q03519, Antigen peptide transporter 2 OS=Homo sapiens (Human) OX=9606 GN=TAP2 PE=1 SV=1;tr|X5CMH5|X5CMH5_HUMAN Isoform of Q03519, Antigen peptide transporter 2 OS=Homo sapiens (Human) OX=9606 GN=TAP2 PE=1 SV=1;sp|Q		7.42278	7.36414	7.32067	7.47219	7.4971	7.48963	7.50932	7.62429	7.57484	7.49135	7.48478	7.53141	7.674	7.74838	7.74834	7.56537	7.52868	7.49319	7.71103	7.55083	7.67664	7.49219	7.51379	7.52208	7.41072	7.39038	7.26922	7.44362	7.41186	7.26131	+
109	A0A087WYF7	APOOL	MICOS complex subunit MIC27			tr|A0A087WYF7|A0A087WYF7_HUMAN Isoform of Q6UXV4, MICOS complex subunit OS=Homo sapiens (Human) OX=9606 GN=APOOL PE=1 SV=1;sp|Q6UXV4|MIC27_HUMAN MICOS complex subunit MIC27 OS=Homo sapiens (Human) OX=9606 GN=APOOL PE=1 SV=1;tr|A0A087WUX8|A0A087WUX8_HUMAN I		NA	NA	NA	6.73958	6.64931	6.74833	NA	6.34761	NA	6.77193	6.78875	6.40071	6.86397	6.98082	6.8673	7.00795	6.96849	6.94612	6.8212	6.72646	6.98085	6.98266	7.04567	7.04098	6.88775	6.7812	6.89924	6.96311	6.94571	7.0151
111	A0A087WYL5	SEZ6L2	Seizure 6-like protein 2			tr|A0A087WYL5|A0A087WYL5_HUMAN Isoform of Q6UXD5, Seizure 6-like protein 2 OS=Homo sapiens (Human) OX=9606 GN=SEZ6L2 PE=1 SV=1;sp|Q6UXD5-6|SE6L2-6_HUMAN Isoform of Q6UXD5, Isoform 6 of Seizure 6-like protein 2 OS=Homo sapiens (Human) OX=9606 GN=SEZ6L2 PE=1		6.4432	NA	6.35408	6.66467	7.00079	6.85612	6.29905	6.48105	6.49965	6.72548	6.74467	6.91241	6.25738	6.20593	6.33451	6.79943	6.76487	6.78587	NA	NA	6.09783	6.89	6.77504	6.93967	6.34996	NA	6.29075	6.82697	6.85368	6.92853
112	R4GN62	PARD3B	Partitioning defective 3 homolog B			tr|R4GN62|R4GN62_HUMAN Isoform of Q8TEW8, Partitioning defective 3 homolog B OS=Homo sapiens (Human) OX=9606 GN=PARD3B PE=1 SV=1;tr|A0A087WZG6|A0A087WZG6_HUMAN Isoform of Q8TEW8, Partitioning defective 3 homolog B OS=Homo sapiens (Human) OX=9606 GN=PARD3B		NA	NA	NA	5.87973	5.83276	5.92701	NA	NA	NA	5.85989	6.02775	5.87902	NA	NA	NA	5.8347	5.9268	5.9335	NA	NA	NA	6.1845	5.93782	6.03568	NA	NA	NA	5.94466	5.90811	6.08872
113	G3V4A5	MED6	Mediator of RNA polymerase II transcription subunit 6			tr|G3V4A5|G3V4A5_HUMAN Isoform of O75586, Mediator of RNA polymerase II transcription subunit 6 OS=Homo sapiens (Human) OX=9606 GN=MED6 PE=1 SV=1;tr|A0A087WYL7|A0A087WYL7_HUMAN Isoform of O75586, Mediator of RNA polymerase II transcription subunit 6 OS=Hom		NA	5.96134	NA	6.07967	6.01366	NA	6.05377	NA	6.15839	NA	NA	NA	NA	NA	NA	6.08463	5.85905	5.96023	NA	NA	NA	6.08991	6.14822	5.79518	NA	6.15721	NA	6.10792	NA	NA
114	A0A087WYN9	DHX29	ATP-dependent RNA helicase DHX29			tr|A0A087WYN9|A0A087WYN9_HUMAN Isoform of Q7Z478, ATP-dependent RNA helicase DHX29 OS=Homo sapiens (Human) OX=9606 GN=DHX29 PE=1 SV=1;sp|Q7Z478|DHX29_HUMAN ATP-dependent RNA helicase DHX29 OS=Homo sapiens (Human) OX=9606 GN=DHX29 PE=1 SV=2		7.84464	7.84992	7.84503	7.91433	7.95589	7.9173	7.7484	7.83226	7.82921	7.90887	7.85297	7.8785	7.84361	7.85072	7.80249	7.8967	8.02314	7.95266	7.78305	7.77181	7.77211	7.93207	7.78918	7.86009	7.79793	7.7362	7.69885	7.77525	7.7122	7.69798
116	A0A087WYR0	SRP19	Signal recognition particle 19 kDa protein			tr|A0A087WYR0|A0A087WYR0_HUMAN Isoform of P09132, Signal recognition particle 19 kDa protein OS=Homo sapiens (Human) OX=9606 GN=SRP19 PE=1 SV=1;sp|P09132|SRP19_HUMAN Signal recognition particle 19 kDa protein OS=Homo sapiens (Human) OX=9606 GN=SRP19 PE=1 S		NA	NA	NA	7.01985	7.07591	7.11139	NA	6.64002	NA	7.21774	7.20309	7.2596	6.54021	6.70773	6.71309	7.1727	7.1207	7.11727	NA	NA	NA	7.13588	7.20024	7.10878	NA	NA	NA	7.09958	7.01878	7.23087
117	A0A087WYV6	TSPAN6	Tetraspanin-6			tr|A0A087WYV6|A0A087WYV6_HUMAN Isoform of O43657, Tetraspanin-6 OS=Homo sapiens (Human) OX=9606 GN=TSPAN6 PE=1 SV=1;sp|O43657|TSN6_HUMAN Tetraspanin-6 OS=Homo sapiens (Human) OX=9606 GN=TSPAN6 PE=1 SV=1;tr|A0A087WZU5|A0A087WZU5_HUMAN Isoform of O43657, Tet		NA	NA	NA	NA	NA	NA	NA	NA	NA	NA	NA	NA	NA	NA	NA	NA	NA	NA	NA	NA	NA	NA	NA	NA	NA	NA	NA	NA	NA	6.63454
118	A0A087X1F5	SYNJ2BP-COX16				tr|A0A087X1F5|A0A087X1F5_HUMAN SYNJ2BP-COX16 readthrough, PDZ domain-containing protein (Fragment) OS=Homo sapiens (Human) OX=9606 GN=SYNJ2BP-COX16 PE=4 SV=6;tr|A0A087WYV9|A0A087WYV9_HUMAN SYNJ2BP-COX16 readthrough, PDZ domain-containing protein OS=Homo sa		6.64703	6.67235	6.71751	7.58416	7.66381	7.64921	6.66125	6.48702	6.30933	7.58348	7.56156	7.50976	6.63441	6.6516	6.57346	7.66953	7.62936	7.64398	6.55899	6.34832	6.49827	7.63823	7.70527	7.69368	6.39008	6.64171	6.42713	7.49013	7.56437	7.55941
120	A0A087WZ13	RAVER1	Ribonucleoprotein PTB-binding 1			tr|A0A087WZ13|A0A087WZ13_HUMAN Isoform of Q8IY67, Ribonucleoprotein PTB-binding 1 OS=Homo sapiens (Human) OX=9606 GN=RAVER1 PE=1 SV=1;tr|E9PAU2|E9PAU2_HUMAN Isoform of Q8IY67, Ribonucleoprotein PTB-binding 1 OS=Homo sapiens (Human) OX=9606 GN=RAVER1 PE=1 S		7.26509	7.13708	7.07656	7.66826	7.71195	7.6414	7.32419	7.38726	7.38918	7.69163	7.62908	7.69193	7.42218	7.4595	7.35989	7.72976	7.74384	7.70435	7.25919	7.092	7.22278	7.80116	7.73467	7.75511	6.50134	6.79173	6.89427	7.95298	7.94986	8.04049	+
121	A0A087WZ32	PLEKHA2	Pleckstrin homology domain-containing family A member 2			tr|A0A087WZ32|A0A087WZ32_HUMAN Isoform of Q9HB19, Pleckstrin homology domain-containing family A member 2 OS=Homo sapiens (Human) OX=9606 GN=PLEKHA2 PE=1 SV=1;tr|A8K727|A8K727_HUMAN Isoform of Q9HB19, Pleckstrin homology domain-containing family A member 2		7.13978	7.17496	7.03479	7.0007	6.9007	7.01016	7.11351	7.02322	7.02717	6.96754	6.98379	6.92328	7.45792	7.4612	7.46152	6.64688	6.63354	6.6029	7.5145	7.44143	7.37155	6.69997	6.63277	6.88114	7.47337	7.44143	7.51165	6.97948	7.02463	7.14552	+
122	A0A087WZ62	ALG9	Alpha-1,2-mannosyltransferase ALG9			tr|A0A087WZ62|A0A087WZ62_HUMAN ENSG00000258529 readthrough, Mannosyltransferase OS=Homo sapiens (Human) OX=9606 GN=ENSG00000258529 PE=3 SV=1;sp|Q9H6U8|ALG9_HUMAN Alpha-1,2-mannosyltransferase ALG9 OS=Homo sapiens (Human) OX=9606 GN=ALG9 PE=1 SV=2;sp|Q9H6U8		NA	NA	6.19379	6.51371	6.44471	6.46855	6.23626	6.31067	6.26955	6.44196	6.4074	6.43485	6.4271	6.18585	6.33061	NA	6.36121	6.41774	NA	6.4603	NA	6.63627	6.5049	6.52579	NA	NA	NA	6.63383	6.54705	6.568	+
127	A0A087WZF1	LPP	Lipoma-preferred partner			tr|A0A087WZF1|A0A087WZF1_HUMAN Isoform of Q93052, Lipoma-preferred partner OS=Homo sapiens (Human) OX=9606 GN=LPP PE=1 SV=1;sp|Q93052|LPP_HUMAN Lipoma-preferred partner OS=Homo sapiens (Human) OX=9606 GN=LPP PE=1 SV=1;tr|C9JUT4|C9JUT4_HUMAN Isoform of Q930		6.67978	6.9218	6.86191	7.14298	7.15686	7.15025	6.92019	7.01334	6.90075	7.12107	7.11159	7.19487	7.1281	7.20444	7.193	7.43882	7.39565	7.31637	7.05449	7.1522	7.10162	7.33981	7.36835	7.4099	6.99272	6.96825	6.88666	7.21346	7.06591	7.35672
128	A0A3B3IPE9	ARHGEF18	Rho guanine nucleotide exchange factor 18			tr|A0A3B3IPE9|A0A3B3IPE9_HUMAN Isoform of Q6ZSZ5, Rho guanine nucleotide exchange factor 18 OS=Homo sapiens (Human) OX=9606 GN=ARHGEF18 PE=1 SV=2;tr|A0A087WZG4|A0A087WZG4_HUMAN Isoform of Q6ZSZ5, Rho guanine nucleotide exchange factor 18 OS=Homo sapiens (H		7.40552	7.44553	7.42453	7.49302	7.37796	7.45333	7.60802	7.51561	7.49683	7.50045	7.42982	7.49159	7.52081	7.49704	7.46109	7.43294	7.42196	7.50189	7.4393	7.48334	7.47178	7.45464	7.38866	7.39024	7.51841	7.45999	7.50308	7.1195	7.1502	7.26524	+
131	A0A087WZN1	IDH3B	Isocitrate dehydrogenase [NAD] subunit, mitochondrial			tr|A0A087WZN1|A0A087WZN1_HUMAN Isoform of O43837, Isocitrate dehydrogenase [NAD] subunit, mitochondrial OS=Homo sapiens (Human) OX=9606 GN=IDH3B PE=1 SV=1;sp|O43837|IDH3B_HUMAN Isocitrate dehydrogenase [NAD] subunit beta, mitochondrial OS=Homo sapiens (Hum		8.0568	8.14289	8.17134	7.8834	7.83123	7.87343	8.19039	8.11396	8.06095	7.86421	7.87372	7.81393	8.14577	8.11695	8.08955	7.70241	7.85337	7.87637	8.14698	8.19714	8.13518	7.84487	7.69569	7.85547	8.28564	8.22388	8.20418	7.82988	7.78845	7.90193
133	A0A087WZV0	PPIP5K2	Inositol hexakisphosphate and diphosphoinositol-pentakisphosphate kinase 2			tr|A0A087WZV0|A0A087WZV0_HUMAN Isoform of O43314, Inositol hexakisphosphate and diphosphoinositol-pentakisphosphate kinase OS=Homo sapiens (Human) OX=9606 GN=PPIP5K2 PE=1 SV=1;sp|O43314-2|VIP2-2_HUMAN Isoform of O43314, Isoform 2 of Inositol hexakisphospha		7.64218	7.66286	7.71301	7.7121	7.63744	7.66071	7.80065	7.77412	7.76622	7.66427	7.64187	7.71692	7.72645	7.75491	7.73841	7.64516	7.6693	7.65195	7.75497	7.72495	7.70213	7.61299	7.59742	7.62989	7.74822	7.72828	7.74369	7.43759	7.34124	7.383	+
135	J3KPF9	KIF3A	Kinesin-like protein			tr|J3KPF9|J3KPF9_HUMAN Isoform of Q9Y496, Kinesin-like protein OS=Homo sapiens (Human) OX=9606 GN=KIF3A PE=1 SV=1;tr|A0A087X011|A0A087X011_HUMAN Isoform of Q9Y496, Kinesin-like protein OS=Homo sapiens (Human) OX=9606 GN=KIF3A PE=1 SV=1;tr|E9PES4|E9PES4_HUM		6.91884	6.97204	7.01733	7.00169	7.04874	6.99246	7.14566	7.09392	7.14285	7.12404	7.03024	7.10722	7.22066	7.14598	7.20257	7.15304	7.05747	7.06382	7.14618	7.09586	7.07863	6.86663	7.02969	7.0819	7.09675	7.17417	7.18593	6.83527	7.05416	7.31048	+
136	G3V2W9	EAPP	E2F-associated phosphoprotein			tr|G3V2W9|G3V2W9_HUMAN Isoform of Q56P03, E2F-associated phosphoprotein (Fragment) OS=Homo sapiens (Human) OX=9606 GN=EAPP PE=1 SV=1;tr|A0A087X060|A0A087X060_HUMAN Isoform of Q56P03, E2F-associated phosphoprotein OS=Homo sapiens (Human) OX=9606 GN=EAPP PE=		NA	NA	NA	NA	NA	NA	NA	NA	NA	NA	NA	NA	NA	NA	NA	NA	NA	NA	NA	NA	NA	NA	NA	NA	NA	NA	NA	NA	NA	6.23378
139	A0A087X0B7	SNAP47	Synaptosomal-associated protein 47			tr|A0A087X0B7|A0A087X0B7_HUMAN Isoform of Q5SQN1, Synaptosomal-associated protein 47 OS=Homo sapiens (Human) OX=9606 GN=SNAP47 PE=1 SV=1;tr|H7C3C7|H7C3C7_HUMAN Isoform of Q5SQN1, t-SNARE coiled-coil homology domain-containing protein (Fragment) OS=Homo sap		NA	NA	5.91263	NA	NA	NA	NA	NA	5.95733	NA	NA	NA	6.30447	6.33381	6.46308	6.08685	5.93402	5.87853	6.02365	6.37306	6.18228	5.86056	5.85189	5.99745	6.40672	6.39849	6.17454	NA	NA	NA
140	A0A087X0D5	CTSH	Pro-cathepsin H			tr|A0A087X0D5|A0A087X0D5_HUMAN Isoform of P09668, Pro-cathepsin H OS=Homo sapiens (Human) OX=9606 GN=CTSH PE=1 SV=1;sp|P09668|CATH_HUMAN Pro-cathepsin H OS=Homo sapiens (Human) OX=9606 GN=CTSH PE=1 SV=4		NA	NA	5.95095	NA	6.02116	6.06097	NA	NA	NA	5.79581	5.8152	6.03872	NA	NA	NA	6.49122	6.52578	6.31121	NA	NA	NA	6.62347	6.56283	6.50684	NA	NA	NA	6.06475	6.03408	6.18039
141	A0A087X0H7	DDHD1	Phospholipase DDHD1			tr|A0A087X0H7|A0A087X0H7_HUMAN Isoform of Q8NEL9, DDHD domain-containing protein OS=Homo sapiens (Human) OX=9606 GN=DDHD1 PE=1 SV=1;sp|Q8NEL9|DDHD1_HUMAN Phospholipase DDHD1 OS=Homo sapiens (Human) OX=9606 GN=DDHD1 PE=1 SV=2;sp|Q8NEL9-2|DDHD1-2_HUMAN Isofo		NA	NA	NA	6.43381	6.30623	6.37568	NA	6.26759	6.36206	6.35932	NA	6.22028	NA	NA	NA	6.34268	6.39006	6.43487	NA	NA	NA	NA	6.30647	6.47708	NA	NA	NA	6.29984	6.37454	6.34519
146	A0A087X0L7	OXA1L	Mitochondrial inner membrane protein OXA1L			tr|A0A087X0L7|A0A087X0L7_HUMAN Isoform of Q15070, Mitochondrial inner membrane protein OXA1L OS=Homo sapiens (Human) OX=9606 GN=OXA1L PE=1 SV=1;tr|J3KNA0|J3KNA0_HUMAN Isoform of Q15070, Mitochondrial inner membrane protein OXA1L OS=Homo sapiens (Human) OX=		7.19695	7.27708	7.34492	7.53776	7.46749	7.52846	7.45949	7.42411	7.3977	7.4531	7.47984	7.42813	7.6011	7.59649	7.55986	7.52535	7.47462	7.4069	7.74948	7.59901	7.44152	7.55635	7.59953	7.55029	7.58795	7.49898	7.49975	7.37397	7.39633	7.39704	+
147	A0A087X0M4	SLC4A1AP	Kanadaptin			tr|A0A087X0M4|A0A087X0M4_HUMAN Isoform of Q9BWU0, FHA domain-containing protein OS=Homo sapiens (Human) OX=9606 GN=SLC4A1AP PE=1 SV=1;sp|Q9BWU0|NADAP_HUMAN Kanadaptin OS=Homo sapiens (Human) OX=9606 GN=SLC4A1AP PE=1 SV=1;tr|A0A087WWF4|A0A087WWF4_HUMAN Isof		7.29352	7.25185	7.18206	7.41244	7.20111	7.32966	7.26763	7.22998	7.29383	7.42576	7.48023	7.42444	6.89793	6.68676	6.71734	7.1519	7.17183	7.32424	6.69977	6.85732	6.79963	7.50678	7.3405	7.12686	6.62055	6.7756	6.6328	7.46337	7.48669	7.36421	+
149	H0YLM3	PBX1	Pre-B-cell leukemia transcription factor 1			tr|H0YLM3|H0YLM3_HUMAN Isoform of P40424, PBC domain-containing protein (Fragment) OS=Homo sapiens (Human) OX=9606 GN=PBX1 PE=1 SV=1;tr|H0YLD4|H0YLD4_HUMAN Isoform of P40424, PBC domain-containing protein (Fragment) OS=Homo sapiens (Human) OX=9606 GN=PBX1		NA	NA	NA	6.39055	6.31565	6.14649	NA	NA	NA	6.23505	6.11759	NA	NA	NA	NA	5.87212	6.4872	6.39847	NA	NA	NA	6.47802	6.25179	6.44358	NA	NA	NA	6.36593	6.32919	6.26466
150	A0A087X0Q9	SELO	Selenoprotein O			tr|A0A087X0Q9|A0A087X0Q9_HUMAN Isoform of Q9BVL4, Protein adenylyltransferase SelO, mitochondrial OS=Homo sapiens (Human) OX=9606 GN=SELENOO PE=1 SV=1;sp|Q9BVL4|SELO_HUMAN Protein adenylyltransferase SelO, mitochondrial OS=Homo sapiens (Human) OX=9606 GN=S		6.53984	6.47284	6.54995	6.5227	6.46743	6.48712	NA	NA	6.56357	6.41505	6.66172	6.45714	7.01535	7.00232	6.99053	6.70207	6.33361	6.44623	6.90789	6.90374	6.92561	6.75703	NA	NA	6.9033	7.04213	6.96325	6.81763	6.8558	6.5546	+
151	A0A087X0R6	SNX12	Sorting nexin-12			tr|A0A087X0R6|A0A087X0R6_HUMAN Isoform of Q9UMY4, PX domain-containing protein OS=Homo sapiens (Human) OX=9606 GN=SNX12 PE=1 SV=1;sp|Q9UMY4|SNX12_HUMAN Sorting nexin-12 OS=Homo sapiens (Human) OX=9606 GN=SNX12 PE=1 SV=4;sp|Q9UMY4-1|SNX12-1_HUMAN Isoform of		7.82623	7.87637	7.80937	8.2045	8.17694	8.20186	7.88003	7.83384	7.74768	8.17132	8.15929	8.17234	7.72515	7.57972	7.71481	8.18146	8.2014	8.25143	7.63141	7.65384	7.69955	8.21282	8.19638	8.14602	7.46312	7.58283	7.36919	8.14226	8.19668	8.16568	+
152	A0A087X0S5	COL6A1	Collagen alpha-1(VI) chain			tr|A0A087X0S5|A0A087X0S5_HUMAN Isoform of P12109, Collagen alpha-1(VI) chain OS=Homo sapiens (Human) OX=9606 GN=COL6A1 PE=1 SV=1;sp|P12109|CO6A1_HUMAN Collagen alpha-1(VI) chain OS=Homo sapiens (Human) OX=9606 GN=COL6A1 PE=1 SV=3		7.09341	7.04379	7.13937	7.37487	7.42349	7.44884	7.66261	7.78274	7.76708	7.42167	7.44114	7.42224	6.84195	6.82953	6.76087	7.30184	7.41134	7.39122	6.70591	6.47954	6.4615	7.45685	7.49436	7.43643	6.89644	6.5218	6.93407	7.17731	7.08026	7.10985	+
154	A0A087X0U3	SLC1A3	Amino acid transporter			tr|A0A087X0U3|A0A087X0U3_HUMAN Isoform of P43003, Amino acid transporter OS=Homo sapiens (Human) OX=9606 GN=SLC1A3 PE=1 SV=1;sp|P43003-2|EAA1-2_HUMAN Isoform of P43003, Isoform 2 of Excitatory amino acid transporter 1 OS=Homo sapiens (Human) OX=9606 GN=SLC		7.35077	7.3201	7.24863	7.44208	7.40827	7.06731	7.27462	7.3148	7.37862	7.34288	7.38188	7.44229	7.11774	7.4489	7.46821	7.43042	7.52759	7.53534	7.38024	7.17458	7.30068	7.52255	7.48952	7.06209	7.33473	7.41662	7.38876	7.51036	7.62456	7.45816	+
155	Q2TAM5	RELA	Transcription factor p65			tr|Q2TAM5|Q2TAM5_HUMAN Isoform of Q04206, RHD domain-containing protein OS=Homo sapiens (Human) OX=9606 GN=RELA PE=1 SV=1;tr|A0A087X0W8|A0A087X0W8_HUMAN Isoform of Q04206, RHD domain-containing protein OS=Homo sapiens (Human) OX=9606 GN=RELA PE=1 SV=1;sp|Q		7.29099	7.32567	7.30165	7.46102	7.48484	7.4399	7.3411	7.44574	7.44714	7.42875	7.42674	7.4672	7.61725	7.63085	7.62717	7.59383	7.53738	7.5103	7.51762	7.52375	7.3209	7.51521	7.46874	7.55897	7.45876	7.46355	7.32798	7.53365	7.41712	7.46918	+
156	A0A087X0W9	OTUD6B	OTU domain-containing protein 6B			tr|A0A087X0W9|A0A087X0W9_HUMAN Isoform of Q8N6M0, OTU domain-containing protein OS=Homo sapiens (Human) OX=9606 GN=OTUD6B PE=1 SV=1;sp|Q8N6M0|OTU6B_HUMAN Deubiquitinase OTUD6B OS=Homo sapiens (Human) OX=9606 GN=OTUD6B PE=1 SV=1;sp|Q8N6M0-2|OTU6B-2_HUMAN Is		6.92525	6.86448	6.90044	6.6114	6.68825	6.61279	6.88302	6.64088	6.6933	6.53835	6.50109	7.19591	NA	6.93039	6.54714	6.96745	6.70288	6.64257	NA	6.58942	6.59533	6.66688	6.9218	6.71758	6.5482	6.61205	6.66025	6.55634	NA	6.46326	+
158	E7EWM3	ZMIZ2	Zinc finger MIZ domain-containing protein 2			tr|E7EWM3|E7EWM3_HUMAN Isoform of Q8NF64, SP-RING-type domain-containing protein OS=Homo sapiens (Human) OX=9606 GN=ZMIZ2 PE=1 SV=1;tr|A0A087X127|A0A087X127_HUMAN Isoform of Q8NF64, SP-RING-type domain-containing protein OS=Homo sapiens (Human) OX=9606 GN=		6.72183	6.5811	6.58043	NA	6.31644	6.24835	NA	6.30849	6.65985	6.14166	6.16013	6.16164	6.54136	6.65686	6.60952	6.26778	6.33633	6.58288	6.41765	6.34678	6.68266	6.26762	NA	NA	NA	6.53921	6.51408	NA	NA	6.50416
159	A0A087X142	2008-09-01	Septin-8			tr|A0A087X142|A0A087X142_HUMAN Isoform of Q92599, Septin-type G domain-containing protein OS=Homo sapiens (Human) OX=9606 GN=SEPTIN8 PE=1 SV=1;tr|A6NMH6|A6NMH6_HUMAN Isoform of Q92599, Septin-type G domain-containing protein OS=Homo sapiens (Human) OX=9606		6.80308	6.91197	6.81604	7.48409	7.4795	7.46993	6.89581	7.00436	6.87681	7.47832	7.43039	7.40451	6.77806	6.87143	6.74222	7.07024	7.50025	7.51776	6.71376	6.54334	6.36052	7.60139	7.25363	7.53587	6.38935	6.06396	6.40675	7.3486	7.30661	7.3324	+
160	A0A087X1E4	ARFIP2	Arfaptin-2			tr|A0A087X1E4|A0A087X1E4_HUMAN Isoform of P53365, AH domain-containing protein OS=Homo sapiens (Human) OX=9606 GN=ARFIP2 PE=1 SV=1;sp|P53365-3|ARFP2-3_HUMAN Isoform of P53365, Isoform 3 of Arfaptin-2 OS=Homo sapiens (Human) OX=9606 GN=ARFIP2 PE=1 SV=1;sp|P		7.0213	6.58418	6.80431	7.50838	7.4952	7.54659	6.81324	6.9078	6.87758	7.49498	7.56519	7.58395	6.84562	6.47448	6.82805	7.32724	7.368	7.31434	6.28562	6.53517	6.66626	7.4884	7.2131	7.3875	6.66587	6.72833	6.60415	7.43134	7.27897	7.42025
161	A0A087X1G7	2015-09-01	15 kDa selenoprotein			tr|A0A087X1G7|A0A087X1G7_HUMAN Isoform of O60613, Sep15_SelM domain-containing protein OS=Homo sapiens (Human) OX=9606 GN=SELENOF PE=1 SV=1;sp|O60613|SEP15_HUMAN Selenoprotein F OS=Homo sapiens (Human) OX=9606 GN=SELENOF PE=1 SV=4		NA	6.73858	NA	6.98608	7.13616	6.96226	7.34298	7.30936	7.42694	6.95795	6.85512	7.00324	7.14982	7.03675	7.27912	6.71002	6.54012	6.6279	NA	6.84473	NA	6.87819	6.54798	6.96855	6.96694	6.83168	6.93289	7.14998	6.93726	7.05007	+
163	A0A087X1N3	RPP40	Ribonuclease P protein subunit p40			tr|A0A087X1N3|A0A087X1N3_HUMAN Isoform of O75818, Ribonuclease P 40kDa subunit, isoform CRA_c OS=Homo sapiens (Human) OX=9606 GN=RPP40 PE=1 SV=1;sp|O75818-2|RPP40-2_HUMAN Isoform of O75818, Isoform 2 of Ribonuclease P protein subunit p40 OS=Homo sapiens (H		6.84458	6.70121	6.68425	6.9422	6.99773	6.944	6.8249	6.84918	6.90038	6.9663	7.02323	7.16035	6.67332	6.56285	6.63964	6.96237	7.00755	7.03121	6.31348	6.89264	6.60959	6.96843	6.89749	7.06537	NA	NA	6.33793	6.885	6.97905	7.10851
165	A0A087X1S3	HUWE1				tr|A0A087X1S3|A0A087X1S3_HUMAN Isoform of Q7Z6Z7, DUF913 domain-containing protein (Fragment) OS=Homo sapiens (Human) OX=9606 GN=HUWE1 PE=1 SV=1		NA	NA	NA	NA	NA	NA	NA	NA	NA	NA	NA	NA	NA	NA	NA	NA	NA	NA	NA	NA	NA	NA	NA	NA	NA	NA	NA	NA	NA	6.19964
167	A0A087X1Z3	PSME2	Proteasome activator complex subunit 2			tr|A0A087X1Z3|A0A087X1Z3_HUMAN Isoform of Q9UL46, Proteasome activator complex subunit 2 OS=Homo sapiens (Human) OX=9606 GN=PSME2 PE=1 SV=1;sp|Q9UL46|PSME2_HUMAN Proteasome activator complex subunit 2 OS=Homo sapiens (Human) OX=9606 GN=PSME2 PE=1 SV=4;tr|H		8.40481	8.40201	8.37283	8.54116	8.51417	8.5329	8.39314	8.26615	8.25575	8.50826	8.52502	8.61614	8.41982	8.42055	8.29478	8.5368	8.5573	8.61868	8.22609	8.22453	8.26095	8.56476	8.67953	8.59289	8.10113	8.12943	8.13814	8.63671	8.71811	8.67156	+
168	A0A087X211	KIAA1524	Protein CIP2A			tr|A0A087X211|A0A087X211_HUMAN Isoform of Q8TCG1, Protein CIP2A OS=Homo sapiens (Human) OX=9606 GN=CIP2A PE=1 SV=1;sp|Q8TCG1|CIP2A_HUMAN Protein CIP2A OS=Homo sapiens (Human) OX=9606 GN=CIP2A PE=1 SV=2;sp|Q8TCG1-2|CIP2A-2_HUMAN Isoform of Q8TCG1, Isoform 2		6.8277	6.88215	6.71792	7.0693	7.08409	7.09029	6.74411	6.94109	6.77309	7.13601	7.03242	7.12641	6.93008	6.88177	6.90817	6.88047	6.90279	6.80925	6.54825	6.53952	6.52461	6.70613	6.80266	6.71503	6.88883	6.84749	6.90483	6.94717	7.07454	6.90511	+
171	A0A087X256	KIAA1033	WASH complex subunit 7			tr|A0A087X256|A0A087X256_HUMAN Isoform of Q2M389, WASH complex subunit 4 OS=Homo sapiens (Human) OX=9606 GN=WASHC4 PE=1 SV=1;sp|Q2M389|WASC4_HUMAN WASH complex subunit 4 OS=Homo sapiens (Human) OX=9606 GN=WASHC4 PE=1 SV=2;sp|Q2M389-2|WASC4-2_HUMAN Isoform		7.65383	7.72857	7.71341	7.93446	7.88422	7.89177	7.83028	7.78759	7.75212	7.85413	7.86098	7.84265	7.95588	7.95943	7.98978	7.87837	7.91921	7.88503	7.92961	7.88294	7.90598	7.93735	7.86222	7.87135	7.78068	7.85443	7.88812	7.66713	7.66513	7.55707	+
172	A0A087X279	IFIT2	Interferon-induced protein with tetratricopeptide repeats 2			tr|A0A087X279|A0A087X279_HUMAN Isoform of P09913, TPR_REGION domain-containing protein OS=Homo sapiens (Human) OX=9606 GN=IFIT2 PE=1 SV=1;sp|P09913|IFIT2_HUMAN Interferon-induced protein with tetratricopeptide repeats 2 OS=Homo sapiens (Human) OX=9606 GN=I		NA	NA	NA	6.28033	6.27877	6.19065	6.19546	6.23081	NA	6.24921	NA	NA	NA	NA	NA	6.19959	6.31036	6.52295	NA	6.18302	NA	6.27879	6.3709	6.42858	NA	NA	NA	NA	6.39687	6.32552	+
174	A0A087X2D5	MRPL45	39S ribosomal protein L45, mitochondrial			tr|A0A087X2D5|A0A087X2D5_HUMAN Isoform of Q9BRJ2, Tim44 domain-containing protein OS=Homo sapiens (Human) OX=9606 GN=MRPL45 PE=1 SV=1;sp|Q9BRJ2|RM45_HUMAN 39S ribosomal protein L45, mitochondrial OS=Homo sapiens (Human) OX=9606 GN=MRPL45 PE=1 SV=2;tr|A0A0G		8.03772	8.00461	7.92379	7.66263	7.63454	7.67264	8.14731	8.10591	8.29578	7.69295	7.70055	7.69837	8.33037	8.3431	8.40392	7.61582	7.61872	7.58096	8.18843	8.33782	8.29855	7.72973	7.69808	7.57411	8.40204	8.39093	8.31515	7.92443	7.68911	7.70817	+
175	A0A087X2H1	HECTD1	E3 ubiquitin-protein ligase HECTD1			tr|A0A087X2H1|A0A087X2H1_HUMAN Isoform of Q9ULT8, E3 ubiquitin-protein ligase HECTD1 OS=Homo sapiens (Human) OX=9606 GN=HECTD1 PE=1 SV=1;sp|Q9ULT8|HECD1_HUMAN E3 ubiquitin-protein ligase HECTD1 OS=Homo sapiens (Human) OX=9606 GN=HECTD1 PE=1 SV=3;tr|H0YJP0|		7.84882	7.86606	7.84759	8.14586	8.17978	8.16859	7.98366	8.02984	7.99036	8.08541	8.1315	8.11612	7.91215	7.89673	7.91163	8.11912	8.13294	8.13368	7.71373	7.71906	7.732	8.14462	8.13945	8.15404	7.87518	7.89666	7.93172	7.89583	7.96399	7.90259	+
176	A0A087X2I1	PSMC6	26S protease regulatory subunit 10B			tr|A0A087X2I1|A0A087X2I1_HUMAN Isoform of P62333, 26S proteasome regulatory subunit 10B OS=Homo sapiens (Human) OX=9606 GN=PSMC6 PE=1 SV=1;sp|P62333|PRS10_HUMAN 26S proteasome regulatory subunit 10B OS=Homo sapiens (Human) OX=9606 GN=PSMC6 PE=1 SV=1;tr|H0Y		8.35471	8.41459	8.40939	8.49002	8.49749	8.48634	8.42025	8.38719	8.36971	8.4683	8.49162	8.51718	8.35305	8.38863	8.35078	8.37003	8.42114	8.4183	8.39548	8.40059	8.38134	8.42395	8.42129	8.40058	8.45578	8.46556	8.40289	8.37303	8.38207	8.45442
178	A0A088AWN2	WDR20	WD repeat-containing protein 20			tr|A0A088AWN2|A0A088AWN2_HUMAN Isoform of Q8TBZ3, WD_REPEATS_REGION domain-containing protein OS=Homo sapiens (Human) OX=9606 GN=WDR20 PE=1 SV=1;sp|Q8TBZ3-4|WDR20-4_HUMAN Isoform of Q8TBZ3, Isoform 4 of WD repeat-containing protein 20 OS=Homo sapiens (Huma		NA	NA	NA	NA	NA	NA	NA	NA	NA	NA	NA	NA	NA	NA	NA	NA	NA	NA	NA	NA	NA	NA	NA	6.22228	NA	NA	NA	NA	NA	NA
181	A0A096LNR9	CDKL5	Cyclin-dependent kinase-like 5			tr|A0A096LNR9|A0A096LNR9_HUMAN Isoform of O76039, Protein kinase domain-containing protein (Fragment) OS=Homo sapiens (Human) OX=9606 GN=CDKL5 PE=1 SV=1;tr|A0A1B0GUM4|A0A1B0GUM4_HUMAN Isoform of O76039, Protein kinase domain-containing protein OS=Homo sapi		NA	NA	NA	NA	NA	6.58108	NA	NA	NA	NA	NA	NA	NA	NA	NA	NA	NA	NA	NA	NA	NA	NA	NA	NA	NA	NA	NA	NA	NA	NA
185	A0A096LP22	PTRH1	Probable peptidyl-tRNA hydrolase			tr|A0A096LP22|A0A096LP22_HUMAN Isoform of Q86Y79, Probable peptidyl-tRNA hydrolase (Fragment) OS=Homo sapiens (Human) OX=9606 GN=PTRH1 PE=1 SV=1;sp|Q86Y79|PTH_HUMAN Probable peptidyl-tRNA hydrolase OS=Homo sapiens (Human) OX=9606 GN=PTRH1 PE=1 SV=1;tr|C9J7		NA	NA	NA	6.58239	6.60651	6.61953	6.77932	NA	NA	6.55942	6.61707	6.64962	6.58927	6.52366	6.82267	6.82625	6.78039	6.81264	NA	NA	6.59149	6.69925	6.65325	6.66057	NA	6.79905	NA	6.5704	6.59203	6.67648
186	A0A096LP25	AAK1	Uncharacterized protein FLJ45252			tr|A0A096LP25|A0A096LP25_HUMAN Isoform of Q2M2I8, AP2-associated protein kinase 1 (Fragment) OS=Homo sapiens (Human) OX=9606 GN=AAK1 PE=1 SV=1;sp|Q6ZSR9|YJ005_HUMAN Uncharacterized protein FLJ45252 OS=Homo sapiens (Human) OX=9606 GN=- PE=2 SV=2		7.04909	7.08542	7.1184	6.81942	6.85968	6.86343	7.19229	7.224	7.07983	6.83291	6.96581	6.98248	7.50563	7.55234	7.52565	6.90024	6.99108	7.01737	7.55278	7.53389	7.52109	6.85117	6.97914	6.91547	7.58123	7.50355	7.53737	7.06207	6.92886	6.93414	+
188	A0A096LPC5	FAM21C	WASH complex subunit FAM21C			tr|A0A096LPC5|A0A096LPC5_HUMAN Isoform of Q9Y4E1, CAP-ZIP_m domain-containing protein OS=Homo sapiens (Human) OX=9606 GN=WASHC2C PE=1 SV=1;sp|Q9Y4E1-6|WAC2C-6_HUMAN Isoform of Q9Y4E1, Isoform 6 of WASH complex subunit 2C OS=Homo sapiens (Human) OX=9606 GN=		NA	NA	NA	NA	6.66454	6.64075	NA	NA	NA	6.62539	6.41641	6.65562	NA	NA	NA	6.62671	6.57351	6.69813	NA	NA	NA	6.58855	6.59415	6.51899	NA	NA	NA	6.54368	6.57584	NA
189	A0A096LPI6	C21orf33				tr|A0A096LPI6|A0A096LPI6_HUMAN ENSG00000276612 readthrough, Utp12 domain-containing protein (Fragment) OS=Homo sapiens (Human) OX=9606 GN=ENSG00000276612 PE=4 SV=2;sp|P0DPI2|GAL3A_HUMAN Glutamine amidotransferase-like class 1 domain-containing protein 3A,		7.88917	7.88747	7.90319	8.03547	8.05709	8.01017	7.91161	7.96251	7.95907	8.02943	8.03878	7.9747	8.09009	8.17614	8.12128	8.10807	8.11955	8.04031	8.10245	8.16308	8.1722	8.10013	8.15631	8.0685	8.03831	8.08248	8.13013	8.04394	8.06936	8.20012	+
190	A0A0A0MQR2	RTFDC1	Protein RTF2 homolog			tr|A0A0A0MQR2|A0A0A0MQR2_HUMAN Isoform of Q9BY42, Rtf2 domain-containing protein OS=Homo sapiens (Human) OX=9606 GN=RTF2 PE=1 SV=1;sp|Q9BY42|RTF2_HUMAN Replication termination factor 2 OS=Homo sapiens (Human) OX=9606 GN=RTF2 PE=1 SV=3;tr|A2A2L5|A2A2L5_HUMA		7.19815	7.25937	7.24274	7.06246	7.03113	7.04865	7.27503	7.33834	7.10416	7.13767	7.19148	6.99787	NA	7.17189	NA	7.43189	6.95896	6.9891	7.05509	7.17974	NA	7.02051	7.05925	7.02441	NA	NA	NA	6.83436	6.78291	7.01393	+
191	A0A0A0MQS1	PYCRL	Pyrroline-5-carboxylate reductase			tr|A0A0A0MQS1|A0A0A0MQS1_HUMAN Isoform of Q53H96, Pyrroline-5-carboxylate reductase OS=Homo sapiens (Human) OX=9606 GN=PYCR3 PE=1 SV=1;sp|Q53H96|P5CR3_HUMAN Pyrroline-5-carboxylate reductase 3 OS=Homo sapiens (Human) OX=9606 GN=PYCR3 PE=1 SV=3;sp|Q53H96-2|		7.3769	7.35669	6.92008	7.18368	7.16666	7.2499	7.43092	7.46558	7.44754	7.05115	7.06177	7.32694	7.817	7.84783	7.67679	7.20815	7.27574	7.1848	7.74411	7.76683	7.75113	7.16419	7.30068	7.17221	7.62735	7.66568	7.75254	7.2612	7.20421	7.37246	+
192	F5H0Q6	CLASRP	CLK4-associating serine/arginine rich protein			tr|F5H0Q6|F5H0Q6_HUMAN Isoform of Q8N2M8, DRY_EERY domain-containing protein OS=Homo sapiens (Human) OX=9606 GN=CLASRP PE=1 SV=2;tr|A0A0A0MQS2|A0A0A0MQS2_HUMAN Isoform of Q8N2M8, DRY_EERY domain-containing protein OS=Homo sapiens (Human) OX=9606 GN=CLASRP		NA	NA	NA	NA	NA	NA	NA	NA	NA	NA	NA	NA	NA	NA	NA	NA	NA	NA	NA	NA	NA	NA	NA	NA	NA	NA	NA	NA	NA	6.12975
193	U3KQC1	WDR18	WD repeat-containing protein 18			tr|U3KQC1|U3KQC1_HUMAN Isoform of Q9BV38, WD_REPEATS_REGION domain-containing protein (Fragment) OS=Homo sapiens (Human) OX=9606 GN=WDR18 PE=1 SV=1;tr|A0A0A0MQU0|A0A0A0MQU0_HUMAN Isoform of Q9BV38, WD_REPEATS_REGION domain-containing protein (Fragment) OS=		8.29096	8.25949	8.29786	7.77911	7.70764	7.76753	8.20953	8.27171	8.28159	7.74233	7.76583	7.77532	8.27184	8.30921	8.2841	7.85017	7.60932	7.58813	8.39396	8.29647	8.28833	7.61487	7.6995	7.67859	8.03334	8.0293	8.1199	7.61376	7.66724	7.62424	+
194	A0A0A0MQV6	FGF2	Fibroblast growth factor 2			tr|A0A0A0MQV6|A0A0A0MQV6_HUMAN Isoform of P09038, Fibroblast growth factor OS=Homo sapiens (Human) OX=9606 GN=FGF2 PE=1 SV=1;sp|P09038-2|FGF2-2_HUMAN Isoform of P09038, Isoform 3 of Fibroblast growth factor 2 OS=Homo sapiens (Human) OX=9606 GN=FGF2 PE=1 SV		NA	NA	5.92262	6.12493	6.20011	6.18654	NA	NA	NA	6.19913	6.42871	6.25766	NA	NA	NA	6.2553	6.29136	6.13003	NA	NA	NA	6.21506	6.24216	6.30563	NA	NA	NA	NA	6.20117	6.44209
197	A0A0A0MQW3	SERPINB13	Serpin B13			tr|A0A0A0MQW3|A0A0A0MQW3_HUMAN Isoform of Q9UIV8, SERPIN domain-containing protein OS=Homo sapiens (Human) OX=9606 GN=SERPINB13 PE=1 SV=1;sp|Q9UIV8|SPB13_HUMAN Serpin B13 OS=Homo sapiens (Human) OX=9606 GN=SERPINB13 PE=1 SV=2;tr|H7BZS9|H7BZS9_HUMAN Isoform		NA	NA	7.01902	NA	NA	NA	NA	NA	NA	NA	NA	NA	NA	NA	NA	NA	NA	NA	NA	NA	NA	NA	NA	NA	NA	NA	NA	NA	NA	NA
199	A0A0A0MQX1	MYO10	Unconventional myosin-X			tr|A0A0A0MQX1|A0A0A0MQX1_HUMAN Isoform of Q9HD67, Unconventional myosin-X OS=Homo sapiens (Human) OX=9606 GN=MYO10 PE=1 SV=1;sp|Q9HD67|MYO10_HUMAN Unconventional myosin-X OS=Homo sapiens (Human) OX=9606 GN=MYO10 PE=1 SV=3;sp|Q9HD67-3|MYO10-3_HUMAN Isoform		7.0879	7.11765	7.08335	7.2715	7.21439	7.24095	7.36744	7.224	7.16468	7.23324	7.26301	7.17417	7.1581	7.18891	7.23509	7.28766	7.22448	7.2182	7.1534	7.17772	7.13979	7.24366	7.24743	7.23388	7.07157	7.07051	7.14235	7.02587	7.02163	6.88497	+
200	C9JP00	MBNL1	Muscleblind-like protein 1			tr|C9JP00|C9JP00_HUMAN Isoform of Q9NR56, Muscleblind-like protein 1 OS=Homo sapiens (Human) OX=9606 GN=MBNL1 PE=1 SV=1;tr|A0A0A0MQX8|A0A0A0MQX8_HUMAN Isoform of Q9NR56, Muscleblind-like protein 1 OS=Homo sapiens (Human) OX=9606 GN=MBNL1 PE=1 SV=1;sp|Q9NR5		8.36155	8.32701	8.45486	7.41563	7.43132	7.46891	8.25983	8.22716	8.23472	7.49429	7.5136	7.49516	8.33919	8.24118	8.32917	7.46874	7.7734	7.72952	8.47536	8.36794	8.28246	7.57596	7.33396	7.51229	8.26233	8.29992	8.17407	7.66568	7.64221	7.68972	+
202	A0A0A0MR09	PTPN9	Protein-tyrosine-phosphatase			tr|A0A0A0MR09|A0A0A0MR09_HUMAN Isoform of P43378, Tyrosine-protein phosphatase non-receptor type 9 OS=Homo sapiens (Human) OX=9606 GN=PTPN9 PE=1 SV=1;sp|P43378|PTN9_HUMAN Tyrosine-protein phosphatase non-receptor type 9 OS=Homo sapiens (Human) OX=9606 GN=P		6.81371	6.83813	6.73488	6.76456	6.73628	6.78072	6.8512	6.80726	6.92408	6.63578	6.72311	6.78391	6.8671	6.94736	6.92361	6.70475	6.80907	6.81383	6.90875	7.03819	6.93463	6.75053	6.79137	6.82257	6.97747	6.82866	6.63323	6.46223	6.52184	6.60559
207	A0A0A0MRB5	MADD	MAP kinase-activating death domain protein			tr|A0A0A0MRB5|A0A0A0MRB5_HUMAN Isoform of Q8WXG6, UDENN domain-containing protein OS=Homo sapiens (Human) OX=9606 GN=MADD PE=1 SV=1;sp|Q8WXG6-6|MADD-6_HUMAN Isoform of Q8WXG6, Isoform 6 of MAP kinase-activating death domain protein OS=Homo sapiens (Human)		6.65599	6.71227	NA	6.81118	6.76737	6.72179	6.74335	6.7337	6.71488	6.89841	6.77232	6.73255	6.68272	6.7157	6.66048	6.55921	6.6573	6.56392	6.62656	6.69869	6.55582	6.6	6.53692	6.61734	6.54496	6.64081	6.36278	6.77603	6.71881	6.717
208	K7ENH8	TCF3	Transcription factor E2-alpha			tr|K7ENH8|K7ENH8_HUMAN Isoform of P15923, BHLH domain-containing protein (Fragment) OS=Homo sapiens (Human) OX=9606 GN=TCF3 PE=1 SV=2;tr|A0A0A0MRB7|A0A0A0MRB7_HUMAN Isoform of P15923, BHLH domain-containing protein OS=Homo sapiens (Human) OX=9606 GN=TCF3 P		NA	NA	6.14077	6.06631	6.02733	NA	6.07263	6.02886	NA	6.03055	NA	NA	6.28243	6.4049	6.25795	6.40565	6.55834	6.35916	6.27834	6.02725	6.25813	6.3731	6.41691	6.40167	NA	NA	NA	6.2733	6.36638	NA
209	A0A0A0MRE5	ASAP1	Arf-GAP with SH3 domain, ANK repeat and PH domain-containing protein 1			tr|A0A0A0MRE5|A0A0A0MRE5_HUMAN Isoform of Q9ULH1, Arf-GAP with SH3 domain, ANK repeat and PH domain-containing protein 1 OS=Homo sapiens (Human) OX=9606 GN=ASAP1 PE=1 SV=1;sp|Q9ULH1|ASAP1_HUMAN Arf-GAP with SH3 domain, ANK repeat and PH domain-containing p		NA	NA	NA	6.33303	6.32699	6.44968	6.19919	6.16306	6.12053	6.33127	6.21121	6.30543	6.27971	NA	6.45775	6.30939	6.41243	6.44527	6.26194	NA	6.17755	6.27368	6.3543	6.42441	NA	6.29574	6.28011	6.20278	6.17131	6.20263
210	A0A0A0MRE6	WDR47	WD repeat-containing protein 47			tr|A0A0A0MRE6|A0A0A0MRE6_HUMAN Isoform of O94967, WD repeat-containing protein 47 OS=Homo sapiens (Human) OX=9606 GN=WDR47 PE=1 SV=1;sp|O94967-2|WDR47-2_HUMAN Isoform of O94967, Isoform 2 of WD repeat-containing protein 47 OS=Homo sapiens (Human) OX=9606 G		NA	NA	NA	6.1883	NA	NA	NA	NA	NA	NA	NA	6.35642	NA	NA	NA	6.30446	NA	6.40902	NA	NA	NA	NA	NA	6.41582	NA	NA	NA	NA	6.30577	NA
212	A0A0A0MRF6	AKAP9	A-kinase anchor protein 9			tr|A0A0A0MRF6|A0A0A0MRF6_HUMAN Isoform of Q99996, A-kinase anchor protein 9 OS=Homo sapiens (Human) OX=9606 GN=AKAP9 PE=1 SV=1;sp|Q99996-5|AKAP9-5_HUMAN Isoform of Q99996, Isoform 5 of A-kinase anchor protein 9 OS=Homo sapiens (Human) OX=9606 GN=AKAP9 PE=1		5.92358	5.52726	NA	7.75735	7.79293	7.7706	6.61964	5.3845	NA	7.8138	7.86976	7.79747	6.57153	6.68083	6.78473	7.40823	7.65522	7.34192	5.87693	NA	5.95681	7.5436	7.39339	7.7017	6.09294	6.70896	6.86503	7.72932	7.61534	7.74694
213	A0A0A0MRF9	PLCG2	Phosphoinositide phospholipase C			tr|A0A0A0MRF9|A0A0A0MRF9_HUMAN Isoform of P16885, 1-phosphatidylinositol 4,5-bisphosphate phosphodiesterase gamma OS=Homo sapiens (Human) OX=9606 GN=PLCG2 PE=1 SV=1;sp|P16885|PLCG2_HUMAN 1-phosphatidylinositol 4,5-bisphosphate phosphodiesterase gamma-2 OS=		6.5698	NA	6.81049	6.44436	6.40148	6.43657	6.72856	6.50471	6.54198	6.46253	6.4201	6.38211	6.87741	6.91978	6.83993	6.48014	6.50716	6.39311	6.98296	6.77306	6.94508	6.53057	6.44433	6.55068	6.77175	7.07924	6.82527	6.24439	6.36776	6.44626
215	A0A0A0MRI1	GPALPP1	GPALPP motifs-containing protein 1			tr|A0A0A0MRI1|A0A0A0MRI1_HUMAN Isoform of Q8IXQ4, GPALPP motifs-containing protein 1 OS=Homo sapiens (Human) OX=9606 GN=GPALPP1 PE=1 SV=1;sp|Q8IXQ4|GPAM1_HUMAN GPALPP motifs-containing protein 1 OS=Homo sapiens (Human) OX=9606 GN=GPALPP1 PE=1 SV=1;sp|Q8IXQ		NA	NA	NA	6.3096	6.1982	6.12118	NA	NA	NA	6.2012	NA	6.10244	NA	NA	NA	6.08273	6.26227	6.28163	NA	NA	NA	6.367	6.24569	6.33113	NA	NA	NA	NA	NA	NA
216	A0A0A0MRJ0	CDC42BPA	Non-specific serine/threonine protein kinase			tr|A0A0A0MRJ0|A0A0A0MRJ0_HUMAN Isoform of Q5VT25, Non-specific serine/threonine protein kinase OS=Homo sapiens (Human) OX=9606 GN=CDC42BPA PE=1 SV=1;sp|Q5VT25-4|MRCKA-4_HUMAN Isoform of Q5VT25, Isoform 4 of Serine/threonine-protein kinase MRCK alpha OS=Hom		8.20202	8.16452	8.36947	8.67007	8.62596	8.59006	8.35098	8.5212	8.39258	8.70464	8.76559	8.71647	8.58902	8.59085	8.58379	8.68685	8.72952	8.75018	8.40026	8.48877	8.41236	8.75863	8.64556	8.60133	8.3883	8.44864	8.41768	8.6886	8.70668	8.72862	+
217	A0A0A0MRJ6	PCMT1	Protein-L-isoaspartate O-methyltransferase			tr|A0A0A0MRJ6|A0A0A0MRJ6_HUMAN Isoform of P22061, Protein-L-isoaspartate O-methyltransferase OS=Homo sapiens (Human) OX=9606 GN=PCMT1 PE=1 SV=1;tr|H7BY58|H7BY58_HUMAN Isoform of P22061, Protein-L-isoaspartate O-methyltransferase OS=Homo sapiens (Human) OX=		8.39625	8.37546	8.32011	8.49104	8.48759	8.45605	8.46667	8.45323	8.41793	8.45732	8.41955	8.38863	8.3986	8.41944	8.33489	8.47418	8.47526	8.38193	8.45181	8.39293	8.43006	8.42296	8.48574	8.44165	8.42443	8.48612	8.31124	8.44798	8.43733	8.546
220	A0A0A0MRM9	NOLC1	Nucleolar and coiled-body phosphoprotein 1			tr|A0A0A0MRM9|A0A0A0MRM9_HUMAN Isoform of Q14978, LisH domain-containing protein (Fragment) OS=Homo sapiens (Human) OX=9606 GN=NOLC1 PE=1 SV=1;sp|Q14978-2|NOLC1-2_HUMAN Isoform of Q14978, Isoform Beta of Nucleolar and coiled-body phosphoprotein 1 OS=Homo s		8.04261	8.01917	8.00849	8.01894	8.10175	8.06484	7.66309	7.80229	7.81385	8.19136	7.91043	8.13236	6.89107	6.88712	6.9838	8.25983	8.10454	8.077	7.16814	7.33498	6.70909	7.48877	7.83517	7.71666	7.00138	6.80021	7.17122	8.13904	7.98038	8.01003	+
221	A0A0A0MRP0	MAP7D3	MAP7 domain-containing protein 3			tr|A0A0A0MRP0|A0A0A0MRP0_HUMAN Isoform of Q8IWC1, MAP7 domain-containing protein 3 (Fragment) OS=Homo sapiens (Human) OX=9606 GN=MAP7D3 PE=1 SV=1;sp|Q8IWC1-2|MA7D3-2_HUMAN Isoform of Q8IWC1, Isoform 2 of MAP7 domain-containing protein 3 OS=Homo sapiens (Hu		NA	NA	NA	6.71199	6.64024	6.77491	6.43996	6.49448	6.38289	6.67038	6.64195	6.69742	6.32296	6.33113	NA	6.63204	6.73645	6.78107	6.29023	NA	NA	6.48245	6.55238	6.66136	6.31762	6.20939	6.2559	6.41322	6.29684	6.33923	+
224	A0A0A0MRQ7	DYDC2	DPY30 domain-containing protein 2			tr|A0A0A0MRQ7|A0A0A0MRQ7_HUMAN Isoform of Q96IM9, DPY30 domain-containing protein 2 OS=Homo sapiens (Human) OX=9606 GN=DYDC2 PE=1 SV=1;tr|X1WI30|X1WI30_HUMAN Isoform of Q96IM9, DPY30 domain-containing protein 2 (Fragment) OS=Homo sapiens (Human) OX=9606 GN		NA	NA	NA	NA	NA	NA	NA	NA	NA	NA	NA	NA	NA	NA	NA	NA	6.40444	NA	NA	NA	NA	NA	NA	NA	NA	NA	NA	NA	NA	NA
226	E9PSD7	UPRT	Uracil phosphoribosyltransferase homolog			tr|E9PSD7|E9PSD7_HUMAN Isoform of Q96BW1, Uracil phosphoribosyltransferase homolog OS=Homo sapiens (Human) OX=9606 GN=UPRT PE=1 SV=1;tr|A0A0A0MRR5|A0A0A0MRR5_HUMAN Isoform of Q96BW1, Uracil phosphoribosyltransferase homolog OS=Homo sapiens (Human) OX=9606		NA	NA	NA	6.35327	6.39355	6.41722	6.37801	NA	NA	6.40905	6.47214	6.47976	NA	NA	NA	NA	6.30479	6.27212	6.51174	6.47621	6.50133	6.12716	NA	6.3683	NA	NA	6.68366	NA	NA	NA
227	A0A0A0MRR7	SNRPC	U1 small nuclear ribonucleoprotein C			tr|A0A0A0MRR7|A0A0A0MRR7_HUMAN Isoform of P09234, U1 small nuclear ribonucleoprotein C OS=Homo sapiens (Human) OX=9606 GN=SNRPC PE=1 SV=1;sp|P09234|RU1C_HUMAN U1 small nuclear ribonucleoprotein C OS=Homo sapiens (Human) OX=9606 GN=SNRPC PE=1 SV=1		NA	NA	6.54745	7.0404	7.13098	7.00821	6.9064	6.85181	6.88263	7.14715	7.22522	7.3173	6.89308	6.88537	7.08781	7.29745	7.26564	7.18179	6.75892	6.83186	6.88153	7.22435	7.17307	7.11784	6.89756	7.0778	6.94834	7.30761	7.28984	7.46772
228	A0A0A0MRS4	TMEM38B	Trimeric intracellular cation channel type B			tr|A0A0A0MRS4|A0A0A0MRS4_HUMAN Isoform of Q9NVV0, Transmembrane protein 38B, isoform CRA_b OS=Homo sapiens (Human) OX=9606 GN=TMEM38B PE=1 SV=1;sp|Q9NVV0|TM38B_HUMAN Trimeric intracellular cation channel type B OS=Homo sapiens (Human) OX=9606 GN=TMEM38B PE		6.67715	6.67747	6.7005	6.55035	6.61548	6.63136	6.97581	6.87999	6.9187	6.58595	6.58616	6.64732	7.25513	7.17589	7.33735	6.84743	6.85215	6.6116	7.22815	7.09756	7.14289	NA	6.85722	6.74157	6.91867	6.46479	6.49636	6.52079	NA	6.58188
229	A0A0A0MRT2	WAC	WW domain-containing adapter protein with coiled-coil			tr|A0A0A0MRT2|A0A0A0MRT2_HUMAN Isoform of Q9BTA9, WW domain-containing protein OS=Homo sapiens (Human) OX=9606 GN=WAC PE=1 SV=1;sp|Q9BTA9-5|WAC-5_HUMAN Isoform of Q9BTA9, Isoform 4 of WW domain-containing adapter protein with coiled-coil OS=Homo sapiens (H		NA	NA	NA	6.68757	6.63074	6.70955	6.17582	6.16467	6.14906	6.68274	6.60316	6.77832	6.15459	6.22201	6.25194	6.54784	6.66084	6.65365	NA	NA	NA	6.58824	6.60326	6.70602	NA	NA	6.11841	6.58807	6.61668	6.68553
230	B6VEX4	ABI1	Abl interactor 1			tr|B6VEX4|B6VEX4_HUMAN Isoform of Q8IZP0, Abl interactor 1 OS=Homo sapiens (Human) OX=9606 GN=ABI1 PE=1 SV=1;tr|A0A0A0MRT6|A0A0A0MRT6_HUMAN Isoform of Q8IZP0, Abl interactor 1 OS=Homo sapiens (Human) OX=9606 GN=ABI1 PE=1 SV=1;sp|Q8IZP0-10|ABI1-10_HUMAN Iso		7.20837	7.06004	6.85457	7.1397	7.15075	7.15287	6.65848	6.79396	6.78578	6.92545	7.11877	7.0082	6.96572	6.91063	6.86327	7.1781	7.25699	7.29016	6.59499	6.85698	6.82441	7.2214	7.21382	7.37854	6.72009	6.67503	NA	7.35942	7.24824	7.13431
231	A0A0A0MRV3	WRAP73	WD repeat-containing protein WRAP73			tr|A0A0A0MRV3|A0A0A0MRV3_HUMAN Isoform of Q9P2S5, ANAPC4_WD40 domain-containing protein OS=Homo sapiens (Human) OX=9606 GN=WRAP73 PE=1 SV=1;sp|Q9P2S5|WRP73_HUMAN WD repeat-containing protein WRAP73 OS=Homo sapiens (Human) OX=9606 GN=WRAP73 PE=1 SV=1;tr|Q5T		NA	NA	NA	6.6706	6.49858	NA	NA	NA	NA	6.52413	6.5188	6.61608	NA	NA	NA	5.97119	6.31111	NA	NA	NA	NA	NA	NA	NA	NA	NA	NA	6.42987	6.49329	6.50089
233	A0A0A0MRX2	DDRGK1	DDRGK domain-containing protein 1			tr|A0A0A0MRX2|A0A0A0MRX2_HUMAN Isoform of Q96HY6, DDRGK domain-containing protein 1 OS=Homo sapiens (Human) OX=9606 GN=DDRGK1 PE=1 SV=1;sp|Q96HY6-2|DDRGK-2_HUMAN Isoform of Q96HY6, Isoform 2 of DDRGK domain-containing protein 1 OS=Homo sapiens (Human) OX=9		6.67286	6.71707	6.59209	7.26939	7.17597	7.23273	6.7404	6.78518	6.61165	7.36194	7.39799	7.30461	6.56042	6.50689	6.45444	6.90314	7.13756	6.97045	NA	6.29362	NA	NA	7.02375	7.09122	NA	NA	NA	7.22531	7.24125	7.18757	+
234	A0A0A0MRX4	RGL3	Ral guanine nucleotide dissociation stimulator-like 3			tr|A0A0A0MRX4|A0A0A0MRX4_HUMAN Isoform of Q3MIN7, Ral guanine nucleotide dissociation stimulator-like 3 OS=Homo sapiens (Human) OX=9606 GN=RGL3 PE=1 SV=1;sp|Q3MIN7|RGL3_HUMAN Ral guanine nucleotide dissociation stimulator-like 3 OS=Homo sapiens (Human) OX=		NA	NA	NA	NA	NA	NA	NA	NA	NA	NA	NA	NA	NA	NA	NA	NA	NA	NA	NA	NA	NA	NA	NA	NA	NA	NA	NA	NA	NA	5.94786
235	A0A1B0GW37	NFIB	Nuclear factor 1			tr|A0A1B0GW37|A0A1B0GW37_HUMAN Isoform of O00712, Nuclear factor 1 OS=Homo sapiens (Human) OX=9606 GN=NFIB PE=1 SV=1;tr|U3KQE8|U3KQE8_HUMAN Isoform of O00712, Nuclear factor 1 OS=Homo sapiens (Human) OX=9606 GN=NFIB PE=1 SV=2;tr|A0A1B0GWJ4|A0A1B0GWJ4_HUMAN		NA	6.58691	6.51705	NA	NA	NA	6.47985	6.43737	6.51389	NA	NA	NA	6.56414	6.57216	6.62742	NA	NA	NA	NA	6.51279	6.70673	NA	NA	NA	6.47731	6.50741	6.48972	NA	NA	NA
236	A0A0A0MRY0	TBC1D22A	TBC1 domain family member 22A			tr|A0A0A0MRY0|A0A0A0MRY0_HUMAN Isoform of Q8WUA7, Rab-GAP TBC domain-containing protein OS=Homo sapiens (Human) OX=9606 GN=TBC1D22A PE=1 SV=1;sp|Q8WUA7-4|TB22A-4_HUMAN Isoform of Q8WUA7, Isoform 4 of TBC1 domain family member 22A OS=Homo sapiens (Human) OX		NA	NA	NA	NA	NA	NA	NA	NA	NA	NA	NA	NA	NA	NA	7.06748	NA	NA	NA	NA	NA	NA	NA	NA	NA	NA	NA	NA	NA	NA	NA
237	A0A0A0MRY2	ZMYND11	Zinc finger MYND domain-containing protein 11			tr|A0A0A0MRY2|A0A0A0MRY2_HUMAN Isoform of Q15326, Zinc finger MYND domain-containing protein 11 OS=Homo sapiens (Human) OX=9606 GN=ZMYND11 PE=1 SV=1;tr|B0QZE2|B0QZE2_HUMAN Isoform of Q15326, Zinc finger MYND domain-containing protein 11 OS=Homo sapiens (Hu		NA	NA	NA	6.52638	NA	6.51961	NA	6.44033	6.53155	6.54773	NA	NA	6.72077	6.84958	6.78513	NA	NA	NA	6.76466	6.75333	6.75573	NA	NA	NA	6.64848	6.60789	6.79946	6.50941	6.56114	6.45605
238	A0A0A0MRZ4	TNIP1	TNFAIP3-interacting protein 1			tr|A0A0A0MRZ4|A0A0A0MRZ4_HUMAN Isoform of Q15025, TNFAIP3-interacting protein 1 OS=Homo sapiens (Human) OX=9606 GN=TNIP1 PE=1 SV=1;sp|Q15025-7|TNIP1-7_HUMAN Isoform of Q15025, Isoform 7 of TNFAIP3-interacting protein 1 OS=Homo sapiens (Human) OX=9606 GN=TN		6.40183	NA	NA	NA	NA	NA	NA	6.54689	6.50028	6.42893	NA	6.55027	6.62144	6.59694	6.59434	NA	NA	NA	6.51658	6.66662	NA	NA	NA	NA	NA	6.57743	NA	6.4145	6.39026	6.45204
239	A0A0A0MS08	IGHG1	Ig gamma-1 chain C region			tr|A0A0A0MS08|A0A0A0MS08_HUMAN Isoform of P01857, Immunoglobulin heavy constant gamma 1 OS=Homo sapiens (Human) OX=9606 GN=IGHG1 PE=1 SV=1;sp|P01857|IGHG1_HUMAN Immunoglobulin heavy constant gamma 1 OS=Homo sapiens (Human) OX=9606 GN=IGHG1 PE=1 SV=1;tr|A0A		NA	6.27634	8.13565	NA	NA	NA	NA	NA	NA	NA	NA	NA	NA	NA	NA	NA	NA	6.38933	NA	NA	6.02921	NA	NA	NA	NA	NA	NA	NA	NA	NA
240	A0A0A0MS70	MYD88	Myeloid differentiation primary response protein MyD88			tr|A0A0A0MS70|A0A0A0MS70_HUMAN Isoform of Q99836, Myeloid differentiation primary response protein MyD88 OS=Homo sapiens (Human) OX=9606 GN=MYD88 PE=1 SV=1;tr|H0Y4G9|H0Y4G9_HUMAN Isoform of Q99836, Myeloid differentiation primary response protein MyD88 OS=		6.50025	6.71567	6.61307	6.84729	6.82248	6.84405	6.7256	6.7026	6.43871	6.74163	6.86589	6.83762	6.8209	6.95962	6.92157	6.6235	6.78386	6.89904	6.96629	6.87749	7.02667	6.87578	6.71598	6.56799	6.99315	7.13158	7.07833	6.62647	6.70179	6.91228	+
244	A0A0A0MSA9	PVR	Poliovirus receptor			tr|A0A0A0MSA9|A0A0A0MSA9_HUMAN Isoform of P15151, Poliovirus receptor OS=Homo sapiens (Human) OX=9606 GN=PVR PE=1 SV=1;tr|A0A0C4DG49|A0A0C4DG49_HUMAN Isoform of P15151, Poliovirus receptor OS=Homo sapiens (Human) OX=9606 GN=PVR PE=1 SV=1;sp|P15151-3|PVR-3_		6.3337	6.5773	6.25991	7.33005	7.27028	7.31264	6.80776	6.85304	6.82622	7.31136	7.32562	7.3627	6.50147	6.48164	6.44354	7.66763	7.60818	7.56495	6.30145	6.39595	6.13076	7.56583	7.6769	7.60757	6.15928	NA	NA	7.35006	7.33328	7.31832	+
245	U3KQ91	ADCY3	Adenylate cyclase type 3			tr|U3KQ91|U3KQ91_HUMAN Isoform of O60266, Adenylate cyclase type 3 (Fragment) OS=Homo sapiens (Human) OX=9606 GN=ADCY3 PE=1 SV=1;tr|A0A0A0MSC1|A0A0A0MSC1_HUMAN Isoform of O60266, Adenylate cyclase type 3 OS=Homo sapiens (Human) OX=9606 GN=ADCY3 PE=1 SV=1;s		6.42938	6.32562	6.35896	6.62515	6.64633	6.70911	6.2789	6.31434	6.42909	6.59847	6.66601	6.54444	6.58704	6.62888	6.50861	6.4487	6.44923	6.49768	6.58531	6.50771	6.48272	6.47373	6.61256	6.38843	NA	NA	6.36198	6.48374	6.46874	6.58535	+
246	B3KPJ4	PHC2	Polyhomeotic-like protein 2			tr|B3KPJ4|B3KPJ4_HUMAN Isoform of Q8IXK0, Polyhomeotic-like protein 2 OS=Homo sapiens (Human) OX=9606 GN=PHC2 PE=1 SV=1;tr|A0A0A0MSI2|A0A0A0MSI2_HUMAN Isoform of Q8IXK0, Polyhomeotic-like protein 2 OS=Homo sapiens (Human) OX=9606 GN=PHC2 PE=1 SV=1;sp|Q8IXK		NA	NA	NA	NA	NA	NA	NA	NA	6.34707	NA	NA	NA	NA	NA	NA	NA	NA	NA	NA	NA	NA	NA	NA	NA	NA	NA	NA	NA	NA	NA
247	A0A0A0MSI8	EXOC5	Exocyst complex component 5			tr|A0A0A0MSI8|A0A0A0MSI8_HUMAN Isoform of O00471, Exocyst complex component 5 OS=Homo sapiens (Human) OX=9606 GN=EXOC5 PE=1 SV=1;sp|O00471|EXOC5_HUMAN Exocyst complex component 5 OS=Homo sapiens (Human) OX=9606 GN=EXOC5 PE=1 SV=1;tr|F8W9B8|F8W9B8_HUMAN Iso		7.07056	7.18576	7.2029	7.55399	7.55979	7.54511	7.21115	7.36862	7.31708	7.56903	7.5631	7.57995	7.33348	7.36993	7.40312	7.57777	7.51052	7.51249	7.16345	7.05301	7.24188	7.53373	7.5567	7.57031	7.36521	7.37619	7.37299	7.60227	7.57518	7.56702	+
248	A0A0A0MSJ9	RASA2	Ras GTPase-activating protein 2			tr|A0A0A0MSJ9|A0A0A0MSJ9_HUMAN Isoform of Q15283, Ras GTPase-activating protein 2 OS=Homo sapiens (Human) OX=9606 GN=RASA2 PE=1 SV=1;sp|Q15283-2|RASA2-2_HUMAN Isoform of Q15283, Isoform 2 of Ras GTPase-activating protein 2 OS=Homo sapiens (Human) OX=9606 G		NA	8.13928	NA	NA	8.50717	8.42125	NA	8.43738	NA	8.51641	8.5086	8.64177	8.59384	8.5369	8.45126	8.60021	8.46384	8.38479	NA	NA	NA	8.38182	8.5376	8.57201	8.16975	8.56072	8.48453	8.45409	8.39524	8.4612	+
250	A0A0A0MSK4	GPSM1	G-protein-signaling modulator 1			tr|A0A0A0MSK4|A0A0A0MSK4_HUMAN Isoform of Q86YR5, G-protein-signaling modulator 1 OS=Homo sapiens (Human) OX=9606 GN=GPSM1 PE=1 SV=1;tr|A0A0A0MRC4|A0A0A0MRC4_HUMAN Isoform of Q86YR5, G-protein-signaling modulator 1 OS=Homo sapiens (Human) OX=9606 GN=GPSM1		NA	6.42804	6.41535	6.20329	6.18143	6.24219	6.46424	6.47085	NA	NA	6.29742	6.16805	6.6161	6.65351	6.83922	6.25155	6.17254	6.28326	6.59168	6.98885	6.9736	6.4421	NA	NA	7.12252	6.7822	6.60693	6.24104	6.15809	NA
251	A0A0A0MSS8	AKR1C3	Aldo-keto reductase family 1 member C3			tr|A0A0A0MSS8|A0A0A0MSS8_HUMAN Isoform of P42330, Aldo_ket_red domain-containing protein OS=Homo sapiens (Human) OX=9606 GN=AKR1C3 PE=1 SV=1;sp|P42330|AK1C3_HUMAN Aldo-keto reductase family 1 member C3 OS=Homo sapiens (Human) OX=9606 GN=AKR1C3 PE=1 SV=4;tr		7.72017	7.77456	7.72945	8.12388	8.17923	8.13923	7.72148	7.63939	7.60123	8.12914	8.16271	8.07778	7.95401	7.97012	7.92365	8.34651	8.59378	8.55425	7.95763	7.8261	7.83021	8.63493	8.47674	8.59553	7.78223	7.81058	7.82821	8.69127	8.66745	8.75514	+
252	A0A0A0MSU2	ELMSAN1	ELM2 and SANT domain-containing protein 1			tr|A0A0A0MSU2|A0A0A0MSU2_HUMAN Isoform of Q6PJG2, Mitotic deacetylase-associated SANT domain protein (Fragment) OS=Homo sapiens (Human) OX=9606 GN=MIDEAS PE=1 SV=6;tr|A0A1C7CYX1|A0A1C7CYX1_HUMAN Isoform of Q6PJG2, Mitotic deacetylase-associated SANT domain		7.10098	7.16368	7.17561	6.82771	6.85461	6.86452	7.1004	7.07669	7.02675	6.78272	6.73566	6.77425	7.22499	7.25989	7.21438	6.89587	6.92344	6.92843	7.281	7.19979	7.11166	6.82258	6.87242	6.85997	7.41697	7.33116	7.40278	6.79918	6.64147	6.79738	+
253	A0A0G2JKZ1	TAPBP	Tapasin			tr|A0A0G2JKZ1|A0A0G2JKZ1_HUMAN Isoform of O15533, Ig-like domain-containing protein OS=Homo sapiens (Human) OX=9606 GN=TAPBP PE=1 SV=1;tr|A2AB90|A2AB90_HUMAN Isoform of O15533, Ig-like domain-containing protein OS=Homo sapiens (Human) OX=9606 GN=TAPBP PE=1		6.83991	7.28476	7.2822	7.47524	7.52258	7.56056	7.46935	7.53114	7.40282	7.60541	7.60478	7.54899	7.28067	7.40744	7.29937	6.89962	7.40643	7.34577	7.51501	7.2072	7.05735	7.47792	7.12155	7.49181	7.40328	7.32456	6.68743	7.61909	7.56658	7.63055
258	A0A0A0MT32	LIPA	Lysosomal acid lipase/cholesteryl ester hydrolase			tr|A0A0A0MT32|A0A0A0MT32_HUMAN Isoform of P38571, AB hydrolase-1 domain-containing protein OS=Homo sapiens (Human) OX=9606 GN=LIPA PE=1 SV=1;sp|P38571-2|LICH-2_HUMAN Isoform of P38571, Isoform 2 of Lysosomal acid lipase/cholesteryl ester hydrolase OS=Homo		NA	7.03761	NA	NA	7.0858	6.21202	7.18111	7.36133	7.42233	NA	6.96091	NA	NA	NA	NA	NA	6.9279	NA	6.82021	7.14207	7.21665	6.8029	NA	NA	7.34481	NA	7.11468	7.17222	7.12022	NA
259	A0A0A0MT33	SCAF8	Protein SCAF8			tr|A0A0A0MT33|A0A0A0MT33_HUMAN Isoform of Q9UPN6, SR-related and CTD-associated factor 8 OS=Homo sapiens (Human) OX=9606 GN=SCAF8 PE=1 SV=1;sp|Q9UPN6|SCAF8_HUMAN SR-related and CTD-associated factor 8 OS=Homo sapiens (Human) OX=9606 GN=SCAF8 PE=1 SV=1;sp|Q		6.89205	6.95914	6.90474	7.37141	7.38558	7.41736	6.90281	6.84468	6.89337	7.34344	7.35246	7.32233	6.7737	6.82274	6.5313	7.62781	7.56176	7.55467	6.6144	6.27042	6.1172	7.66195	7.65591	7.59804	6.3081	6.79583	6.73612	7.52198	7.48712	7.54085	+
260	A0A2P0CTB1	FAM213B	Prostamide/prostaglandin F synthase			tr|A0A2P0CTB1|A0A2P0CTB1_HUMAN Isoform of Q8TBF2, Prostamide/prostaglandin F synthase OS=Homo sapiens (Human) OX=9606 GN=PRXL2B PE=1 SV=1;tr|A0A0A0MT35|A0A0A0MT35_HUMAN Isoform of Q8TBF2, Prostamide/prostaglandin F synthase OS=Homo sapiens (Human) OX=9606		NA	NA	NA	6.41099	6.51218	6.51266	NA	NA	NA	6.51377	6.56932	6.58232	NA	NA	NA	6.49373	6.50325	NA	NA	NA	NA	6.65347	6.71314	NA	NA	NA	NA	6.55108	NA	6.65616
261	A0A2R8Y7S2	SMARCA4	Transcription activator BRG1			tr|A0A2R8Y7S2|A0A2R8Y7S2_HUMAN Isoform of P51532, Transcription activator BRG1 OS=Homo sapiens (Human) OX=9606 GN=SMARCA4 PE=1 SV=1;tr|A0A2R8Y4P4|A0A2R8Y4P4_HUMAN Isoform of P51532, Transcription activator BRG1 OS=Homo sapiens (Human) OX=9606 GN=SMARCA4 PE		7.81512	7.80618	7.8089	8.00905	8.06888	8.01239	7.85437	7.86238	7.86787	7.99133	8.03207	8.06394	7.66588	7.64985	7.60056	7.95803	8.02951	8.01621	7.59468	7.58194	7.51995	7.93422	7.9293	7.94555	7.69274	7.61935	7.64613	8.00188	8.00878	7.9055	+
263	A0A0A0MTB8	WDR36	WD repeat-containing protein 36			tr|A0A0A0MTB8|A0A0A0MTB8_HUMAN Isoform of Q8NI36, WD_REPEATS_REGION domain-containing protein OS=Homo sapiens (Human) OX=9606 GN=WDR36 PE=1 SV=1;sp|Q8NI36|WDR36_HUMAN WD repeat-containing protein 36 OS=Homo sapiens (Human) OX=9606 GN=WDR36 PE=1 SV=1		7.71014	7.71918	7.63281	7.51325	7.54893	7.55618	7.68176	7.70779	7.70679	7.515	7.55077	7.55069	7.41708	7.37536	7.38476	7.29163	7.38841	7.41227	7.30224	7.18839	7.258	7.44998	7.43231	7.43855	7.2368	7.30575	7.23602	7.54259	7.52934	7.5753	+
264	A0A0A0MTR7	RNF213	E3 ubiquitin-protein ligase RNF213			tr|A0A0A0MTR7|A0A0A0MTR7_HUMAN Isoform of Q63HN8, RING-type domain-containing protein OS=Homo sapiens (Human) OX=9606 GN=RNF213 PE=1 SV=1;tr|A0A0A0MTC1|A0A0A0MTC1_HUMAN Isoform of Q63HN8, RING-type domain-containing protein OS=Homo sapiens (Human) OX=9606		7.35385	7.5835	7.46899	7.75601	7.83221	7.80662	7.70602	7.51037	7.58299	7.8724	7.91391	7.86211	7.7601	7.80409	7.75334	7.5139	7.48977	7.47142	7.76866	7.63544	7.61067	7.33056	7.3703	7.69209	7.32368	7.60178	7.62404	8.00034	8.06566	8.02284
265	A0A0A0MTH3	ILK	Integrin-linked protein kinase			tr|A0A0A0MTH3|A0A0A0MTH3_HUMAN Isoform of Q13418, Integrin-linked protein kinase OS=Homo sapiens (Human) OX=9606 GN=ILK PE=1 SV=1;sp|Q13418|ILK_HUMAN Integrin-linked protein kinase OS=Homo sapiens (Human) OX=9606 GN=ILK PE=1 SV=2;sp|Q13418-2|ILK-2_HUMAN Is		7.5811	7.60534	7.67002	7.72583	7.73761	7.7655	7.60506	7.76203	7.80928	7.71789	7.69167	7.77937	7.70513	7.74236	7.71229	7.65107	7.68511	7.71203	7.50987	7.65746	7.65493	7.71197	7.88683	7.65091	7.69868	7.82372	7.74917	7.76153	7.79667	7.79531
266	A0A0A0MTH9	BTAF1	TATA-binding protein-associated factor 172			tr|A0A0A0MTH9|A0A0A0MTH9_HUMAN Isoform of O14981, TATA-binding protein-associated factor 172 OS=Homo sapiens (Human) OX=9606 GN=BTAF1 PE=1 SV=1;sp|O14981|BTAF1_HUMAN TATA-binding protein-associated factor 172 OS=Homo sapiens (Human) OX=9606 GN=BTAF1 PE=1 S		7.3868	7.38473	7.48026	7.71025	7.6653	7.64822	7.32992	7.47218	7.49934	7.63551	7.66301	7.61737	7.55699	7.57113	7.54246	7.70799	7.72377	7.73816	7.52499	7.46911	7.51096	7.74192	7.7393	7.68158	7.61741	7.62504	7.57766	7.55311	7.61591	7.50722	+
267	A0A0A0MTI1	DHCR24	Delta(24)-sterol reductase			tr|A0A0A0MTI1|A0A0A0MTI1_HUMAN Isoform of Q15392, FAD-binding PCMH-type domain-containing protein OS=Homo sapiens (Human) OX=9606 GN=DHCR24 PE=1 SV=1;sp|Q15392-2|DHC24-2_HUMAN Isoform of Q15392, Isoform 2 of Delta(24)-sterol reductase OS=Homo sapiens (Huma		6.67758	7.18614	6.85323	7.27427	7.27071	7.26017	7.15713	7.17479	7.13732	7.40386	7.35824	7.4392	7.517	7.57532	7.59062	7.60185	7.57095	7.58691	7.21706	7.50677	7.55452	7.71409	7.55397	7.59884	7.17029	7.26002	7.25114	7.15842	7.08333	7.06456
268	A0A0R4J2G3	NCEH1	Neutral cholesterol ester hydrolase 1			tr|A0A0R4J2G3|A0A0R4J2G3_HUMAN Isoform of Q6PIU2, Arylacetamide deacetylase-like 1 OS=Homo sapiens (Human) OX=9606 GN=NCEH1 PE=1 SV=1;tr|A0A0A0MTJ9|A0A0A0MTJ9_HUMAN Isoform of Q6PIU2, Neutral cholesterol ester hydrolase 1 OS=Homo sapiens (Human) OX=9606 GN		8.29601	8.26555	8.33308	8.33405	8.31279	8.34543	8.43148	8.45687	8.43014	8.32584	8.31168	8.38218	8.00483	7.97899	7.88546	8.25905	8.222	8.29109	7.60387	7.82805	7.85481	8.29138	8.26829	8.28267	7.67065	7.74068	7.75088	8.18482	8.19472	8.15288	+
269	A0A0A0MTL5	SKP2	S-phase kinase-associated protein 2			tr|A0A0A0MTL5|A0A0A0MTL5_HUMAN Isoform of Q13309, F-box domain-containing protein OS=Homo sapiens (Human) OX=9606 GN=SKP2 PE=1 SV=1;sp|Q13309|SKP2_HUMAN S-phase kinase-associated protein 2 OS=Homo sapiens (Human) OX=9606 GN=SKP2 PE=1 SV=2;sp|Q13309-2|SKP2-		6.86266	6.82988	6.78176	6.74852	6.72411	6.68066	6.75121	6.92226	6.87376	6.60838	6.60033	6.67854	6.95458	6.96229	6.72627	6.61243	6.59238	6.64391	7.05853	6.9526	6.94696	6.61285	6.70507	6.70229	6.93949	6.93928	6.93452	6.72252	6.69624	6.50375
270	A0A0A0MTL6	FAM65A	Protein FAM65A			tr|A0A0A0MTL6|A0A0A0MTL6_HUMAN Isoform of Q6ZS17, PL48 domain-containing protein OS=Homo sapiens (Human) OX=9606 GN=RIPOR1 PE=1 SV=1;sp|Q6ZS17-2|RIPR1-2_HUMAN Isoform of Q6ZS17, Isoform 2 of Rho family-interacting cell polarization regulator 1 OS=Homo sapi		6.89239	6.92457	6.81939	6.98446	6.99802	6.9743	6.90902	6.85262	6.86702	6.88893	6.91039	6.88557	7.08653	7.07396	7.05195	6.88088	6.8782	6.91748	7.06222	7.05804	6.95751	6.89986	6.94189	6.87805	6.95594	7.11286	7.1624	6.82634	6.86547	6.85451	+
271	A0A0A0MTN0	CUL2	Cullin-2			tr|A0A0A0MTN0|A0A0A0MTN0_HUMAN Isoform of Q13617, CULLIN_2 domain-containing protein OS=Homo sapiens (Human) OX=9606 GN=CUL2 PE=1 SV=1;sp|Q13617|CUL2_HUMAN Cullin-2 OS=Homo sapiens (Human) OX=9606 GN=CUL2 PE=1 SV=2;sp|Q13617-2|CUL2-2_HUMAN Isoform of Q1361		7.46948	7.52613	7.49025	7.82201	7.84863	7.84743	7.45587	7.58649	7.55165	7.74924	7.76537	7.79877	7.5718	7.60492	7.58321	7.87633	7.85748	7.8306	7.3906	7.3991	7.36778	7.88717	7.89803	7.95636	7.34616	7.3119	7.36283	7.87291	7.90779	7.87139	+
272	A0A0A0MTQ5	C14orf2	6.8 kDa mitochondrial proteolipid			tr|A0A0A0MTQ5|A0A0A0MTQ5_HUMAN Isoform of P56378, ATP synthase subunit ATP5MPL, mitochondrial OS=Homo sapiens (Human) OX=9606 GN=ATP5MPL PE=1 SV=1;tr|G3V556|G3V556_HUMAN Isoform of P56378, ATP synthase subunit ATP5MPL, mitochondrial OS=Homo sapiens (Human)		NA	NA	NA	7.36041	7.35752	6.8217	NA	6.22404	NA	6.8643	7.48234	7.37254	6.11749	NA	NA	6.88225	6.94882	6.74027	NA	NA	6.1867	7.30751	7.30939	7.19774	NA	NA	NA	NA	6.93396	7.48651
275	A0A0A0MTU3	TMEM259	Membralin			tr|A0A0A0MTU3|A0A0A0MTU3_HUMAN Isoform of Q4ZIN3, Membralin OS=Homo sapiens (Human) OX=9606 GN=TMEM259 PE=1 SV=2;sp|Q4ZIN3-2|MBRL-2_HUMAN Isoform of Q4ZIN3, Isoform 2 of Membralin OS=Homo sapiens (Human) OX=9606 GN=TMEM259 PE=1 SV=1;sp|Q4ZIN3|MBRL_HUMAN Me		NA	NA	NA	6.43009	6.40722	6.35573	6.45654	6.37299	6.49253	6.38921	6.4497	6.42833	6.57209	6.5706	6.58078	6.46474	NA	6.48773	NA	6.46872	NA	6.68929	6.49901	6.64835	NA	NA	6.37221	NA	NA	6.37381	+
276	A0A0A6YYA0	TMED7-TICAM2	Transmembrane emp24 domain-containing protein 7			tr|A0A0A6YYA0|A0A0A6YYA0_HUMAN TMED7-TICAM2 readthrough, GOLD domain-containing protein OS=Homo sapiens (Human) OX=9606 GN=TMED7-TICAM2 PE=3 SV=1;sp|Q86XR7-2|TCAM2-2_HUMAN Isoform of Q86XR7, Isoform 2 of TIR domain-containing adapter molecule 2 OS=Homo sap		7.00161	7.04544	7.08021	7.56642	7.57382	7.6353	7.70021	7.54735	7.64031	7.47968	7.50601	7.80771	7.74374	7.76191	7.74173	7.79078	7.86083	7.78527	7.33835	7.49256	7.55598	7.81291	7.85063	7.75132	7.12124	7.20316	7.18904	7.63391	7.66353	7.81132	+
278	A0A0A6YYC7	ZFP91-CNTF	E3 ubiquitin-protein ligase ZFP91			tr|A0A0A6YYC7|A0A0A6YYC7_HUMAN ZFP91-CNTF readthrough, HCG2042749, isoform CRA_d OS=Homo sapiens (Human) OX=9606 GN=ZFP91-CNTF PE=4 SV=1;sp|Q96JP5-2|ZFP91-2_HUMAN Isoform of Q96JP5, Isoform 2 of E3 ubiquitin-protein ligase ZFP91 OS=Homo sapiens (Human) OX=		NA	NA	NA	NA	NA	NA	NA	NA	NA	NA	NA	NA	NA	NA	NA	NA	NA	NA	NA	NA	NA	NA	NA	NA	NA	NA	NA	NA	NA	6.46657
279	A0A0A6YYG7	NCAPH2	Condensin-2 complex subunit H2			tr|A0A0A6YYG7|A0A0A6YYG7_HUMAN Isoform of Q6IBW4, Condensin-2 complex subunit H2 OS=Homo sapiens (Human) OX=9606 GN=NCAPH2 PE=1 SV=1;sp|Q6IBW4-2|CNDH2-2_HUMAN Isoform of Q6IBW4, Isoform 2 of Condensin-2 complex subunit H2 OS=Homo sapiens (Human) OX=9606 GN		NA	6.4377	NA	NA	6.72593	NA	6.50867	NA	NA	NA	6.79784	6.85161	6.55885	6.58834	NA	6.83792	6.60038	6.84275	NA	6.58559	NA	6.68015	6.66328	NA	NA	NA	NA	6.75758	6.83099	6.79065
280	A0A0A6YYH1	C15orf38-AP3S2	Arpin			tr|A0A0A6YYH1|A0A0A6YYH1_HUMAN C15orf38-AP3S2 readthrough, Clat_adaptor_s domain-containing protein OS=Homo sapiens (Human) OX=9606 GN=C15orf38-AP3S2 PE=4 SV=1;sp|Q7Z6K5-2|ARPIN-2_HUMAN Isoform of Q7Z6K5, Isoform C15orf38-AP3S2 of Arpin OS=Homo sapiens (Hu		6.79653	6.77755	6.84913	7.17531	7.02405	7.07436	6.70239	6.82135	6.84594	6.88653	6.89346	6.86239	7.2365	7.01596	7.23414	7.09354	7.26809	7.1064	7.18429	7.17014	7.27162	7.07889	7.2265	7.24468	6.88353	NA	7.29323	7.13309	7.09145	7.12721
281	A0A0A6YYI3	PPAN-P2RY11	Suppressor of SWI4 1 homolog			tr|A0A0A6YYI3|A0A0A6YYI3_HUMAN PPAN-P2RY11 readthrough, Brix domain-containing protein OS=Homo sapiens (Human) OX=9606 GN=PPAN-P2RY11 PE=4 SV=1;tr|A0A0B4J1V8|A0A0B4J1V8_HUMAN PPAN-P2RY11 readthrough, HCG2039996 OS=Homo sapiens (Human) OX=9606 GN=PPAN-P2RY1		7.47947	7.39837	7.27815	7.11068	6.83337	7.12484	7.68321	7.6611	7.48584	7.31409	7.0944	6.93149	7.48027	7.20928	7.06158	6.74666	6.63434	NA	7.01255	6.97619	NA	6.43156	6.28259	NA	6.86672	6.63987	6.87791	6.69034	7.17295	6.85301	+
286	A0A0A6YYL2	SULT1A4	Sulfotransferase			tr|A0A0A6YYL2|A0A0A6YYL2_HUMAN Isoform of P0DMM9, Sulfotransferase OS=Homo sapiens (Human) OX=9606 GN=SULT1A4 PE=1 SV=1;sp|P0DMN0|ST1A4_HUMAN Sulfotransferase 1A4 OS=Homo sapiens (Human) OX=9606 GN=SULT1A4 PE=1 SV=1;sp|P0DMM9|ST1A3_HUMAN Sulfotransferase 1		7.49447	7.37278	7.31318	7.42265	7.37004	7.33032	7.33778	7.28887	7.16427	7.34862	7.24255	7.3282	7.65675	7.68546	7.61845	7.77282	7.5683	7.48959	7.5188	7.70224	7.67976	7.47113	7.61598	7.56408	7.75547	7.92882	7.93758	7.56206	7.69895	7.65879	+
287	A0A0A6YYL4	CORO7-PAM16	Coronin			tr|A0A0A6YYL4|A0A0A6YYL4_HUMAN Isoform of Q9Y3D7, Coronin OS=Homo sapiens (Human) OX=9606 GN=CORO7-PAM16 PE=1 SV=1;sp|P57737-3|CORO7-3_HUMAN Isoform of P57737, Isoform 3 of Coronin-7 OS=Homo sapiens (Human) OX=9606 GN=CORO7 PE=1 SV=2;sp|P57737-2|CORO7-2_HU		7.53001	7.53886	7.54925	7.62761	7.56652	7.62466	7.42065	7.35556	7.3641	7.56545	7.66567	7.44351	7.5529	7.4746	7.45761	7.54497	7.53978	7.52223	7.72739	7.66345	7.25972	7.64635	7.63259	7.6588	7.25741	7.70151	7.48462	7.55024	7.64845	7.58843
288	A0A0B4J1R7	C10orf32-ASMT	UPF0693 protein C10orf32			tr|A0A0B4J1R7|A0A0B4J1R7_HUMAN BORCS7-ASMT readthrough, BORCS7-ASMT readthrough (NMD candidate) OS=Homo sapiens (Human) OX=9606 GN=BORCS7-ASMT PE=4 SV=1;sp|Q96B45|BORC7_HUMAN BLOC-1-related complex subunit 7 OS=Homo sapiens (Human) OX=9606 GN=BORCS7 PE=3 S		NA	NA	NA	NA	NA	NA	NA	NA	NA	NA	NA	NA	NA	NA	NA	NA	NA	NA	NA	NA	NA	NA	NA	NA	NA	NA	NA	NA	NA	6.57925
290	F5GY88	MED24	Mediator of RNA polymerase II transcription subunit 24			tr|F5GY88|F5GY88_HUMAN Isoform of O75448, Mediator of RNA polymerase II transcription subunit 24 OS=Homo sapiens (Human) OX=9606 GN=MED24 PE=1 SV=2;tr|A0A0B4J1W0|A0A0B4J1W0_HUMAN Isoform of O75448, Mediator of RNA polymerase II transcription subunit 24 OS=		6.70833	6.69973	6.72106	6.90093	6.86845	6.84832	NA	6.46568	6.60743	6.87732	6.93486	7.00417	6.64425	6.52913	6.63136	6.78858	6.89213	6.88724	NA	NA	6.38462	6.98401	6.91101	6.97647	NA	6.67802	6.91061	6.8073	6.97386	7.00025
296	A0A0B4J294	TRAPPC2L	Trafficking protein particle complex subunit 2-like protein			tr|A0A0B4J294|A0A0B4J294_HUMAN Isoform of Q9UL33, Trafficking protein particle complex subunit 2-like protein OS=Homo sapiens (Human) OX=9606 GN=TRAPPC2L PE=1 SV=1;tr|H3BP13|H3BP13_HUMAN Isoform of Q9UL33, Trafficking protein particle complex subunit 2-lik		7.05257	7.07624	7.10961	6.93784	6.9341	6.97226	7.19351	7.11716	7.08213	6.97589	6.97281	6.95706	7.11225	7.10311	7.16316	6.62549	6.73295	6.69727	7.18384	7.08821	7.22906	6.69617	6.80234	6.68659	7.2786	7.24944	7.19133	6.63755	6.67055	6.80517
297	A0A0B4J2A0	TRPV1	Sedoheptulokinase			tr|A0A0B4J2A0|A0A0B4J2A0_HUMAN ENSG00000262304 readthrough, FGGY_N domain-containing protein OS=Homo sapiens (Human) OX=9606 GN=ENSG00000262304 PE=1 SV=1;sp|Q9UHJ6|SHPK_HUMAN Sedoheptulokinase OS=Homo sapiens (Human) OX=9606 GN=SHPK PE=1 SV=3		NA	6.23698	6.19518	6.31652	6.3018	NA	6.2299	6.2733	6.22289	6.14568	6.21972	6.14918	6.67643	6.41264	6.40952	6.12004	6.02017	6.07133	6.7882	6.49646	6.52793	6.38913	6.19055	6.26008	6.42945	6.42946	6.50507	6.26555	NA	6.29305
298	A0A0B4J2E5	PWP2	Periodic tryptophan protein 2 homolog			tr|A0A0B4J2E5|A0A0B4J2E5_HUMAN Uncharacterized protein OS=Homo sapiens (Human) OX=9606 GN=LOC102724159 PE=1 SV=1;sp|Q15269|PWP2_HUMAN Periodic tryptophan protein 2 homolog OS=Homo sapiens (Human) OX=9606 GN=PWP2 PE=2 SV=2		8.15408	8.14539	8.13258	7.8211	7.63052	7.65532	8.05914	8.02907	8.01248	7.65024	7.62664	7.66154	7.87595	7.82901	7.8405	7.18797	7.23073	7.2755	7.96586	7.94611	7.93834	7.04459	7.14381	6.85165	7.78168	7.78804	7.72856	7.50911	7.55904	7.70332	+
299	A0A0B4J2F2	LOC102724428	Serine/threonine-protein kinase SIK1			sp|A0A0B4J2F2|SIK1B_HUMAN Probable serine/threonine-protein kinase SIK1B OS=Homo sapiens (Human) OX=9606 GN=SIK1B PE=1 SV=1;sp|P57059|SIK1_HUMAN Serine/threonine-protein kinase SIK1 OS=Homo sapiens (Human) OX=9606 GN=SIK1 PE=1 SV=2		6.19367	6.15196	6.2167	6.02121	6.11146	6.16312	6.16134	6.30564	6.35063	6.01363	6.15444	6.1896	7.13966	7.08104	7.03957	6.24735	6.2033	6.25778	7.02654	6.91873	6.77625	6.30342	6.20509	6.12269	7.34112	7.34581	7.0898	6.21413	6.15669	6.25625	+
300	A0A0B4J2G4	LRRC41	Leucine-rich repeat-containing protein 41			tr|A0A0B4J2G4|A0A0B4J2G4_HUMAN Isoform of Q15345, Leucine-rich repeat-containing protein 41 OS=Homo sapiens (Human) OX=9606 GN=LRRC41 PE=1 SV=1;sp|Q15345|LRC41_HUMAN Leucine-rich repeat-containing protein 41 OS=Homo sapiens (Human) OX=9606 GN=LRRC41 PE=1 S		NA	NA	NA	6.55378	6.54778	6.43715	NA	6.25473	6.27763	6.41673	6.58501	6.54177	NA	NA	NA	6.11841	6.2847	6.2973	NA	6.18739	NA	6.22488	6.27706	6.34475	NA	NA	NA	6.25781	6.19805	6.30556
302	A0A0C3SFZ9	FCHO1	F-BAR domain only protein 1			tr|A0A0C3SFZ9|A0A0C3SFZ9_HUMAN Isoform of O14526, F-BAR domain only protein 1 OS=Homo sapiens (Human) OX=9606 GN=FCHO1 PE=1 SV=1;tr|M0QZI3|M0QZI3_HUMAN Isoform of O14526, F-BAR domain only protein 1 OS=Homo sapiens (Human) OX=9606 GN=FCHO1 PE=1 SV=1;sp|O14		NA	NA	NA	NA	NA	6.68363	NA	6.75056	6.79622	6.71316	6.71599	NA	NA	NA	NA	NA	NA	NA	NA	NA	NA	NA	NA	NA	NA	NA	NA	NA	NA	NA
303	A0A0C4DFL7	CYP51A1	Lanosterol 14-alpha demethylase			tr|A0A0C4DFL7|A0A0C4DFL7_HUMAN Isoform of Q16850, Lanosterol 14-alpha demethylase OS=Homo sapiens (Human) OX=9606 GN=CYP51A1 PE=1 SV=1;sp|Q16850|CP51A_HUMAN Lanosterol 14-alpha demethylase OS=Homo sapiens (Human) OX=9606 GN=CYP51A1 PE=1 SV=3;sp|Q16850-2|CP		7.92575	7.96523	8.00238	7.96057	7.96747	7.97751	8.18793	8.29949	8.32632	8.01254	7.99206	8.02149	7.91647	7.91842	7.8689	7.86024	7.92332	7.94741	7.93552	7.86028	7.7933	7.97555	7.94819	7.94311	7.81321	7.8907	7.83742	7.74463	7.72307	7.69462	+
304	A0A0C4DFL8	KDM4B	Lysine-specific demethylase 4B			tr|A0A0C4DFL8|A0A0C4DFL8_HUMAN Isoform of O94953, Lysine-specific demethylase 4B OS=Homo sapiens (Human) OX=9606 GN=KDM4B PE=1 SV=1;tr|F5GX28|F5GX28_HUMAN Isoform of O94953, Lysine-specific demethylase 4B OS=Homo sapiens (Human) OX=9606 GN=KDM4B PE=1 SV=2;		NA	NA	NA	NA	NA	NA	NA	NA	NA	NA	NA	NA	NA	NA	6.20813	NA	NA	NA	NA	6.2873	NA	NA	NA	NA	NA	NA	NA	NA	NA	NA
305	G3V5T0	GSTZ1	Maleylacetoacetate isomerase			tr|G3V5T0|G3V5T0_HUMAN Isoform of O43708, Maleylacetoacetate isomerase OS=Homo sapiens (Human) OX=9606 GN=GSTZ1 PE=1 SV=1;tr|A0A0C4DFM0|A0A0C4DFM0_HUMAN Isoform of O43708, Glutathione transferase zeta 1 (Maleylacetoacetate isomerase), isoform CRA_c OS=Homo		6.7079	NA	NA	6.90934	6.98721	6.95	6.72784	6.90854	NA	6.91088	6.91683	7.06887	6.82643	6.6186	6.90141	7.00647	6.97485	6.97941	NA	NA	6.63088	6.95625	6.86028	6.92591	6.70216	NA	6.68161	7.06178	7.22657	7.04348
306	A0A0C4DFM1	TM9SF4	Transmembrane 9 superfamily member 4			tr|A0A0C4DFM1|A0A0C4DFM1_HUMAN Isoform of Q92544, Transmembrane 9 superfamily member OS=Homo sapiens (Human) OX=9606 GN=TM9SF4 PE=1 SV=1;sp|Q92544|TM9S4_HUMAN Transmembrane 9 superfamily member 4 OS=Homo sapiens (Human) OX=9606 GN=TM9SF4 PE=1 SV=2		7.5283	7.0198	NA	8.05826	8.07372	8.13335	NA	7.12821	7.07615	8.04757	8.12337	8.06887	7.10345	7.08967	7.04304	8.24044	7.99107	8.11419	7.1899	7.12397	7.06826	8.07699	8.30591	8.2537	6.90728	6.91929	7.00805	8.17366	8.12923	8.17724
307	A0A0C4DFM7	ZCCHC11	Terminal uridylyltransferase 4			tr|A0A0C4DFM7|A0A0C4DFM7_HUMAN Isoform of Q5TAX3, Terminal uridylyltransferase 4 OS=Homo sapiens (Human) OX=9606 GN=TUT4 PE=1 SV=1;sp|Q5TAX3|TUT4_HUMAN Terminal uridylyltransferase 4 OS=Homo sapiens (Human) OX=9606 GN=TUT4 PE=1 SV=3;tr|E9PKY2|E9PKY2_HUMAN		7.37892	7.3771	7.42588	7.03872	7.02637	7.03453	7.39473	7.30347	7.32357	6.94628	6.94563	6.94081	7.54854	7.56461	7.56752	7.21899	7.14114	7.14902	7.55767	7.52768	7.54836	7.15888	7.10921	7.09989	7.57392	7.61289	7.6646	7.06144	7.10142	7.06284	+
308	A0A0C4DFN3	MGLL	Monoglyceride lipase			tr|A0A0C4DFN3|A0A0C4DFN3_HUMAN Isoform of Q99685, Hydrolase_4 domain-containing protein OS=Homo sapiens (Human) OX=9606 GN=MGLL PE=1 SV=1;sp|Q99685-2|MGLL-2_HUMAN Isoform of Q99685, Isoform 2 of Monoglyceride lipase OS=Homo sapiens (Human) OX=9606 GN=MGLL		6.73962	6.42078	6.84007	6.82551	6.78913	6.82432	6.74535	6.35694	6.44161	6.79098	6.64094	6.81649	6.97677	6.77125	NA	6.63083	6.42588	6.42414	6.70871	6.96581	6.70056	6.28813	6.51468	6.53742	NA	7.06359	NA	7.00954	6.6411	6.42941	+
309	A0A0C4DFP4	NGLY1	Peptide-N(4)-(N-acetyl-beta-glucosaminyl)asparagine amidase			tr|A0A0C4DFP4|A0A0C4DFP4_HUMAN Isoform of Q96IV0, PAW domain-containing protein (Fragment) OS=Homo sapiens (Human) OX=9606 GN=NGLY1 PE=1 SV=1;sp|Q96IV0-2|NGLY1-2_HUMAN Isoform of Q96IV0, Isoform 2 of Peptide-N(4)-(N-acetyl-beta-glucosaminyl)asparagine amid		6.8908	6.87379	6.81691	6.93864	6.93318	6.8953	7.13313	7.08877	7.07153	6.95222	6.92691	6.89683	6.9443	6.93937	6.76724	6.94891	6.824	6.87742	6.86265	6.69434	6.74491	6.75022	6.8763	6.81071	NA	NA	NA	6.79077	6.75204	6.72691	+
310	A0A0C4DFQ3	ZSCAN2	Zinc finger and SCAN domain-containing protein 2			tr|A0A0C4DFQ3|A0A0C4DFQ3_HUMAN Isoform of Q7Z7L9, Zinc finger and SCAN domain-containing protein 2 OS=Homo sapiens (Human) OX=9606 GN=ZSCAN2 PE=1 SV=1;sp|Q7Z7L9|ZSCA2_HUMAN Zinc finger and SCAN domain-containing protein 2 OS=Homo sapiens (Human) OX=9606 GN		NA	NA	NA	NA	NA	NA	NA	NA	NA	NA	NA	NA	NA	NA	NA	NA	NA	NA	NA	NA	NA	NA	NA	NA	NA	NA	NA	NA	5.90056	NA
312	A0A0C4DFS5	TDRD9	Putative ATP-dependent RNA helicase TDRD9			tr|A0A0C4DFS5|A0A0C4DFS5_HUMAN Isoform of Q8NDG6, ATP-dependent RNA helicase TDRD9 OS=Homo sapiens (Human) OX=9606 GN=TDRD9 PE=1 SV=1;sp|Q8NDG6|TDRD9_HUMAN ATP-dependent RNA helicase TDRD9 OS=Homo sapiens (Human) OX=9606 GN=TDRD9 PE=2 SV=3;tr|H0YJJ2|H0YJJ2		6.27483	6.36807	6.383	6.5008	6.61719	6.54493	6.36375	6.37621	6.33729	6.43286	6.61785	6.43805	6.71015	6.71536	6.69492	6.36918	6.45269	6.48623	6.55956	6.59198	6.5804	6.3754	6.40416	6.38573	6.29085	6.32186	6.45461	6.34629	6.23277	6.33309
313	A0A0C4DFS6	SPRY4	Protein sprouty homolog 4			tr|A0A0C4DFS6|A0A0C4DFS6_HUMAN Isoform of Q9C004, Protein sprouty homolog 4 OS=Homo sapiens (Human) OX=9606 GN=SPRY4 PE=1 SV=1;sp|Q9C004|SPY4_HUMAN Protein sprouty homolog 4 OS=Homo sapiens (Human) OX=9606 GN=SPRY4 PE=1 SV=2;sp|Q9C004-2|SPY4-2_HUMAN Isofor		NA	NA	NA	NA	NA	NA	NA	NA	NA	NA	NA	NA	NA	NA	NA	NA	NA	NA	NA	NA	NA	NA	NA	6.13617	NA	NA	NA	NA	NA	NA
314	A0A590UJS9	DLG1	Disks large homolog 1			tr|A0A590UJS9|A0A590UJS9_HUMAN Isoform of Q12959, Disks large homolog 1 OS=Homo sapiens (Human) OX=9606 GN=DLG1 PE=1 SV=1;tr|A0A590UJ68|A0A590UJ68_HUMAN Isoform of Q12959, Disks large homolog 1 OS=Homo sapiens (Human) OX=9606 GN=DLG1 PE=1 SV=1;tr|A0A590UJ1		6.73374	6.64548	6.54939	7.01792	6.84209	6.96034	6.88339	6.73991	6.72245	6.94843	6.78816	6.91181	6.74763	6.5684	6.59565	6.56015	6.73989	6.79785	6.63889	6.59894	6.4716	6.74811	6.7637	6.7498	NA	NA	NA	6.96706	6.9286	6.91927	+
315	X6RJB2	FBXL15	F-box/LRR-repeat protein 15			tr|X6RJB2|X6RJB2_HUMAN Isoform of Q9H469, F-box domain-containing protein (Fragment) OS=Homo sapiens (Human) OX=9606 GN=FBXL15 PE=1 SV=1;tr|X6RGT4|X6RGT4_HUMAN Isoform of Q9H469, F-box domain-containing protein (Fragment) OS=Homo sapiens (Human) OX=9606 GN		NA	NA	NA	NA	NA	NA	NA	NA	NA	NA	NA	NA	NA	NA	NA	NA	NA	NA	NA	NA	NA	NA	NA	NA	NA	NA	6.09477	NA	NA	NA
316	A0A0C4DFX9	NELFA	Negative elongation factor A			tr|A0A0C4DFX9|A0A0C4DFX9_HUMAN Isoform of Q9H3P2, Negative elongation factor A OS=Homo sapiens (Human) OX=9606 GN=NELFA PE=1 SV=1;sp|Q9H3P2|NELFA_HUMAN Negative elongation factor A OS=Homo sapiens (Human) OX=9606 GN=NELFA PE=1 SV=3;tr|H0Y3X6|H0Y3X6_HUMAN I		6.65493	6.66352	6.5957	6.97503	6.92935	6.9261	6.57811	6.64045	6.67667	6.98141	6.9936	6.97595	NA	6.42519	6.49862	6.88669	6.94485	6.97594	6.43345	NA	NA	6.92772	6.95078	7.03582	6.60108	NA	NA	7.16013	7.19341	7.15566	+
318	J9JIE0	GPRC5C	G-protein coupled receptor family C group 5 member C			tr|J9JIE0|J9JIE0_HUMAN Isoform of Q9NQ84, G-protein-coupled receptor family C group 5 member C OS=Homo sapiens (Human) OX=9606 GN=GPRC5C PE=1 SV=1;tr|A8MXZ4|A8MXZ4_HUMAN Isoform of Q9NQ84, G_PROTEIN_RECEP_F3_4 domain-containing protein OS=Homo sapiens (Hum		NA	NA	NA	6.02429	6.20455	6.06309	NA	NA	NA	NA	NA	6.03548	NA	NA	NA	NA	NA	6.46199	NA	NA	NA	NA	NA	NA	NA	NA	NA	6.6645	NA	6.28469
319	A0A0C4DFZ2	ARSA	Arylsulfatase A			tr|A0A0C4DFZ2|A0A0C4DFZ2_HUMAN Isoform of P15289, Sulfatase domain-containing protein OS=Homo sapiens (Human) OX=9606 GN=ARSA PE=1 SV=1;sp|P15289-2|ARSA-2_HUMAN Isoform of P15289, Isoform 2 of Arylsulfatase A OS=Homo sapiens (Human) OX=9606 GN=ARSA PE=1 SV		NA	NA	NA	NA	NA	NA	NA	NA	NA	NA	NA	NA	NA	NA	NA	6.05187	6.22943	6.28786	NA	NA	NA	6.35747	6.13895	6.1647	NA	NA	NA	NA	NA	NA
320	A0A0C4DFZ9	PAN3	PAB-dependent poly(A)-specific ribonuclease subunit PAN3			tr|A0A0C4DFZ9|A0A0C4DFZ9_HUMAN Isoform of Q58A45, PAN2-PAN3 deadenylation complex subunit PAN3 OS=Homo sapiens (Human) OX=9606 GN=PAN3 PE=1 SV=1;sp|Q58A45-2|PAN3-2_HUMAN Isoform of Q58A45, Isoform 2 of PAN2-PAN3 deadenylation complex subunit PAN3 OS=Homo s		6.23914	6.34057	6.36056	NA	NA	NA	NA	NA	6.31169	NA	NA	NA	6.68412	6.78874	6.61749	6.22484	NA	NA	6.47509	6.59571	6.39913	NA	NA	NA	6.39873	6.39499	6.58334	NA	NA	NA
321	C9J9K3	RPSA	40S ribosomal protein SA			tr|C9J9K3|C9J9K3_HUMAN Isoform of P08865, 40S_SA_C domain-containing protein (Fragment) OS=Homo sapiens (Human) OX=9606 GN=RPSA PE=1 SV=8;tr|A0A0C4DG17|A0A0C4DG17_HUMAN Isoform of P08865, 40S ribosomal protein SA OS=Homo sapiens (Human) OX=9606 GN=RPSA PE=		9.26562	9.21294	9.22433	9.413	9.46683	9.41534	9.14366	9.06962	9.13165	9.38578	9.39637	9.42287	8.53805	8.52526	8.60365	9.30679	9.29131	9.32613	8.44384	8.53284	8.54079	9.27095	9.28641	9.22921	8.67446	8.65115	8.6033	9.35517	9.35888	9.29775	+
322	E7EW77	ABI2	Abl interactor 2			tr|E7EW77|E7EW77_HUMAN Isoform of Q9NYB9, Abl interactor 2 OS=Homo sapiens (Human) OX=9606 GN=ABI2 PE=1 SV=1;tr|E7EP65|E7EP65_HUMAN Isoform of Q9NYB9, Abl interactor 2 (Fragment) OS=Homo sapiens (Human) OX=9606 GN=ABI2 PE=1 SV=1;tr|A0A0C4DG21|A0A0C4DG21_HU		NA	NA	NA	NA	NA	NA	NA	NA	NA	NA	NA	NA	NA	NA	NA	NA	NA	6.21675	NA	NA	NA	NA	NA	NA	NA	NA	NA	NA	NA	NA
323	A0A0C4DG26	MLXIPL	Carbohydrate-responsive element-binding protein			tr|A0A0C4DG26|A0A0C4DG26_HUMAN Isoform of Q9NP71, BHLH domain-containing protein OS=Homo sapiens (Human) OX=9606 GN=MLXIPL PE=1 SV=1;sp|Q9NP71-6|MLXPL-6_HUMAN Isoform of Q9NP71, Isoform 6 of Carbohydrate-responsive element-binding protein OS=Homo sapiens (		NA	NA	NA	NA	NA	NA	NA	NA	NA	NA	NA	NA	NA	6.06429	NA	NA	NA	NA	NA	NA	NA	NA	NA	NA	NA	NA	NA	NA	NA	NA
325	A0A0C4DG33	PEX1	Peroxisome biogenesis factor 1			tr|A0A0C4DG33|A0A0C4DG33_HUMAN Isoform of O43933, Peroxisome biogenesis factor 1 OS=Homo sapiens (Human) OX=9606 GN=PEX1 PE=1 SV=1;sp|O43933|PEX1_HUMAN Peroxisome biogenesis factor 1 OS=Homo sapiens (Human) OX=9606 GN=PEX1 PE=1 SV=1;sp|O43933-2|PEX1-2_HUMA		7.23078	7.24943	7.23294	7.24342	7.26137	7.26851	7.32876	7.26025	7.2424	7.16526	7.19019	7.19855	7.48859	7.43775	7.47196	7.13663	7.2022	7.19483	7.45011	7.41263	7.44341	7.11357	7.13034	7.16606	7.49854	7.46103	7.50395	7.18117	7.12082	7.04083	+
327	A0A0C4DG51	PNPLA8	Calcium-independent phospholipase A2-gamma			tr|A0A0C4DG51|A0A0C4DG51_HUMAN Isoform of Q9NP80, PNPLA domain-containing protein (Fragment) OS=Homo sapiens (Human) OX=9606 GN=PNPLA8 PE=1 SV=1;sp|Q9NP80-3|PLPL8-3_HUMAN Isoform of Q9NP80, Isoform 3 of Calcium-independent phospholipase A2-gamma OS=Homo sa		6.73798	NA	6.79378	6.80986	6.75941	6.76006	6.90518	6.86655	6.93012	6.87503	6.87699	6.84137	6.68759	6.72385	6.707	6.84559	6.87189	6.81127	6.86049	6.71752	6.69431	7.01067	6.98131	6.9738	6.7549	6.76406	6.78535	6.89836	6.88069	6.95837
328	F5GYV5	ARL6IP4	ADP-ribosylation factor-like protein 6-interacting protein 4			tr|F5GYV5|F5GYV5_HUMAN Isoform of Q66PJ3, ADP-ribosylation factor-like protein 6-interacting protein 4 (Fragment) OS=Homo sapiens (Human) OX=9606 GN=ARL6IP4 PE=1 SV=1;tr|H7BZV4|H7BZV4_HUMAN Isoform of Q66PJ3, ADP-ribosylation factor-like protein 6-interact		NA	NA	NA	6.68918	6.69931	NA	NA	NA	NA	6.68582	6.72975	6.70007	NA	NA	NA	6.66094	6.65636	6.65159	NA	NA	NA	6.50233	NA	6.52432	NA	NA	NA	6.87681	6.47905	NA
329	A0A0C4DG80	KLHL13	Kelch-like protein 13			tr|A0A0C4DG80|A0A0C4DG80_HUMAN Isoform of Q9P2N7, BTB domain-containing protein OS=Homo sapiens (Human) OX=9606 GN=KLHL13 PE=1 SV=1;sp|Q9P2N7-2|KLH13-2_HUMAN Isoform of Q9P2N7, Isoform 2 of Kelch-like protein 13 OS=Homo sapiens (Human) OX=9606 GN=KLHL13 PE		6.56639	6.72615	6.55834	6.48887	6.43681	6.42365	6.72268	6.61198	6.71226	6.43148	6.51122	6.51247	6.47718	6.685	6.62236	6.4099	6.45224	NA	6.47636	6.47756	6.37315	6.49218	6.40274	NA	6.58439	6.33977	6.34038	6.30139	6.28461	6.36411
331	A0A0C4DG89	DDX46				tr|A0A0C4DG89|A0A0C4DG89_HUMAN Isoform of Q7L014, Probable ATP-dependent RNA helicase DDX46 OS=Homo sapiens (Human) OX=9606 GN=DDX46 PE=1 SV=1		8.28105	8.37854	8.3836	8.61677	8.64268	8.63569	8.37632	8.46177	8.38979	8.55658	8.52616	8.59427	8.11781	8.03305	7.9676	8.72287	8.72643	8.69338	8.10817	8.11446	8.00929	8.70515	8.69481	8.69023	8.1843	8.10938	8.08211	8.54021	8.44508	8.46725	+
332	C9JQB1	NME6	Nucleoside diphosphate kinase			tr|C9JQB1|C9JQB1_HUMAN Isoform of O75414, Nucleoside diphosphate kinase OS=Homo sapiens (Human) OX=9606 GN=NME6 PE=1 SV=1;tr|C9J9V6|C9J9V6_HUMAN Isoform of O75414, Nucleoside diphosphate kinase (Fragment) OS=Homo sapiens (Human) OX=9606 GN=NME6 PE=1 SV=1;t		6.00697	6.30774	NA	6.40556	6.41571	6.45864	6.38563	6.33672	NA	6.34673	6.40104	6.37938	6.1665	NA	NA	6.38444	6.23591	6.12514	NA	NA	NA	6.23372	6.21788	6.16186	6.30066	NA	6.31814	6.23558	6.3505	6.42029
334	A0A0C4DGA2	ECI2	Enoyl-CoA delta isomerase 2, mitochondrial			tr|A0A0C4DGA2|A0A0C4DGA2_HUMAN Isoform of O75521, ACB domain-containing protein OS=Homo sapiens (Human) OX=9606 GN=ECI2 PE=1 SV=1;sp|O75521-2|ECI2-2_HUMAN Isoform of O75521, Isoform 2 of Enoyl-CoA delta isomerase 2, mitochondrial OS=Homo sapiens (Human) OX		7.63333	7.45142	7.6798	7.49075	7.4948	7.53376	7.52594	7.56955	7.63731	7.52318	7.53884	7.51201	7.50167	7.6143	7.44516	7.53053	7.5767	7.57896	7.72828	7.57221	7.5649	7.58428	7.53633	7.5092	7.50213	7.58375	7.5825	7.49769	7.50222	7.62159
335	A0A0C4DGA6	HLTF	Helicase-like transcription factor			tr|A0A0C4DGA6|A0A0C4DGA6_HUMAN Isoform of Q14527, Helicase-like transcription factor OS=Homo sapiens (Human) OX=9606 GN=HLTF PE=1 SV=1;sp|Q14527|HLTF_HUMAN Helicase-like transcription factor OS=Homo sapiens (Human) OX=9606 GN=HLTF PE=1 SV=2;sp|Q14527-2|HLT		7.74026	7.76604	7.70746	7.65557	7.55029	7.61974	7.7618	7.83171	7.76431	7.57855	7.48055	7.55111	7.7846	7.73754	7.76247	7.84594	7.84313	7.87494	7.82026	7.80047	7.74084	7.81096	7.7645	7.82954	7.76199	7.76384	7.72362	7.44084	7.38689	7.3918
341	A0A2R8Y425	CHD4	Chromodomain-helicase-DNA-binding protein 4			tr|A0A2R8Y425|A0A2R8Y425_HUMAN Isoform of Q14839, Chromodomain-helicase-DNA-binding protein 4 (Fragment) OS=Homo sapiens (Human) OX=9606 GN=CHD4 PE=1 SV=1;tr|A0A2R8Y5J0|A0A2R8Y5J0_HUMAN Isoform of Q14839, Chromodomain-helicase-DNA-binding protein 4 OS=Homo		8.21214	8.17352	8.18956	8.58366	8.59393	8.56407	8.31897	8.33554	8.26799	8.52877	8.5707	8.55058	8.17868	8.20281	8.11164	8.53464	8.5501	8.54661	8.06375	8.11878	8.01705	8.58791	8.53232	8.54208	8.0724	8.14211	8.15933	8.57936	8.59335	8.52418	+
342	A0A0C4DGH0	CD276	CD276 antigen			tr|A0A0C4DGH0|A0A0C4DGH0_HUMAN Isoform of Q5ZPR3, CD276 antigen OS=Homo sapiens (Human) OX=9606 GN=CD276 PE=1 SV=1;sp|Q5ZPR3-3|CD276-3_HUMAN Isoform of Q5ZPR3, Isoform 3 of CD276 antigen OS=Homo sapiens (Human) OX=9606 GN=CD276 PE=1 SV=1;sp|Q5ZPR3-4|CD276-		NA	NA	NA	6.55871	6.36936	NA	NA	NA	NA	6.71737	6.48107	6.38965	NA	NA	NA	6.76227	6.74741	6.5967	NA	NA	NA	6.78954	6.85328	6.72825	NA	NA	NA	6.30374	6.49058	6.48169
343	A0A0C4DGH3	NUMBL	Numb-like protein			tr|A0A0C4DGH3|A0A0C4DGH3_HUMAN Isoform of Q9Y6R0, Numb-like protein OS=Homo sapiens (Human) OX=9606 GN=NUMBL PE=1 SV=1;sp|Q9Y6R0|NUMBL_HUMAN Numb-like protein OS=Homo sapiens (Human) OX=9606 GN=NUMBL PE=1 SV=1		6.59064	6.57561	NA	6.64605	6.64701	6.73774	6.51169	6.6735	6.63768	6.65116	6.54951	6.60716	6.45538	6.44614	6.3639	6.58917	6.41521	6.65632	6.57411	6.28549	NA	6.4591	6.61092	6.58629	6.62715	NA	6.60253	6.56304	6.53408	6.69477
345	A0A0C4DGN4	ZG16B	Zymogen granule protein 16 homolog B			tr|A0A0C4DGN4|A0A0C4DGN4_HUMAN Isoform of Q96DA0, Jacalin-type lectin domain-containing protein OS=Homo sapiens (Human) OX=9606 GN=ZG16B PE=1 SV=1;sp|Q96DA0|ZG16B_HUMAN Zymogen granule protein 16 homolog B OS=Homo sapiens (Human) OX=9606 GN=ZG16B PE=1 SV=3		6.13544	6.69752	9.27262	NA	6.28808	NA	5.99405	5.73955	5.13918	5.57789	NA	NA	NA	5.13918	NA	NA	NA	NA	5.62121	5.39997	5.53868	NA	NA	NA	NA	NA	NA	NA	NA	NA
346	A0A0C4DGQ5	CAPNS1	Calpain small subunit 1			tr|A0A0C4DGQ5|A0A0C4DGQ5_HUMAN Isoform of P04632, Calpain small subunit 1 OS=Homo sapiens (Human) OX=9606 GN=CAPNS1 PE=1 SV=1;sp|P04632|CPNS1_HUMAN Calpain small subunit 1 OS=Homo sapiens (Human) OX=9606 GN=CAPNS1 PE=1 SV=1;tr|A0A075B7C0|A0A075B7C0_HUMAN I		8.15701	8.03598	8.05867	8.29356	8.22689	8.21166	8.11462	8.08919	8.13104	8.29185	8.24121	8.35134	7.95631	7.87882	7.92305	8.0639	8.13167	8.25739	7.84694	7.85511	7.59604	8.29934	8.18169	8.11688	7.9651	7.86692	7.84971	8.20779	8.29621	8.31717	+
347	A0A0C4DGQ8	DHRS7B	Dehydrogenase/reductase SDR family member 7B			tr|A0A0C4DGQ8|A0A0C4DGQ8_HUMAN Isoform of Q6IAN0, Dehydrogenase/reductase SDR family member 7B OS=Homo sapiens (Human) OX=9606 GN=DHRS7B PE=1 SV=1;sp|Q6IAN0|DRS7B_HUMAN Dehydrogenase/reductase SDR family member 7B OS=Homo sapiens (Human) OX=9606 GN=DHRS7B		NA	6.60888	6.88901	7.07784	7.06132	7.09125	7.16272	7.24096	7.42106	7.09406	7.0557	7.04862	7.65421	7.65389	7.78081	7.40274	7.13695	7.39353	7.60734	7.62877	7.60591	7.39593	7.42633	7.28589	7.53914	7.52317	7.61318	7.35543	7.12878	7.19054	+
348	A0A0C4DGS1	DDOST	Dolichyl-diphosphooligosaccharide--protein glycosyltransferase 48 kDa subunit			tr|A0A0C4DGS1|A0A0C4DGS1_HUMAN Isoform of P39656, Dolichyl-diphosphooligosaccharide--protein glycosyltransferase 48 kDa subunit OS=Homo sapiens (Human) OX=9606 GN=DDOST PE=1 SV=1;sp|P39656|OST48_HUMAN Dolichyl-diphosphooligosaccharide--protein glycosyltran		8.79447	8.78186	8.84104	8.7044	8.7103	8.6625	8.92351	8.90907	9.01542	8.66766	8.67255	8.67035	8.88721	8.87696	8.91546	8.61555	8.71871	8.7281	8.69806	8.89144	8.93951	8.71595	8.56956	8.67208	8.87799	8.97885	8.92671	8.67931	8.67269	8.6771	+
351	A0A0C4DGU2	MMACHC	Methylmalonic aciduria and homocystinuria type C protein			tr|A0A0C4DGU2|A0A0C4DGU2_HUMAN Isoform of Q9Y4U1, Methylmalonic aciduria and homocystinuria type C protein OS=Homo sapiens (Human) OX=9606 GN=MMACHC PE=1 SV=1;sp|Q9Y4U1|MMAC_HUMAN Methylmalonic aciduria and homocystinuria type C protein OS=Homo sapiens (Hu		NA	NA	NA	NA	NA	6.18047	NA	NA	NA	NA	NA	6.26514	NA	6.54762	6.67005	NA	NA	NA	NA	NA	NA	NA	NA	NA	NA	NA	NA	NA	NA	NA	+
352	A0A0C4DGV8	SEMA3B	Semaphorin-3B			tr|A0A0C4DGV8|A0A0C4DGV8_HUMAN Isoform of Q13214, Semaphorin-3B OS=Homo sapiens (Human) OX=9606 GN=SEMA3B PE=1 SV=1;sp|Q13214-2|SEM3B-2_HUMAN Isoform of Q13214, Isoform 2 of Semaphorin-3B OS=Homo sapiens (Human) OX=9606 GN=SEMA3B PE=1 SV=1;sp|Q13214|SEM3B_		NA	NA	NA	NA	NA	NA	NA	6.54392	6.61543	NA	NA	6.46055	6.99866	7.10268	6.78173	6.74542	7.01473	6.85579	7.2493	7.10762	NA	6.53786	6.73033	6.65413	6.55358	6.69112	6.67856	6.39465	6.72628	6.55736
354	A0A0C4DGZ1	ZC3H8	Zinc finger CCCH domain-containing protein 8			tr|A0A0C4DGZ1|A0A0C4DGZ1_HUMAN Isoform of Q8N5P1, Zinc finger CCCH domain-containing protein 8 OS=Homo sapiens (Human) OX=9606 GN=ZC3H8 PE=1 SV=1;sp|Q8N5P1|ZC3H8_HUMAN Zinc finger CCCH domain-containing protein 8 OS=Homo sapiens (Human) OX=9606 GN=ZC3H8 PE		NA	NA	NA	NA	NA	NA	NA	NA	NA	NA	NA	NA	NA	NA	NA	NA	NA	NA	NA	NA	NA	NA	NA	NA	NA	NA	NA	5.92449	NA	NA
355	A0A0C4DH01	POLR3E	DNA-directed RNA polymerase III subunit RPC5			tr|A0A0C4DH01|A0A0C4DH01_HUMAN Isoform of Q9NVU0, DNA-directed RNA polymerase III subunit RPC5 OS=Homo sapiens (Human) OX=9606 GN=POLR3E PE=1 SV=1;sp|Q9NVU0-3|RPC5-3_HUMAN Isoform of Q9NVU0, Isoform 3 of DNA-directed RNA polymerase III subunit RPC5 OS=Homo		NA	NA	6.04567	6.47306	6.48927	6.4956	NA	NA	NA	6.5653	6.52673	6.3903	NA	6.29871	NA	6.64119	NA	6.44799	NA	NA	NA	6.51031	NA	6.46574	NA	NA	NA	6.3624	NA	6.51024
356	H7BXT7	BET1L	BET1-like protein			tr|H7BXT7|H7BXT7_HUMAN Isoform of Q9NYM9, t-SNARE coiled-coil homology domain-containing protein OS=Homo sapiens (Human) OX=9606 GN=BET1L PE=1 SV=1;tr|A0A0C4DH16|A0A0C4DH16_HUMAN Isoform of Q9NYM9, t-SNARE coiled-coil homology domain-containing protein OS=		NA	NA	NA	6.50548	6.50018	6.50857	NA	NA	NA	6.45582	6.543	6.46987	NA	NA	NA	NA	NA	NA	NA	NA	NA	6.42329	6.51238	6.58052	NA	NA	NA	NA	NA	6.3307
359	A0A0D9SEI0	C6orf203	Uncharacterized protein C6orf203			tr|A0A0D9SEI0|A0A0D9SEI0_HUMAN Isoform of Q9P0P8, Mitochondrial transcription rescue factor 1 OS=Homo sapiens (Human) OX=9606 GN=MTRES1 PE=1 SV=1;sp|Q9P0P8|MRES1_HUMAN Mitochondrial transcription rescue factor 1 OS=Homo sapiens (Human) OX=9606 GN=MTRES1 PE		6.64933	6.79728	6.68653	6.89835	6.95701	6.90769	NA	NA	6.55412	6.95158	6.98139	6.79022	NA	NA	NA	6.88193	6.90628	6.92615	NA	NA	NA	6.78235	6.98272	6.82441	NA	NA	NA	6.63627	6.65618	6.68866	+
360	A0A0D9SEI3	CDK11B	Cyclin-dependent kinase 11B			tr|A0A0D9SEI3|A0A0D9SEI3_HUMAN Isoform of P21127, Protein kinase domain-containing protein OS=Homo sapiens (Human) OX=9606 GN=CDK11B PE=1 SV=1;tr|A0A0D9SER5|A0A0D9SER5_HUMAN Isoform of P21127, Protein kinase domain-containing protein OS=Homo sapiens (Human		7.76065	7.81172	7.77453	7.55116	7.65093	7.49951	7.71796	7.49863	7.64192	7.44427	7.64941	7.5723	7.38537	7.28401	7.25724	7.53891	7.60316	7.61586	7.40088	7.35917	7.34727	7.71823	7.66995	7.72575	7.3537	7.38441	7.40148	7.68765	7.73702	7.79586	+
361	A0A0D9SEJ5	FAM120B	Constitutive coactivator of peroxisome proliferator-activated receptor gamma			tr|A0A0D9SEJ5|A0A0D9SEJ5_HUMAN Isoform of Q96EK7, Constitutive coactivator of peroxisome proliferator-activated receptor gamma OS=Homo sapiens (Human) OX=9606 GN=FAM120B PE=1 SV=1;tr|F5GY05|F5GY05_HUMAN Isoform of Q96EK7, Constitutive coactivator of peroxi		7.04505	7.06807	7.01252	7.02198	6.93167	6.99317	7.01984	7.10376	7.12538	6.96355	6.78122	7.03096	6.95662	7.04012	6.96784	6.69578	6.64296	6.83393	7.2224	7.17873	7.18859	6.55303	6.58307	6.59013	7.13697	6.99914	6.90661	6.88431	6.81342	6.85802	+
362	A0A0D9SEM4	SRSF4	Serine/arginine-rich splicing factor 4			tr|A0A0D9SEM4|A0A0D9SEM4_HUMAN Isoform of Q08170, Serine/arginine-rich-splicing factor 4 (Fragment) OS=Homo sapiens (Human) OX=9606 GN=SRSF4 PE=1 SV=1;sp|Q08170|SRSF4_HUMAN Serine/arginine-rich splicing factor 4 OS=Homo sapiens (Human) OX=9606 GN=SRSF4 PE=		NA	6.30085	6.55793	6.52684	6.55158	6.54154	NA	NA	NA	6.60203	6.53588	6.71338	6.32894	6.19451	NA	6.65367	6.59735	6.71196	NA	NA	NA	6.59611	6.56862	6.30684	6.37236	6.33648	NA	6.53538	NA	6.40876
364	A0A0D9SEU5	RANBP10	Ran-binding protein 10			tr|A0A0D9SEU5|A0A0D9SEU5_HUMAN Isoform of Q6VN20, Ran-binding protein 10 OS=Homo sapiens (Human) OX=9606 GN=RANBP10 PE=1 SV=1;tr|R4GMX8|R4GMX8_HUMAN Isoform of Q6VN20, Ran-binding protein 10 OS=Homo sapiens (Human) OX=9606 GN=RANBP10 PE=1 SV=1;sp|Q6VN20-3|		6.64475	6.53857	6.55251	6.72669	6.66881	6.73198	6.58984	6.65495	6.61344	6.54087	6.62133	6.64543	6.57051	6.59208	6.55515	6.73943	6.64549	6.70868	6.50402	6.63563	6.36798	6.70039	6.79095	6.74878	6.73473	6.62095	6.46055	6.58401	6.51513	6.60237
366	A0A0D9SF60	PKP4	Plakophilin-4			tr|A0A0D9SF60|A0A0D9SF60_HUMAN Isoform of Q99569, Plakophilin-4 OS=Homo sapiens (Human) OX=9606 GN=PKP4 PE=1 SV=1;sp|Q99569-2|PKP4-2_HUMAN Isoform of Q99569, Isoform 2 of Plakophilin-4 OS=Homo sapiens (Human) OX=9606 GN=PKP4 PE=1 SV=2;sp|Q99569|PKP4_HUMAN		6.89999	7.02383	6.8681	6.95253	6.97436	6.90386	7.09478	7.14576	7.06294	6.67077	6.70676	6.79762	7.3756	7.41729	7.42567	6.56229	6.68491	6.66725	7.40806	7.4243	7.41084	6.55213	6.56369	6.60486	7.31912	7.17981	7.23777	6.63553	6.54435	6.19868	+
367	A0A0D9SFE4	DNM1	Dynamin-1			tr|A0A0D9SFE4|A0A0D9SFE4_HUMAN Isoform of Q05193, Dynamin-1 OS=Homo sapiens (Human) OX=9606 GN=DNM1 PE=1 SV=1;tr|A0A0U1RQP1|A0A0U1RQP1_HUMAN Isoform of Q05193, Dynamin-1 OS=Homo sapiens (Human) OX=9606 GN=DNM1 PE=1 SV=1;sp|Q05193-3|DYN1-3_HUMAN Isoform of		7.49791	7.50623	7.43874	7.23123	7.3239	7.16817	7.48649	7.29943	7.41239	7.1288	7.21979	7.18788	7.33122	7.31705	7.38801	7.48025	7.43808	7.31918	7.59002	7.55286	7.47221	7.47304	7.49668	7.50389	7.52545	7.46219	7.48246	7.50601	7.46019	7.50051	+
368	A0A0D9SFF0	FOXM1	Forkhead box protein M1			tr|A0A0D9SFF0|A0A0D9SFF0_HUMAN Isoform of Q08050, Fork-head domain-containing protein OS=Homo sapiens (Human) OX=9606 GN=FOXM1 PE=1 SV=1;sp|Q08050-2|FOXM1-2_HUMAN Isoform of Q08050, Isoform 2 of Forkhead box protein M1 OS=Homo sapiens (Human) OX=9606 GN=FO		NA	NA	NA	NA	NA	NA	NA	NA	NA	NA	NA	NA	NA	NA	NA	NA	NA	NA	NA	NA	NA	NA	NA	NA	NA	NA	NA	NA	5.94489	NA
369	A0A0D9SFG6	CYTH2	Cytohesin-2			tr|A0A0D9SFG6|A0A0D9SFG6_HUMAN Isoform of Q99418, Cytohesin-2 OS=Homo sapiens (Human) OX=9606 GN=CYTH2 PE=1 SV=1;sp|Q99418-2|CYH2-2_HUMAN Isoform of Q99418, Isoform 2 of Cytohesin-2 OS=Homo sapiens (Human) OX=9606 GN=CYTH2 PE=1 SV=2;sp|Q99418|CYH2_HUMAN Cy		6.85045	6.84129	6.98489	6.96212	6.82864	7.00417	6.98546	6.98512	7.0478	7.11268	6.96129	NA	NA	NA	6.77705	6.98223	6.82365	6.85375	6.8649	6.37452	NA	6.9027	6.87844	6.92967	NA	NA	NA	7.14145	6.74823	6.7513	+
370	O95090	CLN3	Battenin			tr|O95090|O95090_HUMAN Isoform of Q13286, Battenin OS=Homo sapiens (Human) OX=9606 GN=CLN3 PE=1 SV=1;tr|H3BQ48|H3BQ48_HUMAN Isoform of Q13286, Battenin (Fragment) OS=Homo sapiens (Human) OX=9606 GN=CLN3 PE=1 SV=2;tr|A0A1B0GV41|A0A1B0GV41_HUMAN Isoform of Q		NA	NA	NA	NA	NA	NA	NA	NA	NA	NA	NA	NA	NA	NA	NA	NA	NA	NA	NA	NA	NA	NA	NA	NA	NA	NA	NA	NA	5.96009	NA
372	A0A0X1KG75	COBLL1	Cordon-bleu protein-like 1			tr|A0A0X1KG75|A0A0X1KG75_HUMAN Isoform of Q53SF7, WH2 domain-containing protein (Fragment) OS=Homo sapiens (Human) OX=9606 GN=COBLL1 PE=1 SV=1;tr|A0A590PXD8|A0A590PXD8_HUMAN Isoform of Q53SF7, WH2 domain-containing protein OS=Homo sapiens (Human) OX=9606 G		NA	NA	NA	6.39752	6.44788	6.47462	NA	6.49828	6.48039	6.46295	6.35831	6.46797	6.46773	6.49274	6.57139	6.69006	6.6414	6.59374	6.42545	6.54131	6.53312	6.57235	6.71085	6.71128	6.44021	6.55937	6.43803	6.41019	6.45431	6.55352
373	A0A0D9SG71	UBE2A	Ubiquitin-conjugating enzyme E2 A			tr|A0A0D9SG71|A0A0D9SG71_HUMAN Isoform of P49459, UBIQUITIN_CONJUGAT_2 domain-containing protein OS=Homo sapiens (Human) OX=9606 GN=UBE2A PE=1 SV=1;tr|A0A0R4J2E5|A0A0R4J2E5_HUMAN Isoform of P49459, UBIQUITIN_CONJUGAT_2 domain-containing protein OS=Homo sap		NA	NA	NA	6.76098	6.77879	6.78627	NA	NA	NA	6.79253	6.76197	6.78806	NA	NA	NA	6.93223	6.85273	6.75083	NA	NA	NA	6.79597	6.80883	6.74342	NA	NA	NA	6.72058	6.71958	6.81257
374	A0A0D9SG72	STXBP1	Syntaxin-binding protein 1			tr|A0A0D9SG72|A0A0D9SG72_HUMAN Isoform of P61764, Syntaxin-binding protein 1 OS=Homo sapiens (Human) OX=9606 GN=STXBP1 PE=1 SV=2;sp|P61764|STXB1_HUMAN Syntaxin-binding protein 1 OS=Homo sapiens (Human) OX=9606 GN=STXBP1 PE=1 SV=1;tr|A0A1B0GWF2|A0A1B0GWF2_H		7.54843	7.63747	7.5368	7.44293	7.46663	7.4221	7.62415	7.71281	7.68192	7.50863	7.42024	7.55273	7.67302	7.65941	7.71992	7.64113	7.54292	7.50951	7.74737	7.80223	7.72603	7.5366	7.50447	7.53053	7.85837	7.83555	7.80883	7.43515	7.35712	7.4417	+
378	A0A0D9SGJ6	SYNJ1	Synaptojanin-1			tr|A0A0D9SGJ6|A0A0D9SGJ6_HUMAN Isoform of O43426, Synaptojanin-1 OS=Homo sapiens (Human) OX=9606 GN=SYNJ1 PE=1 SV=1;tr|J3KQV8|J3KQV8_HUMAN Isoform of O43426, Synaptojanin-1 OS=Homo sapiens (Human) OX=9606 GN=SYNJ1 PE=1 SV=1;sp|O43426|SYNJ1_HUMAN Synaptojan		7.21917	7.14108	7.23912	7.06549	7.08439	7.06581	7.23542	7.25664	7.23898	7.22827	7.26866	7.20105	7.48176	7.49106	7.42611	7.0902	7.18998	7.19523	7.49515	7.45489	7.47129	7.19209	7.16817	7.16548	7.09474	7.30619	7.20869	7.05861	7.02432	7.08428
381	A0A0G2JH68	DIAPH1	Protein diaphanous homolog 1			tr|A0A0G2JH68|A0A0G2JH68_HUMAN Isoform of O60610, Protein diaphanous homolog 1 OS=Homo sapiens (Human) OX=9606 GN=DIAPH1 PE=1 SV=1;sp|O60610|DIAP1_HUMAN Protein diaphanous homolog 1 OS=Homo sapiens (Human) OX=9606 GN=DIAPH1 PE=1 SV=2;tr|A0A140T8Z0|A0A140T8		8.50255	8.51145	8.49772	8.6767	8.70585	8.67005	8.56006	8.63517	8.60361	8.73412	8.75304	8.72188	8.44902	8.46073	8.47226	8.68255	8.68888	8.68281	8.41186	8.44304	8.41672	8.75244	8.76075	8.69683	8.5462	8.52447	8.54428	8.56843	8.47253	8.53034	+
382	A0A0G2JHC2	PPP1R18	Phostensin			tr|A0A0G2JHC2|A0A0G2JHC2_HUMAN Isoform of Q6NYC8, PPP1R18 OS=Homo sapiens (Human) OX=9606 GN=PPP1R18 PE=1 SV=1;sp|Q6NYC8|PPR18_HUMAN Phostensin OS=Homo sapiens (Human) OX=9606 GN=PPP1R18 PE=1 SV=1;sp|Q6NYC8-2|PPR18-2_HUMAN Isoform of Q6NYC8, Isoform 2 of P		6.87602	7.25423	7.00585	7.21405	7.2849	7.28138	6.75525	7.08253	7.04673	7.33427	7.28565	7.33047	7.23148	7.18068	7.18944	6.72024	6.83219	6.82583	6.97523	7.15507	7.02395	6.62545	6.50445	6.79122	6.96529	6.87769	7.0533	7.16382	7.19445	7.12817
383	A0A0G2JIS2	EHMT2	Histone-lysine N-methyltransferase EHMT2			tr|A0A0G2JIS2|A0A0G2JIS2_HUMAN Isoform of Q96KQ7, Histone-lysine N-methyltransferase EHMT2 OS=Homo sapiens (Human) OX=9606 GN=EHMT2 PE=1 SV=1;sp|Q96KQ7-2|EHMT2-2_HUMAN Isoform of Q96KQ7, Isoform 2 of Histone-lysine N-methyltransferase EHMT2 OS=Homo sapiens		6.95981	7.09314	6.89765	6.98709	6.98191	7.02919	6.84997	6.83925	6.88591	6.92391	6.88397	6.81185	7.06027	7.01801	6.95631	7.15486	7.02003	7.16289	6.99442	7.06541	6.94194	7.17526	7.24865	7.00121	7.04582	7.15315	7.12848	6.99795	7.02265	6.89377	+
384	A0A0G2JIW1	HSPA1B	Heat shock 70 kDa protein 1B			tr|A0A0G2JIW1|A0A0G2JIW1_HUMAN Isoform of P0DMV9, Heat shock 70 kDa protein 1B OS=Homo sapiens (Human) OX=9606 GN=HSPA1B PE=1 SV=1;sp|P0DMV9|HS71B_HUMAN Heat shock 70 kDa protein 1B OS=Homo sapiens (Human) OX=9606 GN=HSPA1B PE=1 SV=1;sp|P0DMV8|HS71A_HUMAN		8.97029	8.95637	9.03768	9.34111	9.30617	9.29068	9.12472	9.17256	9.21398	9.53272	9.56438	9.61675	8.85817	8.87454	8.89967	9.36004	9.40001	9.40568	8.79209	8.77544	8.8237	9.41826	9.3578	9.4296	8.77169	8.7381	8.77556	9.25925	9.23953	9.24546	+
385	A0A0G2JJD3	ABHD16A	Abhydrolase domain-containing protein 16A			tr|A0A0G2JJD3|A0A0G2JJD3_HUMAN Isoform of O95870, AB hydrolase-1 domain-containing protein OS=Homo sapiens (Human) OX=9606 GN=ABHD16A PE=1 SV=1;sp|O95870|ABHGA_HUMAN Phosphatidylserine lipase ABHD16A OS=Homo sapiens (Human) OX=9606 GN=ABHD16A PE=1 SV=3;sp|		7.1555	6.93263	6.75739	6.90632	7.05271	7.22142	7.14023	7.21717	7.14952	6.90938	6.96702	7.10227	7.43951	7.44094	7.18322	6.85932	6.97939	6.84311	7.49882	7.44433	7.30764	7.01139	6.74826	6.89432	7.18021	7.06917	7.01985	7.24157	7.25546	7.23014
388	H0Y6K2	BRD2	Bromodomain-containing protein 2			tr|H0Y6K2|H0Y6K2_HUMAN Isoform of P25440, Bromodomain-containing protein 2 OS=Homo sapiens (Human) OX=9606 GN=BRD2 PE=1 SV=1;tr|A0A140T9E9|A0A140T9E9_HUMAN Isoform of P25440, Bromodomain-containing protein 2 (Fragment) OS=Homo sapiens (Human) OX=9606 GN=BR		7.26091	7.30963	7.2437	7.44982	7.43891	7.36329	NA	6.80149	6.97039	7.28801	7.50338	7.25887	NA	NA	NA	7.33062	7.30044	7.39456	NA	NA	NA	7.38637	7.43903	7.38652	NA	NA	NA	7.47558	7.50312	7.43335
389	A0A0G2JKR7	RXRB	Retinoic acid receptor RXR-beta			tr|A0A0G2JKR7|A0A0G2JKR7_HUMAN Isoform of P28702, Retinoic acid receptor RXR-beta OS=Homo sapiens (Human) OX=9606 GN=RXRB PE=1 SV=1;sp|P28702|RXRB_HUMAN Retinoic acid receptor RXR-beta OS=Homo sapiens (Human) OX=9606 GN=RXRB PE=1 SV=2;sp|P28702-3|RXRB-3_HU		6.30894	6.35128	6.20421	6.48612	6.44002	6.40602	6.34197	6.31909	NA	NA	NA	NA	NA	NA	6.18357	NA	6.75724	6.73722	NA	6.25143	NA	6.51544	6.68557	NA	NA	NA	NA	6.49973	NA	6.40048	+
390	A0A0G2JNZ5	GBA	Glucosylceramidase			tr|A0A0G2JNZ5|A0A0G2JNZ5_HUMAN Isoform of P04062, Glucosylceramidase OS=Homo sapiens (Human) OX=9606 GN=GBA PE=1 SV=1;tr|A0A0G2JLB3|A0A0G2JLB3_HUMAN Isoform of P04062, Glucosylceramidase OS=Homo sapiens (Human) OX=9606 GN=GBA PE=1 SV=1;sp|P04062-4|GLCM-4_H		7.41855	7.43988	7.60759	7.89483	7.90052	7.90436	7.84673	7.85298	7.9535	7.94355	7.90615	8.01935	7.1506	7.08589	7.03576	7.98793	8.09262	8.07967	7.18749	7.17158	7.15365	8.0817	8.05588	8.15837	7.06813	7.26239	7.17364	7.78322	7.82844	7.91941	+
396	A0A1W2PRB5	KANSL1	KAT8 regulatory NSL complex subunit 1			tr|A0A1W2PRB5|A0A1W2PRB5_HUMAN Isoform of Q7Z3B3, PEHE domain-containing protein OS=Homo sapiens (Human) OX=9606 GN=KANSL1 PE=1 SV=1;tr|A0A0J9YVS1|A0A0J9YVS1_HUMAN Isoform of Q7Z3B3, PEHE domain-containing protein OS=Homo sapiens (Human) OX=9606 GN=KANSL1		NA	NA	NA	NA	NA	NA	NA	NA	NA	NA	NA	NA	NA	NA	NA	NA	5.74895	NA	NA	NA	NA	NA	NA	5.49511	NA	NA	NA	NA	6.65337	NA
397	A0A0G2JPD0	PRB3	Basic salivary proline-rich protein 3			tr|A0A0G2JPD0|A0A0G2JPD0_HUMAN Isoform of Q04118, Basic salivary proline-rich protein 3 OS=Homo sapiens (Human) OX=9606 GN=PRB3 PE=1 SV=1;tr|A0A0G2JNB4|A0A0G2JNB4_HUMAN Isoform of Q04118, Basic salivary proline-rich protein 3 OS=Homo sapiens (Human) OX=960		NA	NA	7.39912	NA	NA	NA	NA	NA	NA	NA	NA	NA	NA	NA	NA	NA	NA	NA	NA	NA	NA	NA	NA	NA	NA	NA	NA	NA	NA	NA
399	A0A0G2JNW7	SLC12A7	Solute carrier family 12 member 7			tr|A0A0G2JNW7|A0A0G2JNW7_HUMAN Isoform of Q9Y666, Solute carrier family 12 member 7 OS=Homo sapiens (Human) OX=9606 GN=SLC12A7 PE=1 SV=1;sp|Q9Y666|S12A7_HUMAN Solute carrier family 12 member 7 OS=Homo sapiens (Human) OX=9606 GN=SLC12A7 PE=1 SV=3;tr|A0A0U1R		7.06604	7.19126	7.20122	7.34055	7.33669	7.31009	7.2914	7.25785	7.20325	7.26084	7.31213	7.2839	7.24208	7.21355	7.27171	7.40774	7.38752	7.34886	7.21168	7.16245	7.09117	7.36719	7.41645	7.41221	6.89977	7.01704	7.05077	7.3859	7.33095	7.25468	+
400	A0A0G2JNZ2	SCRIB	Protein scribble homolog			tr|A0A0G2JNZ2|A0A0G2JNZ2_HUMAN Isoform of Q14160, Protein scribble homolog OS=Homo sapiens (Human) OX=9606 GN=SCRIB PE=1 SV=1;sp|Q14160|SCRIB_HUMAN Protein scribble homolog OS=Homo sapiens (Human) OX=9606 GN=SCRIB PE=1 SV=4;tr|A0A0G2JPP5|A0A0G2JPP5_HUMAN I		7.8297	7.80279	7.82273	7.99919	7.97693	7.99497	7.84289	7.87168	7.83945	7.94985	7.96648	7.89972	7.955	7.93619	7.91345	8.01666	8.04052	8.02658	7.83256	7.8924	7.83901	8.0404	8.04939	8.00968	7.99752	7.96547	7.99608	8.04197	8.10916	8.02401	+
403	A0A0G2JQ41	ABR	Active breakpoint cluster region-related protein			tr|A0A0G2JQ41|A0A0G2JQ41_HUMAN Isoform of Q12979, Active breakpoint cluster region-related protein OS=Homo sapiens (Human) OX=9606 GN=ABR PE=1 SV=1;tr|A0A1C7CYZ0|A0A1C7CYZ0_HUMAN Isoform of Q12979, Active breakpoint cluster region-related protein OS=Homo s		6.72082	6.62786	6.59886	6.45716	6.59113	6.5407	NA	NA	NA	6.53475	6.63105	6.27824	6.73774	NA	6.70124	6.59344	6.5036	6.56947	NA	6.5706	6.67866	6.72895	6.67871	6.75204	6.63677	6.47261	6.67007	6.83886	6.95105	6.86471	+
407	F6RP06	BNIP3	BCL2/adenovirus E1B 19 kDa protein-interacting protein 3			tr|F6RP06|F6RP06_HUMAN Isoform of Q12983, BCL2/adenovirus E1B 19 kDa protein-interacting protein 3 (Fragment) OS=Homo sapiens (Human) OX=9606 GN=BNIP3 PE=1 SV=1;tr|A0A0J9YW18|A0A0J9YW18_HUMAN Isoform of Q12983, BCL2/adenovirus E1B 19 kDa protein-interactin		NA	NA	NA	6.33757	6.34202	NA	NA	5.96441	NA	NA	NA	NA	NA	NA	NA	NA	NA	6.28574	NA	NA	NA	6.19673	6.34217	NA	NA	NA	NA	NA	NA	NA
411	A0A0J9YWB6	CTDP1	RNA polymerase II subunit A C-terminal domain phosphatase			tr|A0A0J9YWB6|A0A0J9YWB6_HUMAN Isoform of Q9Y5B0, RNA polymerase II subunit A C-terminal domain phosphatase OS=Homo sapiens (Human) OX=9606 GN=CTDP1 PE=1 SV=1;sp|Q9Y5B0-4|CTDP1-4_HUMAN Isoform of Q9Y5B0, Isoform 4 of RNA polymerase II subunit A C-terminal		6.66731	6.77049	6.65783	6.46805	6.88863	6.70603	6.87338	6.7573	6.78246	6.63546	6.65293	6.76017	6.81479	6.75969	6.69174	6.82067	6.78982	6.79567	6.71688	6.67066	6.6865	6.55119	6.62283	6.72385	6.7099	6.59956	6.75294	6.84907	6.74608	6.77325
413	A0A0J9YX88	PHRF1	PHD and RING finger domain-containing protein 1			tr|A0A0J9YX88|A0A0J9YX88_HUMAN Isoform of Q9P1Y6, PHD and RING finger domain-containing protein 1 OS=Homo sapiens (Human) OX=9606 GN=PHRF1 PE=1 SV=1;tr|E9PJ24|E9PJ24_HUMAN Isoform of Q9P1Y6, PHD and RING finger domain-containing protein 1 OS=Homo sapiens (		NA	NA	NA	NA	NA	6.40084	NA	NA	NA	NA	NA	NA	NA	NA	NA	6.27263	NA	6.44018	NA	NA	NA	6.18679	NA	6.25063	NA	NA	NA	NA	NA	6.3156
415	A0A0J9YXF2	PON2	Serum paraoxonase/arylesterase 2			tr|A0A0J9YXF2|A0A0J9YXF2_HUMAN Isoform of Q15165, Paraoxonase 2, isoform CRA_a OS=Homo sapiens (Human) OX=9606 GN=PON2 PE=1 SV=1;sp|Q15165-3|PON2-3_HUMAN Isoform of Q15165, Isoform 3 of Serum paraoxonase/arylesterase 2 OS=Homo sapiens (Human) OX=9606 GN=PO		7.38923	7.38802	7.39652	7.72189	7.7952	7.78116	7.61064	7.6916	7.58693	7.77375	7.7663	7.73347	7.76883	7.81091	7.67494	7.6669	7.78284	7.80671	7.71204	7.75491	7.70733	7.80256	7.71224	7.78589	7.7864	7.90146	7.91088	7.79475	7.79243	7.85104	+
416	A0A0J9YXM6	WDR81	WD repeat-containing protein 81			tr|A0A0J9YXM6|A0A0J9YXM6_HUMAN Isoform of Q562E7, WD repeat-containing protein 81 OS=Homo sapiens (Human) OX=9606 GN=WDR81 PE=1 SV=1;sp|Q562E7|WDR81_HUMAN WD repeat-containing protein 81 OS=Homo sapiens (Human) OX=9606 GN=WDR81 PE=1 SV=2;sp|Q562E7-4|WDR81-		6.9418	6.81241	6.73073	7.25162	7.28458	7.24042	6.89138	7.09649	7.02416	7.18479	7.17187	7.22165	7.56612	7.58845	7.56799	7.16857	7.30283	7.2804	7.42873	7.50104	7.45683	7.23621	7.26389	7.25523	7.36363	7.34178	7.27388	7.31151	7.35533	7.25859	+
419	A0A0J9YYJ0	CNPY4	Protein canopy homolog 4			tr|A0A0J9YYJ0|A0A0J9YYJ0_HUMAN Isoform of Q8N129, DUF3456 domain-containing protein (Fragment) OS=Homo sapiens (Human) OX=9606 GN=CNPY4 PE=1 SV=1;sp|Q8N129|CNPY4_HUMAN Protein canopy homolog 4 OS=Homo sapiens (Human) OX=9606 GN=CNPY4 PE=1 SV=1		NA	NA	NA	6.65902	6.69671	6.71202	6.4626	NA	6.29321	6.68064	6.62852	6.68005	NA	NA	NA	7.03569	6.99767	7.11268	NA	NA	NA	7.08075	7.17344	7.00028	NA	NA	NA	6.84876	6.37149	6.72003
423	A0A0R4J2F6	IFRD2	Interferon-related developmental regulator 2			tr|A0A0R4J2F6|A0A0R4J2F6_HUMAN Isoform of Q12894, Interferon-related developmental regulator 2 OS=Homo sapiens (Human) OX=9606 GN=IFRD2 PE=1 SV=1;sp|Q12894|IFRD2_HUMAN Interferon-related developmental regulator 2 OS=Homo sapiens (Human) OX=9606 GN=IFRD2 PE		NA	NA	NA	6.2677	NA	6.36742	NA	NA	NA	NA	6.31476	NA	NA	NA	NA	6.85019	6.74321	6.7639	NA	6.49773	6.47581	6.6658	6.60841	6.46533	6.42884	NA	6.45642	6.61202	NA	6.57444
426	A0A0U1RQE0	FOXP2	Forkhead box protein P2			tr|A0A0U1RQE0|A0A0U1RQE0_HUMAN Isoform of O15409, Fork-head domain-containing protein (Fragment) OS=Homo sapiens (Human) OX=9606 GN=FOXP2 PE=1 SV=2;tr|A8MUV4|A8MUV4_HUMAN Isoform of O15409, Fork-head domain-containing protein OS=Homo sapiens (Human) OX=960		6.82069	6.91056	6.67137	NA	NA	NA	6.43032	6.75775	6.70501	NA	NA	NA	6.74598	6.66705	6.73943	NA	NA	NA	6.52953	6.57921	6.75854	NA	NA	NA	6.64501	6.61503	6.86986	NA	NA	NA
427	A0A0U1RQE4	SH3D19	SH3 domain-containing protein 19			tr|A0A0U1RQE4|A0A0U1RQE4_HUMAN Isoform of Q5HYK7, SH3 domain-containing protein 19 OS=Homo sapiens (Human) OX=9606 GN=SH3D19 PE=1 SV=1;tr|A0A494C1M0|A0A494C1M0_HUMAN Isoform of Q5HYK7, SH3 domain-containing protein 19 OS=Homo sapiens (Human) OX=9606 GN=SH3		NA	NA	NA	6.14291	6.15536	6.14489	NA	NA	5.7062	6.14864	6.17788	6.15875	6.07525	6.09522	NA	6.18174	6.33132	6.34427	NA	NA	NA	6.19151	6.15934	6.27883	NA	NA	NA	6.03383	NA	NA
429	A0A0U1RQK7					tr|A0A0U1RQK7|A0A0U1RQK7_HUMAN Isoform of O43432, Eukaryotic translation initiation factor 4 gamma 3 OS=Homo sapiens (Human) OX=9606 GN=EIF4G3 PE=1 SV=1		7.61055	7.65318	7.67582	7.79157	7.73443	7.73748	7.73193	7.66784	7.70574	7.72267	7.75343	7.71258	7.86314	7.85942	7.84911	7.88994	7.88954	7.90453	7.74265	7.79007	7.66828	7.882	7.89917	7.86063	7.76349	7.77097	7.73334	7.90486	7.86775	7.78992
430	H0YKX3	KIAA0101	PCNA-associated factor			tr|H0YKX3|H0YKX3_HUMAN Isoform of Q15004, PAF domain-containing protein OS=Homo sapiens (Human) OX=9606 GN=PCLAF PE=1 SV=1;tr|H0YMA4|H0YMA4_HUMAN Isoform of Q15004, PAF domain-containing protein OS=Homo sapiens (Human) OX=9606 GN=PCLAF PE=1 SV=1;tr|A0A0U1R		6.36718	6.42528	6.37992	6.75119	6.72689	6.75605	6.41451	6.37768	6.31085	6.69462	6.57856	6.67746	6.48519	6.45782	6.38808	NA	6.92106	6.77601	NA	NA	6.44624	6.86738	6.86537	6.79457	NA	NA	6.37862	6.96517	7.02628	7.0082
433	A0A0U1RQQ9	SCYL2	SCY1-like protein 2			tr|A0A0U1RQQ9|A0A0U1RQQ9_HUMAN Isoform of Q6P3W7, Protein kinase domain-containing protein OS=Homo sapiens (Human) OX=9606 GN=SCYL2 PE=1 SV=1;sp|Q6P3W7|SCYL2_HUMAN SCY1-like protein 2 OS=Homo sapiens (Human) OX=9606 GN=SCYL2 PE=1 SV=1;tr|F8VSC5|F8VSC5_HUMA		7.97798	8.01589	7.9333	7.49797	7.60852	7.5737	8.02586	7.84024	7.95779	7.60541	7.66641	7.6255	7.92649	7.86106	7.88981	7.62267	7.63479	7.61819	7.99789	8.01765	8.00803	7.69102	7.64253	7.72342	7.83612	7.92248	7.99838	7.56975	7.54244	7.65537
434	C9J5L0	WDR45	WD repeat domain phosphoinositide-interacting protein 4			tr|C9J5L0|C9J5L0_HUMAN Isoform of Q9Y484, WD repeat domain phosphoinositide-interacting protein 4 (Fragment) OS=Homo sapiens (Human) OX=9606 GN=WDR45 PE=1 SV=7;tr|C9J7Q8|C9J7Q8_HUMAN Isoform of Q9Y484, WD repeat domain phosphoinositide-interacting protein		NA	NA	NA	6.55261	6.6046	6.57045	6.29406	NA	NA	6.61122	6.62038	6.65195	NA	NA	NA	6.61657	6.63478	6.63989	NA	NA	NA	6.55167	6.4328	6.58708	NA	NA	NA	6.33212	NA	NA
436	A0A0U1RQT8	CD99L2	CD99 antigen-like protein 2			tr|A0A0U1RQT8|A0A0U1RQT8_HUMAN Isoform of Q8TCZ2, CD99 antigen-like protein 2 (Fragment) OS=Homo sapiens (Human) OX=9606 GN=CD99L2 PE=1 SV=1;sp|Q8TCZ2-6|C99L2-6_HUMAN Isoform of Q8TCZ2, Isoform 6 of CD99 antigen-like protein 2 OS=Homo sapiens (Human) OX=96		NA	NA	NA	NA	6.30099	6.29874	NA	NA	NA	NA	NA	NA	NA	NA	NA	NA	NA	NA	NA	NA	NA	NA	NA	NA	NA	NA	NA	NA	6.30334	6.3947
437	A0A0U1RR27	DENND4A	C-myc promoter-binding protein			tr|A0A0U1RR27|A0A0U1RR27_HUMAN Isoform of Q7Z401, C-myc promoter-binding protein OS=Homo sapiens (Human) OX=9606 GN=DENND4A PE=1 SV=1;sp|Q7Z401|MYCPP_HUMAN C-myc promoter-binding protein OS=Homo sapiens (Human) OX=9606 GN=DENND4A PE=1 SV=2;sp|Q7Z401-2|MYCP		NA	NA	NA	7.04679	6.94709	6.94681	NA	NA	NA	6.95654	7.03701	7.0883	7.27694	7.12569	7.107	7.21863	7.13405	7.02604	7.00663	7.01631	7.02307	7.0757	7.07757	7.08223	NA	6.99753	6.96042	NA	7.15054	7.0656
439	A0A0U1RRB6	EXOC6B	Exocyst complex component 6B			tr|A0A0U1RRB6|A0A0U1RRB6_HUMAN Isoform of Q9Y2D4, Exocyst complex component OS=Homo sapiens (Human) OX=9606 GN=EXOC6B PE=1 SV=1;sp|Q9Y2D4|EXC6B_HUMAN Exocyst complex component 6B OS=Homo sapiens (Human) OX=9606 GN=EXOC6B PE=1 SV=3;tr|J3QT38|J3QT38_HUMAN Is		6.75278	6.56776	6.54174	6.96793	7.02979	7.02718	6.5369	6.62583	6.54749	7.04337	6.84188	7.01807	6.71593	6.6468	6.78396	7.21425	7.02073	7.10261	6.84249	6.43571	6.47634	7.09512	7.11226	7.07299	6.67182	6.75904	6.6397	7.07743	6.95337	7.05529	+
440	A0A0U1RRH6	PHF14	PHD finger protein 14			tr|A0A0U1RRH6|A0A0U1RRH6_HUMAN Isoform of O94880, PHD finger protein 14 OS=Homo sapiens (Human) OX=9606 GN=PHF14 PE=1 SV=1;sp|O94880|PHF14_HUMAN PHD finger protein 14 OS=Homo sapiens (Human) OX=9606 GN=PHF14 PE=1 SV=2;tr|B4DG57|B4DG57_HUMAN Isoform of O948		NA	NA	NA	NA	5.85991	NA	NA	NA	NA	5.98938	NA	5.98129	NA	5.8984	NA	6.15548	NA	6.20874	NA	NA	NA	NA	6.09625	NA	NA	NA	NA	6.00193	NA	6.15698
441	F6XEV2	MICU1	Calcium uptake protein 1, mitochondrial			tr|F6XEV2|F6XEV2_HUMAN Isoform of Q9BPX6, Calcium uptake protein 1, mitochondrial OS=Homo sapiens (Human) OX=9606 GN=MICU1 PE=1 SV=2;tr|A0A0U1RRK1|A0A0U1RRK1_HUMAN Isoform of Q9BPX6, Calcium uptake protein 1, mitochondrial OS=Homo sapiens (Human) OX=9606 G		6.91805	7.14588	7.16698	6.89909	6.90182	6.72384	7.19102	7.02531	7.11511	6.76383	6.86866	6.82408	7.24394	7.30106	7.20302	7.09493	6.98155	6.98261	7.21666	7.22968	7.23635	7.03955	7.04302	NA	7.60078	7.60963	7.58935	7.01738	6.96256	6.96645	+
443	A0A0U1RRL5	ELF1	ETS-related transcription factor Elf-1			tr|A0A0U1RRL5|A0A0U1RRL5_HUMAN Isoform of P32519, ETS domain-containing protein (Fragment) OS=Homo sapiens (Human) OX=9606 GN=ELF1 PE=1 SV=1;sp|P32519-2|ELF1-2_HUMAN Isoform of P32519, Isoform 2 of ETS-related transcription factor Elf-1 OS=Homo sapiens (Hu		NA	NA	NA	NA	NA	NA	NA	NA	NA	NA	NA	NA	NA	NA	NA	NA	NA	NA	NA	NA	NA	NA	NA	NA	NA	NA	NA	NA	NA	6.00367
444	A0A0U1RRL7					sp|A0A0U1RRL7|MMPOS_HUMAN Protein MMP24OS OS=Homo sapiens (Human) OX=9606 GN=MMP24OS PE=1 SV=1		NA	NA	NA	6.04847	NA	NA	NA	NA	NA	6.04841	NA	NA	NA	NA	NA	NA	6.28143	6.10177	NA	NA	NA	6.11278	6.04542	6.15331	NA	NA	NA	6.16512	6.2247	NA
446	A0A0U1RRM1	GATAD2B	Transcriptional repressor p66-beta			tr|A0A0U1RRM1|A0A0U1RRM1_HUMAN Isoform of Q8WXI9, GATA-type domain-containing protein OS=Homo sapiens (Human) OX=9606 GN=GATAD2B PE=1 SV=1;sp|Q8WXI9|P66B_HUMAN Transcriptional repressor p66-beta OS=Homo sapiens (Human) OX=9606 GN=GATAD2B PE=1 SV=1;tr|A0A0U		7.17172	7.20421	7.13191	7.24927	7.29692	7.32283	7.25216	7.26626	7.2537	7.32337	7.28246	7.30799	7.14287	7.22258	7.17138	7.35269	7.30671	7.30713	7.16255	7.14336	7.07208	7.31651	7.34243	7.34066	7.3313	7.19515	7.21176	7.38761	7.33972	7.43842
447	A0A0U1RRM4					tr|A0A0U1RRM4|A0A0U1RRM4_HUMAN Isoform of P26599, Polypyrimidine tract-binding protein 1 OS=Homo sapiens (Human) OX=9606 GN=PTBP1 PE=1 SV=1		9.12282	9.02912	9.00558	9.01068	8.90187	9.03336	8.96407	8.85434	8.83273	8.98682	9.02376	9.11157	8.89929	8.89635	8.97419	9.28021	9.02284	8.97287	8.9334	8.90345	8.92634	9.01519	9.13573	8.77073	8.96669	8.99046	8.93551	9.10843	9.1862	9.16153
449	A0A0X1KG68	PAPD7	Non-canonical poly(A) RNA polymerase PAPD7			tr|A0A0X1KG68|A0A0X1KG68_HUMAN Isoform of Q5XG87, Terminal nucleotidyltransferase 4A OS=Homo sapiens (Human) OX=9606 GN=TENT4A PE=1 SV=1;sp|Q5XG87-2|PAPD7-2_HUMAN Isoform of Q5XG87, Isoform 2 of Terminal nucleotidyltransferase 4A OS=Homo sapiens (Human) OX		NA	NA	NA	NA	NA	NA	NA	NA	NA	NA	NA	NA	NA	7.16214	NA	NA	NA	NA	NA	NA	NA	NA	NA	NA	NA	NA	NA	NA	NA	NA
451	A0A140T8Y0	VARS2	Valine--tRNA ligase, mitochondrial			tr|A0A140T8Y0|A0A140T8Y0_HUMAN Isoform of Q5ST30, Valine--tRNA ligase, mitochondrial OS=Homo sapiens (Human) OX=9606 GN=VARS2 PE=1 SV=1;tr|A0A140TA35|A0A140TA35_HUMAN Isoform of Q5ST30, VARS2 OS=Homo sapiens (Human) OX=9606 GN=VARS2 PE=1 SV=1;sp|Q5ST30|SYV		7.30445	7.34611	7.38732	6.99285	6.80818	6.89381	7.37172	7.39628	7.33518	6.80121	6.68911	6.78718	7.21859	7.30321	7.24491	7.02419	7.1344	7.1836	7.40137	7.3553	7.36034	6.94487	6.93742	7.12369	7.57133	7.28513	7.41688	6.59843	6.72901	6.69383
454	O78179	HLA-C				tr|O78179|O78179_HUMAN Isoform of P10321, Ig-like domain-containing protein OS=Homo sapiens (Human) OX=9606 GN=HLA-C PE=2 SV=1;tr|A0A140T912|A0A140T912_HUMAN Isoform of P10321, Ig-like domain-containing protein OS=Homo sapiens (Human) OX=9606 GN=HLA-C PE=1		8.10211	8.09977	8.14545	8.25811	8.25916	8.26212	8.36427	8.37107	8.33018	8.35704	8.36486	8.28612	8.11716	8.13591	8.08254	8.12834	8.28433	8.31501	8.07253	8.0927	8.11253	8.31765	8.12823	8.3351	8.02215	8.10113	8.06541	8.26212	8.24141	8.22382	+
455	Q53Z42	HLA-A				tr|Q53Z42|Q53Z42_HUMAN Isoform of P04439, Ig-like domain-containing protein OS=Homo sapiens (Human) OX=9606 GN=HLA-A PE=2 SV=1;tr|A0A140T9I0|A0A140T9I0_HUMAN Isoform of P04439, Ig-like domain-containing protein (Fragment) OS=Homo sapiens (Human) OX=9606 GN		7.36294	7.3959	7.51186	7.85948	7.81093	7.89121	7.64534	7.56763	7.64353	7.93797	7.98018	7.85577	7.25707	7.18606	7.31046	7.61278	7.89828	7.90174	7.51561	7.36387	7.22025	8.02509	7.76089	8.01382	6.93406	7.15411	7.12599	7.77802	7.85141	7.88972	+
458	A0A140T9D0	XXYLT1	Xyloside xylosyltransferase 1			tr|A0A140T9D0|A0A140T9D0_HUMAN Isoform of Q8NBI6, Xyloside xylosyltransferase 1 OS=Homo sapiens (Human) OX=9606 GN=XXYLT1 PE=1 SV=1;sp|Q8NBI6-3|XXLT1-3_HUMAN Isoform of Q8NBI6, Isoform 3 of Xyloside xylosyltransferase 1 OS=Homo sapiens (Human) OX=9606 GN=X		NA	NA	NA	NA	NA	NA	NA	NA	NA	NA	NA	NA	NA	NA	NA	NA	NA	NA	NA	NA	NA	NA	5.83591	NA	NA	NA	NA	NA	NA	NA
459	Q5QT33	HLA-C				tr|Q5QT33|Q5QT33_HUMAN Isoform of P10321, Ig-like domain-containing protein OS=Homo sapiens (Human) OX=9606 GN=HLA-C PE=2 SV=1;tr|A0A140T9J9|A0A140T9J9_HUMAN Isoform of P10321, Ig-like domain-containing protein OS=Homo sapiens (Human) OX=9606 GN=HLA-C PE=1		7.51616	7.22831	7.45385	7.33756	7.25536	7.26793	7.47815	7.46317	7.57071	7.28258	7.18783	7.24246	NA	NA	NA	7.58792	7.4144	7.49838	NA	NA	7.45926	7.26292	7.62413	7.27716	NA	NA	NA	NA	7.37837	NA	+
461	A0A140T9T7	TAP1	Antigen peptide transporter 1			tr|A0A140T9T7|A0A140T9T7_HUMAN Isoform of Q03518, Antigen peptide transporter 1 OS=Homo sapiens (Human) OX=9606 GN=TAP1 PE=1 SV=1;sp|Q03518|TAP1_HUMAN Antigen peptide transporter 1 OS=Homo sapiens (Human) OX=9606 GN=TAP1 PE=1 SV=2		7.44231	7.41797	7.40232	7.57134	7.56414	7.58137	7.66446	7.71931	7.73662	7.58274	7.65436	7.69027	7.77453	7.77676	7.79048	7.40549	7.49119	7.47415	7.5806	7.53604	7.66475	7.54664	7.4914	7.50777	7.3548	7.3205	7.33964	7.44163	7.458	7.4176	+
462	A0A140TA09	RNF5	E3 ubiquitin-protein ligase RNF5			tr|A0A140TA09|A0A140TA09_HUMAN Isoform of Q99942, RING-type domain-containing protein OS=Homo sapiens (Human) OX=9606 GN=RNF5 PE=1 SV=1;sp|Q99942|RNF5_HUMAN E3 ubiquitin-protein ligase RNF5 OS=Homo sapiens (Human) OX=9606 GN=RNF5 PE=1 SV=1		6.78204	6.83767	6.60583	6.59174	6.76272	6.68621	NA	NA	NA	6.67908	6.56684	6.5147	7.06456	6.98384	6.93988	6.43568	6.53611	6.41936	7.09915	7.00188	7.04258	6.4686	6.48235	6.83549	7.03558	7.01195	7.02761	6.32728	6.60366	6.68826	+
464	A0A140TA86	QIL1	Protein QIL1			tr|A0A140TA86|A0A140TA86_HUMAN Isoform of Q5XKP0, MICOS complex subunit MIC13 OS=Homo sapiens (Human) OX=9606 GN=MICOS13 PE=1 SV=1;sp|Q5XKP0|MIC13_HUMAN MICOS complex subunit MIC13 OS=Homo sapiens (Human) OX=9606 GN=MICOS13 PE=1 SV=1		NA	6.40197	NA	6.66253	6.65024	6.94646	6.57206	6.75608	6.63448	7.02985	6.90774	6.94212	NA	NA	NA	6.86553	6.7845	7.05038	NA	NA	NA	7.00195	6.85797	6.95224	6.73632	6.7311	NA	6.72142	6.90335	6.68323
465	A0A182DWF2	TXNRD2	Thioredoxin reductase 2, mitochondrial			tr|A0A182DWF2|A0A182DWF2_HUMAN Isoform of Q9NNW7, Thioredoxin reductase 2, mitochondrial OS=Homo sapiens (Human) OX=9606 GN=TXNRD2 PE=1 SV=1;tr|D3YTF8|D3YTF8_HUMAN Isoform of Q9NNW7, Thioredoxin reductase 2, mitochondrial OS=Homo sapiens (Human) OX=9606 GN		NA	NA	NA	6.61022	6.86745	6.93261	6.2427	NA	6.09274	6.59579	6.6841	6.83614	NA	NA	NA	6.63857	6.97909	6.88986	NA	NA	NA	7.0583	6.60125	7.01578	NA	NA	NA	6.81886	6.77978	6.78488
467	A0A1B0GTF3	HSPA12A	Heat shock 70 kDa protein 12A			tr|A0A1B0GTF3|A0A1B0GTF3_HUMAN Isoform of O43301, Heat shock 70 kDa protein 12A OS=Homo sapiens (Human) OX=9606 GN=HSPA12A PE=1 SV=1;sp|O43301|HS12A_HUMAN Heat shock 70 kDa protein 12A OS=Homo sapiens (Human) OX=9606 GN=HSPA12A PE=1 SV=2		6.42249	6.39328	NA	6.54825	6.49814	6.53566	6.47435	6.51489	6.46982	6.49279	6.54043	6.54049	6.53108	6.58654	6.50486	6.48109	6.61985	6.62032	6.45467	6.6028	6.49465	6.63498	6.54529	6.5961	6.62003	6.55995	6.47355	6.56059	6.4948	6.49193
468	A0A1B0GWJ0	ADSL	Adenylosuccinate lyase			tr|A0A1B0GWJ0|A0A1B0GWJ0_HUMAN Isoform of P30566, Adenylosuccinate lyase OS=Homo sapiens (Human) OX=9606 GN=ADSL PE=1 SV=1;tr|A0A1B0GTJ7|A0A1B0GTJ7_HUMAN Isoform of P30566, Adenylosuccinate lyase OS=Homo sapiens (Human) OX=9606 GN=ADSL PE=1 SV=1;sp|P30566|		8.21944	8.32497	8.29598	8.25577	8.27163	8.24739	8.25543	8.41557	8.42479	8.24992	8.20977	8.2587	8.43475	8.47001	8.36203	8.19185	8.19171	8.14619	8.39396	8.40449	8.42883	8.11548	8.20069	8.19292	8.51345	8.52322	8.50254	8.22608	8.18501	8.15223	+
469	A0A1B0GTL5	RAB11FIP5	Rab11 family-interacting protein 5			tr|A0A1B0GTL5|A0A1B0GTL5_HUMAN Isoform of Q9BXF6, Rab11 family-interacting protein 5 OS=Homo sapiens (Human) OX=9606 GN=RAB11FIP5 PE=1 SV=1;sp|Q9BXF6|RFIP5_HUMAN Rab11 family-interacting protein 5 OS=Homo sapiens (Human) OX=9606 GN=RAB11FIP5 PE=1 SV=1		6.20021	6.25338	NA	6.5418	6.50115	6.49022	NA	6.20598	6.43625	6.46174	6.49051	6.53574	6.29868	6.27523	6.32716	6.27578	6.32633	6.3872	NA	6.27783	6.11299	6.28278	6.3433	6.37187	6.32548	6.21537	6.14628	6.39569	6.33783	6.41824
471	A0A1B0GTP7	ASAH1	Acid ceramidase			tr|A0A1B0GTP7|A0A1B0GTP7_HUMAN Isoform of Q13510, Acid ceramidase OS=Homo sapiens (Human) OX=9606 GN=ASAH1 PE=1 SV=1;tr|A0A1B0GUE3|A0A1B0GUE3_HUMAN Isoform of Q13510, CBAH domain-containing protein OS=Homo sapiens (Human) OX=9606 GN=ASAH1 PE=1 SV=1;tr|A0A1		6.26028	6.42143	6.70868	6.72638	6.79261	6.73673	6.50316	NA	6.51931	6.73102	6.74291	6.68719	NA	NA	NA	7.16002	7.15866	7.13683	NA	NA	6.43246	7.06917	7.22804	7.12451	NA	NA	NA	6.80229	6.80569	6.799
473	A0A1B0GTT1	BEGAIN	Brain-enriched guanylate kinase-associated protein			tr|A0A1B0GTT1|A0A1B0GTT1_HUMAN Isoform of Q9BUH8, Brain-enriched guanylate kinase-associated protein OS=Homo sapiens (Human) OX=9606 GN=BEGAIN PE=1 SV=1;tr|A0A1B0GVM0|A0A1B0GVM0_HUMAN Isoform of Q9BUH8, Brain-enriched guanylate kinase-associated protein OS		NA	NA	NA	NA	NA	NA	NA	NA	NA	NA	NA	NA	NA	6.33993	6.21865	NA	6.17133	6.20637	NA	NA	NA	NA	NA	NA	NA	NA	6.24446	6.1907	6.19333	6.35808
474	F5GZ78	PXN	Paxillin			tr|F5GZ78|F5GZ78_HUMAN Isoform of P49023, Paxillin OS=Homo sapiens (Human) OX=9606 GN=PXN PE=1 SV=1;tr|A0A1B0GTU4|A0A1B0GTU4_HUMAN Isoform of P49023, Paxillin OS=Homo sapiens (Human) OX=9606 GN=PXN PE=1 SV=1;sp|P49023|PAXI_HUMAN Paxillin OS=Homo sapiens (H		6.91059	6.94595	6.88273	7.06446	7.02058	7.03647	6.64552	6.70806	6.92138	6.77122	6.99864	6.9747	7.16947	7.19991	7.16759	7.05702	7.01173	7.08298	7.13919	7.20636	7.13151	6.97847	7.04177	7.06619	6.95467	7.03582	7.00102	7.09255	7.06443	7.09922
476	A0A3B3ITE1	TJP2	Tight junction protein ZO-2			tr|A0A3B3ITE1|A0A3B3ITE1_HUMAN Isoform of Q9UDY2, Tight junction protein ZO-2 (Fragment) OS=Homo sapiens (Human) OX=9606 GN=TJP2 PE=1 SV=1;tr|A0A1B0GTW1|A0A1B0GTW1_HUMAN Isoform of Q9UDY2, Tight junction protein ZO-2 OS=Homo sapiens (Human) OX=9606 GN=TJP2		7.3938	7.43891	7.43308	7.59916	7.62705	7.63611	7.59406	7.59873	7.61064	7.64422	7.64431	7.64857	7.73707	7.76281	7.74414	7.67246	7.6127	7.60769	7.61418	7.63894	7.63888	7.53601	7.63215	7.61216	7.42872	7.38479	7.33511	7.61468	7.51282	7.53949	+
477	A0A1B0GUA3	KIAA1279	KIF1-binding protein			tr|A0A1B0GUA3|A0A1B0GUA3_HUMAN Isoform of Q96EK5, KIF-binding protein OS=Homo sapiens (Human) OX=9606 GN=KIFBP PE=1 SV=1;sp|Q96EK5|KBP_HUMAN KIF-binding protein OS=Homo sapiens (Human) OX=9606 GN=KIFBP PE=1 SV=1		7.77782	7.74897	7.75968	7.77238	7.74348	7.7737	7.76339	7.74736	7.81888	7.7277	7.63786	7.76747	8.14504	8.1238	8.11554	7.79842	7.84447	7.8589	8.06648	8.08722	8.10826	7.87686	7.83731	7.89653	8.20041	8.20553	8.13421	7.80525	7.70071	7.74644	+
480	A0A1B0GUD6	GRAMD1B	GRAM domain-containing protein 1B			tr|A0A1B0GUD6|A0A1B0GUD6_HUMAN Isoform of Q3KR37, VASt domain-containing protein OS=Homo sapiens (Human) OX=9606 GN=GRAMD1B PE=1 SV=1;tr|J3KNL5|J3KNL5_HUMAN Isoform of Q3KR37, VASt domain-containing protein OS=Homo sapiens (Human) OX=9606 GN=GRAMD1B PE=1 S		6.61802	6.56569	6.68788	7.23338	7.1594	7.12388	7.27643	7.30986	7.30333	7.17732	7.23223	7.21993	6.68988	6.81539	6.90716	7.24621	7.27663	7.34159	6.49442	6.38063	6.48807	7.30713	7.23581	7.25919	6.68357	6.71917	6.67512	7.42983	7.30344	7.43492	+
481	A0A1B0GUI1	RALGAPA1	Ral GTPase-activating protein subunit alpha-1			tr|A0A1B0GUI1|A0A1B0GUI1_HUMAN Isoform of Q6GYQ0, Rap-GAP domain-containing protein OS=Homo sapiens (Human) OX=9606 GN=RALGAPA1 PE=1 SV=1;sp|Q6GYQ0|RGPA1_HUMAN Ral GTPase-activating protein subunit alpha-1 OS=Homo sapiens (Human) OX=9606 GN=RALGAPA1 PE=1 S		6.81481	NA	6.71531	6.77182	6.81882	6.8444	6.85653	6.79988	6.76904	6.98822	6.88812	6.89496	6.8999	6.93814	6.90984	6.9109	7.01746	6.93594	6.68453	6.89357	6.84405	6.92809	6.86749	6.87024	6.7318	6.82545	6.53548	6.75449	6.85695	6.76041
482	A0A1B0GUL7					tr|A0A1B0GUL7|A0A1B0GUL7_HUMAN Protein kinase domain-containing protein OS=Homo sapiens (Human) OX=9606 GN=ENSG00000230626 PE=1 SV=1		NA	NA	NA	NA	NA	NA	NA	NA	6.95614	NA	NA	NA	NA	NA	NA	NA	NA	NA	NA	NA	NA	NA	NA	NA	NA	NA	NA	NA	NA	NA
483	Q5VTI5	PLEKHA6	Pleckstrin homology domain-containing family A member 6			tr|Q5VTI5|Q5VTI5_HUMAN Isoform of Q9Y2H5, PH domain-containing protein OS=Homo sapiens (Human) OX=9606 GN=PLEKHA6 PE=1 SV=1;tr|A0A1B0GUN5|A0A1B0GUN5_HUMAN Isoform of Q9Y2H5, PH domain-containing protein OS=Homo sapiens (Human) OX=9606 GN=PLEKHA6 PE=1 SV=1;		6.85409	6.98514	6.86312	6.87726	6.9812	6.97088	6.81134	6.91038	6.92176	6.88059	6.81851	6.82576	7.13687	7.15888	7.16444	7.0036	7.05232	7.04288	7.12782	7.11527	7.13726	6.97164	7.05821	6.9758	6.90147	6.91248	6.80076	6.91826	6.78373	6.83621
486	A0A1B0GUZ7	EFR3A	Protein EFR3 homolog A			tr|A0A1B0GUZ7|A0A1B0GUZ7_HUMAN Isoform of Q14156, Protein EFR3 homolog A OS=Homo sapiens (Human) OX=9606 GN=EFR3A PE=1 SV=1;sp|Q14156|EFR3A_HUMAN Protein EFR3 homolog A OS=Homo sapiens (Human) OX=9606 GN=EFR3A PE=1 SV=2;sp|Q14156-2|EFR3A-2_HUMAN Isoform of		7.01026	6.92802	6.84734	6.95725	7.01041	6.96765	6.92165	6.84121	NA	6.97051	7.0414	7.03627	7.10794	7.15967	7.16565	6.83412	6.95317	6.97821	7.06696	6.84039	6.84235	6.94735	6.88623	6.99376	7.23963	7.23537	7.18085	6.91007	6.87831	7.02352
488	A0A1B0GV09	EHMT1	Histone-lysine N-methyltransferase EHMT1			tr|A0A1B0GV09|A0A1B0GV09_HUMAN Isoform of Q9H9B1, Histone-lysine N-methyltransferase EHMT1 OS=Homo sapiens (Human) OX=9606 GN=EHMT1 PE=1 SV=1;sp|Q9H9B1|EHMT1_HUMAN Histone-lysine N-methyltransferase EHMT1 OS=Homo sapiens (Human) OX=9606 GN=EHMT1 PE=1 SV=4;		6.62051	6.63934	6.69019	6.88317	6.99598	6.97733	6.70838	6.70468	6.70889	6.83329	6.88186	6.87596	6.81745	6.70118	6.76849	7.15869	7.05388	7.13198	6.74588	6.7799	6.68843	6.99786	7.13448	7.03945	6.60527	6.59583	6.70787	7.01144	6.89186	6.95767
489	A0A1B0GV23	CTSD	Cathepsin D			tr|A0A1B0GV23|A0A1B0GV23_HUMAN Isoform of P07339, Peptidase A1 domain-containing protein OS=Homo sapiens (Human) OX=9606 GN=CTSD PE=1 SV=1;tr|A0A1B0GVD5|A0A1B0GVD5_HUMAN Isoform of P07339, Peptidase A1 domain-containing protein OS=Homo sapiens (Human) OX=9		7.75966	7.82347	7.77351	7.95221	7.99623	7.97963	7.78383	7.7221	7.71444	8.08785	8.0438	7.91768	7.46404	7.42581	7.57655	8.06954	8.10215	8.05314	7.56286	7.57501	7.50752	8.01491	8.07336	8.04985	7.40755	7.44648	7.5083	8.27187	8.22703	8.28018	+
491	A0A1B0GV70	ENTHD2	AP-4 complex accessory subunit tepsin			tr|A0A1B0GV70|A0A1B0GV70_HUMAN Isoform of Q96N21, ENTH domain-containing protein OS=Homo sapiens (Human) OX=9606 GN=TEPSIN PE=1 SV=1;sp|Q96N21-2|AP4AT-2_HUMAN Isoform of Q96N21, Isoform 2 of AP-4 complex accessory subunit Tepsin OS=Homo sapiens (Human) OX=		NA	NA	NA	NA	NA	NA	NA	NA	NA	NA	NA	NA	NA	NA	NA	NA	NA	NA	NA	NA	NA	NA	NA	NA	NA	NA	NA	NA	NA	5.89841
492	A0A1B0GVL4	FAM193A	Protein FAM193A			tr|A0A1B0GVL4|A0A1B0GVL4_HUMAN Isoform of P78312, FAM193_C domain-containing protein OS=Homo sapiens (Human) OX=9606 GN=FAM193A PE=1 SV=1;tr|E7EUR8|E7EUR8_HUMAN Isoform of P78312, Protein FAM193A (Fragment) OS=Homo sapiens (Human) OX=9606 GN=FAM193A PE=1 S		NA	NA	NA	NA	NA	7.01502	NA	NA	NA	7.00137	7.01184	NA	NA	7.31018	NA	NA	6.9757	NA	7.95577	NA	NA	NA	NA	6.93378	7.12874	NA	7.17613	NA	6.8322	6.98575	+
494	A0A1B0GVW0	ATP6AP2	Renin receptor			tr|A0A1B0GVW0|A0A1B0GVW0_HUMAN Isoform of O75787, Renin receptor OS=Homo sapiens (Human) OX=9606 GN=ATP6AP2 PE=1 SV=1;sp|O75787-2|RENR-2_HUMAN Isoform of O75787, Isoform 2 of Renin receptor OS=Homo sapiens (Human) OX=9606 GN=ATP6AP2 PE=1 SV=2;sp|O75787|REN		7.65523	7.68042	7.73502	7.52611	7.50798	7.46369	7.9074	7.99325	8.10022	7.56736	7.59504	7.48127	7.54704	7.48818	7.51741	7.51346	7.55271	7.41812	7.43659	7.50766	7.36244	7.46758	7.62849	7.33082	7.76658	7.72933	7.78666	7.33583	7.46106	7.21711	+
495	A0A1B0GW03					tr|A0A1B0GW03|A0A1B0GW03_HUMAN Isoform of Q9Y2H5, Pleckstrin homology domain-containing family A member 6 (Fragment) OS=Homo sapiens (Human) OX=9606 GN=PLEKHA6 PE=1 SV=2		NA	NA	NA	NA	NA	NA	NA	NA	NA	NA	NA	6.58473	6.56829	6.5832	NA	NA	NA	6.66435	NA	NA	NA	NA	NA	6.63612	NA	NA	NA	NA	NA	NA
496	A0A1B0GW05					tr|A0A1B0GW05|A0A1B0GW05_HUMAN Isoform of Q2PZI1, Probable C-mannosyltransferase DPY19L1 OS=Homo sapiens (Human) OX=9606 GN=DPY19L1 PE=1 SV=1		NA	NA	NA	NA	NA	NA	NA	NA	NA	NA	NA	NA	NA	NA	NA	NA	NA	NA	NA	NA	NA	NA	NA	NA	NA	NA	NA	NA	5.99797	NA
498	E9PEN0	ING5	Inhibitor of growth protein 5			tr|E9PEN0|E9PEN0_HUMAN Isoform of Q8WYH8, ING domain-containing protein OS=Homo sapiens (Human) OX=9606 GN=ING5 PE=1 SV=1;tr|A0A1B0GW41|A0A1B0GW41_HUMAN Isoform of Q8WYH8, ING domain-containing protein OS=Homo sapiens (Human) OX=9606 GN=ING5 PE=1 SV=1;sp|Q		7.06078	NA	NA	NA	NA	NA	NA	NA	NA	NA	NA	NA	NA	NA	NA	NA	NA	NA	NA	NA	NA	NA	NA	NA	NA	NA	NA	NA	NA	NA
499	R4GND1	UBE2E3	Ubiquitin-conjugating enzyme E2 E3			tr|R4GND1|R4GND1_HUMAN Isoform of Q969T4, UBIQUITIN_CONJUGAT_2 domain-containing protein OS=Homo sapiens (Human) OX=9606 GN=UBE2E3 PE=1 SV=8;tr|A0A1B0GX65|A0A1B0GX65_HUMAN Isoform of Q969T4, UBIQUITIN_CONJUGAT_2 domain-containing protein (Fragment) OS=Homo		NA	NA	NA	NA	NA	NA	NA	NA	NA	NA	NA	NA	NA	NA	NA	NA	NA	NA	NA	NA	NA	NA	NA	NA	NA	NA	NA	NA	NA	6.02719
501	C9J6N5	FAM107B	Protein FAM107B			tr|C9J6N5|C9J6N5_HUMAN Isoform of Q9H098, Protein FAM107B (Fragment) OS=Homo sapiens (Human) OX=9606 GN=FAM107B PE=1 SV=8;tr|C9JQ40|C9JQ40_HUMAN Isoform of Q9H098, Protein FAM107B (Fragment) OS=Homo sapiens (Human) OX=9606 GN=FAM107B PE=1 SV=1;tr|C9JW51|C9		6.91624	6.85679	6.96219	7.27627	7.29718	7.28334	6.88148	6.70087	NA	7.2505	7.24748	7.07527	NA	NA	NA	7.13104	7.06989	6.95414	NA	NA	NA	6.98989	6.98476	7.02391	NA	NA	NA	6.77431	6.83523	6.80202
502	A0A1C7CYX9	DPYSL2	Dihydropyrimidinase-related protein 2			tr|A0A1C7CYX9|A0A1C7CYX9_HUMAN Isoform of Q16555, Amidohydro-rel domain-containing protein OS=Homo sapiens (Human) OX=9606 GN=DPYSL2 PE=1 SV=1;sp|Q16555|DPYL2_HUMAN Dihydropyrimidinase-related protein 2 OS=Homo sapiens (Human) OX=9606 GN=DPYSL2 PE=1 SV=1;s		8.02735	8.13679	8.0743	8.32549	8.29575	8.32905	8.22342	8.20306	8.2285	8.28265	8.32646	8.3679	8.23102	8.22086	8.21642	8.43005	8.4628	8.48318	8.02119	8.07011	8.06192	8.44518	8.44996	8.54895	8.03399	7.89937	7.99973	8.51306	8.41894	8.5393	+
504	A0A1P0AYU5	SFXN3	Sideroflexin-3			tr|A0A1P0AYU5|A0A1P0AYU5_HUMAN Isoform of Q9BWM7, Sidoreflexin OS=Homo sapiens (Human) OX=9606 GN=SFXN3 PE=1 SV=1;sp|Q9BWM7|SFXN3_HUMAN Sideroflexin-3 OS=Homo sapiens (Human) OX=9606 GN=SFXN3 PE=1 SV=3;tr|S4R3N9|S4R3N9_HUMAN Isoform of Q9BWM7, Sideroflexin		7.39819	7.3083	7.37908	7.73628	7.74265	7.69695	7.38767	7.57187	7.60681	7.76695	7.7275	7.7059	7.91038	8.01558	8.09552	7.72221	7.8344	7.75817	7.91797	8.00519	8.05799	7.61768	7.54312	7.77998	8.04873	8.07857	8.12165	7.60799	7.67995	7.64602	+
505	A0A1W2PNP0	PIGT	GPI transamidase component PIG-T			tr|A0A1W2PNP0|A0A1W2PNP0_HUMAN Isoform of Q969N2, GPI transamidase component PIG-T (Fragment) OS=Homo sapiens (Human) OX=9606 GN=PIGT PE=1 SV=1;sp|Q969N2-5|PIGT-5_HUMAN Isoform of Q969N2, Isoform 5 of GPI transamidase component PIG-T OS=Homo sapiens (Human		7.50398	7.58766	7.37745	7.5647	7.51963	7.54098	7.72875	7.69671	7.73581	7.47613	7.46187	7.5378	7.63075	7.72112	7.72183	7.67553	7.69346	7.70021	7.84114	7.86265	7.83365	7.63289	7.70128	7.73533	7.72648	7.58468	7.64783	7.19043	7.26952	7.41922
506	A0A1W2PNR9	IER3IP1	Immediate early response 3-interacting protein 1			tr|A0A1W2PNR9|A0A1W2PNR9_HUMAN Isoform of Q9Y5U9, Immediate early response 3-interacting protein 1 OS=Homo sapiens (Human) OX=9606 GN=IER3IP1 PE=1 SV=1;sp|Q9Y5U9|IR3IP_HUMAN Immediate early response 3-interacting protein 1 OS=Homo sapiens (Human) OX=9606 G		NA	NA	NA	6.88429	6.91065	6.65938	NA	NA	NA	6.93533	6.96854	7.00222	NA	NA	NA	6.85222	6.90667	6.95695	NA	NA	NA	7.04914	7.0396	6.96422	NA	NA	NA	NA	6.93571	7.03158
507	A0A1W2PNV4	ARPC1A				tr|A0A1W2PNV4|A0A1W2PNV4_HUMAN ENSG00000284292 readthrough, Uncharacterized protein OS=Homo sapiens (Human) OX=9606 GN=ENSG00000284292 PE=4 SV=1;tr|E9PF58|E9PF58_HUMAN Isoform of Q92747, WD_REPEATS_REGION domain-containing protein OS=Homo sapiens (Human) O		8.22866	8.27385	8.25063	8.11972	8.11303	8.10957	8.35279	8.36844	8.25664	8.10253	8.14022	8.07841	8.4807	8.48947	8.40806	8.03199	8.06453	8.04796	8.55707	8.50171	8.48316	8.07864	7.98389	8.07655	7.9505	7.90889	8.01513	8.08747	8.11149	8.04971	+
509	F8WCQ4	PARL	Presenilins-associated rhomboid-like protein, mitochondrial			tr|F8WCQ4|F8WCQ4_HUMAN Isoform of Q9H300, Presenilins-associated rhomboid-like protein, mitochondrial OS=Homo sapiens (Human) OX=9606 GN=PARL PE=1 SV=1;tr|A0A1W2PS40|A0A1W2PS40_HUMAN Isoform of Q9H300, Presenilins-associated rhomboid-like protein, mitochon		NA	NA	NA	NA	NA	NA	NA	NA	NA	NA	NA	NA	NA	NA	NA	NA	NA	NA	NA	NA	NA	NA	NA	NA	NA	NA	NA	NA	6.48239	NA
510	A0A1W2PPB5	BMPR2	Bone morphogenetic protein receptor type-2			tr|A0A1W2PPB5|A0A1W2PPB5_HUMAN Isoform of Q13873, Serine/threonine-protein kinase receptor OS=Homo sapiens (Human) OX=9606 GN=BMPR2 PE=1 SV=1;sp|Q13873-2|BMPR2-2_HUMAN Isoform of Q13873, Isoform 2 of Bone morphogenetic protein receptor type-2 OS=Homo sapie		6.64318	6.68871	6.92999	6.49027	6.60978	6.56124	7.21152	6.825	6.9298	6.94191	7.04661	6.90872	6.87391	6.56689	NA	6.43618	6.83947	6.61279	6.77717	NA	6.93735	6.48629	7.1199	6.65338	6.64694	6.93475	6.81343	6.73968	NA	6.64131
511	A0A1W2PPG5	GOSR2	Golgi SNAP receptor complex member 2			tr|A0A1W2PPG5|A0A1W2PPG5_HUMAN Isoform of O14653, Golgi SNAP receptor complex member 2 OS=Homo sapiens (Human) OX=9606 GN=GOSR2 PE=4 SV=1;tr|A0A1W2PPP5|A0A1W2PPP5_HUMAN Isoform of O14653, Golgi SNAP receptor complex member 2 OS=Homo sapiens (Human) OX=9606		6.77257	6.78768	6.75344	7.19578	7.12624	7.14941	6.84075	6.77681	6.73522	7.15095	7.14109	7.21728	6.83178	6.73695	NA	7.01363	7.01887	6.92218	NA	NA	NA	6.93904	6.96523	6.95597	NA	NA	6.98528	6.98034	7.02407	7.08722	+
512	A0A1W2PPH1	ME2	NAD-dependent malic enzyme, mitochondrial			tr|A0A1W2PPH1|A0A1W2PPH1_HUMAN Isoform of P23368, Malic enzyme OS=Homo sapiens (Human) OX=9606 GN=ME2 PE=1 SV=1;sp|P23368|MAOM_HUMAN NAD-dependent malic enzyme, mitochondrial OS=Homo sapiens (Human) OX=9606 GN=ME2 PE=1 SV=1;tr|A0A1W2PR68|A0A1W2PR68_HUMAN I		7.18134	7.09903	7.1197	7.80899	7.8239	7.79433	6.932	6.93057	6.99458	7.76551	7.74416	7.8164	5.96411	NA	5.99795	7.76592	7.76093	7.80265	6.28825	6.10046	NA	7.78259	7.81391	7.78137	NA	6.09603	NA	7.62385	7.33242	7.36767	+
513	J3QT87	CRBN	Protein cereblon			tr|J3QT87|J3QT87_HUMAN Isoform of Q96SW2, Protein cereblon (Fragment) OS=Homo sapiens (Human) OX=9606 GN=CRBN PE=1 SV=1;tr|A0A1W2PPJ5|A0A1W2PPJ5_HUMAN Isoform of Q96SW2, Protein cereblon OS=Homo sapiens (Human) OX=9606 GN=CRBN PE=1 SV=1;sp|Q96SW2-2|CRBN-2_		NA	NA	NA	NA	NA	NA	NA	NA	NA	NA	NA	NA	6.69906	NA	6.84204	6.67498	NA	NA	NA	6.76443	NA	NA	6.76907	6.32684	NA	NA	NA	NA	NA	NA
514	A0A1W2PPX5	SCARB2	Lysosome membrane protein 2			tr|A0A1W2PPX5|A0A1W2PPX5_HUMAN Isoform of Q14108, Lysosome membrane protein 2 OS=Homo sapiens (Human) OX=9606 GN=SCARB2 PE=1 SV=1;tr|A0A1W2PQR6|A0A1W2PQR6_HUMAN Isoform of Q14108, Lysosome membrane protein 2 OS=Homo sapiens (Human) OX=9606 GN=SCARB2 PE=1 S		7.32485	7.08833	7.28101	7.95109	7.90281	7.92446	7.10762	7.13774	7.07118	7.92622	7.98066	7.93942	6.59062	6.61573	6.66587	8.14733	8.15108	8.12417	NA	NA	NA	8.20486	8.12318	8.11931	6.58111	6.62034	6.71054	7.99368	8.08249	8.02611	+
515	A0A1W2PPZ5	TCEA1	Transcription elongation factor A protein 1			tr|A0A1W2PPZ5|A0A1W2PPZ5_HUMAN Isoform of P23193, Transcription elongation factor A protein 1 OS=Homo sapiens (Human) OX=9606 GN=TCEA1 PE=1 SV=1;sp|P23193|TCEA1_HUMAN Transcription elongation factor A protein 1 OS=Homo sapiens (Human) OX=9606 GN=TCEA1 PE=1		7.0241	7.27821	7.21116	7.77818	7.72924	7.79476	7.07147	7.05661	6.74266	7.79055	7.81517	7.74926	6.4905	6.80064	6.64926	7.87075	7.8935	7.85968	6.67276	6.09075	6.61091	7.87125	7.68979	7.90545	NA	6.11755	NA	7.712	7.76686	7.80651	+
517	A0A1X7SBZ2	DDX17	Probable ATP-dependent RNA helicase DDX17			tr|A0A1X7SBZ2|A0A1X7SBZ2_HUMAN Isoform of Q92841, Probable ATP-dependent RNA helicase DDX17 OS=Homo sapiens (Human) OX=9606 GN=DDX17 PE=1 SV=1;tr|A0A5H1ZRQ2|A0A5H1ZRQ2_HUMAN Isoform of Q92841, Probable ATP-dependent RNA helicase DDX17 OS=Homo sapiens (Huma		8.57988	8.62421	8.58931	8.69421	8.76358	8.70974	8.69252	8.74966	8.74195	8.77767	8.77674	8.78066	8.73947	8.76127	8.75846	8.87103	8.93874	8.94418	8.64646	8.63032	8.628	8.8478	8.79173	8.92348	8.80658	8.75422	8.7779	8.89963	8.87779	8.90116	+
519	A0A1W2PQS6	RPS10				tr|A0A1W2PQS6|A0A1W2PQS6_HUMAN RPS10-NUDT3 readthrough, Nudix hydrolase domain-containing protein OS=Homo sapiens (Human) OX=9606 GN=RPS10-NUDT3 PE=4 SV=1;tr|A0A2R8Y6L3|A0A2R8Y6L3_HUMAN RPS10-NUDT3 readthrough, S10_plectin domain-containing protein (Fragme		8.7776	8.71115	8.75212	9.05705	9.07933	9.1066	8.73406	8.76494	8.72272	9.08437	9.10883	8.99154	8.35951	8.43082	8.33382	8.90675	8.94081	9.02891	8.36359	8.36317	8.28644	9.01124	8.99124	8.98177	8.22385	8.34085	8.33158	9.0025	9.0175	8.98422	+
520	A0A1W2PR06	SLC7A2	Cationic amino acid transporter 2			tr|A0A1W2PR06|A0A1W2PR06_HUMAN Isoform of P52569, AA_permease_C domain-containing protein (Fragment) OS=Homo sapiens (Human) OX=9606 GN=SLC7A2 PE=1 SV=1;sp|P52569|CTR2_HUMAN Cationic amino acid transporter 2 OS=Homo sapiens (Human) OX=9606 GN=SLC7A2 PE=1 S		6.81612	6.86885	7.02089	7.29127	7.32354	7.33322	7.18568	7.13462	7.09635	7.48682	7.47847	7.58037	6.7746	6.92805	6.88933	7.40897	7.35806	7.404	6.85433	6.74865	6.63931	7.38736	7.46437	7.39885	6.60592	6.6193	6.4574	7.31756	7.11375	7.38427	+
523	Q5W015	PFKFB3	6-phosphofructo-2-kinase/fructose-2,6-bisphosphatase 3			tr|Q5W015|Q5W015_HUMAN Isoform of Q16875, 6PF2K domain-containing protein OS=Homo sapiens (Human) OX=9606 GN=PFKFB3 PE=1 SV=1;tr|Q5VX20|Q5VX20_HUMAN Isoform of Q16875, 6PF2K domain-containing protein OS=Homo sapiens (Human) OX=9606 GN=PFKFB3 PE=1 SV=1;tr|A		6.0702	NA	NA	6.11387	NA	6.22962	6.23525	NA	NA	6.02113	6.14619	NA	NA	NA	NA	NA	NA	NA	NA	NA	NA	6.2803	NA	5.98147	NA	NA	NA	NA	NA	NA
527	H7C5C6	STIM2	Stromal interaction molecule 2			tr|H7C5C6|H7C5C6_HUMAN Isoform of Q9P246, SAM domain-containing protein OS=Homo sapiens (Human) OX=9606 GN=STIM2 PE=1 SV=2;tr|H7C5A5|H7C5A5_HUMAN Isoform of Q9P246, SAM domain-containing protein OS=Homo sapiens (Human) OX=9606 GN=STIM2 PE=1 SV=1;tr|A0A1X7S		NA	NA	NA	NA	NA	NA	NA	NA	NA	NA	NA	NA	NA	NA	NA	NA	NA	5.63665	NA	NA	NA	NA	NA	NA	NA	NA	NA	NA	NA	NA
529	A0A1W2PRB8	MED17	Mediator of RNA polymerase II transcription subunit 17			tr|A0A1W2PRB8|A0A1W2PRB8_HUMAN ENSG00000284057 readthrough, DUF1907 domain-containing protein OS=Homo sapiens (Human) OX=9606 GN=ENSG00000284057 PE=4 SV=1;tr|A0A1W2PS27|A0A1W2PS27_HUMAN Isoform of Q9NVC6, Mediator of RNA polymerase II transcription subunit		7.11866	7.05306	6.91242	7.26825	7.28705	7.28258	7.32084	7.3959	7.40421	7.22113	7.32267	7.35303	7.28929	7.32485	7.26429	7.47808	7.39526	7.39756	7.19742	7.18888	7.18728	7.44828	7.4598	7.40608	7.20979	7.17381	7.12432	7.29627	7.23429	7.34501	+
531	A0A1W2PRV5	SMN1	Survival motor neuron protein			tr|A0A1W2PRV5|A0A1W2PRV5_HUMAN Isoform of Q16637, Tudor domain-containing protein OS=Homo sapiens (Human) OX=9606 GN=SMN2 PE=1 SV=1;tr|E7EQZ4|E7EQZ4_HUMAN Isoform of Q16637, Tudor domain-containing protein OS=Homo sapiens (Human) OX=9606 GN=SMN1 PE=1 SV=1;		NA	NA	NA	6.75182	6.74834	6.78189	NA	NA	NA	6.79465	6.84294	6.81892	NA	NA	NA	NA	6.79377	6.75692	NA	NA	NA	6.75481	NA	6.71875	NA	NA	NA	6.74923	6.81253	6.82952
533	A0A1W2PS05	PIK3C3	Phosphatidylinositol 3-kinase catalytic subunit type 3			tr|A0A1W2PS05|A0A1W2PS05_HUMAN Isoform of Q8NEB9, Phosphatidylinositol 3-kinase catalytic subunit type 3 OS=Homo sapiens (Human) OX=9606 GN=PIK3C3 PE=1 SV=1;sp|Q8NEB9|PK3C3_HUMAN Phosphatidylinositol 3-kinase catalytic subunit type 3 OS=Homo sapiens (Human		7.36149	7.37112	7.22582	7.10872	7.24872	7.01128	7.35542	7.18247	7.24715	7.25792	7.22554	7.25086	7.19386	7.17763	7.19592	7.26491	7.33477	7.25931	7.24574	7.13772	7.19757	7.33629	7.33953	7.38262	7.14187	7.18687	7.14424	7.27521	7.30622	7.38016
535	A0A1W2PS85	BIVM-ERCC5	DNA repair protein complementing XP-G cells			tr|A0A1W2PS85|A0A1W2PS85_HUMAN Isoform of P28715, BIVM-ERCC5 readthrough OS=Homo sapiens (Human) OX=9606 GN=BIVM-ERCC5 PE=1 SV=1;tr|R4GMW8|R4GMW8_HUMAN Isoform of P28715, BIVM-ERCC5 readthrough OS=Homo sapiens (Human) OX=9606 GN=BIVM-ERCC5 PE=1 SV=2;sp|P28		6.70197	6.72966	NA	7.05263	6.99935	7.03128	6.63324	6.7089	6.68946	7.07576	7.23878	7.03336	NA	NA	NA	7.03107	7.03557	7.06795	6.73678	NA	NA	6.99885	6.99401	6.9905	6.83511	6.60058	6.51892	7.0107	7.02111	6.82565
537	A0A286YEX4	NFIC	Nuclear factor 1 C-type			tr|A0A286YEX4|A0A286YEX4_HUMAN Isoform of P08651, Nuclear factor 1 OS=Homo sapiens (Human) OX=9606 GN=NFIC PE=1 SV=1;sp|P08651-4|NFIC-4_HUMAN Isoform of P08651, Isoform 3 of Nuclear factor 1 C-type OS=Homo sapiens (Human) OX=9606 GN=NFIC PE=1 SV=2;sp|P0865		7.10945	7.13628	7.07598	6.6771	6.83762	6.81675	7.11727	6.96237	6.87901	6.79725	6.78379	6.86782	7.26934	7.28361	7.16359	7.24018	7.02227	6.97012	7.39759	7.37641	7.39307	7.07101	7.06006	6.99486	6.97797	7.21634	7.10521	6.9285	7.03309	NA
538	A0A286YEY1	IGHA1	Ig alpha-1 chain C region			tr|A0A286YEY1|A0A286YEY1_HUMAN Isoform of P01876, Immunoglobulin heavy constant alpha 1 (Fragment) OS=Homo sapiens (Human) OX=9606 GN=IGHA1 PE=1 SV=1;sp|P01876|IGHA1_HUMAN Immunoglobulin heavy constant alpha 1 OS=Homo sapiens (Human) OX=9606 GN=IGHA1 PE=1		6.49593	7.02955	8.96319	NA	NA	6.16575	5.13918	6.07489	6.39767	NA	NA	NA	NA	NA	NA	NA	NA	NA	NA	6.73854	5.40234	NA	5.4988	NA	NA	5.62431	NA	NA	NA	NA
539	A0A286YEY4	IGHG2	Ig gamma-2 chain C region			tr|A0A286YEY4|A0A286YEY4_HUMAN Isoform of P01859, Immunoglobulin heavy constant gamma 2 (Fragment) OS=Homo sapiens (Human) OX=9606 GN=IGHG2 PE=1 SV=1;sp|P01859|IGHG2_HUMAN Immunoglobulin heavy constant gamma 2 OS=Homo sapiens (Human) OX=9606 GN=IGHG2 PE=1		NA	NA	7.22525	NA	NA	NA	NA	NA	NA	NA	NA	NA	NA	NA	NA	NA	NA	NA	NA	NA	NA	NA	NA	NA	NA	NA	NA	NA	NA	NA
540	A0A286YF17	MTHFR	Methylenetetrahydrofolate reductase			tr|A0A286YF17|A0A286YF17_HUMAN Isoform of P42898, Methylenetetrahydrofolate reductase OS=Homo sapiens (Human) OX=9606 GN=MTHFR PE=1 SV=1;tr|A0A286YFD0|A0A286YFD0_HUMAN Isoform of P42898, Methylenetetrahydrofolate reductase OS=Homo sapiens (Human) OX=9606 G		6.2986	NA	6.18307	NA	NA	NA	6.46143	6.39777	6.66685	NA	NA	6.50121	NA	NA	NA	NA	NA	NA	6.18477	6.17077	6.17889	NA	NA	NA	NA	NA	NA	NA	NA	NA
541	A0A286YF22	PHGDH	D-3-phosphoglycerate dehydrogenase			tr|A0A286YF22|A0A286YF22_HUMAN Isoform of O43175, D-3-phosphoglycerate dehydrogenase OS=Homo sapiens (Human) OX=9606 GN=PHGDH PE=1 SV=1;sp|O43175|SERA_HUMAN D-3-phosphoglycerate dehydrogenase OS=Homo sapiens (Human) OX=9606 GN=PHGDH PE=1 SV=4;tr|A0A2C9F2M7		8.99605	8.89331	8.81649	8.80241	9.05235	8.91162	9.01931	8.99708	9.01325	9.00445	9.0118	9.07162	9.21866	9.19473	9.20089	9.31523	9.41598	9.37284	9.17273	9.08506	9.09625	9.42576	9.30893	9.37337	9.30229	9.31753	9.30461	9.23658	9.25439	9.31511	+
542	A0A286YF37	FBXO2	F-box only protein 2			tr|A0A286YF37|A0A286YF37_HUMAN Isoform of Q9UK22, F-box only protein 2 (Fragment) OS=Homo sapiens (Human) OX=9606 GN=FBXO2 PE=1 SV=1;sp|Q9UK22|FBX2_HUMAN F-box only protein 2 OS=Homo sapiens (Human) OX=9606 GN=FBXO2 PE=1 SV=2		7.65983	7.63888	7.64291	8.1319	8.14018	8.1624	7.78498	7.70146	7.73226	8.23928	8.23308	8.22219	7.69022	7.63261	7.68407	8.09762	8.13106	8.09021	7.48171	7.51821	7.62754	8.14831	8.02352	8.13087	7.28696	7.37715	7.43663	8.16523	8.17053	8.29175	+
543	A0A2C9F2P4	PPT1	Palmitoyl-protein thioesterase 1			tr|A0A2C9F2P4|A0A2C9F2P4_HUMAN Isoform of P50897, Palmitoyl-protein thioesterase 1 OS=Homo sapiens (Human) OX=9606 GN=PPT1 PE=1 SV=1;tr|A0A286YFF7|A0A286YFF7_HUMAN Isoform of P50897, Palmitoyl-protein thioesterase 1 OS=Homo sapiens (Human) OX=9606 GN=PPT1		7.21567	7.14913	7.19066	7.33523	7.34426	7.35162	7.06291	6.99051	6.76499	7.26924	7.26215	7.2455	6.76744	6.9412	6.91301	7.52301	7.60464	7.54365	6.57301	6.9003	6.94736	7.49248	7.24828	7.55269	7.1071	7.1385	7.09143	7.19603	7.2004	7.2115
544	A0A2Q2TH77	GOLGA2	Golgin subfamily A member 2			tr|A0A2Q2TH77|A0A2Q2TH77_HUMAN Isoform of Q08379, Golgin subfamily A member 2 OS=Homo sapiens (Human) OX=9606 GN=GOLGA2 PE=1 SV=1;sp|Q08379|GOGA2_HUMAN Golgin subfamily A member 2 OS=Homo sapiens (Human) OX=9606 GN=GOLGA2 PE=1 SV=3;sp|Q08379-2|GOGA2-2_HUMA		7.51808	7.45309	7.5658	7.88843	7.88681	7.88261	7.44852	7.58428	7.41998	7.94552	7.81972	7.8944	7.26749	7.4327	7.41245	7.76545	7.82887	7.80219	6.81257	6.97215	6.55233	7.84527	7.76787	7.76486	7.30743	7.41757	7.35857	7.63632	7.50933	7.53426	+
545	A0A5F9UJV3	AP3B2	AP-3 complex subunit beta-2			tr|A0A5F9UJV3|A0A5F9UJV3_HUMAN Isoform of Q13367, AP-3 complex subunit beta OS=Homo sapiens (Human) OX=9606 GN=AP3B2 PE=1 SV=1;tr|A0A2R8Y2A8|A0A2R8Y2A8_HUMAN Isoform of Q13367, AP-3 complex subunit beta OS=Homo sapiens (Human) OX=9606 GN=AP3B2 PE=1 SV=1;sp		NA	NA	NA	6.29048	NA	NA	6.44277	NA	NA	6.43243	6.4512	6.52386	NA	NA	NA	NA	NA	NA	NA	NA	NA	NA	NA	NA	NA	NA	NA	NA	NA	6.24208
548	A0A2R8Y7E2	SPG7	Paraplegin			tr|A0A2R8Y7E2|A0A2R8Y7E2_HUMAN Isoform of Q9UQ90, AAA domain-containing protein (Fragment) OS=Homo sapiens (Human) OX=9606 GN=SPG7 PE=1 SV=1;tr|A0A2R8Y726|A0A2R8Y726_HUMAN Isoform of Q9UQ90, AAA domain-containing protein OS=Homo sapiens (Human) OX=9606 GN=		7.02656	6.94158	6.841	6.80176	6.82532	6.97357	7.1145	7.13865	7.13297	6.99463	6.98576	6.83303	7.12425	7.41054	7.13972	6.84019	6.83792	6.76206	7.08594	7.06414	7.04629	6.98565	6.90167	6.88164	7.25365	7.17551	7.1732	6.94342	7.06305	7.16432	+
549	A0A2R8Y3N3	HARS2	Probable histidine--tRNA ligase, mitochondrial			tr|A0A2R8Y3N3|A0A2R8Y3N3_HUMAN Isoform of P49590, AA_TRNA_LIGASE_II domain-containing protein OS=Homo sapiens (Human) OX=9606 GN=HARS2 PE=1 SV=1;tr|A0A2R8Y5P7|A0A2R8Y5P7_HUMAN Isoform of P49590, AA_TRNA_LIGASE_II domain-containing protein OS=Homo sapiens (		6.86686	7.02518	6.74233	7.12755	7.1266	7.15979	6.9601	7.14541	7.01916	7.06118	7.04728	7.15203	7.0196	7.01028	6.86494	6.94518	7.08515	7.09123	7.02491	6.8262	6.90615	7.09444	6.80732	7.10801	6.77748	6.87683	6.81944	7.04205	7.10214	6.90849
550	A0A2R8Y430	GSS	Glutathione synthetase			tr|A0A2R8Y430|A0A2R8Y430_HUMAN Isoform of P48637, Glutathione synthetase OS=Homo sapiens (Human) OX=9606 GN=GSS PE=1 SV=1;sp|P48637|GSHB_HUMAN Glutathione synthetase OS=Homo sapiens (Human) OX=9606 GN=GSS PE=1 SV=1;sp|P48637-2|GSHB-2_HUMAN Isoform of P4863		7.29468	7.34225	7.33412	8.17494	8.32246	8.19686	7.10669	7.30226	7.21647	8.24177	8.11438	8.18834	6.31961	6.2072	6.38	8.18911	8.2561	8.18018	NA	NA	6.37996	8.36282	8.31047	8.24525	NA	NA	5.99958	8.13561	8.14121	8.13581	+
551	A0A2R8Y620	COMMD7	COMM domain-containing protein 7			tr|A0A2R8Y620|A0A2R8Y620_HUMAN COMMD7 readthrough, COMM domain-containing protein OS=Homo sapiens (Human) OX=9606 GN=COMMD7 PE=4 SV=1;tr|A0A2R8Y7U2|A0A2R8Y7U2_HUMAN COMMD7 readthrough, COMM domain-containing protein OS=Homo sapiens (Human) OX=9606 GN=COMMD		6.73833	6.80149	6.8313	6.67891	6.67083	6.71984	6.84315	6.90749	6.9291	6.77718	6.68789	6.82256	6.97911	6.90697	7.15787	6.77569	6.82947	6.72265	6.91924	6.99086	6.94778	6.74319	6.69446	6.63758	7.03926	7.14375	6.99461	6.71829	6.74643	6.66937	+
552	A6NNI4	CD9	Tetraspanin			tr|A6NNI4|A6NNI4_HUMAN Isoform of P21926, Tetraspanin OS=Homo sapiens (Human) OX=9606 GN=CD9 PE=1 SV=1;tr|A0A2R8Y478|A0A2R8Y478_HUMAN Isoform of P21926, Tetraspanin OS=Homo sapiens (Human) OX=9606 GN=CD9 PE=1 SV=1;tr|G8JLH6|G8JLH6_HUMAN Isoform of P21926,		NA	NA	6.13608	7.75512	7.73404	7.74521	6.83921	7.02149	6.76076	7.77502	7.74006	7.78791	6.62278	6.49935	6.52199	7.79373	7.67328	7.65629	6.35909	6.3417	6.44177	7.66945	7.73752	7.66919	NA	NA	NA	7.41459	7.4576	7.57748	+
555	A0A2R8Y4J4	RMND1	Required for meiotic nuclear division protein 1 homolog			tr|A0A2R8Y4J4|A0A2R8Y4J4_HUMAN Isoform of Q9NWS8, DUF155 domain-containing protein OS=Homo sapiens (Human) OX=9606 GN=RMND1 PE=1 SV=1;sp|Q9NWS8|RMND1_HUMAN Required for meiotic nuclear division protein 1 homolog OS=Homo sapiens (Human) OX=9606 GN=RMND1 PE=		6.90505	6.77672	6.95989	7.06122	7.14602	7.11851	6.89489	6.82692	6.96331	7.19136	6.95931	7.12477	7.01595	6.62154	6.90269	7.4051	7.06921	7.08244	NA	NA	6.80375	6.83085	6.9617	6.69263	6.97071	6.94997	6.92903	7.0181	7.02885	6.75941	+
558	A0A2R8Y4W2	EPS8	Epidermal growth factor receptor kinase substrate 8			tr|A0A2R8Y4W2|A0A2R8Y4W2_HUMAN Isoform of Q12929, SH3 domain-containing protein OS=Homo sapiens (Human) OX=9606 GN=EPS8 PE=1 SV=1;tr|A0A2R8YE63|A0A2R8YE63_HUMAN Isoform of Q12929, SH3 domain-containing protein OS=Homo sapiens (Human) OX=9606 GN=EPS8 PE=1 S		6.01682	6.20107	NA	6.29487	6.28596	6.30305	NA	NA	NA	6.34491	6.28323	6.31259	6.0973	6.10775	NA	NA	NA	6.37247	NA	6.09826	NA	NA	6.30586	6.37849	6.18319	NA	NA	6.23741	6.25299	6.392
560	A0A2R8Y4Z0	CDK13	Cyclin-dependent kinase 13			tr|A0A2R8Y4Z0|A0A2R8Y4Z0_HUMAN Isoform of Q14004, Protein kinase domain-containing protein (Fragment) OS=Homo sapiens (Human) OX=9606 GN=CDK13 PE=1 SV=1;sp|Q14004-2|CDK13-2_HUMAN Isoform of Q14004, Isoform 2 of Cyclin-dependent kinase 13 OS=Homo sapiens (H		NA	NA	NA	6.54484	6.49211	6.53178	6.42614	NA	6.373	6.48399	6.53686	6.45396	6.42661	NA	NA	6.67634	6.70473	6.62879	NA	NA	NA	6.59276	6.61819	6.62561	NA	6.37309	6.3642	6.58601	6.49926	6.55848
561	A0A2R8Y4Z8	CCDC9	Coiled-coil domain-containing protein 9			tr|A0A2R8Y4Z8|A0A2R8Y4Z8_HUMAN Isoform of Q9Y3X0, Coiled-coil domain-containing protein 9 OS=Homo sapiens (Human) OX=9606 GN=CCDC9 PE=1 SV=1;sp|Q9Y3X0|CCDC9_HUMAN Coiled-coil domain-containing protein 9 OS=Homo sapiens (Human) OX=9606 GN=CCDC9 PE=1 SV=1		NA	NA	NA	NA	6.5856	NA	NA	NA	NA	6.66744	6.50061	6.5311	NA	NA	NA	6.56656	6.53568	NA	NA	NA	NA	6.51355	6.49853	NA	NA	NA	NA	6.49228	6.45902	6.51595
562	E9PFW2	MANBA	Beta-mannosidase			tr|E9PFW2|E9PFW2_HUMAN Isoform of O00462, Beta-mannosidase OS=Homo sapiens (Human) OX=9606 GN=MANBA PE=1 SV=1;tr|A0A2R8Y524|A0A2R8Y524_HUMAN Isoform of O00462, Beta-mannosidase OS=Homo sapiens (Human) OX=9606 GN=MANBA PE=1 SV=1;sp|O00462|MANBA_HUMAN Beta-m		NA	NA	NA	NA	NA	NA	NA	NA	NA	NA	NA	NA	NA	NA	NA	NA	NA	NA	NA	NA	NA	NA	NA	6.00168	NA	NA	NA	NA	NA	NA
563	A0A2R8Y804	CTNNB1	Catenin beta-1			tr|A0A2R8Y804|A0A2R8Y804_HUMAN Isoform of P35222, Catenin beta-1 OS=Homo sapiens (Human) OX=9606 GN=CTNNB1 PE=1 SV=1;tr|A0A2R8Y543|A0A2R8Y543_HUMAN Isoform of P35222, Catenin beta-1 OS=Homo sapiens (Human) OX=9606 GN=CTNNB1 PE=1 SV=1;tr|B4DGU4|B4DGU4_HUMAN		6.72224	6.77931	6.7298	7.0788	7.10195	7.09559	6.66566	6.87272	6.75171	6.95762	6.88694	7.06048	6.97132	7.0763	7.10953	7.07267	7.0452	7.06451	6.85648	6.90968	6.84725	7.04948	7.0703	7.11005	6.9479	6.83609	6.72673	7.00528	7.00072	7.05998	+
564	A0A2R8Y544	ACBD6	Acyl-CoA-binding domain-containing protein 6			tr|A0A2R8Y544|A0A2R8Y544_HUMAN Isoform of Q9BR61, Acyl-CoA-binding domain-containing protein 6 OS=Homo sapiens (Human) OX=9606 GN=ACBD6 PE=1 SV=1;sp|Q9BR61|ACBD6_HUMAN Acyl-CoA-binding domain-containing protein 6 OS=Homo sapiens (Human) OX=9606 GN=ACBD6 PE		6.67286	NA	6.63277	6.87842	6.89979	6.90035	NA	NA	NA	6.79917	6.84224	6.8276	NA	6.54803	NA	7.02448	7.16387	7.11575	NA	NA	NA	6.77559	6.75371	7.21071	NA	NA	NA	6.59082	6.53707	6.77144	+
565	A0A2R8Y549	INADL	InaD-like protein			tr|A0A2R8Y549|A0A2R8Y549_HUMAN Isoform of Q8NI35, InaD-like protein OS=Homo sapiens (Human) OX=9606 GN=PATJ PE=1 SV=1;sp|Q8NI35|INADL_HUMAN InaD-like protein OS=Homo sapiens (Human) OX=9606 GN=PATJ PE=1 SV=3;sp|Q8NI35-3|INADL-3_HUMAN Isoform of Q8NI35, Iso		7.20412	7.23808	7.2653	7.48827	7.48029	7.45764	7.48958	7.42868	7.43719	7.48435	7.50028	7.44759	7.39013	7.34112	7.3366	7.47441	7.48342	7.47369	7.19355	7.10378	7.0662	7.58356	7.56731	7.47891	7.19379	7.32364	7.37974	7.2803	7.32995	7.33368	+
568	A0A2R8YDM9	ATXN2	Ataxin-2			tr|A0A2R8YDM9|A0A2R8YDM9_HUMAN Isoform of Q99700, LsmAD domain-containing protein OS=Homo sapiens (Human) OX=9606 GN=ATXN2 PE=1 SV=1;tr|A0A2R8Y5A6|A0A2R8Y5A6_HUMAN Isoform of Q99700, LsmAD domain-containing protein OS=Homo sapiens (Human) OX=9606 GN=ATXN2		7.79253	7.82057	7.82971	7.46896	7.51893	7.47987	7.66903	7.76964	7.75624	7.43012	7.45343	7.44896	7.89759	7.9124	7.93707	7.5192	7.54361	7.58272	7.9222	7.95002	7.93553	7.48995	7.4963	7.4351	7.83369	7.7159	7.75535	7.46406	7.37607	7.40207
572	A0A2R8Y5P9	SHROOM3	Protein Shroom3			tr|A0A2R8Y5P9|A0A2R8Y5P9_HUMAN Isoform of Q8TF72, Protein Shroom3 OS=Homo sapiens (Human) OX=9606 GN=SHROOM3 PE=1 SV=1;sp|Q8TF72|SHRM3_HUMAN Protein Shroom3 OS=Homo sapiens (Human) OX=9606 GN=SHROOM3 PE=1 SV=2		7.67163	7.57963	7.52018	7.40703	7.55105	7.35898	7.3961	7.53792	7.61154	7.39839	7.39458	7.45649	7.47049	7.4152	7.53535	7.20699	7.20477	7.24985	7.45427	7.60439	7.53342	7.1732	7.13888	7.16857	7.42366	7.42961	7.46368	7.08408	7.21534	7.16735
573	A0A2R8Y5S3	TSC1	Hamartin			tr|A0A2R8Y5S3|A0A2R8Y5S3_HUMAN Isoform of Q92574, Hamartin OS=Homo sapiens (Human) OX=9606 GN=TSC1 PE=1 SV=1;sp|Q92574-2|TSC1-2_HUMAN Isoform of Q92574, Isoform 2 of Hamartin OS=Homo sapiens (Human) OX=9606 GN=TSC1 PE=1 SV=2;sp|Q92574|TSC1_HUMAN Hamartin O		6.65941	6.70977	6.65826	6.68645	6.63663	6.68815	6.8537	6.74874	6.66522	6.63191	6.70374	6.69151	7.00339	6.89372	6.97195	6.76874	6.92755	6.88326	6.92489	6.93149	6.95793	6.91259	6.99331	6.857	7.05551	6.96392	7.1075	6.58762	6.56903	6.50037	+
578	A0A2R8Y661	RAPGEF2	Rap guanine nucleotide exchange factor 2			tr|A0A2R8Y661|A0A2R8Y661_HUMAN Isoform of Q9Y4G8, Rap guanine nucleotide exchange factor 2 OS=Homo sapiens (Human) OX=9606 GN=RAPGEF2 PE=1 SV=1;tr|A0A2R8YGD3|A0A2R8YGD3_HUMAN Isoform of Q9Y4G8, Rap guanine nucleotide exchange factor 2 OS=Homo sapiens (Huma		6.77083	6.68081	6.70741	6.63854	6.73147	6.69534	6.78133	6.76347	6.76862	6.61324	6.67067	6.69202	7.12894	7.06336	7.00747	6.7354	6.75927	6.65564	7.10252	7.13695	7.04414	6.73078	6.724	6.75874	7.04356	7.09582	7.13189	6.55523	6.60033	6.74251	+
581	A0A2R8YDF3	DYRK1A	Dual specificity tyrosine-phosphorylation-regulated kinase 1A			tr|A0A2R8YDF3|A0A2R8YDF3_HUMAN Isoform of Q13627, Protein kinase domain-containing protein (Fragment) OS=Homo sapiens (Human) OX=9606 GN=DYRK1A PE=1 SV=1;tr|A0A2R8Y6L5|A0A2R8Y6L5_HUMAN Isoform of Q13627, Protein kinase domain-containing protein (Fragment)		NA	NA	NA	NA	NA	6.31613	5.96201	NA	NA	6.33781	6.23842	6.24825	6.19232	6.247	6.31178	6.33133	6.30205	6.31928	6.16173	NA	NA	6.376	6.31531	6.49353	6.12504	NA	NA	6.17649	6.2961	6.32986	+
582	A0A2R8Y6W8	ERCC3	TFIIH basal transcription factor complex helicase XPB subunit			tr|A0A2R8Y6W8|A0A2R8Y6W8_HUMAN Isoform of P19447, General transcription and DNA repair factor IIH helicase subunit XPB OS=Homo sapiens (Human) OX=9606 GN=ERCC3 PE=1 SV=1;sp|P19447|ERCC3_HUMAN General transcription and DNA repair factor IIH helicase subunit		7.45089	7.54536	7.25173	7.31746	7.34288	7.35498	7.41276	7.36609	7.38761	7.30079	7.32032	7.30042	7.61965	7.59733	7.57349	7.32894	7.32248	7.38045	7.39668	7.42522	7.35047	7.40721	7.35927	7.47479	7.18895	7.19003	7.1479	7.30493	7.28288	7.27477
583	A0A2R8YDQ9	SUCLA2	Succinyl-CoA ligase [ADP-forming] subunit beta, mitochondrial			tr|A0A2R8YDQ9|A0A2R8YDQ9_HUMAN Isoform of Q9P2R7, Succinate--CoA ligase [ADP-forming] subunit beta, mitochondrial OS=Homo sapiens (Human) OX=9606 GN=SUCLA2 PE=1 SV=1;tr|A0A2R8Y6Y7|A0A2R8Y6Y7_HUMAN Isoform of Q9P2R7, Succinate--CoA ligase [ADP-forming] subu		7.87705	7.94163	7.92923	7.90141	7.86359	7.83918	7.99692	8.06166	8.02456	7.90459	7.94399	7.83014	8.28377	8.28266	8.27524	7.89225	7.93687	7.93698	8.40631	8.33374	8.35973	7.99861	7.85008	7.97652	8.26604	8.25715	8.23859	7.84858	7.81364	7.81072	+
585	A0A2R8Y793					tr|A0A2R8Y793|A0A2R8Y793_HUMAN Isoform of P60709, Actin, cytoplasmic 1 (Fragment) OS=Homo sapiens (Human) OX=9606 GN=ACTB PE=1 SV=1		NA	NA	NA	NA	NA	NA	NA	NA	NA	NA	NA	NA	NA	NA	NA	NA	NA	NA	NA	NA	NA	NA	NA	NA	NA	NA	NA	NA	NA	6.40813
586	A0A2R8Y7C0	HBA1	Hemoglobin subunit alpha			tr|A0A2R8Y7C0|A0A2R8Y7C0_HUMAN Isoform of P69905, GLOBIN domain-containing protein (Fragment) OS=Homo sapiens (Human) OX=9606 GN=HBA2 PE=1 SV=1;sp|P69905|HBA_HUMAN Hemoglobin subunit alpha OS=Homo sapiens (Human) OX=9606 GN=HBA2 PE=1 SV=2;tr|G3V1N2|G3V1N2_		NA	NA	NA	NA	6.43201	NA	NA	NA	NA	6.63067	NA	NA	NA	NA	NA	NA	NA	NA	NA	NA	NA	NA	NA	NA	NA	NA	NA	NA	NA	NA
587	E7ETD6	BPTF	Nucleosome-remodeling factor subunit BPTF			tr|E7ETD6|E7ETD6_HUMAN Isoform of Q12830, Nucleosome-remodeling factor subunit BPTF (Fragment) OS=Homo sapiens (Human) OX=9606 GN=BPTF PE=1 SV=3;tr|E9PE19|E9PE19_HUMAN Isoform of Q12830, Nucleosome-remodeling factor subunit BPTF OS=Homo sapiens (Human) OX=		6.7921	6.99217	6.96408	7.28205	7.36355	7.29673	7.04926	7.15659	7.01875	7.29008	7.29643	7.31874	7.12932	7.01365	7.037	7.33557	7.29152	7.27799	7.13193	6.95661	7.10162	7.27426	7.20935	7.40305	6.94472	6.83799	6.98889	7.23103	7.16758	7.16248
589	A0A2R8Y7W8	MEA1	Male-enhanced antigen 1			tr|A0A2R8Y7W8|A0A2R8Y7W8_HUMAN Isoform of Q16626, Male-enhanced antigen 1 OS=Homo sapiens (Human) OX=9606 GN=MEA1 PE=1 SV=1;tr|A0A2R8Y6W5|A0A2R8Y6W5_HUMAN Isoform of Q16626, Male-enhanced antigen 1 OS=Homo sapiens (Human) OX=9606 GN=MEA1 PE=1 SV=1;sp|Q1662		NA	NA	NA	6.85792	6.86471	6.90868	6.12365	6.41553	6.52621	6.7951	6.71793	NA	NA	6.3542	NA	NA	6.87742	6.8782	NA	NA	NA	6.80611	6.75918	6.87063	NA	NA	NA	6.76584	6.74919	7.02616
590	A0A2R8Y7X5	TSC2	Tuberin			tr|A0A2R8Y7X5|A0A2R8Y7X5_HUMAN Isoform of P49815, Rap-GAP domain-containing protein OS=Homo sapiens (Human) OX=9606 GN=TSC2 PE=1 SV=1;tr|A0A2R8Y5F1|A0A2R8Y5F1_HUMAN Isoform of P49815, Rap-GAP domain-containing protein OS=Homo sapiens (Human) OX=9606 GN=TSC		6.86564	6.8987	6.83083	7.11292	7.18494	7.15697	6.89764	6.9692	6.97606	7.11983	7.15314	7.13835	7.20485	7.16354	7.15947	7.24396	7.28579	7.30113	7.07795	7.09037	7.07038	7.28039	7.20867	7.24131	7.14687	7.21485	7.11683	7.10314	7.12916	7.28879	+
591	A0A2R8Y811	RPS14	40S ribosomal protein S14			tr|A0A2R8Y811|A0A2R8Y811_HUMAN Isoform of P62263, 40S ribosomal protein S14 (Fragment) OS=Homo sapiens (Human) OX=9606 GN=RPS14 PE=1 SV=1;sp|P62263|RS14_HUMAN 40S ribosomal protein S14 OS=Homo sapiens (Human) OX=9606 GN=RPS14 PE=1 SV=3;tr|E5RH77|E5RH77_HUM		9.10762	9.16318	9.10029	9.04029	9.04945	9.01943	9.26838	9.22082	9.11506	8.95049	9.09675	9.00882	9.20233	9.17909	8.99297	8.94188	8.9486	8.8458	9.22674	9.19719	9.1835	8.89172	8.8805	8.96136	9.35243	9.31284	9.23548	8.84048	8.94876	8.94991
592	E7ETK0	RPS24	40S ribosomal protein S24			tr|E7ETK0|E7ETK0_HUMAN Isoform of P62847, 40S ribosomal protein S24 OS=Homo sapiens (Human) OX=9606 GN=RPS24 PE=1 SV=1;tr|A0A2R8Y849|A0A2R8Y849_HUMAN Isoform of P62847, 40S ribosomal protein S24 OS=Homo sapiens (Human) OX=9606 GN=RPS24 PE=1 SV=1;tr|A0A2R8Y		8.58121	8.56915	8.53344	8.51271	8.55172	8.49802	8.72025	8.7616	8.64727	8.54219	8.64414	8.52325	8.62779	8.62791	8.40119	8.40371	8.45457	8.46153	8.58403	8.5459	8.48657	8.29227	8.31507	8.40545	8.70599	8.67635	8.55361	8.44706	8.61906	8.56055	+
593	A0A2R8Y855	SMARCE1	SWI/SNF-related matrix-associated actin-dependent regulator of chromatin subfamily E member 1			tr|A0A2R8Y855|A0A2R8Y855_HUMAN Isoform of Q969G3, HMG box domain-containing protein OS=Homo sapiens (Human) OX=9606 GN=SMARCE1 PE=1 SV=1;sp|Q969G3-2|SMCE1-2_HUMAN Isoform of Q969G3, Isoform 2 of SWI/SNF-related matrix-associated actin-dependent regulator o		NA	NA	NA	6.95481	6.96683	6.94717	NA	6.31764	6.37855	6.98111	6.93737	7.02755	6.0953	NA	NA	6.93931	7.12606	7.08519	NA	NA	NA	7.05794	7.02659	6.95483	NA	NA	NA	6.94826	6.91321	6.91142
594	A0A2R8Y880	RBBP6	E3 ubiquitin-protein ligase RBBP6			tr|A0A2R8Y880|A0A2R8Y880_HUMAN Isoform of Q7Z6E9, E3 ubiquitin-protein ligase RBBP6 (Fragment) OS=Homo sapiens (Human) OX=9606 GN=RBBP6 PE=1 SV=1;sp|Q7Z6E9|RBBP6_HUMAN E3 ubiquitin-protein ligase RBBP6 OS=Homo sapiens (Human) OX=9606 GN=RBBP6 PE=1 SV=1;sp|		6.80429	6.85546	6.81844	7.18765	7.16037	7.19702	6.5298	6.72491	6.7431	7.17812	7.20343	7.20527	6.791	6.73019	6.75089	7.32199	7.25236	7.22225	6.68691	6.70473	6.66582	7.14895	7.17437	7.21188	6.56292	6.68539	6.59734	7.26826	7.19268	7.21192
595	A0A2R8Y891	PFKM	ATP-dependent 6-phosphofructokinase, muscle type			tr|A0A2R8Y891|A0A2R8Y891_HUMAN Isoform of P08237, ATP-dependent 6-phosphofructokinase OS=Homo sapiens (Human) OX=9606 GN=PFKM PE=1 SV=1;sp|P08237|PFKAM_HUMAN ATP-dependent 6-phosphofructokinase, muscle type OS=Homo sapiens (Human) OX=9606 GN=PFKM PE=1 SV=2		8.28396	8.33008	8.24182	8.43805	8.44662	8.41942	8.37525	8.44085	8.43713	8.38342	8.37135	8.45456	8.56999	8.573	8.5755	8.33058	8.35023	8.35821	8.51923	8.54016	8.5096	8.30504	8.32335	8.38021	8.45087	8.39509	8.47049	8.41913	8.46477	8.46835	+
596	A0A2R8YCL1	GRB10	Growth factor receptor-bound protein 10			tr|A0A2R8YCL1|A0A2R8YCL1_HUMAN Isoform of Q13322, Growth factor receptor-bound protein 10 OS=Homo sapiens (Human) OX=9606 GN=GRB10 PE=1 SV=1;sp|Q13322-3|GRB10-3_HUMAN Isoform of Q13322, Isoform 2 of Growth factor receptor-bound protein 10 OS=Homo sapiens (		NA	NA	NA	NA	NA	NA	NA	NA	NA	NA	NA	NA	NA	NA	NA	NA	NA	NA	NA	5.83265	NA	NA	NA	NA	NA	NA	NA	NA	NA	NA
597	A0A2R8YCX2	RNASEH2B	Ribonuclease H2 subunit B			tr|A0A2R8YCX2|A0A2R8YCX2_HUMAN Isoform of Q5TBB1, RNase_H2-Ydr279 domain-containing protein OS=Homo sapiens (Human) OX=9606 GN=RNASEH2B PE=1 SV=1;tr|A0A2R8YGP2|A0A2R8YGP2_HUMAN Isoform of Q5TBB1, Ribonuclease H2 subunit B OS=Homo sapiens (Human) OX=9606 GN		6.62305	6.45627	6.4534	6.93658	6.91246	6.90975	6.41038	6.33024	6.35377	6.89404	6.92403	6.83523	NA	NA	NA	6.88261	6.89342	6.92363	NA	NA	NA	6.87546	6.82406	6.91576	NA	NA	NA	6.6385	6.70422	6.60041	+
598	A0A2R8YD45	TPP1	Tripeptidyl-peptidase 1			tr|A0A2R8YD45|A0A2R8YD45_HUMAN Isoform of O14773, Peptidase S53 domain-containing protein OS=Homo sapiens (Human) OX=9606 GN=TPP1 PE=1 SV=1;sp|O14773|TPP1_HUMAN Tripeptidyl-peptidase 1 OS=Homo sapiens (Human) OX=9606 GN=TPP1 PE=1 SV=2;tr|A0A2R8Y7U1|A0A2R8Y		6.71288	6.627	6.94894	6.96587	7.03453	7.08479	6.99614	6.89126	6.88429	7.06214	7.25361	7.1256	NA	6.40034	6.1888	7.41837	7.87804	7.63783	NA	NA	NA	7.88992	7.85315	7.7946	6.4873	6.33237	6.29164	7.37436	7.31771	7.40259	+
599	A0A2R8YD58	CSNK2A1	Casein kinase II subunit alpha			tr|A0A2R8YD58|A0A2R8YD58_HUMAN Isoform of P68400, Protein kinase domain-containing protein OS=Homo sapiens (Human) OX=9606 GN=CSNK2A1 PE=1 SV=1;tr|E7EU96|E7EU96_HUMAN Isoform of P68400, Protein kinase domain-containing protein OS=Homo sapiens (Human) OX=96		7.94144	7.93457	7.97627	8.17271	8.16552	8.23089	7.90045	7.9106	7.98142	8.11803	8.15667	8.29964	7.57283	7.67882	7.62319	8.1808	8.22963	8.21233	7.50417	7.61759	7.68549	8.21423	8.20939	8.23229	7.42287	7.73662	7.67979	8.13754	8.13997	8.15927	+
600	A0A2R8YD63	TOPBP1	DNA topoisomerase 2-binding protein 1			tr|A0A2R8YD63|A0A2R8YD63_HUMAN Isoform of Q92547, DNA topoisomerase 2-binding protein 1 OS=Homo sapiens (Human) OX=9606 GN=TOPBP1 PE=1 SV=1;sp|Q92547|TOPB1_HUMAN DNA topoisomerase 2-binding protein 1 OS=Homo sapiens (Human) OX=9606 GN=TOPBP1 PE=1 SV=3		6.82205	6.84925	6.86403	6.70419	6.93283	6.90326	6.90481	7.03577	6.9645	6.89057	6.9475	6.92489	6.96423	7.03719	7.0686	7.13557	7.10724	7.05601	6.95966	6.99311	7.00596	7.05895	7.12422	7.11722	6.83582	6.88883	6.95943	6.94556	6.83296	6.82397	+
603	H7BXF5	SAP130	Histone deacetylase complex subunit SAP130			tr|H7BXF5|H7BXF5_HUMAN Isoform of Q9H0E3, SAP130_C domain-containing protein OS=Homo sapiens (Human) OX=9606 GN=SAP130 PE=1 SV=1;tr|A0A2R8YDB8|A0A2R8YDB8_HUMAN Isoform of Q9H0E3, SAP130_C domain-containing protein OS=Homo sapiens (Human) OX=9606 GN=SAP130		6.88463	6.94191	6.94569	6.8273	6.85048	6.85894	7.07995	7.02636	7.03761	6.78235	6.82878	6.88274	6.82266	6.88498	6.90093	7.13838	7.05549	6.98394	6.92283	6.9654	6.91691	7.00535	7.00502	6.98529	6.80254	6.83022	6.86908	6.90656	6.68283	6.84002	+
604	A0A2R8YDE6	HDAC6	Histone deacetylase 6			tr|A0A2R8YDE6|A0A2R8YDE6_HUMAN Isoform of Q9UBN7, UBP-type domain-containing protein OS=Homo sapiens (Human) OX=9606 GN=HDAC6 PE=1 SV=1;sp|Q9UBN7|HDAC6_HUMAN Histone deacetylase 6 OS=Homo sapiens (Human) OX=9606 GN=HDAC6 PE=1 SV=2;sp|Q9UBN7-2|HDAC6-2_HUMAN		6.84932	6.79071	6.83177	6.86862	6.9001	6.96113	6.75047	6.80183	6.85765	6.84164	6.93516	6.91004	7.10282	7.15848	7.09477	6.93864	7.05476	6.91473	7.13578	7.12043	7.11979	6.89742	6.84605	6.94196	6.94588	6.83902	7.02545	6.82593	6.80908	6.85518
605	A0A2R8YDN7					tr|A0A2R8YDN7|A0A2R8YDN7_HUMAN Isoform of Q9H7F0, Cation-transporting ATPase OS=Homo sapiens (Human) OX=9606 GN=ATP13A3 PE=1 SV=1		6.68075	6.60399	NA	6.95157	6.86286	6.8907	NA	6.66444	6.71359	6.95581	6.85409	6.85338	6.84117	6.80256	6.79347	6.5691	6.58713	6.73181	6.65234	6.74816	6.73318	6.79671	6.70935	6.61661	6.6041	6.70848	NA	6.82452	6.96471	6.88571
606	A0A2R8YDT1	GLUL	Glutamine synthetase			tr|A0A2R8YDT1|A0A2R8YDT1_HUMAN Isoform of P15104, Glutamine synthetase OS=Homo sapiens (Human) OX=9606 GN=GLUL PE=1 SV=1;sp|P15104|GLNA_HUMAN Glutamine synthetase OS=Homo sapiens (Human) OX=9606 GN=GLUL PE=1 SV=4		NA	NA	NA	6.6011	6.70005	6.6415	NA	NA	NA	6.48353	6.63377	6.52083	6.67027	6.70334	6.53293	6.90451	7.14222	7.11186	NA	NA	NA	7.06234	6.88254	7.1196	NA	NA	NA	6.65496	6.51	6.82011
607	A0A2R8YF99	FAM73A	Protein FAM73A			tr|A0A2R8YF99|A0A2R8YF99_HUMAN Isoform of Q8NAN2, Mitoguardin 1 OS=Homo sapiens (Human) OX=9606 GN=MIGA1 PE=1 SV=1;tr|A0A2R8YE40|A0A2R8YE40_HUMAN Isoform of Q8NAN2, Mitoguardin 1 OS=Homo sapiens (Human) OX=9606 GN=MIGA1 PE=1 SV=1;tr|A0A2R8YGK2|A0A2R8YGK2_H		NA	NA	NA	NA	6.85732	6.96435	NA	NA	NA	6.97109	6.94209	6.88002	NA	NA	NA	6.86169	6.89756	6.88578	NA	NA	NA	6.94029	6.94579	6.98848	NA	NA	NA	6.81438	6.80785	NA
608	A0A2U3TZM1	CASK	Peripheral plasma membrane protein CASK			tr|A0A2U3TZM1|A0A2U3TZM1_HUMAN Isoform of O14936, Peripheral plasma membrane protein CASK OS=Homo sapiens (Human) OX=9606 GN=CASK PE=1 SV=1;tr|A0A2R8YE77|A0A2R8YE77_HUMAN Isoform of O14936, Calcium/calmodulin-dependent serine protein kinase (MAGUK family),		7.23376	7.18433	7.18529	7.43936	7.50214	7.33131	7.38692	7.2267	7.30767	7.3922	7.52643	7.40154	7.08411	7.14058	7.11976	7.43699	7.46501	7.43435	7.04911	7.04298	7.12626	7.61063	7.55275	7.6362	6.70937	6.88275	6.90701	7.49453	7.52891	7.50014	+
610	B4E2I4	GCLC	Glutamate--cysteine ligase catalytic subunit			tr|B4E2I4|B4E2I4_HUMAN Isoform of P48506, Glutamate--cysteine ligase catalytic subunit OS=Homo sapiens (Human) OX=9606 GN=GCLC PE=1 SV=1;tr|A0A2R8YEL6|A0A2R8YEL6_HUMAN Isoform of P48506, Glutamate--cysteine ligase catalytic subunit (Fragment) OS=Homo sapie		7.19176	7.13101	7.07739	7.40591	7.32501	7.33981	7.20904	7.23214	7.24921	7.38847	7.29727	7.43084	7.16547	7.17118	7.19671	7.5784	7.52368	7.57196	7.11175	7.11716	7.06072	7.55436	7.5297	7.602	7.2558	7.09837	7.08851	7.46097	7.3893	7.40603
616	A0A2R8YF87	VPS33A	Vacuolar protein sorting-associated protein 33A			tr|A0A2R8YF87|A0A2R8YF87_HUMAN Isoform of Q96AX1, Vacuolar protein sorting-associated protein 33A OS=Homo sapiens (Human) OX=9606 GN=VPS33A PE=1 SV=1;sp|Q96AX1|VP33A_HUMAN Vacuolar protein sorting-associated protein 33A OS=Homo sapiens (Human) OX=9606 GN=V		7.41094	7.49309	7.42664	7.32541	7.30395	7.32694	7.48157	7.48183	7.48062	7.35043	7.33472	7.2759	7.41805	7.47749	7.41498	7.25471	7.30888	7.30675	7.57182	7.51906	7.57258	7.31899	7.36169	7.35219	7.64783	7.53958	7.5721	7.24858	7.26648	7.30816	+
617	A0A2R8YFB7	TBCEL	Tubulin-specific chaperone cofactor E-like protein			tr|A0A2R8YFB7|A0A2R8YFB7_HUMAN ENSG00000285509 readthrough, NIDO domain-containing protein (Fragment) OS=Homo sapiens (Human) OX=9606 GN=ENSG00000285509 PE=4 SV=1;sp|Q5QJ74|TBCEL_HUMAN Tubulin-specific chaperone cofactor E-like protein OS=Homo sapiens (Hum		NA	NA	NA	NA	6.41233	NA	NA	NA	NA	NA	6.51359	NA	NA	NA	NA	NA	6.1827	NA	NA	NA	NA	NA	NA	NA	NA	NA	NA	NA	NA	NA
618	A0A2R8YFS5	DDX3Y	ATP-dependent RNA helicase DDX3Y			tr|A0A2R8YFS5|A0A2R8YFS5_HUMAN Isoform of O00571, ATP-dependent RNA helicase DDX3X OS=Homo sapiens (Human) OX=9606 GN=DDX3X PE=1 SV=1;tr|A0A2R8YCW1|A0A2R8YCW1_HUMAN Isoform of O00571, ATP-dependent RNA helicase DDX3X OS=Homo sapiens (Human) OX=9606 GN=DDX3		9.15197	9.16958	9.17551	9.00677	8.73568	8.97989	9.17542	9.24113	9.27506	9.03157	8.98303	9.07887	9.72694	9.76288	9.45838	8.99428	8.95992	9.21769	9.49169	9.79679	9.7687	8.6515	8.65078	8.76759	9.46952	9.42702	9.38682	8.89646	9.04129	9.05303	+
621	A0A2R8YGH5	AP1S1	AP-1 complex subunit sigma-1A			tr|A0A2R8YGH5|A0A2R8YGH5_HUMAN Isoform of P61966, AP complex subunit sigma OS=Homo sapiens (Human) OX=9606 GN=AP1S1 PE=1 SV=1;sp|P61966|AP1S1_HUMAN AP-1 complex subunit sigma-1A OS=Homo sapiens (Human) OX=9606 GN=AP1S1 PE=1 SV=1;tr|H7C1E4|H7C1E4_HUMAN Isof		7.58747	7.58394	7.58503	7.50379	7.45948	7.48117	7.65945	7.66989	7.63254	7.53351	7.44075	7.50891	7.69554	7.68397	7.69579	7.52567	7.50858	7.4596	7.70794	7.65527	7.67562	7.46939	7.49783	7.47172	7.8707	7.83431	7.77589	7.37359	7.42366	7.37969	+
622	A0A2R8YGN6	SPAST	Spastin			tr|A0A2R8YGN6|A0A2R8YGN6_HUMAN Isoform of Q9UBP0, MIT domain-containing protein (Fragment) OS=Homo sapiens (Human) OX=9606 GN=SPAST PE=1 SV=1;tr|A0A2U3TZR0|A0A2U3TZR0_HUMAN Isoform of Q9UBP0, Spastin OS=Homo sapiens (Human) OX=9606 GN=SPAST PE=1 SV=1;sp|Q9		7.13192	7.16004	6.98946	7.1229	7.16323	7.15947	7.1782	7.08012	6.91124	7.11928	7.00483	6.98862	6.62037	6.69896	6.63585	6.9041	7.01314	6.99955	6.97051	6.8166	6.69136	7.14127	6.8288	7.15145	6.9582	7.02903	6.95106	7.06587	7.01974	7.01311	+
624	A0A2U3TZH3	EEF1A2	Elongation factor 1-alpha 2			tr|A0A2U3TZH3|A0A2U3TZH3_HUMAN Isoform of Q05639, Elongation factor 1-alpha OS=Homo sapiens (Human) OX=9606 GN=EEF1A2 PE=1 SV=1;sp|Q05639|EF1A2_HUMAN Elongation factor 1-alpha 2 OS=Homo sapiens (Human) OX=9606 GN=EEF1A2 PE=1 SV=1		8.4598	8.44856	8.53476	8.64365	8.56374	8.56201	8.51076	8.56369	8.70766	8.55094	8.52726	8.50596	8.44179	8.40198	8.48204	8.83241	8.53856	8.47706	8.01733	8.40774	8.44628	8.56781	8.90784	8.52971	8.17147	8.25286	8.3241	8.69933	8.77547	8.70374	+
625	E9PNW4	CD59	CD59 glycoprotein			tr|E9PNW4|E9PNW4_HUMAN ENSG00000284969 readthrough, UPAR/Ly6 domain-containing protein OS=Homo sapiens (Human) OX=9606 GN=ENSG00000284969 PE=1 SV=1;tr|A0A2U3TZL5|A0A2U3TZL5_HUMAN Isoform of P13987, UPAR/Ly6 domain-containing protein (Fragment) OS=Homo sapi		NA	7.01933	NA	7.50699	7.60105	7.58988	7.19563	7.15161	6.97338	7.63142	7.67458	7.65868	7.6254	7.72221	7.48204	7.56763	7.58905	7.55897	7.4388	7.45027	7.56088	7.58998	7.65366	7.59617	7.13994	7.28345	7.28861	7.55472	7.60355	8.19522	+
627	A0A2Y9D025	NDUFA6	NADH dehydrogenase [ubiquinone] 1 alpha subcomplex subunit 6			tr|A0A2Y9D025|A0A2Y9D025_HUMAN Isoform of P56556, NADH dehydrogenase [ubiquinone] 1 alpha subcomplex subunit 6 OS=Homo sapiens (Human) OX=9606 GN=NDUFA6 PE=1 SV=1;sp|P56556|NDUA6_HUMAN NADH dehydrogenase [ubiquinone] 1 alpha subcomplex subunit 6 OS=Homo sa		7.56434	7.59866	7.62327	7.70391	7.69691	7.71849	7.62506	7.32432	7.64446	7.73455	7.78115	7.80822	7.50255	7.49367	7.44664	7.80504	7.75042	7.69266	7.36525	7.36086	7.46632	7.76566	7.74693	7.7002	7.55769	7.66975	7.6054	7.79132	7.85019	7.86943
628	A0A384DVK4	R3HCC1L	Coiled-coil domain-containing protein R3HCC1L			tr|A0A384DVK4|A0A384DVK4_HUMAN Isoform of Q7Z5L2, Coiled-coil domain-containing protein R3HCC1L OS=Homo sapiens (Human) OX=9606 GN=R3HCC1L PE=1 SV=1;sp|Q7Z5L2-2|R3HCL-2_HUMAN Isoform of Q7Z5L2, Isoform 2 of Coiled-coil domain-containing protein R3HCC1L OS=		NA	NA	NA	6.01776	NA	NA	NA	NA	NA	6.05307	NA	NA	NA	NA	NA	NA	NA	NA	NA	NA	NA	6.09474	NA	NA	NA	NA	NA	5.99763	NA	NA
629	A0A384DVU0	PNPLA6	Neuropathy target esterase			tr|A0A384DVU0|A0A384DVU0_HUMAN Isoform of Q8IY17, Neuropathy target esterase OS=Homo sapiens (Human) OX=9606 GN=PNPLA6 PE=1 SV=1;sp|Q8IY17-2|PLPL6-2_HUMAN Isoform of Q8IY17, Isoform 2 of Patatin-like phospholipase domain-containing protein 6 OS=Homo sapien		7.15316	7.15531	7.27285	7.56807	7.58371	7.59718	7.54886	7.57801	7.56369	7.69847	7.69886	7.68443	7.73267	7.76654	7.72812	7.69787	7.68774	7.66607	7.57908	7.58149	7.53234	7.75418	7.80069	7.73125	7.69736	7.78521	7.8021	7.70496	7.67874	7.63337	+
632	A0A3B3IRJ9	INPP5F	Phosphatidylinositide phosphatase SAC2			tr|A0A3B3IRJ9|A0A3B3IRJ9_HUMAN Isoform of Q9Y2H2, Phosphatidylinositide phosphatase SAC2 OS=Homo sapiens (Human) OX=9606 GN=INPP5F PE=1 SV=1;sp|Q9Y2H2|SAC2_HUMAN Phosphatidylinositide phosphatase SAC2 OS=Homo sapiens (Human) OX=9606 GN=INPP5F PE=1 SV=3;tr|		NA	6.7253	7.07105	NA	NA	6.3133	7.92865	7.48019	7.36008	6.27219	5.9515	NA	7.9188	NA	7.37381	NA	NA	NA	NA	NA	NA	NA	NA	NA	NA	NA	NA	NA	NA	6.70763	+
634	A0A3B3IRL2	CREG1	Protein CREG1			tr|A0A3B3IRL2|A0A3B3IRL2_HUMAN Isoform of O75629, Cellular repressor of E1A-stimulated genes 1, isoform CRA_a OS=Homo sapiens (Human) OX=9606 GN=CREG1 PE=1 SV=1;sp|O75629|CREG1_HUMAN Protein CREG1 OS=Homo sapiens (Human) OX=9606 GN=CREG1 PE=1 SV=1		NA	NA	NA	6.66931	6.73667	6.76198	6.46758	NA	NA	6.58098	6.68872	6.94648	NA	NA	NA	7.25613	7.27856	7.37192	NA	NA	NA	7.34875	7.446	7.33865	NA	NA	NA	7.22322	7.09187	7.00382
635	A0A3B3IRM4	XYLB	Xylulose kinase			tr|A0A3B3IRM4|A0A3B3IRM4_HUMAN Isoform of O75191, Xylulose kinase OS=Homo sapiens (Human) OX=9606 GN=XYLB PE=1 SV=1;sp|O75191-2|XYLB-2_HUMAN Isoform of O75191, Isoform 2 of Xylulose kinase OS=Homo sapiens (Human) OX=9606 GN=XYLB PE=1 SV=3;sp|O75191|XYLB_HU		NA	NA	NA	NA	6.61497	6.39555	NA	6.01814	NA	6.40604	6.43125	6.4339	NA	NA	NA	6.72099	6.65369	6.64064	NA	NA	NA	6.67465	6.6965	6.68545	NA	NA	NA	NA	6.63009	6.50338
637	F5H345	HMBS	Porphobilinogen deaminase			tr|F5H345|F5H345_HUMAN Isoform of P08397, Porphobilinogen deaminase OS=Homo sapiens (Human) OX=9606 GN=HMBS PE=1 SV=1;tr|A0A3B3IRR1|A0A3B3IRR1_HUMAN Isoform of P08397, Porphobilinogen deaminase OS=Homo sapiens (Human) OX=9606 GN=HMBS PE=1 SV=1;tr|A0A3F2YNY		7.08468	7.18499	7.16549	7.25484	7.14267	7.1787	7.29406	7.25982	7.22399	7.15532	7.13928	7.11033	7.18917	7.21073	6.99094	7.38082	7.13175	7.1815	7.38103	7.21189	7.17587	7.28073	7.55716	7.42948	6.86374	6.85465	6.97223	7.17436	7.03065	6.88721	+
638	A0A3B3IRR3	FBRSL1	Fibrosin-1-like protein			tr|A0A3B3IRR3|A0A3B3IRR3_HUMAN Isoform of Q9HCM7, Fibrosin-1-like protein OS=Homo sapiens (Human) OX=9606 GN=FBRSL1 PE=1 SV=1;sp|Q9HCM7|FBSL_HUMAN Fibrosin-1-like protein OS=Homo sapiens (Human) OX=9606 GN=FBRSL1 PE=1 SV=4		6.88637	7.00036	6.8751	NA	NA	NA	6.74694	6.89943	6.82294	NA	NA	NA	7.0252	7.08722	6.95255	NA	NA	NA	7.09302	7.10288	6.94233	NA	NA	NA	6.76908	6.84967	6.90385	NA	NA	NA
641	A0A3B3IRT8	SSR1	Translocon-associated protein subunit alpha			tr|A0A3B3IRT8|A0A3B3IRT8_HUMAN Isoform of P43307, Translocon-associated protein subunit alpha OS=Homo sapiens (Human) OX=9606 GN=SSR1 PE=1 SV=1;sp|P43307|SSRA_HUMAN Translocon-associated protein subunit alpha OS=Homo sapiens (Human) OX=9606 GN=SSR1 PE=1 SV		7.81457	7.7787	7.63871	8.12674	8.14242	8.11851	7.81387	7.82704	7.80647	8.17639	8.11959	8.12661	7.55384	7.5992	7.7102	8.10335	8.13543	8.14433	7.27105	7.34205	7.40105	8.06466	8.07928	8.00031	7.52361	7.75546	7.61608	8.03196	8.04119	7.98401	+
642	A0A3B3IRW6	QSER1	Glutamine and serine-rich protein 1			tr|A0A3B3IRW6|A0A3B3IRW6_HUMAN Isoform of Q2KHR3, DUF4211 domain-containing protein OS=Homo sapiens (Human) OX=9606 GN=QSER1 PE=1 SV=1;sp|Q2KHR3|QSER1_HUMAN Glutamine and serine-rich protein 1 OS=Homo sapiens (Human) OX=9606 GN=QSER1 PE=1 SV=3;sp|Q2KHR3-2|		7.11789	7.20594	7.28688	6.85691	6.64744	6.55383	6.75983	6.99529	7.01952	6.39678	6.52568	6.446	7.35008	7.34351	7.39915	6.56229	6.53874	6.46047	7.34455	7.45064	7.38093	6.5534	6.52906	6.33407	7.25469	7.13284	7.28098	6.39988	6.52136	6.40515	+
643	A0A3B3IS46	MED13L	Mediator of RNA polymerase II transcription subunit 13-like			tr|A0A3B3IS46|A0A3B3IS46_HUMAN Isoform of Q71F56, Mediator of RNA polymerase II transcription subunit 13 (Fragment) OS=Homo sapiens (Human) OX=9606 GN=MED13L PE=1 SV=1;tr|A0A3B3IRX3|A0A3B3IRX3_HUMAN Isoform of Q71F56, Mediator of RNA polymerase II transcri		NA	NA	NA	NA	NA	NA	NA	NA	NA	NA	NA	NA	NA	NA	NA	NA	NA	NA	NA	NA	NA	NA	NA	NA	NA	NA	NA	NA	NA	5.87217
644	A0A3B3IRZ6	ZBTB40	Zinc finger and BTB domain-containing protein 40			tr|A0A3B3IRZ6|A0A3B3IRZ6_HUMAN Isoform of Q9NUA8, BTB domain-containing protein (Fragment) OS=Homo sapiens (Human) OX=9606 GN=ZBTB40 PE=1 SV=1;tr|F8WAI8|F8WAI8_HUMAN Isoform of Q9NUA8, Zinc finger and BTB domain-containing protein 40 OS=Homo sapiens (Human		NA	NA	NA	6.45854	NA	6.43873	NA	NA	NA	NA	NA	NA	NA	6.51483	NA	6.51016	6.49293	6.62644	NA	NA	NA	6.56773	6.5364	6.51101	NA	NA	NA	6.51892	6.46012	6.5539
645	A0A3B3ISE6	KDM5B	Lysine-specific demethylase 5B			tr|A0A3B3ISE6|A0A3B3ISE6_HUMAN Isoform of Q9UGL1, Lysine-specific demethylase 5B OS=Homo sapiens (Human) OX=9606 GN=KDM5B PE=1 SV=1;tr|A0A3B3ITA8|A0A3B3ITA8_HUMAN Isoform of Q9UGL1, Lysine-specific demethylase 5B OS=Homo sapiens (Human) OX=9606 GN=KDM5B PE		NA	NA	NA	NA	NA	6.17421	NA	NA	NA	6.11864	6.25671	NA	NA	NA	6.27862	NA	NA	NA	NA	NA	NA	NA	NA	NA	NA	NA	NA	6.3067	6.2953	6.28941
647	A0A3B3IS71	RB1	Retinoblastoma-associated protein			tr|A0A3B3IS71|A0A3B3IS71_HUMAN Isoform of P06400, Retinoblastoma-associated protein OS=Homo sapiens (Human) OX=9606 GN=RB1 PE=1 SV=1;sp|P06400|RB_HUMAN Retinoblastoma-associated protein OS=Homo sapiens (Human) OX=9606 GN=RB1 PE=1 SV=2		NA	7.18099	7.20245	7.03655	7.06456	7.0242	7.37381	7.32936	7.3005	7.1353	7.02638	7.18325	6.99363	NA	NA	6.99009	6.94999	6.93774	7.04327	NA	NA	NA	6.74759	6.8393	NA	NA	NA	NA	NA	NA
651	B7Z1T1	WRB	Tail-anchored protein insertion receptor WRB			tr|B7Z1T1|B7Z1T1_HUMAN Isoform of O00258, Guided entry of tail-anchored proteins factor 1 OS=Homo sapiens (Human) OX=9606 GN=GET1 PE=2 SV=1;tr|A0A3B3ISE9|A0A3B3ISE9_HUMAN WRB-SH3BGR readthrough, Uncharacterized protein OS=Homo sapiens (Human) OX=9606 GN=WR		NA	NA	NA	6.43112	6.31353	6.42419	NA	NA	NA	6.50319	6.35635	6.45851	NA	6.29309	NA	6.79143	6.76206	6.6292	NA	NA	NA	6.60715	6.87158	6.68466	NA	NA	NA	6.37345	6.41733	6.26701
652	A0A3B3ISF0	LARP1B	La-related protein 1B			tr|A0A3B3ISF0|A0A3B3ISF0_HUMAN Isoform of Q659C4, HTH La-type RNA-binding domain-containing protein OS=Homo sapiens (Human) OX=9606 GN=LARP1B PE=1 SV=1;sp|Q659C4|LAR1B_HUMAN La-related protein 1B OS=Homo sapiens (Human) OX=9606 GN=LARP1B PE=1 SV=2;sp|Q659C		NA	NA	NA	NA	NA	NA	NA	NA	NA	NA	NA	NA	NA	NA	NA	NA	NA	NA	NA	NA	NA	NA	NA	NA	NA	NA	NA	NA	NA	6.23093
653	B4DKB2	ECE1	Endothelin-converting enzyme 1			tr|B4DKB2|B4DKB2_HUMAN Isoform of P42892, Endothelin-converting enzyme 1 OS=Homo sapiens (Human) OX=9606 GN=ECE1 PE=1 SV=1;tr|A0A3B3ISF9|A0A3B3ISF9_HUMAN Isoform of P42892, Endothelin-converting enzyme 1 OS=Homo sapiens (Human) OX=9606 GN=ECE1 PE=1 SV=1;sp		6.49708	6.39388	6.4709	7.1763	7.13394	7.08227	6.5614	6.43032	6.48417	6.99791	7.09099	7.02327	6.17122	NA	6.17906	7.11682	7.15274	7.10054	NA	NA	NA	7.25091	7.31101	7.26651	6.50782	6.40492	6.25974	6.7437	6.68562	6.7815	+
654	A0A3B3ISG5	IDE	Insulin-degrading enzyme			tr|A0A3B3ISG5|A0A3B3ISG5_HUMAN Isoform of P14735, Insulin-degrading enzyme OS=Homo sapiens (Human) OX=9606 GN=IDE PE=1 SV=1;sp|P14735|IDE_HUMAN Insulin-degrading enzyme OS=Homo sapiens (Human) OX=9606 GN=IDE PE=1 SV=4;sp|P14735-2|IDE-2_HUMAN Isoform of P14		8.47346	8.45082	8.43912	8.3473	8.1111	8.27509	8.49766	8.43501	8.4426	8.2197	8.22344	8.1561	8.18289	8.20665	8.17925	8.1101	8.05531	8.18887	8.438	8.4285	8.4661	8.17626	8.12111	8.06916	8.30454	8.1086	8.1545	8.31089	8.31524	8.30542	+
656	A0A3B3ISP1	ANKS1A	Ankyrin repeat and SAM domain-containing protein 1A			tr|A0A3B3ISP1|A0A3B3ISP1_HUMAN Isoform of Q92625, Ankyrin repeat and SAM domain-containing protein 1A OS=Homo sapiens (Human) OX=9606 GN=ANKS1A PE=1 SV=1;sp|Q92625|ANS1A_HUMAN Ankyrin repeat and SAM domain-containing protein 1A OS=Homo sapiens (Human) OX=9		6.92975	6.99427	7.06438	6.87057	6.98359	6.9042	7.06444	7.15063	7.13063	6.8747	6.99466	6.94825	7.12776	7.1728	7.17299	6.90634	7.0338	6.97375	7.17646	7.17322	7.26158	7.04844	7.18555	7.08661	7.01072	7.10819	6.90305	6.86221	6.73297	6.67431
657	G5E965	FOXP1	Forkhead box protein P1			tr|G5E965|G5E965_HUMAN Isoform of Q9H334, Fork-head domain-containing protein OS=Homo sapiens (Human) OX=9606 GN=FOXP1 PE=1 SV=1;tr|H0Y882|H0Y882_HUMAN Isoform of Q9H334, Fork-head domain-containing protein (Fragment) OS=Homo sapiens (Human) OX=9606 GN=FOX		7.0612	7.08165	7.14354	NA	NA	NA	6.77166	6.81849	6.83637	NA	NA	NA	6.78191	6.8176	6.87812	NA	NA	NA	6.79359	6.67199	6.89487	NA	NA	NA	6.94071	7.02117	6.95264	NA	NA	NA	+
660	A0A3B3ISV5	LRRC57	Leucine-rich repeat-containing protein 57			tr|A0A3B3ISV5|A0A3B3ISV5_HUMAN ENSG00000285942 readthrough, Uncharacterized protein OS=Homo sapiens (Human) OX=9606 GN=ENSG00000285942 PE=4 SV=1;sp|Q8N9N7|LRC57_HUMAN Leucine-rich repeat-containing protein 57 OS=Homo sapiens (Human) OX=9606 GN=LRRC57 PE=1		7.0192	6.95501	7.0063	7.34529	7.34392	7.41802	6.85986	7.12202	7.0311	7.39696	7.4029	7.41598	7.11813	7.03441	6.94647	7.41678	7.45288	7.45069	6.81468	7.01233	6.92448	7.4445	7.47736	7.40346	6.84925	6.95273	6.84476	7.35655	7.37899	7.36976
661	A0A3B3ISX4	RMI2	RecQ-mediated genome instability protein 2			tr|A0A3B3ISX4|A0A3B3ISX4_HUMAN Isoform of Q96E14, RecQ-mediated genome instability protein 2 OS=Homo sapiens (Human) OX=9606 GN=RMI2 PE=1 SV=1;sp|Q96E14|RMI2_HUMAN RecQ-mediated genome instability protein 2 OS=Homo sapiens (Human) OX=9606 GN=RMI2 PE=1 SV=2		NA	NA	NA	NA	NA	NA	NA	NA	NA	6.40354	NA	6.25448	NA	NA	NA	6.46317	6.44556	6.3277	NA	NA	NA	6.33146	6.47577	6.41047	NA	NA	NA	NA	6.47672	6.44008
662	F8WE02	DRC1	Dynein regulatory complex protein 1			tr|F8WE02|F8WE02_HUMAN Isoform of Q96MC2, Dynein regulatory complex protein 1 OS=Homo sapiens (Human) OX=9606 GN=DRC1 PE=1 SV=1;tr|A0A3B3IT12|A0A3B3IT12_HUMAN Isoform of Q96MC2, NYD-SP28 domain-containing protein (Fragment) OS=Homo sapiens (Human) OX=9606		NA	NA	NA	NA	NA	NA	NA	NA	NA	NA	NA	NA	NA	NA	NA	NA	NA	NA	NA	NA	NA	NA	NA	NA	NA	NA	NA	5.86364	NA	NA
664	A0A3B3IT47	WDR37	WD repeat-containing protein 37			tr|A0A3B3IT47|A0A3B3IT47_HUMAN Isoform of Q9Y2I8, WD repeat-containing protein 37 OS=Homo sapiens (Human) OX=9606 GN=WDR37 PE=1 SV=1;sp|Q9Y2I8|WDR37_HUMAN WD repeat-containing protein 37 OS=Homo sapiens (Human) OX=9606 GN=WDR37 PE=1 SV=2;sp|Q9Y2I8-2|WDR37-		NA	NA	NA	NA	NA	NA	NA	NA	NA	NA	NA	NA	NA	NA	NA	NA	NA	NA	NA	NA	NA	NA	NA	NA	NA	NA	6.12837	NA	NA	NA
665	A0A3B3ITF3	MSL3	Male-specific lethal 3 homolog			tr|A0A3B3ITF3|A0A3B3ITF3_HUMAN Isoform of Q8N5Y2, MRG domain-containing protein OS=Homo sapiens (Human) OX=9606 GN=MSL3 PE=1 SV=1;tr|A0A3B3ITL5|A0A3B3ITL5_HUMAN Isoform of Q8N5Y2, MRG domain-containing protein (Fragment) OS=Homo sapiens (Human) OX=9606 GN=		NA	NA	NA	NA	NA	NA	NA	NA	NA	NA	6.67956	NA	NA	NA	NA	NA	NA	5.84746	NA	NA	NA	NA	NA	NA	NA	NA	NA	NA	NA	NA
666	H0YNU5	BLM	Bloom syndrome protein			tr|H0YNU5|H0YNU5_HUMAN Isoform of P54132, Bloom syndrome protein OS=Homo sapiens (Human) OX=9606 GN=BLM PE=1 SV=1;tr|A0A3B3IT82|A0A3B3IT82_HUMAN Isoform of P54132, Bloom syndrome protein OS=Homo sapiens (Human) OX=9606 GN=BLM PE=1 SV=1;sp|P54132|BLM_HUMAN		6.8752	7.11939	7.15165	7.38051	7.32809	7.40209	7.09887	7.31855	7.25075	7.33716	7.34901	7.35443	7.37655	7.13666	7.04253	7.3324	7.39146	7.44763	7.12945	7.37327	7.19365	7.31304	7.33687	7.25173	7.20936	7.35329	7.25731	7.33723	7.30051	7.30779
668	A0A3B3ITH3	IMPACT	Protein IMPACT			tr|A0A3B3ITH3|A0A3B3ITH3_HUMAN Isoform of Q9P2X3, RWD domain-containing protein OS=Homo sapiens (Human) OX=9606 GN=IMPACT PE=1 SV=1;sp|Q9P2X3|IMPCT_HUMAN Protein IMPACT OS=Homo sapiens (Human) OX=9606 GN=IMPACT PE=1 SV=2;sp|Q9P2X3-2|IMPCT-2_HUMAN Isoform o		NA	NA	NA	NA	6.56714	6.58871	NA	NA	NA	6.5675	NA	6.5023	NA	NA	NA	NA	NA	6.43645	NA	NA	NA	NA	NA	NA	NA	NA	NA	NA	6.46977	NA
670	A0A3B3ITN6	PEX10	Peroxisome biogenesis factor 10			tr|A0A3B3ITN6|A0A3B3ITN6_HUMAN Isoform of O60683, RING-type domain-containing protein (Fragment) OS=Homo sapiens (Human) OX=9606 GN=PEX10 PE=1 SV=1;tr|D6RBB0|D6RBB0_HUMAN Isoform of O60683, RING-type domain-containing protein OS=Homo sapiens (Human) OX=960		NA	NA	NA	6.37762	NA	6.34225	NA	NA	NA	6.41566	NA	6.34154	NA	NA	NA	6.37373	6.39078	6.38109	NA	NA	NA	NA	NA	NA	NA	6.32456	NA	6.22596	NA	NA
671	A0A3B3ITP9	ITM2B	Integral membrane protein 2B			tr|A0A3B3ITP9|A0A3B3ITP9_HUMAN Isoform of Q9Y287, Integral membrane protein 2B OS=Homo sapiens (Human) OX=9606 GN=ITM2B PE=1 SV=1;sp|Q9Y287-2|ITM2B-2_HUMAN Isoform of Q9Y287, Isoform 2 of Integral membrane protein 2B OS=Homo sapiens (Human) OX=9606 GN=ITM2		NA	NA	NA	NA	NA	NA	NA	NA	NA	NA	NA	6.32295	NA	NA	NA	NA	NA	NA	NA	NA	NA	NA	NA	NA	NA	NA	NA	NA	6.36574	6.59006
673	A0A3B3ITR4	KRIT1	Krev interaction trapped protein 1			tr|A0A3B3ITR4|A0A3B3ITR4_HUMAN ENSG00000285953 readthrough, Uncharacterized protein (Fragment) OS=Homo sapiens (Human) OX=9606 GN=ENSG00000285953 PE=4 SV=1;sp|O00522|KRIT1_HUMAN Krev interaction trapped protein 1 OS=Homo sapiens (Human) OX=9606 GN=KRIT1 PE		NA	6.23815	NA	6.54956	6.564	6.47831	6.63194	6.72088	6.75501	6.61005	6.78644	6.59911	6.83805	6.84899	6.75163	6.2632	6.39916	6.31796	6.705	6.53831	6.7732	6.50348	6.41803	6.2835	NA	NA	NA	6.55061	6.4809	6.50687
674	A0A3B3ITR6	FARS2	Phenylalanine--tRNA ligase, mitochondrial			tr|A0A3B3ITR6|A0A3B3ITR6_HUMAN Isoform of O95363, Phenylalanine--tRNA ligase, mitochondrial OS=Homo sapiens (Human) OX=9606 GN=FARS2 PE=1 SV=1;sp|O95363|SYFM_HUMAN Phenylalanine--tRNA ligase, mitochondrial OS=Homo sapiens (Human) OX=9606 GN=FARS2 PE=1 SV=1		NA	6.94452	7.04468	NA	NA	6.47872	6.94182	6.83402	6.9135	6.67613	NA	6.6189	6.71354	6.92876	6.73373	6.74374	6.79995	6.81196	6.8185	NA	NA	6.72481	6.60978	6.72437	6.75323	6.81771	7.0366	NA	6.47507	NA	+
675	A0A3B3ITT5	RPL29	60S ribosomal protein L29			tr|A0A3B3ITT5|A0A3B3ITT5_HUMAN Isoform of P47914, 60S ribosomal protein L29 OS=Homo sapiens (Human) OX=9606 GN=RPL29 PE=1 SV=1;sp|P47914|RL29_HUMAN 60S ribosomal protein L29 OS=Homo sapiens (Human) OX=9606 GN=RPL29 PE=1 SV=2		8.566	8.5591	8.50061	8.50058	8.60428	8.56931	8.45347	8.58143	8.35339	8.49437	8.33823	8.11963	7.93618	8.12461	7.89085	8.28892	8.48339	8.51521	8.06732	7.9903	7.79631	7.97279	8.22248	8.36325	7.70749	7.55235	7.87213	8.33866	8.36101	8.38587	+
677	A0A3B3ITW3	ABCD3	ATP-binding cassette sub-family D member 3			tr|A0A3B3ITW3|A0A3B3ITW3_HUMAN Isoform of P28288, ATP-binding cassette sub-family D member 3 OS=Homo sapiens (Human) OX=9606 GN=ABCD3 PE=1 SV=2;sp|P28288|ABCD3_HUMAN ATP-binding cassette sub-family D member 3 OS=Homo sapiens (Human) OX=9606 GN=ABCD3 PE=1 S		7.57828	7.60893	7.64385	8.11775	8.14546	8.11923	7.7296	7.68503	7.78487	8.1316	8.1437	8.19389	8.11929	8.16607	8.15472	8.19801	8.16883	8.23428	8.14128	8.14663	8.1032	8.16184	8.17173	8.23382	7.72445	7.52999	7.64027	8.01313	7.95043	8.01321
678	A0A3B3IU04	ITPR1	Inositol 1,4,5-trisphosphate receptor type 1			tr|A0A3B3IU04|A0A3B3IU04_HUMAN Isoform of Q14643, Inositol 1,4,5-trisphosphate receptor type 1 OS=Homo sapiens (Human) OX=9606 GN=ITPR1 PE=1 SV=1;tr|A0A3F2YNW8|A0A3F2YNW8_HUMAN Isoform of Q14643, Inositol 1,4,5-trisphosphate receptor type 1 OS=Homo sapiens		7.3158	7.38759	7.31864	7.78907	7.83607	7.75951	7.49003	7.5839	7.54654	7.82486	7.85106	7.85324	7.63926	7.64858	7.61913	7.76639	7.76815	7.79726	7.52179	7.42699	7.52298	7.77961	7.77179	7.78097	7.39844	7.49166	7.49664	7.72898	7.81817	7.78229	+
680	A0A3B3IU42	GEMIN2	Gem-associated protein 2			tr|A0A3B3IU42|A0A3B3IU42_HUMAN Isoform of O14893, Gem-associated protein 2 OS=Homo sapiens (Human) OX=9606 GN=GEMIN2 PE=1 SV=1;sp|O14893-3|GEMI2-3_HUMAN Isoform of O14893, Isoform 3 of Gem-associated protein 2 OS=Homo sapiens (Human) OX=9606 GN=GEMIN2 PE=1		NA	NA	NA	6.53797	6.58521	6.6305	NA	NA	NA	NA	NA	6.23604	NA	NA	NA	6.87639	6.61985	6.69047	NA	NA	NA	6.72298	NA	6.729	NA	NA	NA	6.6725	6.60999	6.64587
681	F8W717	EML1	Echinoderm microtubule-associated protein-like 1			tr|F8W717|F8W717_HUMAN Isoform of O00423, Echinoderm microtubule-associated protein-like 1 OS=Homo sapiens (Human) OX=9606 GN=EML1 PE=1 SV=1;tr|A0A3B3IU69|A0A3B3IU69_HUMAN Isoform of O00423, Echinoderm microtubule-associated protein-like 1 OS=Homo sapiens		NA	NA	NA	NA	NA	NA	NA	NA	NA	NA	NA	NA	NA	NA	NA	6.25925	NA	6.25922	NA	NA	NA	6.40777	NA	6.32752	NA	NA	NA	6.2436	NA	NA
683	A0A3B3IUB1	EIF2B5	Translation initiation factor eIF-2B subunit epsilon			tr|A0A3B3IUB1|A0A3B3IUB1_HUMAN Isoform of Q13144, W2 domain-containing protein OS=Homo sapiens (Human) OX=9606 GN=EIF2B5 PE=1 SV=1;sp|Q13144|EI2BE_HUMAN Translation initiation factor eIF-2B subunit epsilon OS=Homo sapiens (Human) OX=9606 GN=EIF2B5 PE=1 SV=		7.44726	7.51947	7.44693	7.68111	7.73013	7.72629	7.52514	7.61692	7.6514	7.65982	7.68964	7.67779	7.8589	7.88587	7.87342	7.70629	7.69553	7.73959	7.76087	7.7259	7.75284	7.7919	7.71399	7.82724	7.86301	7.8425	7.81279	7.78916	7.73536	7.71835	+
684	A0A3B3IUB5	HM13	Minor histocompatibility antigen H13			tr|A0A3B3IUB5|A0A3B3IUB5_HUMAN Isoform of Q8TCT9, Minor histocompatibility antigen H13 OS=Homo sapiens (Human) OX=9606 GN=HM13 PE=1 SV=1;sp|Q8TCT9-5|HM13-5_HUMAN Isoform of Q8TCT9, Isoform 5 of Minor histocompatibility antigen H13 OS=Homo sapiens (Human) O		7.72163	7.68692	7.78765	7.97048	7.94458	7.92185	7.7055	7.88425	7.88072	7.89633	7.95494	7.95797	7.66631	7.69171	7.70293	7.77143	7.72698	7.79272	7.61202	7.77124	7.62504	7.82289	7.90191	7.83374	7.81924	7.6857	7.70153	8.1636	8.14786	8.14908
686	A0A3B3IUC4	GLA	Alpha-galactosidase A			tr|A0A3B3IUC4|A0A3B3IUC4_HUMAN Isoform of P06280, Alpha-galactosidase OS=Homo sapiens (Human) OX=9606 GN=GLA PE=1 SV=1;sp|P06280|AGAL_HUMAN Alpha-galactosidase A OS=Homo sapiens (Human) OX=9606 GN=GLA PE=1 SV=1		NA	NA	NA	6.59981	6.69966	6.73946	6.74	6.88539	6.82967	6.78719	6.85218	6.8399	NA	6.43541	6.43186	6.67125	6.87677	6.85224	NA	NA	6.33666	6.75118	6.69339	6.86317	6.47797	6.51898	NA	6.69735	6.69705	6.72478	+
687	A0A3B3IUD7	PDCD11	Protein RRP5 homolog			tr|A0A3B3IUD7|A0A3B3IUD7_HUMAN Isoform of Q14690, Programmed cell death 11, isoform CRA_a OS=Homo sapiens (Human) OX=9606 GN=PDCD11 PE=1 SV=1;sp|Q14690|RRP5_HUMAN Protein RRP5 homolog OS=Homo sapiens (Human) OX=9606 GN=PDCD11 PE=1 SV=3		8.08977	8.05536	8.07735	7.99043	7.99391	7.98519	8.31193	8.27401	8.25171	8.0463	8.12204	8.09003	8.25243	8.23374	8.19788	7.53561	7.59201	7.62339	8.2004	8.17105	8.11416	7.36604	7.3363	7.38221	8.15903	8.2705	8.18142	8.04052	8.063	7.97525	+
689	A0A3F2YNW7	ARID1B	AT-rich interactive domain-containing protein 1B			tr|A0A3F2YNW7|A0A3F2YNW7_HUMAN Isoform of Q8NFD5, ARID domain-containing protein OS=Homo sapiens (Human) OX=9606 GN=ARID1B PE=1 SV=1;sp|Q8NFD5|ARI1B_HUMAN AT-rich interactive domain-containing protein 1B OS=Homo sapiens (Human) OX=9606 GN=ARID1B PE=1 SV=2;		6.5855	6.78854	6.69329	6.41335	6.47042	6.34517	6.81888	6.77722	6.7197	6.2904	6.59451	6.62426	7.07083	7.05992	7.06577	6.75927	6.62273	6.65517	7.06928	7.07626	6.99277	6.60819	6.7443	6.58132	6.96383	7.15357	6.92632	6.60422	6.68068	6.6968	+
690	A0A3F2YNY6	PRPF40A	Pre-mRNA-processing factor 40 homolog A			tr|A0A3F2YNY6|A0A3F2YNY6_HUMAN Isoform of O75400, Pre-mRNA-processing factor 40 homolog A OS=Homo sapiens (Human) OX=9606 GN=PRPF40A PE=1 SV=1;sp|O75400-2|PR40A-2_HUMAN Isoform of O75400, Isoform 2 of Pre-mRNA-processing factor 40 homolog A OS=Homo sapiens		8.18137	8.18483	8.15203	8.22522	8.09738	8.16949	8.06996	8.10658	8.08311	8.14615	8.01682	8.07681	7.96723	7.95247	7.87992	8.14497	8.241	8.2644	7.88754	7.93526	7.87736	8.16251	8.17443	8.14654	8.13459	8.06871	8.06037	7.93557	7.85566	7.81486
692	A0A494BZT8	TACC3	Transforming acidic coiled-coil-containing protein 3			tr|A0A494BZT8|A0A494BZT8_HUMAN Isoform of Q9Y6A5, TACC_C domain-containing protein OS=Homo sapiens (Human) OX=9606 GN=TACC3 PE=1 SV=1;sp|Q9Y6A5|TACC3_HUMAN Transforming acidic coiled-coil-containing protein 3 OS=Homo sapiens (Human) OX=9606 GN=TACC3 PE=1 S		6.97884	6.86021	6.8537	7.23047	7.15835	7.18829	6.94715	7.0464	7.04209	7.28611	7.19622	7.26116	6.88717	6.94006	6.89982	7.16891	7.15343	7.21537	6.86187	6.74561	6.75172	7.10296	7.12797	7.1757	6.96529	6.71577	NA	6.99691	7.05827	7.01168
693	A0A494BZV2	MPRIP				tr|A0A494BZV2|A0A494BZV2_HUMAN Isoform of Q6WCQ1, Myosin phosphatase Rho-interacting protein OS=Homo sapiens (Human) OX=9606 GN=MPRIP PE=1 SV=1;tr|H0Y2S9|H0Y2S9_HUMAN Isoform of Q6WCQ1, Myosin phosphatase Rho-interacting protein (Fragment) OS=Homo sapiens		7.81642	7.83236	7.79381	8.07191	8.11767	8.09793	7.98572	7.95507	7.93035	8.10777	8.09981	8.10619	7.93212	7.982	7.98557	7.61669	7.61532	7.57165	7.8719	7.90862	7.8407	7.57084	7.56524	7.63497	7.94725	7.90963	7.93947	8.02074	7.91118	7.94797	+
694	A0A494BZX7	mkl1	MKL/myocardin-like protein 1			tr|A0A494BZX7|A0A494BZX7_HUMAN Isoform of Q969V6, SAP domain-containing protein OS=Homo sapiens (Human) OX=9606 GN=MRTFA PE=1 SV=1;tr|W0Z7M9|W0Z7M9_HUMAN Isoform of Q969V6, SAP domain-containing protein OS=Homo sapiens (Human) OX=9606 GN=MRTFA PE=1 SV=1;tr		6.34222	6.24832	6.24931	6.48181	6.51882	6.4681	6.29691	6.28945	6.28185	6.41027	6.44589	6.44215	6.28862	6.31386	6.28126	6.31401	6.36974	6.43541	6.44162	6.43503	6.43188	6.21993	6.23685	6.19308	6.28716	6.34564	6.42773	6.31157	6.2224	6.26547
695	A0A494BZY7	METTL10	Protein-lysine N-methyltransferase METTL10			tr|A0A494BZY7|A0A494BZY7_HUMAN Isoform of Q5JPI9, EEF1A lysine methyltransferase 2 OS=Homo sapiens (Human) OX=9606 GN=EEF1AKMT2 PE=1 SV=1;sp|Q5JPI9|EFMT2_HUMAN EEF1A lysine methyltransferase 2 OS=Homo sapiens (Human) OX=9606 GN=EEF1AKMT2 PE=1 SV=2;tr|G3V23		NA	NA	NA	5.98556	6.06852	6.15742	NA	NA	NA	6.04317	6.13167	6.09698	NA	NA	NA	6.16903	6.16151	6.17621	NA	NA	NA	6.15465	6.15355	6.16045	6.23506	NA	NA	6.09736	6.0849	6.23182
697	A0A494C066	CCBL1	Kynurenine--oxoglutarate transaminase 1			tr|A0A494C066|A0A494C066_HUMAN KYAT1 readthrough, Aminotran_1_2 domain-containing protein OS=Homo sapiens (Human) OX=9606 GN=KYAT1 PE=4 SV=1;tr|B7Z4W5|B7Z4W5_HUMAN Isoform of Q16773, Aminotran_1_2 domain-containing protein OS=Homo sapiens (Human) OX=9606 G		NA	NA	NA	6.58729	6.52108	6.64839	NA	NA	NA	6.56917	6.55072	6.45196	NA	NA	NA	6.73699	6.71891	6.67059	NA	NA	NA	6.74214	6.78894	6.74272	NA	NA	NA	6.69824	6.6366	6.79476
698	H0Y6K5	SP3	Transcription factor Sp3			tr|H0Y6K5|H0Y6K5_HUMAN Isoform of Q02447, Transcription factor Sp3 OS=Homo sapiens (Human) OX=9606 GN=SP3 PE=1 SV=1;tr|A0A494C070|A0A494C070_HUMAN Isoform of Q02447, Transcription factor Sp3 OS=Homo sapiens (Human) OX=9606 GN=SP3 PE=1 SV=1;sp|Q02447-2|SP3-		NA	NA	NA	NA	NA	NA	NA	NA	NA	NA	NA	NA	NA	NA	NA	NA	NA	NA	NA	NA	NA	NA	NA	NA	6.41451	NA	NA	NA	NA	NA
699	A0A494C0A6	WDFY1	WD repeat and FYVE domain-containing protein 1			tr|A0A494C0A6|A0A494C0A6_HUMAN ENSG00000286239 readthrough, WD_REPEATS_REGION domain-containing protein OS=Homo sapiens (Human) OX=9606 GN=ENSG00000286239 PE=4 SV=1;tr|C9JJ54|C9JJ54_HUMAN Isoform of Q8IWB7, WD_REPEATS_REGION domain-containing protein (Frag		NA	NA	NA	NA	NA	6.39743	NA	6.22995	NA	NA	NA	6.33315	NA	NA	NA	NA	6.60707	NA	NA	NA	NA	6.78273	NA	NA	NA	NA	NA	NA	NA	NA
701	A0A494C0G5	AGRN	Agrin			tr|A0A494C0G5|A0A494C0G5_HUMAN Isoform of O00468, Agrin OS=Homo sapiens (Human) OX=9606 GN=AGRN PE=1 SV=1;sp|O00468-6|AGRIN-6_HUMAN Isoform of O00468, Isoform 6 of Agrin OS=Homo sapiens (Human) OX=9606 GN=AGRN PE=1 SV=6;sp|O00468-7|AGRIN-7_HUMAN Isoform of		6.57986	6.55978	6.83864	7.53133	7.53877	7.48379	7.37005	7.33593	7.34255	7.52274	7.49477	7.49416	6.87095	6.80815	6.86886	7.47164	7.52015	7.48731	6.21093	6.38369	5.99209	7.51108	7.54985	7.54938	6.80827	6.90222	6.97092	7.52351	7.52181	7.57323	+
702	A0A494C0K5	PARN	Poly(A)-specific ribonuclease PARN			tr|A0A494C0K5|A0A494C0K5_HUMAN Isoform of O95453, R3H domain-containing protein OS=Homo sapiens (Human) OX=9606 GN=PARN PE=1 SV=1;tr|A0A494C0W0|A0A494C0W0_HUMAN Isoform of O95453, R3H domain-containing protein OS=Homo sapiens (Human) OX=9606 GN=PARN PE=1 S		6.79948	6.87543	6.85973	6.9503	6.9712	6.96954	6.98329	6.95502	6.92945	6.92987	6.96348	7.06854	6.77322	6.71788	6.88488	6.70621	6.82643	6.79826	6.46413	6.41155	6.65804	6.90437	6.82797	6.92935	6.69484	6.6825	6.66648	6.84599	6.87714	6.891	+
703	A0A494C0R8	CLUH				tr|A0A494C0R8|A0A494C0R8_HUMAN Isoform of O75153, Clustered mitochondria protein homolog OS=Homo sapiens (Human) OX=9606 GN=CLUH PE=1 SV=1;tr|I3L2B0|I3L2B0_HUMAN Isoform of O75153, Clustered mitochondria protein homolog OS=Homo sapiens (Human) OX=9606 GN=C		8.49919	8.46949	8.51405	8.55157	8.58286	8.57244	8.57777	8.56002	8.54404	8.51302	8.55785	8.53321	8.53916	8.54322	8.53251	8.44569	8.50015	8.4557	8.55249	8.53892	8.53836	8.51069	8.49255	8.47816	8.41896	8.43575	8.45539	8.38083	8.38389	8.35133	+
705	A0A494C0S1	RIT1	GTP-binding protein Rit1			tr|A0A494C0S1|A0A494C0S1_HUMAN Isoform of Q92963, GTP-binding protein Rit1 OS=Homo sapiens (Human) OX=9606 GN=RIT1 PE=1 SV=1;sp|Q92963|RIT1_HUMAN GTP-binding protein Rit1 OS=Homo sapiens (Human) OX=9606 GN=RIT1 PE=1 SV=1;sp|Q92963-3|RIT1-3_HUMAN Isoform of		NA	NA	NA	NA	NA	NA	NA	NA	NA	NA	6.80972	NA	6.40989	NA	6.62894	NA	6.36473	6.54484	NA	NA	NA	6.5267	NA	6.544	NA	NA	NA	NA	NA	NA
708	A0A494C108	KRI1	Protein KRI1 homolog			tr|A0A494C108|A0A494C108_HUMAN Isoform of Q8N9T8, Kri1_C domain-containing protein OS=Homo sapiens (Human) OX=9606 GN=KRI1 PE=1 SV=1;sp|Q8N9T8|KRI1_HUMAN Protein KRI1 homolog OS=Homo sapiens (Human) OX=9606 GN=KRI1 PE=1 SV=3;tr|H0YFD2|H0YFD2_HUMAN Isoform		6.49894	6.63088	6.57542	6.89221	6.85426	6.72824	NA	6.32132	6.63499	6.74473	6.84848	6.96265	6.32381	6.30281	6.40228	6.63322	6.77196	6.69415	6.59641	NA	NA	6.58583	6.54184	6.62436	NA	6.2272	6.31901	6.76442	6.76264	6.84118	+
710	A0A494C143	DIP2A	Disco-interacting protein 2 homolog A			tr|A0A494C143|A0A494C143_HUMAN Isoform of Q14689, DMAP-interaction domain-containing protein OS=Homo sapiens (Human) OX=9606 GN=DIP2A PE=1 SV=1;sp|Q14689-6|DIP2A-6_HUMAN Isoform of Q14689, Isoform 6 of Disco-interacting protein 2 homolog A OS=Homo sapiens		6.61608	NA	6.65917	6.68401	6.65257	6.63094	6.59275	6.50335	NA	6.63274	6.67157	6.64853	6.59322	6.64893	6.66628	6.58489	6.64588	6.65803	6.55532	6.64502	NA	6.66544	6.53343	6.62711	NA	6.6527	6.56761	6.78531	6.76027	6.72057
711	A0A494C146	PPOX	Protoporphyrinogen oxidase			tr|A0A494C146|A0A494C146_HUMAN Isoform of P50336, Protoporphyrinogen oxidase (Fragment) OS=Homo sapiens (Human) OX=9606 GN=PPOX PE=1 SV=1;sp|P50336|PPOX_HUMAN Protoporphyrinogen oxidase OS=Homo sapiens (Human) OX=9606 GN=PPOX PE=1 SV=1;tr|A0A494C0D4|A0A494		6.66556	6.89444	6.87814	6.93369	6.88964	6.92644	6.9086	7.06375	6.96645	6.93371	6.89607	6.86861	6.85394	6.78804	6.79272	7.24129	7.20272	7.17328	6.8779	6.78493	6.52406	7.27387	7.07907	7.30312	6.71575	6.58297	6.77796	7.11315	7.11174	7.05051
712	B4DLC8	STAT2	Signal transducer and activator of transcription 2			tr|B4DLC8|B4DLC8_HUMAN Isoform of P52630, STAT_int domain-containing protein OS=Homo sapiens (Human) OX=9606 GN=STAT2 PE=1 SV=1;tr|A0A494C164|A0A494C164_HUMAN Isoform of P52630, Signal transducer and activator of transcription OS=Homo sapiens (Human) OX=96		6.73526	6.67188	6.67942	6.6732	6.42637	NA	6.72818	NA	6.65571	6.48836	NA	6.44164	6.68131	6.71883	6.65769	6.29516	6.3298	6.60717	6.90289	6.85074	6.91023	6.57715	NA	NA	6.6709	NA	6.56425	6.5121	NA	6.46874
713	A0A494C169	PANK4	Pantothenate kinase 4			tr|A0A494C169|A0A494C169_HUMAN Isoform of Q9NVE7, 4-phosphopantetheine phosphatase OS=Homo sapiens (Human) OX=9606 GN=PANK4 PE=1 SV=1;sp|Q9NVE7|PANK4_HUMAN 4-phosphopantetheine phosphatase OS=Homo sapiens (Human) OX=9606 GN=PANK4 PE=1 SV=1;tr|E9PHT6|E9PH		7.42195	7.43238	7.37493	7.62955	7.6613	7.59679	7.56208	7.63841	7.65004	7.59119	7.57905	7.61617	7.85763	7.8793	7.84599	7.57187	7.59366	7.59704	7.75328	7.67155	7.77639	7.64316	7.58387	7.65925	7.79446	7.79499	7.82047	7.59699	7.57431	7.59268	+
714	A0A494C1A0	ACTN2	Alpha-actinin-2			tr|A0A494C1A0|A0A494C1A0_HUMAN Isoform of P35609, Alpha-actinin-2 (Fragment) OS=Homo sapiens (Human) OX=9606 GN=ACTN2 PE=1 SV=1;sp|P35609-2|ACTN2-2_HUMAN Isoform of P35609, Isoform 2 of Alpha-actinin-2 OS=Homo sapiens (Human) OX=9606 GN=ACTN2 PE=1 SV=1;sp|		NA	NA	NA	NA	NA	NA	NA	NA	NA	6.28427	NA	NA	NA	NA	NA	NA	NA	NA	NA	NA	NA	NA	NA	NA	NA	NA	NA	NA	NA	NA
716	A0A494C1F2	NUP214	Nuclear pore complex protein Nup214			tr|A0A494C1F2|A0A494C1F2_HUMAN Isoform of P35658, Nup214_FG domain-containing protein OS=Homo sapiens (Human) OX=9606 GN=NUP214 PE=1 SV=1;sp|P35658-2|NU214-2_HUMAN Isoform of P35658, Isoform 2 of Nuclear pore complex protein Nup214 OS=Homo sapiens (Human)		8.6474	8.64794	8.6723	8.33055	8.39928	8.34614	8.64439	8.68064	8.62443	8.32256	8.37971	8.39802	8.78038	8.7594	8.79202	8.28829	8.28804	8.31888	8.77515	8.82827	8.80343	8.19669	8.1901	8.18658	8.62901	8.68109	8.69463	8.37938	8.38728	8.33215
717	A0A494C1J1	SPECC1L	Cytospin-A			tr|A0A494C1J1|A0A494C1J1_HUMAN Isoform of Q69YQ0, Calponin-homology (CH) domain-containing protein OS=Homo sapiens (Human) OX=9606 GN=SPECC1L PE=1 SV=1;sp|Q69YQ0-2|CYTSA-2_HUMAN Isoform of Q69YQ0, Isoform 2 of Cytospin-A OS=Homo sapiens (Human) OX=9606 GN=		6.58791	6.68239	6.57454	7.18256	7.17458	7.13883	6.58458	6.7424	6.63356	7.15627	7.13019	7.20775	6.72417	6.80774	6.61996	6.84273	6.81177	6.91996	6.52145	6.32628	6.38721	6.80229	6.58918	6.69693	6.54271	6.55742	6.50906	6.92744	6.86899	6.99	+
718	A0A494C1L5	LRBA	Lipopolysaccharide-responsive and beige-like anchor protein			tr|A0A494C1L5|A0A494C1L5_HUMAN Isoform of P50851, Lipopolysaccharide-responsive and beige-like anchor protein OS=Homo sapiens (Human) OX=9606 GN=LRBA PE=1 SV=1;sp|P50851-2|LRBA-2_HUMAN Isoform of P50851, Isoform 2 of Lipopolysaccharide-responsive and beige		7.81195	7.89069	7.82626	8.20755	8.1816	8.17414	8.00789	7.96888	7.89574	8.26835	8.2979	8.27839	8.24398	8.24218	8.2303	8.28965	8.2604	8.30183	7.99059	7.97895	8.02233	8.32069	8.30078	8.35528	7.82899	7.96138	7.94064	8.23507	8.14233	8.07773	+
719	A0A494C1M4	ALDH1L2	Mitochondrial 10-formyltetrahydrofolate dehydrogenase			tr|A0A494C1M4|A0A494C1M4_HUMAN Isoform of Q3SY69, 10-formyltetrahydrofolate dehydrogenase OS=Homo sapiens (Human) OX=9606 GN=ALDH1L2 PE=1 SV=1;sp|Q3SY69|AL1L2_HUMAN Mitochondrial 10-formyltetrahydrofolate dehydrogenase OS=Homo sapiens (Human) OX=9606 GN=AL		6.68882	6.81492	6.85704	6.57229	6.32975	6.27272	6.76315	6.38702	6.80765	6.31969	6.40165	6.41817	7.26843	7.16354	7.15305	7.27983	7.34128	7.21463	7.0665	7.22623	7.22644	7.23991	7.20276	7.24615	7.12404	7.23652	7.24444	7.02587	6.9816	7.03187	+
720	A0A494C1N0	FKBP2	Peptidyl-prolyl cis-trans isomerase FKBP2			tr|A0A494C1N0|A0A494C1N0_HUMAN Isoform of P26885, Peptidylprolyl isomerase OS=Homo sapiens (Human) OX=9606 GN=FKBP2 PE=1 SV=1;sp|P26885|FKBP2_HUMAN Peptidyl-prolyl cis-trans isomerase FKBP2 OS=Homo sapiens (Human) OX=9606 GN=FKBP2 PE=1 SV=2		7.386	7.5381	7.52523	8.01316	8.01289	8.01746	7.43832	7.61857	7.21245	8.13536	8.07772	8.13114	6.81116	NA	6.83722	8.06821	8.01994	7.96283	NA	NA	NA	8.04955	8.05267	8.06551	NA	NA	NA	7.88405	7.9256	8.08833	+
721	A0A494C1T9	FAM83H	Protein FAM83H			tr|A0A494C1T9|A0A494C1T9_HUMAN Isoform of Q6ZRV2, FAM83 domain-containing protein OS=Homo sapiens (Human) OX=9606 GN=FAM83H PE=1 SV=1;sp|Q6ZRV2|FA83H_HUMAN Protein FAM83H OS=Homo sapiens (Human) OX=9606 GN=FAM83H PE=1 SV=3;tr|J3KPS2|J3KPS2_HUMAN Isoform of		7.71578	7.71277	7.61466	7.77987	7.80921	7.81987	7.75173	7.86459	7.83178	7.89523	7.89611	7.90902	7.76562	7.76871	7.76203	7.24162	7.3359	7.36858	7.63443	7.69352	7.68657	7.22782	7.20834	7.16154	7.64108	7.70195	7.65053	7.55669	7.50535	7.53386	+
723	A0A499FI31	SART3	Squamous cell carcinoma antigen recognized by T-cells 3			tr|A0A499FI31|A0A499FI31_HUMAN Isoform of Q15020, Squamous cell carcinoma antigen recognized by T-cells 3 OS=Homo sapiens (Human) OX=9606 GN=SART3 PE=1 SV=1;sp|Q15020|SART3_HUMAN Squamous cell carcinoma antigen recognized by T-cells 3 OS=Homo sapiens (Huma		8.0914	8.11803	8.06782	8.10149	8.16132	8.1248	8.10309	8.11554	8.08858	8.08358	8.08688	8.11824	7.99142	8.01911	8.02098	8.20277	8.26514	8.26045	8.00032	8.00449	7.98375	8.17173	8.16173	8.22651	8.0822	8.06608	8.10054	7.93197	7.83673	7.8811
725	A0A499FJN1	MKNK1	MAP kinase-interacting serine/threonine-protein kinase 1			tr|A0A499FJN1|A0A499FJN1_HUMAN Isoform of Q9BUB5, Protein kinase domain-containing protein OS=Homo sapiens (Human) OX=9606 GN=MKNK1 PE=1 SV=1;tr|A0A499FIS5|A0A499FIS5_HUMAN Isoform of Q9BUB5, Protein kinase domain-containing protein OS=Homo sapiens (Human)		NA	NA	NA	6.60972	6.39617	6.44074	6.22693	6.27898	6.33855	6.62097	6.6245	6.67783	6.20477	6.27632	6.30365	6.53239	6.32486	6.3877	6.25289	6.26717	NA	6.36044	6.38572	6.33469	NA	6.3738	6.31649	6.38542	6.36981	6.50564
726	C9JZL8	MYADM	Myeloid-associated differentiation marker			tr|C9JZL8|C9JZL8_HUMAN Isoform of Q96S97, MARVEL domain-containing protein (Fragment) OS=Homo sapiens (Human) OX=9606 GN=MYADM PE=1 SV=1;tr|A0A499FIY8|A0A499FIY8_HUMAN Isoform of Q96S97, MARVEL domain-containing protein (Fragment) OS=Homo sapiens (Human) O		6.74521	6.7668	6.82058	7.67612	7.50142	7.57288	6.79848	6.7989	6.78158	7.59921	7.5879	7.6583	6.40117	6.45153	6.55389	NA	7.38075	7.38668	NA	NA	NA	6.83499	6.78018	6.89128	6.38285	6.14507	6.17763	NA	7.48791	7.39094	+
727	A0A499FIZ0	WDR26	WD repeat-containing protein 26			tr|A0A499FIZ0|A0A499FIZ0_HUMAN Isoform of Q9H7D7, WD repeat-containing protein 26 OS=Homo sapiens (Human) OX=9606 GN=WDR26 PE=1 SV=1;sp|Q9H7D7-2|WDR26-2_HUMAN Isoform of Q9H7D7, Isoform 2 of WD repeat-containing protein 26 OS=Homo sapiens (Human) OX=9606 G		6.29174	6.45511	6.60361	7.18978	7.27899	7.17498	6.72306	6.92684	6.59154	7.14404	7.21938	7.22422	7.21654	7.30359	7.21276	7.18291	7.09237	7.13393	6.85295	6.85211	7.06481	7.12731	6.99876	6.86903	7.06773	7.06578	6.75342	7.02816	7.25892	7.27593	+
729	A0A499FJN5	FECH	Ferrochelatase, mitochondrial			tr|A0A499FJN5|A0A499FJN5_HUMAN Isoform of P22830, Ferrochelatase OS=Homo sapiens (Human) OX=9606 GN=FECH PE=1 SV=1;sp|P22830|HEMH_HUMAN Ferrochelatase, mitochondrial OS=Homo sapiens (Human) OX=9606 GN=FECH PE=1 SV=2;sp|P22830-2|HEMH-2_HUMAN Isoform of P228		6.59589	6.6203	6.78403	6.75777	6.82209	6.8196	6.95516	6.99673	6.92548	6.85265	6.84396	6.75946	7.02765	7.10351	7.05277	6.52537	6.66821	6.76913	7.27142	7.08002	7.07954	6.77752	6.5158	6.74448	7.10094	7.01522	7.00183	6.89629	6.85872	7.03441	+
730	A0A499FJS4	SMTNL1	Smoothelin-like protein 1			tr|A0A499FJS4|A0A499FJS4_HUMAN Isoform of A8MU46, Calponin-homology (CH) domain-containing protein OS=Homo sapiens (Human) OX=9606 GN=SMTNL1 PE=1 SV=1;sp|A8MU46|SMTL1_HUMAN Smoothelin-like protein 1 OS=Homo sapiens (Human) OX=9606 GN=SMTNL1 PE=1 SV=2		NA	NA	7.01339	6.9419	6.83902	6.88591	NA	6.57622	6.5488	7.00796	7.04252	7.08473	6.7975	6.83582	6.84125	7.29113	7.11456	7.17212	NA	NA	NA	7.06755	7.30344	7.16704	NA	6.54842	NA	7.03723	6.79024	6.9233	+
731	A0A4W8VYG7	CGREF1	Cell growth regulator with EF hand domain protein 1			tr|A0A4W8VYG7|A0A4W8VYG7_HUMAN Isoform of Q99674, Cell growth regulator with EF hand domain protein 1 OS=Homo sapiens (Human) OX=9606 GN=CGREF1 PE=1 SV=1;tr|A0A4W8W4R1|A0A4W8W4R1_HUMAN Isoform of Q99674, Cell growth regulator with EF hand domain protein 1		NA	NA	NA	6.47943	6.44048	6.37229	NA	6.09183	NA	6.47661	6.44226	6.23306	NA	NA	NA	6.23772	6.42897	6.46665	NA	NA	NA	6.61456	6.43946	6.66973	NA	NA	NA	6.31488	6.37628	6.30234
732	A0A4W8ZXM2	IGHV3OR16-9				tr|A0A4W8ZXM2|A0A4W8ZXM2_HUMAN Isoform of A0A0B4J1Y9, Ig-like domain-containing protein OS=Homo sapiens (Human) OX=9606 GN=IGHV3-72 PE=1 SV=1;tr|S4R460|S4R460_HUMAN Ig-like domain-containing protein OS=Homo sapiens (Human) OX=9606 GN=IGHV3OR16-9 PE=1 SV=2;		NA	NA	7.29255	NA	NA	NA	NA	NA	NA	NA	NA	NA	NA	NA	NA	NA	NA	NA	NA	NA	NA	NA	NA	NA	NA	NA	NA	NA	NA	NA
734	R4GNJ5	ACD	Adrenocortical dysplasia protein homolog			tr|R4GNJ5|R4GNJ5_HUMAN Isoform of Q96AP0, Adrenocortical dysplasia protein homolog OS=Homo sapiens (Human) OX=9606 GN=ACD PE=1 SV=2;tr|A0A5F9ZCY9|A0A5F9ZCY9_HUMAN Isoform of Q96AP0, Adrenocortical dysplasia homolog (Mouse), isoform CRA_b OS=Homo sapiens (H		NA	NA	NA	NA	NA	NA	NA	NA	NA	6.22948	NA	NA	NA	NA	NA	NA	NA	NA	NA	NA	NA	NA	NA	NA	NA	NA	NA	NA	NA	NA
737	R4GN49	S100A2	Protein S100-A2			tr|R4GN49|R4GN49_HUMAN Isoform of P29034, EF-hand domain-containing protein OS=Homo sapiens (Human) OX=9606 GN=S100A2 PE=1 SV=1;tr|A0A590UJ49|A0A590UJ49_HUMAN Isoform of P29034, Protein S100 OS=Homo sapiens (Human) OX=9606 GN=S100A2 PE=1 SV=1;sp|P29034|S10		NA	NA	NA	6.48519	6.52507	6.45555	NA	NA	NA	6.50283	6.54559	6.56143	NA	NA	NA	6.50551	6.45176	6.33554	NA	NA	NA	6.4123	6.51641	6.51299	NA	NA	NA	6.1156	NA	NA
738	A0A590UK53	LRP8	Low-density lipoprotein receptor-related protein 8			tr|A0A590UK53|A0A590UK53_HUMAN Isoform of Q14114, Low-density lipoprotein receptor-related protein 8 (Fragment) OS=Homo sapiens (Human) OX=9606 GN=LRP8 PE=1 SV=1;tr|A0A590UJT0|A0A590UJT0_HUMAN Isoform of Q14114, Low-density lipoprotein receptor-related pro		7.01518	7.02478	6.87744	7.44667	7.14133	7.34589	6.87492	7.00388	7.02174	7.24326	7.10402	7.2045	6.69984	6.63574	6.6626	7.36342	7.31996	7.34505	6.41342	6.59352	6.55516	7.37397	7.38238	7.38718	6.56176	6.74399	6.80403	7.10132	6.98097	7.0135
739	A0A590UJZ9	DMBT1	Deleted in malignant brain tumors 1 protein			tr|A0A590UJZ9|A0A590UJZ9_HUMAN Isoform of Q9UGM3, Deleted in malignant brain tumors 1 protein OS=Homo sapiens (Human) OX=9606 GN=DMBT1 PE=1 SV=1;tr|A0A590UJ76|A0A590UJ76_HUMAN Isoform of Q9UGM3, Deleted in malignant brain tumors 1 protein OS=Homo sapiens (		NA	6.13076	7.59709	NA	NA	NA	NA	NA	5.99439	NA	NA	NA	NA	NA	NA	NA	NA	NA	NA	NA	NA	NA	NA	NA	NA	NA	NA	NA	NA	NA	+
740	C9JE12	TMUB1	Transmembrane and ubiquitin-like domain-containing protein 1			tr|C9JE12|C9JE12_HUMAN Isoform of Q9BVT8, Transmembrane and ubiquitin-like domain-containing protein 1 (Fragment) OS=Homo sapiens (Human) OX=9606 GN=TMUB1 PE=1 SV=1;tr|C9JCW7|C9JCW7_HUMAN Isoform of Q9BVT8, Ubiquitin-like domain-containing protein (Fragmen		6.56584	6.9207	6.83421	6.72607	6.666	6.68582	6.6855	6.83657	6.87456	6.68897	6.62491	6.8683	6.84236	6.92509	6.81064	6.93494	6.90313	6.93851	6.89479	6.90619	6.87164	7.00755	7.07106	7.03211	6.81315	6.95858	6.93617	6.94784	6.98201	7.04603
741	A0A590UJK3	SLMAP	Sarcolemmal membrane-associated protein			tr|A0A590UJK3|A0A590UJK3_HUMAN Isoform of Q14BN4, FHA domain-containing protein OS=Homo sapiens (Human) OX=9606 GN=SLMAP PE=1 SV=1;sp|Q14BN4-2|SLMAP-2_HUMAN Isoform of Q14BN4, Isoform 2 of Sarcolemmal membrane-associated protein OS=Homo sapiens (Human) OX=		6.5598	6.73946	NA	6.53952	6.59434	6.70076	6.58848	NA	6.51235	6.69699	6.67624	6.69708	NA	NA	NA	6.87904	6.71301	6.72747	NA	NA	NA	6.68968	6.72813	6.72635	NA	NA	NA	6.66924	6.5736	6.72595
742	A0A590UJL3	SHANK3	SH3 and multiple ankyrin repeat domains protein 3			tr|A0A590UJL3|A0A590UJL3_HUMAN Isoform of Q9BYB0, SAM domain-containing protein OS=Homo sapiens (Human) OX=9606 GN=SHANK3 PE=1 SV=1;tr|A0A0U1RR93|A0A0U1RR93_HUMAN Isoform of Q9BYB0, SH3 and multiple ankyrin repeat domains protein 3 OS=Homo sapiens (Human)		NA	NA	NA	NA	NA	NA	NA	NA	NA	NA	NA	NA	NA	NA	NA	NA	NA	6.21537	NA	NA	NA	NA	NA	NA	NA	NA	NA	NA	NA	NA
743	A0A590UJN4	POLR2A	DNA-directed RNA polymerase II subunit RPB1			tr|A0A590UJN4|A0A590UJN4_HUMAN Isoform of P24928, DNA-directed RNA polymerase subunit OS=Homo sapiens (Human) OX=9606 GN=POLR2A PE=1 SV=1;tr|A0A590UKB6|A0A590UKB6_HUMAN Isoform of P24928, DNA-directed RNA polymerase subunit OS=Homo sapiens (Human) OX=9606		7.84303	7.86085	7.85394	7.82152	7.85135	7.80991	7.88187	7.87913	7.82254	7.68402	7.73859	7.68571	7.96608	7.96213	7.97789	7.82925	7.78518	7.79768	7.90213	7.9344	7.8501	7.72852	7.71435	7.75215	7.90239	7.97534	7.94789	7.91527	7.85672	7.80944	+
749	B1AKN5	NFIA	Nuclear factor 1			tr|B1AKN5|B1AKN5_HUMAN Isoform of Q12857, Nuclear factor 1 OS=Homo sapiens (Human) OX=9606 GN=NFIA PE=1 SV=1;tr|A0A590UK09|A0A590UK09_HUMAN Isoform of Q12857, Nuclear factor 1 OS=Homo sapiens (Human) OX=9606 GN=NFIA PE=1 SV=1;tr|B1AKN8|B1AKN8_HUMAN Isoform		7.31711	7.44309	7.37529	7.04277	7.00532	7.07865	7.34698	7.35871	7.37665	7.09542	6.97762	7.0268	7.36479	7.43317	7.35786	7.3772	7.3266	7.3306	7.7053	7.70423	7.43132	7.3535	7.42396	7.38058	7.30695	7.38784	7.41885	7.10164	7.01361	7.15933	+
752	A0A5F9UK94	AMPD2	AMP deaminase 2			tr|A0A5F9UK94|A0A5F9UK94_HUMAN Isoform of Q01433, AMP deaminase OS=Homo sapiens (Human) OX=9606 GN=AMPD2 PE=1 SV=1;tr|H0Y360|H0Y360_HUMAN Isoform of Q01433, AMP deaminase OS=Homo sapiens (Human) OX=9606 GN=AMPD2 PE=1 SV=2;sp|Q01433-2|AMPD2-2_HUMAN Isoform		7.8875	7.8963	7.87671	7.80087	7.86211	7.85511	7.9488	7.91872	7.86257	7.8192	7.81573	7.86895	8.00245	8.0037	8.02698	7.99102	7.92281	7.94793	7.85357	7.96019	7.86376	8.00288	8.04015	8.04711	7.94398	7.97298	7.99424	7.86493	7.87582	7.88544	+
753	A0A5F9UP49	SDF4	45 kDa calcium-binding protein			tr|A0A5F9UP49|A0A5F9UP49_HUMAN Isoform of Q9BRK5, 45 kDa calcium-binding protein OS=Homo sapiens (Human) OX=9606 GN=SDF4 PE=1 SV=1;sp|Q9BRK5|CAB45_HUMAN 45 kDa calcium-binding protein OS=Homo sapiens (Human) OX=9606 GN=SDF4 PE=1 SV=1;tr|A0A5F9UJX7|A0A5F9UJ		7.40231	7.39883	7.38318	7.69797	7.75095	7.72284	7.82699	7.82648	7.8001	7.78837	7.75536	7.70292	7.27867	7.28555	7.06713	7.25938	7.55155	7.66999	7.19088	7.17632	7.04369	7.62469	7.43053	7.59207	7.20447	7.22217	7.21688	7.63885	7.68953	7.56262	+
754	A0A5F9UY30	TGOLN2	Trans-Golgi network integral membrane protein 2			tr|A0A5F9UY30|A0A5F9UY30_HUMAN Isoform of O43493, Trans-Golgi network integral membrane protein 2 OS=Homo sapiens (Human) OX=9606 GN=TGOLN2 PE=1 SV=1;tr|A0A5H1ZRP2|A0A5H1ZRP2_HUMAN Isoform of O43493, Trans-Golgi network integral membrane protein 2 OS=Homo		NA	NA	NA	NA	NA	NA	NA	NA	NA	NA	NA	NA	NA	NA	NA	NA	NA	NA	NA	NA	NA	NA	NA	NA	NA	NA	NA	6.1776	NA	NA
755	A0A5F9YFS9	SPCS1	Signal peptidase complex subunit 1			tr|A0A5F9YFS9|A0A5F9YFS9_HUMAN Isoform of Q9Y6A9, Signal peptidase complex subunit 1 OS=Homo sapiens (Human) OX=9606 GN=SPCS1 PE=1 SV=1;tr|C9JBL1|C9JBL1_HUMAN Isoform of Q9Y6A9, Signal peptidase complex subunit 1 OS=Homo sapiens (Human) OX=9606 GN=SPCS1 PE		NA	NA	NA	7.22981	7.26941	7.30442	NA	NA	6.49902	7.24624	7.40789	7.29503	6.39455	6.16301	6.06331	7.29079	7.2834	7.18895	NA	NA	6.38862	7.24945	7.46063	7.4338	5.96954	NA	6.44004	7.64443	7.58576	7.68541
756	A0A5F9ZA98	ABCB7	ATP-binding cassette sub-family B member 7, mitochondrial			tr|A0A5F9ZA98|A0A5F9ZA98_HUMAN Isoform of O75027, ATP-binding cassette sub-family B member 7, mitochondrial OS=Homo sapiens (Human) OX=9606 GN=ABCB7 PE=1 SV=1;sp|O75027|ABCB7_HUMAN ATP-binding cassette sub-family B member 7, mitochondrial OS=Homo sapiens (		7.31415	7.26573	7.24144	7.32096	7.34688	7.35421	7.29763	7.29627	7.354	7.34409	7.30676	7.29057	7.67763	7.70705	7.71083	7.32117	7.43566	7.50993	7.82323	7.75431	7.76835	7.60541	7.59866	7.69497	7.50169	7.41524	7.39581	7.54372	7.47611	7.60079	+
757	A0A5F9ZGN6	ARG1	Arginase-1			tr|A0A5F9ZGN6|A0A5F9ZGN6_HUMAN Isoform of P05089, Arginase OS=Homo sapiens (Human) OX=9606 GN=ARG1 PE=1 SV=1;sp|P05089|ARGI1_HUMAN Arginase-1 OS=Homo sapiens (Human) OX=9606 GN=ARG1 PE=1 SV=2;sp|P05089-2|ARGI1-2_HUMAN Isoform of P05089, Isoform 2 of Argina		6.32545	6.34623	6.31959	NA	NA	NA	6.20252	NA	6.30708	NA	NA	NA	NA	NA	NA	NA	NA	NA	NA	NA	NA	NA	NA	NA	NA	NA	NA	NA	NA	NA
761	A0A5F9ZH79	ASCC1	Activating signal cointegrator 1 complex subunit 1			tr|A0A5F9ZH79|A0A5F9ZH79_HUMAN Isoform of Q8N9N2, KH domain-containing protein OS=Homo sapiens (Human) OX=9606 GN=ASCC1 PE=1 SV=1;tr|A0A5F9ZHP1|A0A5F9ZHP1_HUMAN Isoform of Q8N9N2, KH domain-containing protein OS=Homo sapiens (Human) OX=9606 GN=ASCC1 PE=1 S		6.85784	6.88952	6.97994	7.2698	7.23573	7.20176	7.02485	7.08835	6.97422	7.28223	7.21427	7.18712	7.01631	7.04407	6.93379	7.1576	7.16688	7.21779	6.9276	6.98417	6.86623	7.20519	7.05718	7.19909	6.84558	6.85147	6.95896	7.13529	7.0627	7.11379	+
762	A0A5F9ZHB6	PRIM1	DNA primase small subunit			tr|A0A5F9ZHB6|A0A5F9ZHB6_HUMAN Isoform of P49642, DNA primase OS=Homo sapiens (Human) OX=9606 GN=PRIM1 PE=1 SV=1;sp|P49642|PRI1_HUMAN DNA primase small subunit OS=Homo sapiens (Human) OX=9606 GN=PRIM1 PE=1 SV=1;tr|F8VNY2|F8VNY2_HUMAN Isoform of P49642, DNA		7.50901	7.56763	7.40419	7.52938	7.51441	7.53053	7.50453	7.58475	7.55024	7.4857	7.46488	7.5127	7.6039	7.60873	7.57982	7.46267	7.38655	7.45894	7.56494	7.56447	7.5843	7.51392	7.52673	7.48579	7.76149	7.7465	7.88577	7.49612	7.51054	7.48986	+
763	A0A5F9ZHC6	ASL	Argininosuccinate lyase			tr|A0A5F9ZHC6|A0A5F9ZHC6_HUMAN Isoform of P04424, Lyase_1 domain-containing protein OS=Homo sapiens (Human) OX=9606 GN=ASL PE=1 SV=1;tr|A0A5F9ZHM8|A0A5F9ZHM8_HUMAN Isoform of P04424, Argininosuccinate lyase (Fragment) OS=Homo sapiens (Human) OX=9606 GN=ASL		6.03933	6.10156	NA	NA	NA	NA	NA	6.43144	6.28902	NA	NA	NA	NA	NA	NA	NA	NA	NA	NA	NA	NA	NA	NA	NA	NA	NA	NA	NA	NA	NA
764	A0A5F9ZHD5	AMD1	S-adenosylmethionine decarboxylase proenzyme			tr|A0A5F9ZHD5|A0A5F9ZHD5_HUMAN Isoform of P17707, S-adenosylmethionine decarboxylase proenzyme OS=Homo sapiens (Human) OX=9606 GN=AMD1 PE=1 SV=1;sp|P17707|DCAM_HUMAN S-adenosylmethionine decarboxylase proenzyme OS=Homo sapiens (Human) OX=9606 GN=AMD1 PE=1		NA	NA	NA	6.7124	6.58801	6.39243	NA	NA	NA	6.78637	6.78775	6.67819	NA	6.87396	6.92046	6.74701	6.65769	6.67411	NA	NA	NA	6.64218	6.64569	6.50044	NA	NA	NA	6.82778	6.75006	6.96298
767	A0A5F9ZHN7	SACM1L	Phosphatidylinositide phosphatase SAC1			tr|A0A5F9ZHN7|A0A5F9ZHN7_HUMAN Isoform of Q9NTJ5, SAC domain-containing protein OS=Homo sapiens (Human) OX=9606 GN=SACM1L PE=1 SV=1;sp|Q9NTJ5|SAC1_HUMAN Phosphatidylinositide phosphatase SAC1 OS=Homo sapiens (Human) OX=9606 GN=SACM1L PE=1 SV=2;tr|E9PGZ4|E9		7.59772	7.68382	7.52061	7.90795	7.79571	7.93029	7.62345	7.52858	7.44073	7.84167	7.82729	7.56736	7.42484	7.46552	7.41019	7.77952	7.74014	7.74656	7.41473	7.42314	7.48392	7.92017	7.72808	7.99066	6.72158	7.08069	6.60885	7.74972	7.69861	7.5063	+
769	A0A5F9ZHN9	ALDH3A2	Fatty aldehyde dehydrogenase			tr|A0A5F9ZHN9|A0A5F9ZHN9_HUMAN Isoform of P51648, Aldehyde dehydrogenase OS=Homo sapiens (Human) OX=9606 GN=ALDH3A2 PE=1 SV=1;sp|P51648|AL3A2_HUMAN Aldehyde dehydrogenase family 3 member A2 OS=Homo sapiens (Human) OX=9606 GN=ALDH3A2 PE=1 SV=1;sp|P51648-2|A		7.15811	7.16278	7.30436	7.95942	7.96898	7.96761	7.37046	7.38536	7.26392	7.91531	7.92464	7.91861	7.44847	7.40408	7.25032	7.97876	8.11335	8.06359	7.03739	6.99223	7.18322	8.06008	8.01059	8.11251	7.25158	7.20388	7.25857	7.87405	7.85371	7.90604	+
770	E9PHY0	ACP2	Lysosomal acid phosphatase			tr|E9PHY0|E9PHY0_HUMAN Isoform of P11117, Lysosomal acid phosphatase OS=Homo sapiens (Human) OX=9606 GN=ACP2 PE=1 SV=1;tr|A0A5F9ZHR7|A0A5F9ZHR7_HUMAN Isoform of P11117, Lysosomal acid phosphatase OS=Homo sapiens (Human) OX=9606 GN=ACP2 PE=1 SV=1;sp|P11117|		6.63512	6.58464	6.4445	7.37798	7.3433	7.36617	6.53581	6.57203	6.45908	7.3292	7.30529	7.33256	6.18292	6.13073	6.05404	7.49836	7.44568	7.46636	NA	NA	6.04784	7.48402	7.54791	7.60364	NA	NA	NA	7.33625	7.26751	7.39256	+
771	A0A5F9ZHS3	MEN1	Menin			tr|A0A5F9ZHS3|A0A5F9ZHS3_HUMAN Isoform of O00255, Menin OS=Homo sapiens (Human) OX=9606 GN=MEN1 PE=1 SV=1;sp|O00255-3|MEN1-3_HUMAN Isoform of O00255, Isoform 3 of Menin OS=Homo sapiens (Human) OX=9606 GN=MEN1 PE=1 SV=4;sp|O00255-2|MEN1-2_HUMAN Isoform of O		6.59999	6.57476	6.65249	6.76545	6.74799	6.77453	6.7006	6.62489	6.62674	6.57211	6.62246	6.68447	6.94209	6.94232	6.96687	6.54999	6.5788	6.55371	6.87374	7.05261	6.8498	6.58157	6.53248	6.62276	6.7699	6.85808	6.65819	6.69863	6.61873	6.70264	+
772	A0A5F9ZHU7	PRIM2	DNA primase large subunit			tr|A0A5F9ZHU7|A0A5F9ZHU7_HUMAN Isoform of P49643, DNA primase large subunit OS=Homo sapiens (Human) OX=9606 GN=PRIM2 PE=1 SV=1;sp|P49643|PRI2_HUMAN DNA primase large subunit OS=Homo sapiens (Human) OX=9606 GN=PRIM2 PE=1 SV=2		7.2026	7.10895	7.09627	7.49999	7.35812	7.54478	7.09514	6.94573	6.63825	7.44112	7.25772	7.3579	NA	6.54617	6.67137	7.01142	7.18636	7.19988	6.59544	6.54807	6.4988	7.36213	7.12227	7.16926	6.69198	6.79058	6.47817	7.34141	7.36178	7.3864
774	A0A5F9ZHY7	BRI3BP	BRI3-binding protein			tr|A0A5F9ZHY7|A0A5F9ZHY7_HUMAN Isoform of Q8WY22, BRI3-binding protein OS=Homo sapiens (Human) OX=9606 GN=BRI3BP PE=1 SV=1;sp|Q8WY22|BRI3B_HUMAN BRI3-binding protein OS=Homo sapiens (Human) OX=9606 GN=BRI3BP PE=1 SV=1		NA	6.87693	6.96958	7.57213	7.69521	7.62792	7.38848	7.31734	7.18409	7.54149	7.7576	7.55197	NA	NA	NA	7.51203	7.46681	7.53461	NA	NA	NA	7.53085	7.51806	7.49773	NA	NA	NA	7.47517	7.57661	7.44451
775	V9GYM8	ARHGEF2	Rho guanine nucleotide exchange factor 2			tr|V9GYM8|V9GYM8_HUMAN Isoform of Q92974, Rho guanine nucleotide exchange factor 2 OS=Homo sapiens (Human) OX=9606 GN=ARHGEF2 PE=1 SV=1;tr|A0A5F9ZI21|A0A5F9ZI21_HUMAN Isoform of Q92974, Rho guanine nucleotide exchange factor 2 OS=Homo sapiens (Human) OX=96		7.86676	7.85922	7.84344	7.85712	7.77937	7.84131	7.80506	7.88807	7.85768	7.79108	7.72244	7.78229	8.12092	8.14125	8.09028	8.00029	8.04959	8.11558	8.1721	8.16233	8.15535	7.9016	7.95632	7.97483	8.09965	7.83488	7.89644	7.61947	7.72826	7.65964
776	A0A5F9ZI63	EED	Polycomb protein EED			tr|A0A5F9ZI63|A0A5F9ZI63_HUMAN Isoform of O75530, WD_REPEATS_REGION domain-containing protein OS=Homo sapiens (Human) OX=9606 GN=EED PE=1 SV=1;sp|O75530-3|EED-3_HUMAN Isoform of O75530, Isoform 3 of Polycomb protein EED OS=Homo sapiens (Human) OX=9606 GN=E		6.53156	6.59663	6.50425	6.62641	6.48649	6.60045	6.82935	6.40806	6.42189	6.47862	6.52859	6.7492	6.55225	6.75217	6.3993	6.20745	6.29293	6.33183	6.68411	6.22563	6.39312	6.29416	6.26881	6.33036	6.46571	6.46634	NA	6.87338	6.80218	6.8811
777	A0A5H1ZRP4	NELFB	Negative elongation factor B			tr|A0A5H1ZRP4|A0A5H1ZRP4_HUMAN Isoform of Q8WX92, Negative elongation factor B OS=Homo sapiens (Human) OX=9606 GN=NELFB PE=1 SV=1;sp|Q8WX92-2|NELFB-2_HUMAN Isoform of Q8WX92, Isoform 2 of Negative elongation factor B OS=Homo sapiens (Human) OX=9606 GN=NELF		7.59547	7.60017	7.61253	7.68997	7.65171	7.64069	7.57397	7.61148	7.67779	7.64198	7.65616	7.69157	7.3398	7.37869	7.3591	7.6975	7.74049	7.73391	7.37968	7.29897	7.30856	7.73843	7.77496	7.7483	7.6022	7.58578	7.56604	7.61112	7.64104	7.54575
778	A0A5H1ZRQ7	IGLC7	Ig lambda-7 chain C region			tr|A0A5H1ZRQ7|A0A5H1ZRQ7_HUMAN Isoform of A0M8Q6, Ig-like domain-containing protein (Fragment) OS=Homo sapiens (Human) OX=9606 GN=IGLC7 PE=1 SV=1;sp|A0M8Q6|IGLC7_HUMAN Immunoglobulin lambda constant 7 OS=Homo sapiens (Human) OX=9606 GN=IGLC7 PE=1 SV=3;sp|P		NA	NA	7.91454	NA	NA	NA	NA	NA	NA	NA	NA	NA	NA	NA	NA	NA	NA	NA	NA	NA	NA	NA	NA	NA	NA	NA	NA	NA	NA	NA
780	A0A5H1ZRS1	PCM1	Pericentriolar material 1 protein			tr|A0A5H1ZRS1|A0A5H1ZRS1_HUMAN Isoform of Q15154, PCM1_C domain-containing protein OS=Homo sapiens (Human) OX=9606 GN=PCM1 PE=1 SV=1;sp|Q15154-5|PCM1-5_HUMAN Isoform of Q15154, Isoform 5 of Pericentriolar material 1 protein OS=Homo sapiens (Human) OX=9606		6.85094	6.99044	7.03315	7.54027	7.62838	7.66313	7.01652	6.92796	6.77628	7.58859	7.67422	7.62706	6.77504	6.74669	7.01533	7.70716	7.71318	7.77169	6.3178	6.03456	6.61339	7.60624	7.58749	7.6501	6.74179	6.84857	7.04562	7.63166	7.60762	7.69686	+
781	H0YH69	ETNK1	Ethanolamine kinase 1			tr|H0YH69|H0YH69_HUMAN Isoform of Q9HBU6, Ethanolamine kinase 1 OS=Homo sapiens (Human) OX=9606 GN=ETNK1 PE=1 SV=2;tr|A0A5K1VW28|A0A5K1VW28_HUMAN Isoform of Q9HBU6, Ethanolamine kinase 1 OS=Homo sapiens (Human) OX=9606 GN=ETNK1 PE=1 SV=1;sp|Q9HBU6|EKI1_HUM		7.05215	7.14414	6.98216	6.79014	6.6684	6.76265	7.06562	7.0909	6.98973	NA	6.72868	6.79845	6.8902	6.82682	7.03191	6.85502	6.88695	6.93364	NA	6.69951	6.87934	6.72334	6.76324	6.48864	NA	NA	6.92687	NA	6.62882	6.89346	+
782	A0A5K1VW54	ADK	Adenosine kinase			tr|A0A5K1VW54|A0A5K1VW54_HUMAN Isoform of P55263, PfkB domain-containing protein OS=Homo sapiens (Human) OX=9606 GN=ADK PE=1 SV=1;tr|A0A5K1VW94|A0A5K1VW94_HUMAN Isoform of P55263, PfkB domain-containing protein OS=Homo sapiens (Human) OX=9606 GN=ADK PE=1 S		6.71627	6.72802	6.76355	7.13351	7.16614	7.15554	6.68857	6.34359	6.70422	7.14622	7.17509	7.26228	6.22125	NA	6.20026	7.11026	7.15076	6.94047	NA	NA	6.43128	7.01481	6.79925	6.97538	NA	NA	NA	7.09754	6.96732	7.19244	+
783	A0A5K1VW60	ATP5S	ATP synthase subunit s, mitochondrial			tr|A0A5K1VW60|A0A5K1VW60_HUMAN Isoform of Q99766, ATP synthase subunit s, mitochondrial OS=Homo sapiens (Human) OX=9606 GN=DMAC2L PE=1 SV=1;sp|Q99766|ATP5S_HUMAN ATP synthase subunit s, mitochondrial OS=Homo sapiens (Human) OX=9606 GN=DMAC2L PE=1 SV=3;tr|A		NA	NA	NA	6.93042	6.94003	6.95	6.62323	6.71478	6.72867	6.94483	6.88617	6.99386	NA	6.47516	NA	6.93628	7.01435	7.0309	NA	NA	NA	6.96534	7.05054	6.9148	NA	6.49792	6.62207	6.81227	6.92213	6.95584
786	A0AV96-2	RBM47	RNA-binding protein 47			sp|A0AV96-2|RBM47-2_HUMAN Isoform of A0AV96, Isoform 2 of RNA-binding protein 47 OS=Homo sapiens (Human) OX=9606 GN=RBM47 PE=1 SV=2;sp|A0AV96|RBM47_HUMAN RNA-binding protein 47 OS=Homo sapiens (Human) OX=9606 GN=RBM47 PE=1 SV=2;tr|B7Z8Z7|B7Z8Z7_HUMAN Isofo		8.01483	8.0926	8.04073	7.67006	7.74459	7.70547	8.09795	8.12879	8.14339	7.69536	7.72995	7.72425	8.13513	8.19638	8.16574	7.73337	7.70746	7.72786	8.1968	8.26543	8.14842	7.68771	7.6451	7.80683	8.34378	8.32163	8.27241	7.84359	7.83122	7.87338	+
787	B7Z2T3	TTC26	Intraflagellar transport protein 56			tr|B7Z2T3|B7Z2T3_HUMAN Isoform of A0AVF1, TPR_REGION domain-containing protein OS=Homo sapiens (Human) OX=9606 GN=TTC26 PE=1 SV=1;tr|B7Z6R6|B7Z6R6_HUMAN Isoform of A0AVF1, TPR_REGION domain-containing protein OS=Homo sapiens (Human) OX=9606 GN=TTC26 PE=1 S		NA	NA	NA	6.09421	NA	NA	NA	NA	NA	NA	NA	NA	NA	5.95219	NA	NA	6.00502	NA	NA	NA	NA	NA	NA	6.01292	NA	NA	NA	NA	NA	NA
789	A0AVT1	UBA6	Ubiquitin-like modifier-activating enzyme 6			sp|A0AVT1|UBA6_HUMAN Ubiquitin-like modifier-activating enzyme 6 OS=Homo sapiens (Human) OX=9606 GN=UBA6 PE=1 SV=1;sp|A0AVT1-2|UBA6-2_HUMAN Isoform of A0AVT1, Isoform 2 of Ubiquitin-like modifier-activating enzyme 6 OS=Homo sapiens (Human) OX=9606 GN=UBA6		8.07547	8.05242	8.01622	8.25893	8.16744	8.22042	8.07513	8.19914	8.15105	8.17986	8.09375	8.16009	8.0744	8.11194	8.10296	8.29602	8.36643	8.38356	8.0492	8.02669	8.08216	8.30441	8.37817	8.33918	8.10638	7.98897	7.91305	7.9735	8.11222	7.99202
790	H7BXI1	ESYT2	Extended synaptotagmin-2			tr|H7BXI1|H7BXI1_HUMAN Isoform of A0FGR8, Extended synaptotagmin-2 OS=Homo sapiens (Human) OX=9606 GN=ESYT2 PE=1 SV=2;sp|A0FGR8-6|ESYT2-6_HUMAN Isoform of A0FGR8, Isoform 6 of Extended synaptotagmin-2 OS=Homo sapiens (Human) OX=9606 GN=ESYT2 PE=1 SV=1;tr|A		8.11844	8.13527	8.05551	8.17031	8.23588	8.23212	8.02095	8.07421	8.02352	8.22098	8.19073	8.28124	8.39673	8.37498	8.38677	8.19394	8.2683	8.27631	8.1986	8.22275	8.21375	8.28782	8.2353	8.30528	8.23446	8.27519	8.31044	8.30417	8.34526	8.30783	+
791	A0JNW5	UHRF1BP1L	UHRF1-binding protein 1-like			sp|A0JNW5|UH1BL_HUMAN UHRF1-binding protein 1-like OS=Homo sapiens (Human) OX=9606 GN=UHRF1BP1L PE=1 SV=2;tr|A0A0C4DGH6|A0A0C4DGH6_HUMAN Isoform of A0JNW5, UHRF1-binding protein 1-like OS=Homo sapiens (Human) OX=9606 GN=UHRF1BP1L PE=1 SV=1		6.26476	NA	6.19798	6.32117	6.36659	6.37102	6.32221	6.21262	6.25455	6.43196	6.39979	6.46302	6.43032	6.42215	6.47279	6.39626	6.35763	6.40285	6.3273	6.35836	6.3964	6.32569	6.31455	6.36696	6.25484	NA	6.39467	6.3135	6.34993	6.38272
792	A0MZ66	KIAA1598	Shootin-1			sp|A0MZ66|SHOT1_HUMAN Shootin-1 OS=Homo sapiens (Human) OX=9606 GN=SHTN1 PE=1 SV=4;sp|A0MZ66-3|SHOT1-3_HUMAN Isoform of A0MZ66, Isoform 3 of Shootin-1 OS=Homo sapiens (Human) OX=9606 GN=SHTN1 PE=1 SV=4;sp|A0MZ66-4|SHOT1-4_HUMAN Isoform of A0MZ66, Isoform 4		7.30583	7.25895	7.20171	7.78675	7.8656	7.82534	7.5893	7.60764	7.62879	7.83908	7.80131	7.85228	7.58751	7.50461	7.49519	7.9586	7.87006	7.86721	7.29737	7.10565	7.16656	7.96497	7.94444	8.03727	7.26803	7.30942	7.2708	7.79249	7.71739	7.71903	+
793	A0PJW6	TMEM223	Transmembrane protein 223			sp|A0PJW6|TM223_HUMAN Transmembrane protein 223 OS=Homo sapiens (Human) OX=9606 GN=TMEM223 PE=1 SV=1		6.86056	6.84455	6.86485	6.68994	6.67659	6.73421	6.93923	6.84716	6.82821	6.61211	6.66225	6.72581	7.13929	7.06513	7.24107	6.89245	6.90376	6.72555	7.1648	7.10031	6.9066	6.91076	6.8836	6.84599	7.19991	7.2269	7.21547	6.58721	6.50309	6.49337	+
794	H0Y8W5	ARHGAP10	Rho GTPase-activating protein 10			tr|H0Y8W5|H0Y8W5_HUMAN Isoform of A1A4S6, Rho GTPase-activating protein 10 (Fragment) OS=Homo sapiens (Human) OX=9606 GN=ARHGAP10 PE=1 SV=1;sp|A1A4S6|RHG10_HUMAN Rho GTPase-activating protein 10 OS=Homo sapiens (Human) OX=9606 GN=ARHGAP10 PE=1 SV=1		NA	NA	NA	NA	NA	NA	NA	NA	6.08982	NA	NA	NA	NA	NA	NA	5.94288	5.96453	NA	NA	NA	NA	NA	NA	NA	NA	NA	NA	NA	NA	NA
795	A1E5M1	PDE7B	cAMP-specific 3,5-cyclic phosphodiesterase 7B			tr|A1E5M1|A1E5M1_HUMAN Isoform of Q9NP56, Phosphodiesterase OS=Homo sapiens (Human) OX=9606 GN=PDE7B PE=1 SV=1;sp|Q9NP56|PDE7B_HUMAN cAMP-specific 3,5-cyclic phosphodiesterase 7B OS=Homo sapiens (Human) OX=9606 GN=PDE7B PE=1 SV=1		NA	NA	NA	NA	NA	NA	NA	NA	NA	NA	NA	NA	NA	NA	NA	NA	NA	NA	NA	NA	NA	6.53632	NA	NA	NA	NA	NA	NA	NA	NA
796	A1KXE4	FAM168B	Myelin-associated neurite-outgrowth inhibitor			sp|A1KXE4|F168B_HUMAN Myelin-associated neurite-outgrowth inhibitor OS=Homo sapiens (Human) OX=9606 GN=FAM168B PE=1 SV=1;sp|A1KXE4-2|F168B-2_HUMAN Isoform of A1KXE4, Isoform 2 of Myelin-associated neurite-outgrowth inhibitor OS=Homo sapiens (Human) OX=9606		NA	NA	NA	NA	NA	NA	NA	NA	NA	NA	NA	NA	NA	NA	NA	NA	NA	NA	NA	NA	NA	NA	NA	NA	5.91146	NA	NA	NA	NA	NA
797	A1L0T0	ILVBL	Acetolactate synthase-like protein			sp|A1L0T0|HACL2_HUMAN 2-hydroxyacyl-CoA lyase 2 OS=Homo sapiens (Human) OX=9606 GN=ILVBL PE=1 SV=2;tr|M0R026|M0R026_HUMAN Isoform of A1L0T0, Acetolactate synthase-like protein OS=Homo sapiens (Human) OX=9606 GN=ILVBL PE=1 SV=1		7.52248	7.50727	7.48725	7.72542	7.69152	7.72875	7.74731	7.71977	7.768	7.70826	7.73786	7.69732	7.92706	7.91324	7.94251	7.73594	7.73868	7.76999	8.03961	8.04801	8.0525	7.63426	7.70665	7.66408	7.83309	7.73362	7.78099	7.57912	7.54553	7.55834	+
799	A1L390	PLEKHG3	Pleckstrin homology domain-containing family G member 3			sp|A1L390|PKHG3_HUMAN Pleckstrin homology domain-containing family G member 3 OS=Homo sapiens (Human) OX=9606 GN=PLEKHG3 PE=1 SV=1;sp|A1L390-3|PKHG3-3_HUMAN Isoform of A1L390, Isoform 3 of Pleckstrin homology domain-containing family G member 3 OS=Homo sap		NA	NA	6.50478	6.62191	6.80609	6.6897	6.56782	6.48805	6.63227	6.66052	6.84041	6.62632	6.59169	6.56638	6.56759	NA	NA	NA	NA	6.518	6.71926	5.99	6.30776	NA	NA	6.51479	6.52065	6.54058	6.58322	6.5653
800	D6RE10	ELOVL7	Elongation of very long chain fatty acids protein			tr|D6RE10|D6RE10_HUMAN Isoform of A1L3X0, Elongation of very long chain fatty acids protein 7 OS=Homo sapiens (Human) OX=9606 GN=ELOVL7 PE=1 SV=1;tr|D6RBR5|D6RBR5_HUMAN Isoform of A1L3X0, Elongation of very long chain fatty acids protein OS=Homo sapiens (H		6.09338	NA	NA	6.6514	6.6105	6.66141	6.01212	6.26335	6.30859	6.65637	6.63947	6.63074	6.7266	6.64194	6.94688	6.75434	6.15861	6.26344	6.27584	6.80545	6.75052	6.85831	6.77692	6.70954	NA	NA	6.16197	6.52845	6.57795	6.57887
801	A1X283	SH3PXD2B	SH3 and PX domain-containing protein 2B			sp|A1X283|SPD2B_HUMAN SH3 and PX domain-containing protein 2B OS=Homo sapiens (Human) OX=9606 GN=SH3PXD2B PE=1 SV=3		7.15274	7.17701	7.11562	7.10224	7.04136	7.09764	7.20867	7.27104	7.1269	7.05505	6.94278	7.00035	7.2636	7.28972	7.2462	7.35814	7.39846	7.40814	7.25697	7.30714	7.25835	7.3158	7.28537	7.39442	7.30124	7.1274	7.13395	7.06632	7.03101	6.9395
802	A2A274	ACO2	Aconitate hydratase, mitochondrial			tr|A2A274|A2A274_HUMAN Isoform of Q99798, Aconitate hydratase, mitochondrial OS=Homo sapiens (Human) OX=9606 GN=ACO2 PE=1 SV=1;sp|Q99798|ACON_HUMAN Aconitate hydratase, mitochondrial OS=Homo sapiens (Human) OX=9606 GN=ACO2 PE=1 SV=2		8.63516	8.63692	8.65	8.58771	8.57428	8.55864	8.7222	8.80056	8.78934	8.5279	8.53513	8.615	8.74301	8.7403	8.7392	8.56304	8.6331	8.63015	8.67267	8.73875	8.64352	8.62932	8.58047	8.68004	8.76976	8.74908	8.7191	8.58057	8.54199	8.49468	+
803	A2A2D0	STMN1	Stathmin			tr|A2A2D0|A2A2D0_HUMAN Isoform of P16949, Stathmin (Fragment) OS=Homo sapiens (Human) OX=9606 GN=STMN1 PE=1 SV=8;sp|P16949|STMN1_HUMAN Stathmin OS=Homo sapiens (Human) OX=9606 GN=STMN1 PE=1 SV=3;sp|P16949-2|STMN1-2_HUMAN Isoform of P16949, Isoform 2 of Sta		NA	NA	NA	6.87166	6.81529	6.60602	NA	NA	NA	NA	6.80786	NA	NA	NA	NA	7.08141	7.09956	6.90305	NA	NA	NA	6.93469	6.87045	6.9513	NA	NA	NA	6.9764	6.91278	7.02412
805	A2A2Q9	AAR2	Protein AAR2 homolog			tr|A2A2Q9|A2A2Q9_HUMAN Isoform of Q9Y312, Protein AAR2 homolog OS=Homo sapiens (Human) OX=9606 GN=AAR2 PE=1 SV=1;sp|Q9Y312|AAR2_HUMAN Protein AAR2 homolog OS=Homo sapiens (Human) OX=9606 GN=AAR2 PE=1 SV=2		7.50037	7.4957	7.41377	7.30472	7.25836	7.29483	7.39229	7.43088	7.45747	7.30757	7.23983	7.30542	7.4226	7.54421	7.63299	7.553	7.43634	7.3569	7.3113	7.51514	7.60506	7.36905	7.67378	7.4398	7.56304	7.4967	7.49336	7.17578	7.19494	7.15298
806	A2A2V1	PRNP	Major prion protein			tr|A2A2V1|A2A2V1_HUMAN Isoform of P04156, Major prion protein (Fragment) OS=Homo sapiens (Human) OX=9606 GN=PRNP PE=1 SV=1;sp|P04156|PRIO_HUMAN Major prion protein OS=Homo sapiens (Human) OX=9606 GN=PRNP PE=1 SV=1;tr|X6RKS3|X6RKS3_HUMAN Isoform of P04156,		NA	NA	NA	6.40158	6.4091	6.3809	NA	NA	NA	6.45625	6.45923	6.42747	NA	NA	NA	6.36405	6.60231	6.56269	NA	NA	NA	6.61246	6.22656	6.67392	NA	NA	NA	NA	6.20953	6.51156
811	A2ACR1	PSMB9	Proteasome subunit beta type			tr|A2ACR1|A2ACR1_HUMAN Isoform of P28065, Proteasome subunit beta OS=Homo sapiens (Human) OX=9606 GN=PSMB9 PE=1 SV=1;sp|P28065-2|PSB9-2_HUMAN Isoform of P28065, Isoform LMP2.S of Proteasome subunit beta type-9 OS=Homo sapiens (Human) OX=9606 GN=PSMB9 PE=1		6.90373	6.96689	6.80772	7.13645	7.2404	7.22472	6.96427	6.97639	6.79016	7.24697	7.29564	7.28925	NA	NA	NA	7.15001	7.11546	6.98157	NA	NA	NA	7.0844	7.16977	7.1648	NA	NA	NA	7.19777	7.2079	7.27198	+
814	A2IDC6	MRPL28	39S ribosomal protein L28, mitochondrial			tr|A2IDC6|A2IDC6_HUMAN Isoform of Q13084, 39S ribosomal protein L28, mitochondrial (Fragment) OS=Homo sapiens (Human) OX=9606 GN=MRPL28 PE=1 SV=1;sp|Q13084|RM28_HUMAN 39S ribosomal protein L28, mitochondrial OS=Homo sapiens (Human) OX=9606 GN=MRPL28 PE=1 S		7.14553	7.14135	6.96307	7.28556	7.27583	7.27884	7.04598	7.08144	7.14511	7.22516	7.22648	7.36239	7.03864	7.05381	7.17005	7.38489	7.40719	7.34657	6.97378	6.99849	6.98788	7.29135	7.31183	7.31027	7.23814	7.24408	7.32238	7.34704	7.41142	7.30028	+
816	A2RRP1	NBAS	Neuroblastoma-amplified sequence			sp|A2RRP1|NBAS_HUMAN Neuroblastoma-amplified sequence OS=Homo sapiens (Human) OX=9606 GN=NBAS PE=1 SV=2;sp|A2RRP1-2|NBAS-2_HUMAN Isoform of A2RRP1, Isoform 2 of Neuroblastoma-amplified sequence OS=Homo sapiens (Human) OX=9606 GN=NBAS PE=1 SV=2;tr|H0Y5G7|H0		7.5421	7.51587	7.57042	7.74971	7.72333	7.75069	7.59457	7.60143	7.50659	7.6734	7.73517	7.6603	7.82513	7.80738	7.79926	7.81339	7.77936	7.79191	7.70743	7.72824	7.68332	7.83283	7.83624	7.79652	7.5413	7.72691	7.70235	7.81668	7.82014	7.75871	+
819	A2RUC4	TYW5	tRNA wybutosine-synthesizing protein 5			sp|A2RUC4|TYW5_HUMAN tRNA wybutosine-synthesizing protein 5 OS=Homo sapiens (Human) OX=9606 GN=TYW5 PE=1 SV=1		6.37726	NA	6.29301	6.36325	6.35674	NA	6.17254	NA	NA	6.34727	NA	6.28785	6.24965	6.38348	6.35686	6.31632	6.31923	6.45942	6.23343	6.45576	6.53381	6.36404	6.21236	6.3503	6.34916	6.36189	6.27085	NA	NA	NA
820	X6R6T9	FUOM	Fucose mutarotase			tr|X6R6T9|X6R6T9_HUMAN Isoform of A2VDF0, Fucose mutarotase OS=Homo sapiens (Human) OX=9606 GN=FUOM PE=1 SV=1;tr|X6RK00|X6RK00_HUMAN Isoform of A2VDF0, Fucose mutarotase (Fragment) OS=Homo sapiens (Human) OX=9606 GN=FUOM PE=1 SV=2;sp|A2VDF0|FUCM_HUMAN Fuco		NA	NA	NA	NA	6.18504	NA	NA	NA	NA	6.33175	NA	NA	NA	NA	NA	NA	NA	NA	NA	NA	NA	NA	NA	NA	NA	NA	NA	NA	NA	NA
822	A3KMH1-3	VWA8	von Willebrand factor A domain-containing protein 8			sp|A3KMH1-3|VWA8-3_HUMAN Isoform of A3KMH1, Isoform 3 of von Willebrand factor A domain-containing protein 8 OS=Homo sapiens (Human) OX=9606 GN=VWA8 PE=1 SV=2;sp|A3KMH1|VWA8_HUMAN von Willebrand factor A domain-containing protein 8 OS=Homo sapiens (Human)		7.78737	7.79264	7.81417	7.63795	7.60891	7.66753	7.82866	7.79024	7.79662	7.5736	7.52262	7.58322	7.8567	7.8804	7.88358	7.70139	7.72735	7.77603	8.00906	7.97765	8.0087	7.57861	7.57062	7.67702	7.97415	7.95587	7.94648	7.54529	7.53568	7.47736	+
823	A3KN83-3	SBNO1	Protein strawberry notch homolog 1			sp|A3KN83-3|SBNO1-3_HUMAN Isoform of A3KN83, Isoform 3 of Protein strawberry notch homolog 1 OS=Homo sapiens (Human) OX=9606 GN=SBNO1 PE=1 SV=1;sp|A3KN83-2|SBNO1-2_HUMAN Isoform of A3KN83, Isoform 2 of Protein strawberry notch homolog 1 OS=Homo sapiens (Hu		7.60476	7.61378	7.63337	7.72379	7.7081	7.67908	7.64474	7.63294	7.61874	7.66571	7.74166	7.68146	7.57518	7.57437	7.58821	7.61091	7.62422	7.64749	7.59516	7.53988	7.57449	7.70151	7.69475	7.62375	7.32239	7.41444	7.45341	7.45614	7.43479	7.44367	+
824	A4D1E9	GTPBP10	GTP-binding protein 10			sp|A4D1E9|GTPBA_HUMAN GTP-binding protein 10 OS=Homo sapiens (Human) OX=9606 GN=GTPBP10 PE=1 SV=1;tr|C9J8R7|C9J8R7_HUMAN Isoform of A4D1E9, OBG-type G domain-containing protein (Fragment) OS=Homo sapiens (Human) OX=9606 GN=GTPBP10 PE=1 SV=1;tr|C9JNI1|C9JNI		7.60159	7.52826	7.59335	7.46998	7.4633	7.43215	7.54936	7.55498	7.6452	7.44029	7.42089	7.49293	7.43832	7.47421	7.49829	7.31365	7.33687	7.39496	7.39841	7.47634	7.49037	7.12159	7.12339	7.22151	7.65427	7.64817	7.62369	7.3185	7.33171	7.34775
826	C9J1X0	WDR91	WD repeat-containing protein 91			tr|C9J1X0|C9J1X0_HUMAN Isoform of A4D1P6, WD repeat-containing protein 91 OS=Homo sapiens (Human) OX=9606 GN=WDR91 PE=1 SV=1;sp|A4D1P6|WDR91_HUMAN WD repeat-containing protein 91 OS=Homo sapiens (Human) OX=9606 GN=WDR91 PE=1 SV=2;sp|A4D1P6-2|WDR91-2_HUMAN		6.54303	NA	6.82755	7.00507	7.08327	7.03842	6.79502	6.73029	6.91994	7.01247	7.00725	7.08442	7.15474	7.19721	7.2061	7.03136	7.0676	7.01995	6.98577	6.90925	7.06749	7.11279	7.08751	7.16578	6.98641	7.09136	7.00388	7.15155	7.16225	7.14034
827	A4D2B0	MBLAC1	Metallo-beta-lactamase domain-containing protein 1			sp|A4D2B0|MBLC1_HUMAN Metallo-beta-lactamase domain-containing protein 1 OS=Homo sapiens (Human) OX=9606 GN=MBLAC1 PE=1 SV=1;tr|C9JAV3|C9JAV3_HUMAN Isoform of A4D2B0, Metallo-beta-lactamase domain-containing protein 1 (Fragment) OS=Homo sapiens (Human) OX=		NA	NA	NA	NA	5.93507	NA	NA	NA	NA	NA	NA	NA	NA	NA	NA	NA	NA	NA	NA	NA	NA	NA	NA	NA	NA	NA	NA	NA	NA	NA
830	A5PLN9-7	TRAPPC13	Trafficking protein particle complex subunit 13			sp|A5PLN9-7|TPC13-7_HUMAN Isoform of A5PLN9, Isoform 5 of Trafficking protein particle complex subunit 13 OS=Homo sapiens (Human) OX=9606 GN=TRAPPC13 PE=1 SV=2;sp|A5PLN9-2|TPC13-2_HUMAN Isoform of A5PLN9, Isoform 2 of Trafficking protein particle complex s		NA	NA	NA	NA	NA	NA	NA	6.38882	6.35734	NA	NA	NA	6.57	6.66802	6.44232	NA	NA	NA	6.59412	6.73354	6.52903	NA	NA	NA	6.58155	6.67665	6.55808	NA	NA	NA	+
831	A5YKK6	CNOT1	CCR4-NOT transcription complex subunit 1			sp|A5YKK6|CNOT1_HUMAN CCR4-NOT transcription complex subunit 1 OS=Homo sapiens (Human) OX=9606 GN=CNOT1 PE=1 SV=2;sp|A5YKK6-2|CNOT1-2_HUMAN Isoform of A5YKK6, Isoform 2 of CCR4-NOT transcription complex subunit 1 OS=Homo sapiens (Human) OX=9606 GN=CNOT1 PE		8.46209	8.45889	8.46172	8.55919	8.52561	8.50563	8.54504	8.56715	8.55895	8.49839	8.52393	8.50999	8.72754	8.69366	8.7272	8.52148	8.54331	8.5312	8.67114	8.70355	8.66023	8.54417	8.52036	8.50202	8.63329	8.67287	8.65977	8.50168	8.45681	8.40187	+
833	H3BTL1	MAP1LC3B	Microtubule-associated proteins 1A/1B light chain 3B			tr|H3BTL1|H3BTL1_HUMAN Isoform of Q9GZQ8, Microtubule-associated protein 1 light chain 3 beta, isoform CRA_f OS=Homo sapiens (Human) OX=9606 GN=MAP1LC3B PE=3 SV=1;sp|Q9GZQ8|MLP3B_HUMAN Microtubule-associated proteins 1A/1B light chain 3B OS=Homo sapiens (H		6.79101	6.78005	NA	7.37431	7.30202	7.36056	7.26252	6.94966	6.73214	7.63797	7.67651	7.5856	7.0747	7.07727	6.87457	7.59089	7.56217	7.36471	7.04657	6.82081	6.7723	7.46243	7.56273	7.48146	NA	6.45852	6.92749	7.42649	7.52705	7.49357
835	A6ND36	FAM83G	Protein FAM83G			sp|A6ND36|FA83G_HUMAN Protein FAM83G OS=Homo sapiens (Human) OX=9606 GN=FAM83G PE=1 SV=2		NA	NA	NA	NA	NA	NA	NA	NA	5.60668	NA	NA	NA	NA	NA	NA	NA	NA	NA	NA	NA	NA	NA	NA	NA	NA	NA	NA	NA	NA	6.01106
836	A6NDG6	PGP	Phosphoglycolate phosphatase			sp|A6NDG6|PGP_HUMAN Glycerol-3-phosphate phosphatase OS=Homo sapiens (Human) OX=9606 GN=PGP PE=1 SV=1		7.70521	7.49026	7.54757	7.764	7.75442	7.77454	7.72291	7.77752	7.79759	7.76878	7.79346	7.75064	7.72971	7.86896	7.76889	7.8437	7.90155	7.92702	7.68432	7.74407	7.82844	7.96869	7.9114	7.96809	7.69163	7.6879	7.76079	7.60316	7.85952	7.79682	+
837	A6NDU8	C5orf51	UPF0600 protein C5orf51			sp|A6NDU8|CE051_HUMAN UPF0600 protein C5orf51 OS=Homo sapiens (Human) OX=9606 GN=C5orf51 PE=1 SV=1;tr|A0A0C4DGW6|A0A0C4DGW6_HUMAN Isoform of A6NDU8, UPF0600 protein C5orf51 OS=Homo sapiens (Human) OX=9606 GN=C5orf51 PE=1 SV=1		NA	NA	6.5258	7.32738	7.37429	7.62942	6.98509	7.40292	7.29918	7.11749	7.42572	6.99981	NA	7.21238	6.93175	6.81099	7.34332	7.33314	NA	6.97868	NA	7.2668	7.39339	7.31729	NA	7.31388	7.3803	7.53155	7.21931	7.2815	+
838	G3V2I3	RCCD1	RCC1 domain-containing protein 1			tr|G3V2I3|G3V2I3_HUMAN Isoform of A6NED2, RCC1 domain-containing protein 1 OS=Homo sapiens (Human) OX=9606 GN=RCCD1 PE=1 SV=1;sp|A6NED2|RCCD1_HUMAN RCC1 domain-containing protein 1 OS=Homo sapiens (Human) OX=9606 GN=RCCD1 PE=1 SV=1		NA	NA	6.3984	6.5287	6.47753	6.60165	6.47931	NA	NA	6.49647	6.4561	NA	6.47463	6.52999	NA	6.52805	6.52497	6.38179	6.50791	6.56285	NA	6.47201	NA	6.54743	NA	NA	NA	NA	NA	NA
839	A6NEM2	HCFC1	Host cell factor 1			tr|A6NEM2|A6NEM2_HUMAN Isoform of P51610, Host cell factor 1 OS=Homo sapiens (Human) OX=9606 GN=HCFC1 PE=1 SV=2;sp|P51610-4|HCFC1-4_HUMAN Isoform of P51610, Isoform 4 of Host cell factor 1 OS=Homo sapiens (Human) OX=9606 GN=HCFC1 PE=1 SV=2		8.05232	8.05088	8.0661	8.21652	8.15355	8.1672	8.07936	8.14163	8.06919	8.16629	8.17134	8.1853	7.96029	7.94399	7.93353	8.11841	8.10674	8.14923	7.96348	7.9866	7.98899	8.16609	8.12251	8.12142	7.93677	7.98296	7.95254	8.0856	8.10825	8.08285	+
843	A6NFX8	NUDT5	ADP-sugar pyrophosphatase			tr|A6NFX8|A6NFX8_HUMAN Isoform of Q9UKK9, Nudix hydrolase domain-containing protein OS=Homo sapiens (Human) OX=9606 GN=NUDT5 PE=1 SV=1;sp|Q9UKK9|NUDT5_HUMAN ADP-sugar pyrophosphatase OS=Homo sapiens (Human) OX=9606 GN=NUDT5 PE=1 SV=1;tr|A6NJU6|A6NJU6_HUMAN		7.87831	7.89171	7.93989	8.29869	8.36578	8.31854	7.73307	7.83774	7.95148	8.35083	8.32734	8.14734	7.78782	7.71983	7.90356	8.40557	8.38346	8.3367	7.58509	7.61967	7.67471	8.40328	8.37915	8.30908	7.30332	7.41342	7.42912	8.40706	8.37365	8.34015	+
844	A6NG10	WBP2	WW domain-binding protein 2			tr|A6NG10|A6NG10_HUMAN Isoform of Q969T9, GRAM domain-containing protein OS=Homo sapiens (Human) OX=9606 GN=WBP2 PE=1 SV=2;tr|K7EMC9|K7EMC9_HUMAN Isoform of Q969T9, GRAM domain-containing protein OS=Homo sapiens (Human) OX=9606 GN=WBP2 PE=1 SV=1;sp|Q969T9|		NA	6.79376	NA	6.89595	6.94553	6.81921	7.00267	6.8751	6.78711	7.15591	7.18606	7.02978	6.93525	6.64502	6.76354	6.74009	6.75175	6.75471	7.03086	6.76175	6.78209	6.83885	6.86818	6.88799	6.5445	6.63735	6.79364	6.94588	6.88355	6.92749	+
845	A6NGJ0	DYNLT3	Dynein light chain Tctex-type 3			tr|A6NGJ0|A6NGJ0_HUMAN Isoform of P51808, Dynein light chain Tctex-type 3 OS=Homo sapiens (Human) OX=9606 GN=DYNLT3 PE=1 SV=1;sp|P51808|DYLT3_HUMAN Dynein light chain Tctex-type 3 OS=Homo sapiens (Human) OX=9606 GN=DYNLT3 PE=1 SV=1;tr|F2Z328|F2Z328_HUMAN I		NA	NA	NA	NA	NA	NA	NA	NA	NA	6.4204	6.52198	6.52601	NA	NA	NA	NA	6.42639	NA	NA	NA	NA	NA	NA	NA	NA	NA	NA	NA	NA	6.91527
846	A6NGJ7	HDAC8				tr|A6NGJ7|A6NGJ7_HUMAN Isoform of Q9BY41, Histone deacetylase 8 OS=Homo sapiens (Human) OX=9606 GN=HDAC8 PE=3 SV=3;tr|A0A3B3IRJ3|A0A3B3IRJ3_HUMAN Isoform of Q9BY41, Hist_deacetyl domain-containing protein OS=Homo sapiens (Human) OX=9606 GN=HDAC8 PE=4 SV=1		6.52193	6.57844	6.6052	6.64679	6.60292	6.62201	NA	NA	NA	6.60166	6.55522	6.5516	NA	6.62193	6.53697	6.67821	6.67175	6.5025	6.71236	6.87468	NA	6.56414	6.64611	6.74627	6.79267	6.53421	6.7727	6.39759	6.43237	6.52774	+
847	A6NHN7	ZMYM3	Zinc finger MYM-type protein 3			tr|A6NHN7|A6NHN7_HUMAN Isoform of Q14202, Zinc finger MYM-type protein 3 OS=Homo sapiens (Human) OX=9606 GN=ZMYM3 PE=1 SV=1;tr|A6NHB5|A6NHB5_HUMAN Isoform of Q14202, Zinc finger MYM-type protein 3 OS=Homo sapiens (Human) OX=9606 GN=ZMYM3 PE=1 SV=1;sp|Q1420		6.44138	6.30497	6.23788	6.81472	6.80644	6.79012	6.35087	6.30289	6.31459	6.70924	6.76772	6.69281	6.53448	6.59352	6.50105	6.53582	6.68416	6.69953	6.43455	6.48995	6.4229	6.64838	6.53288	6.60272	6.52312	6.50595	6.46653	6.68282	6.64727	6.69095	+
852	A6NHR9	SMCHD1	Structural maintenance of chromosomes flexible hinge domain-containing protein 1			sp|A6NHR9|SMHD1_HUMAN Structural maintenance of chromosomes flexible hinge domain-containing protein 1 OS=Homo sapiens (Human) OX=9606 GN=SMCHD1 PE=1 SV=2;sp|A6NHR9-2|SMHD1-2_HUMAN Isoform of A6NHR9, Isoform 2 of Structural maintenance of chromosomes flexi		8.11184	8.13385	8.13493	7.98908	7.99321	7.98706	8.20106	8.23551	8.24233	7.95921	8.00741	7.99815	8.15004	8.12707	8.1245	8.1315	8.16132	8.15997	8.07994	8.10355	8.03066	8.0995	8.07447	8.10895	8.14188	8.17783	8.1538	7.9801	8.00712	7.86347	+
855	A6NIH7	UNC119B	Protein unc-119 homolog B			sp|A6NIH7|U119B_HUMAN Protein unc-119 homolog B OS=Homo sapiens (Human) OX=9606 GN=UNC119B PE=1 SV=1		NA	NA	NA	6.83592	6.84173	6.84198	NA	NA	NA	6.65477	6.76812	6.92058	6.88142	6.77857	6.80961	6.91033	6.93378	6.87617	NA	NA	NA	6.92016	6.92252	6.92432	NA	NA	NA	6.96119	6.93943	7.03097
856	A6NIT2	PHKA1	Phosphorylase b kinase regulatory subunit alpha, skeletal muscle isoform			tr|A6NIT2|A6NIT2_HUMAN Isoform of P46020, Phosphorylase b kinase regulatory subunit OS=Homo sapiens (Human) OX=9606 GN=PHKA1 PE=1 SV=1;tr|A6NMN0|A6NMN0_HUMAN Isoform of P46020, Phosphorylase b kinase regulatory subunit OS=Homo sapiens (Human) OX=9606 GN=PH		7.43069	7.41136	7.43784	7.36938	7.35899	7.39493	7.51407	7.52577	7.45337	7.35193	7.2714	7.32644	7.62677	7.65271	7.65335	7.48421	7.55311	7.54855	7.64756	7.63378	7.65544	7.43304	7.40581	7.47444	7.73386	7.72385	7.66723	7.16564	6.9714	7.0596	+
858	A6NKD9	CCDC85C	Coiled-coil domain-containing protein 85C			sp|A6NKD9|CC85C_HUMAN Coiled-coil domain-containing protein 85C OS=Homo sapiens (Human) OX=9606 GN=CCDC85C PE=1 SV=1		6.33085	6.12315	6.3222	6.52473	6.45144	6.55178	6.21498	6.09842	NA	6.45993	6.44393	6.47446	NA	NA	6.46258	NA	6.45825	6.52838	NA	NA	NA	NA	NA	NA	NA	NA	NA	6.33814	NA	6.40689
859	F8WC89	SAC3D1	SAC3 domain-containing protein 1			tr|F8WC89|F8WC89_HUMAN Isoform of A6NKF1, PCI domain-containing protein OS=Homo sapiens (Human) OX=9606 GN=SAC3D1 PE=1 SV=1;sp|A6NKF1|SAC31_HUMAN SAC3 domain-containing protein 1 OS=Homo sapiens (Human) OX=9606 GN=SAC3D1 PE=1 SV=2		NA	NA	NA	NA	NA	NA	NA	NA	NA	NA	NA	NA	NA	NA	NA	NA	NA	6.63289	NA	NA	NA	NA	NA	NA	NA	NA	NA	6.32361	NA	NA
866	E9PJK1	CD81	Tetraspanin			tr|E9PJK1|E9PJK1_HUMAN Isoform of P60033, Tetraspanin OS=Homo sapiens (Human) OX=9606 GN=CD81 PE=1 SV=1;tr|E9PRJ8|E9PRJ8_HUMAN Isoform of P60033, Tetraspanin (Fragment) OS=Homo sapiens (Human) OX=9606 GN=CD81 PE=1 SV=1;tr|H0YDL9|H0YDL9_HUMAN Isoform of P60		NA	7.6183	NA	6.91988	6.8805	6.8342	NA	7.66951	NA	6.90605	6.81807	7.10482	NA	NA	NA	7.14936	7.07127	6.97138	NA	NA	NA	7.12698	7.02738	7.0461	NA	NA	NA	6.64497	6.71759	6.7703
867	A6NMQ1	POLA1	DNA polymerase			tr|A6NMQ1|A6NMQ1_HUMAN Isoform of P09884, DNA polymerase OS=Homo sapiens (Human) OX=9606 GN=POLA1 PE=1 SV=1;sp|P09884|DPOLA_HUMAN DNA polymerase alpha catalytic subunit OS=Homo sapiens (Human) OX=9606 GN=POLA1 PE=1 SV=2;tr|A0A087WU64|A0A087WU64_HUMAN Isofo		8.36505	8.35568	8.33627	8.49732	8.52673	8.4827	8.32205	8.40859	8.33781	8.4292	8.47071	8.47149	8.45479	8.47868	8.46725	8.24405	8.33726	8.33744	8.42815	8.43318	8.36962	8.42477	8.36337	8.35215	8.35871	8.3817	8.36296	8.42252	8.38515	8.44653
868	A6NMQ3	ENSA	Alpha-endosulfine			tr|A6NMQ3|A6NMQ3_HUMAN Isoform of O43768, Alpha-endosulfine OS=Homo sapiens (Human) OX=9606 GN=ENSA PE=1 SV=2;tr|Q5T5H1|Q5T5H1_HUMAN Isoform of O43768, Alpha-endosulfine OS=Homo sapiens (Human) OX=9606 GN=ENSA PE=1 SV=1;sp|O43768-2|ENSA-2_HUMAN Isoform of		NA	NA	NA	NA	NA	NA	NA	NA	NA	NA	NA	NA	NA	NA	NA	NA	NA	NA	NA	NA	NA	NA	NA	NA	NA	NA	NA	NA	NA	6.09726
869	C9JXU1	SHROOM1	Protein Shroom1			tr|C9JXU1|C9JXU1_HUMAN Isoform of Q2M3G4, ASD1 domain-containing protein (Fragment) OS=Homo sapiens (Human) OX=9606 GN=SHROOM1 PE=1 SV=1;tr|A6NN40|A6NN40_HUMAN Isoform of Q2M3G4, Protein Shroom1 OS=Homo sapiens (Human) OX=9606 GN=SHROOM1 PE=1 SV=1;sp|Q2M3G		NA	NA	NA	NA	NA	NA	NA	NA	NA	NA	NA	NA	NA	NA	NA	NA	NA	NA	NA	NA	NA	NA	NA	NA	NA	NA	NA	NA	NA	5.79755
870	A6NN50	OBSL1	Obscurin-like protein 1			tr|A6NN50|A6NN50_HUMAN Isoform of O75147, Obscurin-like protein 1 OS=Homo sapiens (Human) OX=9606 GN=OBSL1 PE=1 SV=1;sp|O75147-2|OBSL1-2_HUMAN Isoform of O75147, Isoform 2 of Obscurin-like protein 1 OS=Homo sapiens (Human) OX=9606 GN=OBSL1 PE=1 SV=4;sp|O75		6.92556	6.99817	6.77696	7.14017	7.14945	7.17216	7.01921	7.19473	7.15941	7.17939	7.17884	7.15903	7.15588	7.18808	7.18504	6.7727	6.8786	6.78443	6.93754	7.15581	7.10842	6.70656	6.66286	6.7144	6.77412	6.62695	6.57501	6.75682	6.77947	6.92255	+
872	A6PVN5	PPP2R4	Serine/threonine-protein phosphatase 2A activator			tr|A6PVN5|A6PVN5_HUMAN Isoform of Q15257, Serine/threonine-protein phosphatase 2A activator OS=Homo sapiens (Human) OX=9606 GN=PTPA PE=1 SV=1;sp|Q15257-2|PTPA-2_HUMAN Isoform of Q15257, Isoform 1 of Serine/threonine-protein phosphatase 2A activator OS=Homo		7.60398	7.56542	7.58785	8.05375	8.06692	8.08308	7.55178	7.47515	7.4145	8.00314	8.03053	8.10525	6.92845	6.95112	6.93644	7.85406	8.01422	8.02873	6.99526	6.91303	6.97936	8.04145	7.87847	8.01237	6.39189	6.48298	NA	7.99297	7.9664	7.9828	+
873	A6PW57	PIP5K1A	Phosphatidylinositol 4-phosphate 5-kinase type-1 alpha			tr|A6PW57|A6PW57_HUMAN Isoform of Q99755, PIPK domain-containing protein OS=Homo sapiens (Human) OX=9606 GN=PIP5K1A PE=1 SV=2;sp|Q99755-4|PI51A-4_HUMAN Isoform of Q99755, Isoform 4 of Phosphatidylinositol 4-phosphate 5-kinase type-1 alpha OS=Homo sapiens (		7.41187	7.46262	7.34725	7.30094	7.30917	7.26818	7.43595	7.53247	7.55919	7.38573	7.2986	7.33649	7.54196	7.54073	7.50294	7.33639	7.40498	7.40054	7.60142	7.68749	7.50345	7.33686	7.24784	7.43412	7.64438	7.51808	7.47013	7.11492	7.10035	7.21896
875	A6ZKI3	FAM127A	Protein FAM127A			sp|A6ZKI3|RTL8C_HUMAN Isoform of O15255, Retrotransposon Gag-like protein 8C OS=Homo sapiens (Human) OX=9606 GN=RTL8C PE=1 SV=1;sp|Q17RB0|RTL8B_HUMAN Retrotransposon Gag-like protein 8B OS=Homo sapiens (Human) OX=9606 GN=RTL8B PE=1 SV=1		6.478	6.41839	6.30534	7.15599	7.23667	7.32032	6.38684	6.74556	6.61601	7.43152	7.49292	7.47299	6.47347	6.34738	6.64574	7.25013	7.21825	7.21916	6.72631	6.43439	6.7058	7.14927	7.22903	7.19286	6.69964	6.73354	6.88033	7.26043	7.35966	7.27947
876	S4R3H3	ZSWIM8	Zinc finger SWIM domain-containing protein 8			tr|S4R3H3|S4R3H3_HUMAN Isoform of A7E2V4, SWIM-type domain-containing protein OS=Homo sapiens (Human) OX=9606 GN=ZSWIM8 PE=1 SV=1;tr|S4R393|S4R393_HUMAN Isoform of A7E2V4, SWIM-type domain-containing protein OS=Homo sapiens (Human) OX=9606 GN=ZSWIM8 PE=1 S		6.44399	6.37638	6.64155	6.58283	6.42815	6.42622	6.39574	6.40941	6.72316	6.49854	6.53394	6.48965	7.0182	7.02975	6.93416	6.2124	6.35991	6.31373	6.98126	6.97705	6.88964	6.18204	6.23597	6.29223	6.86629	7.00683	6.97488	6.44541	6.4838	6.44681	+
877	A7KAX9	ARHGAP32	Rho GTPase-activating protein 32			sp|A7KAX9|RHG32_HUMAN Rho GTPase-activating protein 32 OS=Homo sapiens (Human) OX=9606 GN=ARHGAP32 PE=1 SV=1;tr|G3V174|G3V174_HUMAN Isoform of A7KAX9, Rho GTPase-activating protein 32 OS=Homo sapiens (Human) OX=9606 GN=ARHGAP32 PE=1 SV=1;sp|A7KAX9-2|RHG32-		NA	7.09267	7.28433	6.89258	6.82096	6.94079	NA	7.10274	7.14666	6.84978	NA	NA	NA	7.24213	7.51026	NA	NA	NA	NA	7.12081	7.07748	NA	NA	NA	6.95509	6.9691	6.93984	NA	NA	NA
878	A7MCY6	TBKBP1	TANK-binding kinase 1-binding protein 1			sp|A7MCY6|TBKB1_HUMAN TANK-binding kinase 1-binding protein 1 OS=Homo sapiens (Human) OX=9606 GN=TBKBP1 PE=1 SV=1		NA	NA	NA	NA	NA	NA	NA	7.01426	NA	NA	NA	NA	NA	NA	NA	NA	NA	NA	NA	NA	NA	NA	NA	NA	NA	NA	NA	NA	NA	NA
879	A7UKX8	mdm2	E3 ubiquitin-protein ligase Mdm2			tr|A7UKX8|A7UKX8_HUMAN Isoform of Q00987, SWIB domain-containing protein OS=Homo sapiens (Human) OX=9606 GN=MDM2 PE=1 SV=1;sp|Q00987|MDM2_HUMAN E3 ubiquitin-protein ligase Mdm2 OS=Homo sapiens (Human) OX=9606 GN=MDM2 PE=1 SV=1;sp|Q00987-11|MDM2-11_HUMAN Is		NA	NA	NA	NA	NA	NA	NA	NA	NA	NA	NA	NA	NA	NA	NA	NA	NA	NA	NA	NA	NA	NA	NA	NA	NA	NA	NA	6.68755	NA	NA
880	A8CG34	POM121C	Nuclear envelope pore membrane protein POM 121C			sp|A8CG34|P121C_HUMAN Nuclear envelope pore membrane protein POM 121C OS=Homo sapiens (Human) OX=9606 GN=POM121C PE=1 SV=3;sp|A8CG34-2|P121C-2_HUMAN Isoform of A8CG34, Isoform 2 of Nuclear envelope pore membrane protein POM 121C OS=Homo sapiens (Human) OX=		7.25739	7.29113	7.22909	7.22626	7.17366	7.14654	7.49872	7.4417	7.36694	7.1638	7.17969	7.23045	7.58938	7.60235	7.58239	7.25764	7.22584	7.21369	7.54978	7.59955	7.5128	7.06161	7.15324	7.1252	7.53722	7.47466	7.53228	7.30449	7.28918	7.23652	+
881	A8DPD7	ZYG11B	Protein zyg-11 homolog B			tr|A8DPD7|A8DPD7_HUMAN Isoform of Q9C0D3, Protein zyg-11 homolog B OS=Homo sapiens (Human) OX=9606 GN=ZYG11B PE=1 SV=1;sp|Q9C0D3|ZY11B_HUMAN Protein zyg-11 homolog B OS=Homo sapiens (Human) OX=9606 GN=ZYG11B PE=1 SV=2		6.82808	6.7849	6.79917	6.90701	6.89737	7.10129	6.8897	7.04268	6.92484	6.90099	6.87395	6.88635	7.00627	6.9999	6.9731	6.74135	6.79144	6.80418	6.87053	7.11903	7.01159	6.80865	6.79781	6.93408	7.04151	7.02618	7.04885	6.74958	6.75374	6.95126	+
882	A8K2U0	A2ML1	Alpha-2-macroglobulin-like protein 1			sp|A8K2U0|A2ML1_HUMAN Alpha-2-macroglobulin-like protein 1 OS=Homo sapiens (Human) OX=9606 GN=A2ML1 PE=1 SV=3;tr|H0YGG5|H0YGG5_HUMAN Isoform of A8K2U0, Alpha-2-macroglobulin-like protein 1 (Fragment) OS=Homo sapiens (Human) OX=9606 GN=A2ML1 PE=1 SV=1;sp|A8		NA	5.13918	8.02779	NA	NA	NA	NA	NA	NA	5.49581	NA	NA	NA	NA	NA	NA	5.6373	5.49415	NA	NA	NA	5.49663	NA	NA	NA	NA	NA	NA	5.58376	NA
884	A8K878	MANF	Mesencephalic astrocyte-derived neurotrophic factor			tr|A8K878|A8K878_HUMAN Isoform of P55145, Mesencephalic astrocyte-derived neurotrophic factor OS=Homo sapiens (Human) OX=9606 GN=MANF PE=1 SV=1;sp|P55145|MANF_HUMAN Mesencephalic astrocyte-derived neurotrophic factor OS=Homo sapiens (Human) OX=9606 GN=MANF		7.6378	7.53942	7.5433	7.88023	7.90932	7.94318	7.51746	7.70736	7.68834	8.05691	8.11513	8.07302	7.09562	6.83375	6.69063	7.7521	7.78245	7.77997	NA	NA	6.9117	7.76444	7.86373	7.74132	7.1552	NA	6.80999	7.84276	7.89246	7.95521	+
886	Q96FC9-4	DDX11	Probable ATP-dependent RNA helicase DDX11			sp|Q96FC9-4|DDX11-4_HUMAN Isoform of Q96FC9, Isoform 4 of ATP-dependent DNA helicase DDX11 OS=Homo sapiens (Human) OX=9606 GN=DDX11 PE=1 SV=1;sp|Q96FC9-3|DDX11-3_HUMAN Isoform of Q96FC9, Isoform 3 of ATP-dependent DNA helicase DDX11 OS=Homo sapiens (Human)		6.57651	NA	NA	6.56287	NA	6.55224	6.79805	NA	6.40613	6.48795	NA	6.59091	6.37337	6.29224	6.38932	6.4319	6.38047	6.70445	6.69746	6.6576	NA	6.2464	6.3225	6.34596	6.34835	6.46238	NA	6.67507	6.43411	6.54488
889	A8MQB8	FMR1	Fragile X mental retardation protein 1			tr|A8MQB8|A8MQB8_HUMAN Isoform of Q06787, Synaptic functional regulator FMR1 OS=Homo sapiens (Human) OX=9606 GN=FMR1 PE=1 SV=1;tr|G3V0J0|G3V0J0_HUMAN Isoform of Q06787, Fragile X mental retardation 1, isoform CRA_e OS=Homo sapiens (Human) OX=9606 GN=FMR1 P		6.9563	6.96101	6.96508	7.06999	7.10377	7.19768	6.99511	7.06665	7.0839	7.08762	7.16477	7.08697	7.17226	7.26607	7.11378	7.16438	7.13307	7.2033	7.19616	7.01233	6.99452	7.15817	7.0707	7.22598	7.01	7.02393	6.8834	7.15098	7.05791	7.1102	+
894	A8MU21	TMEM147	Transmembrane protein 147			tr|A8MU21|A8MU21_HUMAN Isoform of Q9BVK8, Transmembrane protein 147 OS=Homo sapiens (Human) OX=9606 GN=TMEM147 PE=1 SV=1;sp|Q9BVK8|TM147_HUMAN Transmembrane protein 147 OS=Homo sapiens (Human) OX=9606 GN=TMEM147 PE=1 SV=1;sp|Q9BVK8-2|TM147-2_HUMAN Isoform		NA	NA	NA	6.62068	6.56362	NA	6.76365	6.76466	6.82534	NA	6.58426	NA	6.88336	6.88297	6.88451	6.89427	6.85508	6.75913	6.87412	6.9076	NA	6.89322	6.89327	6.89589	NA	NA	NA	NA	NA	NA
896	A8MUM1	TSSC1	Protein TSSC1			tr|A8MUM1|A8MUM1_HUMAN Isoform of Q53HC9, WD_REPEATS_REGION domain-containing protein OS=Homo sapiens (Human) OX=9606 GN=EIPR1 PE=1 SV=2;sp|Q53HC9|EIPR1_HUMAN EARP and GARP complex-interacting protein 1 OS=Homo sapiens (Human) OX=9606 GN=EIPR1 PE=1 SV=2;tr		6.73224	7.02563	6.90347	7.10559	6.96436	6.98248	6.90603	6.96279	6.88342	7.08203	7.15533	6.98933	6.85777	6.70632	6.59477	6.75084	7.08952	7.07424	6.96296	6.70657	6.59788	7.03373	6.802	7.00932	6.42129	NA	6.4947	7.06918	7.11816	7.13723
901	A8MXB7	SNX24	Sorting nexin-24			tr|A8MXB7|A8MXB7_HUMAN Isoform of Q9Y343, PX domain-containing protein OS=Homo sapiens (Human) OX=9606 GN=SNX24 PE=1 SV=1;sp|Q9Y343-2|SNX24-2_HUMAN Isoform of Q9Y343, Isoform 2 of Sorting nexin-24 OS=Homo sapiens (Human) OX=9606 GN=SNX24 PE=1 SV=1;sp|Q9Y34		6.8699	6.91915	6.93341	6.74021	6.7678	6.76034	6.83111	6.87623	7.00257	6.88059	6.82621	6.91433	7.13607	7.02212	7.15867	6.82259	6.78231	7.05372	7.15989	7.09951	6.86927	6.85484	6.84381	6.7529	7.40432	7.4354	7.34192	6.85664	7.00016	6.83111	+
903	A8MXP9	MATR3				tr|A8MXP9|A8MXP9_HUMAN Isoform of P43243, Matrin-3 OS=Homo sapiens (Human) OX=9606 GN=MATR3 PE=1 SV=1		9.11974	9.11445	9.08649	9.19974	9.03151	9.06741	8.79672	8.83505	9.02951	9.05244	8.8904	9.01968	8.38473	8.56224	8.56313	8.57764	8.55479	8.60918	8.58773	8.74972	8.58556	8.30578	8.18231	8.53466	8.69734	8.55805	8.58587	9.01844	9.06469	8.80259	+
904	A8MXQ1	PTTG1IP	Pituitary tumor-transforming gene 1 protein-interacting protein			tr|A8MXQ1|A8MXQ1_HUMAN Isoform of P53801, Pituitary tumor-transforming gene 1 protein-interacting protein OS=Homo sapiens (Human) OX=9606 GN=PTTG1IP PE=1 SV=1;sp|P53801|PTTG_HUMAN Pituitary tumor-transforming gene 1 protein-interacting protein OS=Homo sapi		NA	NA	NA	NA	NA	NA	NA	NA	NA	NA	NA	NA	NA	NA	NA	NA	NA	NA	NA	NA	NA	6.2437	NA	NA	NA	NA	NA	NA	NA	6.52193
905	A8MXV4	NUDT19	Nucleoside diphosphate-linked moiety X motif 19, mitochondrial			sp|A8MXV4|NUD19_HUMAN Nucleoside diphosphate-linked moiety X motif 19 OS=Homo sapiens (Human) OX=9606 GN=NUDT19 PE=1 SV=1		NA	NA	NA	6.41283	6.47822	6.48411	NA	NA	NA	6.37555	6.38988	NA	6.2599	NA	NA	6.5841	6.68739	6.71123	NA	NA	6.23459	6.68425	6.45063	6.68618	NA	6.06716	NA	6.55205	NA	NA
907	J3QLD1	MIF4GD	MIF4G domain-containing protein			tr|J3QLD1|J3QLD1_HUMAN Isoform of A9UHW6, MIF4G domain-containing protein (Fragment) OS=Homo sapiens (Human) OX=9606 GN=MIF4GD PE=1 SV=1;tr|J3KSB8|J3KSB8_HUMAN Isoform of A9UHW6, MIF4G domain containing isoform 4 OS=Homo sapiens (Human) OX=9606 GN=MIF4GD P		6.12986	6.14576	NA	6.64904	6.67485	6.608	NA	NA	NA	6.49014	NA	6.64019	6.0854	NA	6.09582	6.32979	6.52942	6.36228	NA	NA	NA	6.44108	6.47872	6.33532	NA	NA	6.13219	6.41228	6.47226	6.521
909	A9Z1X7	SRRM1	Serine/arginine repetitive matrix protein 1			tr|A9Z1X7|A9Z1X7_HUMAN Isoform of Q8IYB3, PWI domain-containing protein OS=Homo sapiens (Human) OX=9606 GN=SRRM1 PE=1 SV=1;sp|Q8IYB3|SRRM1_HUMAN Serine/arginine repetitive matrix protein 1 OS=Homo sapiens (Human) OX=9606 GN=SRRM1 PE=1 SV=2;sp|Q8IYB3-2|SRRM		6.90121	6.85429	6.90306	7.59113	7.53212	7.58247	NA	6.76435	6.85237	7.60826	7.68668	7.64966	6.41177	6.34674	NA	7.55697	7.6478	7.77741	NA	NA	NA	7.6267	7.49929	7.4242	NA	NA	NA	7.66504	7.82417	7.86807
910	B0QY16	KIAA0930	Uncharacterized protein KIAA0930			tr|B0QY16|B0QY16_HUMAN Isoform of Q6ICG6, Uncharacterized protein KIAA0930 (Fragment) OS=Homo sapiens (Human) OX=9606 GN=KIAA0930 PE=1 SV=1;sp|Q6ICG6-3|K0930-3_HUMAN Isoform of Q6ICG6, Isoform 3 of Uncharacterized protein KIAA0930 OS=Homo sapiens (Human) O		NA	NA	NA	NA	NA	NA	NA	NA	NA	NA	NA	NA	NA	NA	NA	NA	NA	NA	NA	NA	NA	NA	6.15193	NA	NA	NA	NA	NA	NA	NA
912	B0QY70	MAFF	Transcription factor MafF			tr|B0QY70|B0QY70_HUMAN Isoform of Q9ULX9, BZIP domain-containing protein (Fragment) OS=Homo sapiens (Human) OX=9606 GN=MAFF PE=1 SV=8;sp|Q9ULX9|MAFF_HUMAN Transcription factor MafF OS=Homo sapiens (Human) OX=9606 GN=MAFF PE=1 SV=2;tr|B0QY71|B0QY71_HUMAN Is		NA	6.00844	NA	6.23515	6.32624	6.21559	6.23396	6.20096	6.32674	6.48644	6.49851	6.51816	NA	NA	NA	6.51189	6.3731	6.43127	NA	NA	NA	NA	NA	NA	NA	6.36268	6.38853	NA	NA	NA
913	B0QY89	EIF3L	Eukaryotic translation initiation factor 3 subunit L			tr|B0QY89|B0QY89_HUMAN Isoform of Q9Y262, Eukaryotic translation initiation factor 3 subunit L OS=Homo sapiens (Human) OX=9606 GN=EIF3L PE=1 SV=1;sp|Q9Y262|EIF3L_HUMAN Eukaryotic translation initiation factor 3 subunit L OS=Homo sapiens (Human) OX=9606 GN=		9.02404	9.06834	8.96529	8.86055	8.85891	8.84223	9.08168	9.00969	9.11191	8.82619	8.85333	8.87086	8.94067	8.94444	8.97688	8.74385	8.75165	8.80043	9.11865	9.18075	9.1467	8.77688	8.75133	8.81602	9.0374	8.94578	8.90017	8.62886	8.54309	8.54031	+
914	B0QY95	MIEF1	Mitochondrial dynamics protein MID51			tr|B0QY95|B0QY95_HUMAN Isoform of Q9NQG6, Mab-21 domain-containing protein OS=Homo sapiens (Human) OX=9606 GN=MIEF1 PE=1 SV=1;sp|Q9NQG6|MID51_HUMAN Mitochondrial dynamics protein MID51 OS=Homo sapiens (Human) OX=9606 GN=MIEF1 PE=1 SV=1;sp|Q9NQG6-2|MID51-2_		NA	NA	NA	NA	NA	NA	NA	NA	NA	NA	NA	NA	NA	NA	NA	NA	6.29655	NA	NA	NA	NA	NA	6.45923	6.43376	NA	NA	NA	NA	NA	NA
915	B0QYK0	EWSR1	RNA-binding protein EWS			tr|B0QYK0|B0QYK0_HUMAN Isoform of Q01844, RNA-binding protein EWS OS=Homo sapiens (Human) OX=9606 GN=EWSR1 PE=1 SV=1;sp|Q01844-6|EWS-6_HUMAN Isoform of Q01844, Isoform 6 of RNA-binding protein EWS OS=Homo sapiens (Human) OX=9606 GN=EWSR1 PE=1 SV=1;sp|Q0184		8.01238	8.06753	8.11075	7.78164	7.76584	7.8108	7.75742	7.89302	7.9118	7.70128	7.77532	7.82363	7.21474	7.27882	7.266	8.22498	8.20072	8.18261	7.09996	7.15026	7.11843	8.03231	8.039	8.14477	NA	NA	NA	8.05548	7.9083	8.02928	+
917	H3BQQ9	UBE2I	SUMO-conjugating enzyme UBC9			tr|H3BQQ9|H3BQQ9_HUMAN Isoform of P63279, UBIQUITIN_CONJUGAT_2 domain-containing protein (Fragment) OS=Homo sapiens (Human) OX=9606 GN=UBE2I PE=1 SV=1;tr|B0QYN7|B0QYN7_HUMAN Isoform of P63279, UBIQUITIN_CONJUGAT_2 domain-containing protein OS=Homo sapiens		7.80122	7.85588	7.7378	7.9788	7.98005	8.00404	7.92628	7.94879	7.84248	7.9984	8.07938	7.99858	7.85434	7.83781	7.81182	8.03785	8.01001	8.0167	7.85462	7.83948	7.85321	7.98425	7.96496	8.00247	8.0061	7.94894	7.92624	8.07974	8.21119	8.17596
918	B0QYS6	TFEB	Transcription factor EB			tr|B0QYS6|B0QYS6_HUMAN Isoform of P19484, BHLH domain-containing protein OS=Homo sapiens (Human) OX=9606 GN=TFEB PE=1 SV=1;tr|B0QYS7|B0QYS7_HUMAN Isoform of P19484, BHLH domain-containing protein OS=Homo sapiens (Human) OX=9606 GN=TFEB PE=1 SV=1;sp|P19484|		NA	NA	NA	NA	NA	NA	NA	NA	NA	NA	NA	NA	NA	NA	NA	NA	NA	NA	NA	NA	NA	NA	NA	NA	NA	NA	NA	NA	NA	6.08277
919	B0QYW5	SLC25A17	Peroxisomal membrane protein PMP34			tr|B0QYW5|B0QYW5_HUMAN Isoform of O43808, Peroxisomal membrane protein PMP34 OS=Homo sapiens (Human) OX=9606 GN=SLC25A17 PE=1 SV=1;tr|F6RTR7|F6RTR7_HUMAN Isoform of O43808, Peroxisomal membrane protein PMP34 OS=Homo sapiens (Human) OX=9606 GN=SLC25A17 PE=1		NA	NA	NA	6.4746	6.47753	6.51393	6.19302	6.24481	6.21536	6.66356	6.44069	6.70585	6.75038	7.07145	6.85153	7.08613	7.00794	7.09846	6.89576	6.66485	6.91963	7.01596	7.04828	7.03728	6.227	6.38922	NA	6.82416	6.79711	6.85586
920	B0QZ18	CPNE1	Copine-1			tr|B0QZ18|B0QZ18_HUMAN Isoform of Q99829, C2 domain-containing protein OS=Homo sapiens (Human) OX=9606 GN=CPNE1 PE=1 SV=1;sp|Q99829|CPNE1_HUMAN Copine-1 OS=Homo sapiens (Human) OX=9606 GN=CPNE1 PE=1 SV=1;tr|F2Z2V0|F2Z2V0_HUMAN Isoform of Q99829, C2 domain-		7.97338	8.03666	7.96627	8.08057	8.09922	8.07702	7.98845	7.88194	7.92424	8.04051	8.02439	7.91075	7.69945	7.71266	7.74277	7.94289	7.97796	7.9821	7.91026	7.78349	7.89694	7.73911	7.99129	8.07336	7.65854	7.63394	7.66255	7.98966	7.82219	7.99459	+
921	B1AH87	TSPO	Translocator protein			tr|B1AH87|B1AH87_HUMAN Isoform of P30536, Putative peripheral benzodiazepine receptor-related protein (Fragment) OS=Homo sapiens (Human) OX=9606 GN=TSPO PE=1 SV=1;sp|P30536|TSPO_HUMAN Translocator protein OS=Homo sapiens (Human) OX=9606 GN=TSPO PE=1 SV=3		7.99875	8.08314	8.07011	7.75366	7.79257	7.73151	8.26656	8.14422	8.15805	7.91759	7.95917	7.77011	8.55886	8.55189	8.53833	7.82107	7.77988	7.90404	8.6424	8.62499	8.47935	7.78869	7.93962	7.90375	8.42897	8.54751	8.4691	7.93042	7.93763	8.03416	+
923	B1AJQ6	STX12	Syntaxin-12			tr|B1AJQ6|B1AJQ6_HUMAN Isoform of Q86Y82, SynN domain-containing protein (Fragment) OS=Homo sapiens (Human) OX=9606 GN=STX12 PE=1 SV=2;sp|Q86Y82|STX12_HUMAN Syntaxin-12 OS=Homo sapiens (Human) OX=9606 GN=STX12 PE=1 SV=1		6.24851	6.20636	6.22695	7.0739	7.0552	7.12716	6.31586	6.37361	NA	7.10362	7.12788	6.86457	6.17999	NA	NA	6.66758	7.01714	6.91602	NA	NA	NA	6.95452	6.89937	6.9536	NA	NA	NA	6.87829	6.7859	6.78388
924	B1AK44	MAD2L2	Mitotic spindle assembly checkpoint protein MAD2B			tr|B1AK44|B1AK44_HUMAN Isoform of Q9UI95, HORMA domain-containing protein OS=Homo sapiens (Human) OX=9606 GN=MAD2L2 PE=1 SV=1;sp|Q9UI95|MD2L2_HUMAN Mitotic spindle assembly checkpoint protein MAD2B OS=Homo sapiens (Human) OX=9606 GN=MAD2L2 PE=1 SV=2;tr|B1A		NA	NA	6.28207	6.18935	6.24654	6.17683	6.28056	6.26938	NA	6.15394	6.2006	NA	6.58659	6.57316	6.3862	NA	6.18635	6.16519	6.52336	6.56553	6.39375	NA	NA	6.3296	NA	6.49121	NA	NA	NA	NA	+
925	B1AKC9	EPHB2	Receptor protein-tyrosine kinase			tr|B1AKC9|B1AKC9_HUMAN Isoform of P29323, Ephrin type-B receptor 2 OS=Homo sapiens (Human) OX=9606 GN=EPHB2 PE=1 SV=1;sp|P29323-2|EPHB2-2_HUMAN Isoform of P29323, Isoform 2 of Ephrin type-B receptor 2 OS=Homo sapiens (Human) OX=9606 GN=EPHB2 PE=1 SV=5;sp|P		NA	6.54793	NA	6.1034	6.07232	NA	NA	NA	NA	NA	NA	NA	NA	NA	NA	6.34985	6.47799	6.48429	NA	NA	NA	6.31795	6.31954	6.38727	NA	NA	NA	NA	5.92474	NA
930	B1AL05	MRPL43	39S ribosomal protein L43, mitochondrial			tr|B1AL05|B1AL05_HUMAN Isoform of Q8N983, L51_S25_CI-B8 domain-containing protein OS=Homo sapiens (Human) OX=9606 GN=MRPL43 PE=1 SV=1;sp|Q8N983-2|RM43-2_HUMAN Isoform of Q8N983, Isoform 2 of 39S ribosomal protein L43, mitochondrial OS=Homo sapiens (Human)		7.67874	7.70917	7.65821	7.62602	7.65609	7.66648	7.81021	7.74434	7.57298	7.63298	7.66537	7.61573	7.64585	7.60666	7.66243	7.71151	7.70278	7.61287	7.59845	7.53791	7.55546	7.5084	7.57581	7.55866	7.77066	7.84082	7.70032	7.5048	7.46571	7.57366
931	B1AL69	CDC37L1	Hsp90 co-chaperone Cdc37-like 1			tr|B1AL69|B1AL69_HUMAN Isoform of Q7L3B6, CDC37_M domain-containing protein OS=Homo sapiens (Human) OX=9606 GN=CDC37L1 PE=1 SV=1;sp|Q7L3B6|CD37L_HUMAN Hsp90 co-chaperone Cdc37-like 1 OS=Homo sapiens (Human) OX=9606 GN=CDC37L1 PE=1 SV=1		6.46106	6.64219	6.46435	6.60661	6.59991	6.6671	6.62367	6.67267	6.69393	6.64663	6.65372	6.81969	NA	6.69715	6.61307	6.83052	6.64699	6.67094	6.73804	6.66576	6.78253	6.543	6.72319	6.52822	6.83865	6.67756	6.81593	6.51319	6.61706	6.6776
932	B1ALA9	PRPS1	Ribose-phosphate pyrophosphokinase 1			tr|B1ALA9|B1ALA9_HUMAN Isoform of P60891, Pribosyltran_N domain-containing protein OS=Homo sapiens (Human) OX=9606 GN=PRPS1 PE=1 SV=2;sp|P60891|PRPS1_HUMAN Ribose-phosphate pyrophosphokinase 1 OS=Homo sapiens (Human) OX=9606 GN=PRPS1 PE=1 SV=2;tr|A0A2R8Y7H		8.274	8.18203	8.15789	8.09578	8.07072	8.12066	8.27719	8.1588	8.09349	8.11588	8.183	8.04826	8.24752	8.29042	8.23434	8.1852	8.00388	7.9953	8.50134	8.24779	8.29357	8.09706	8.26209	8.0975	8.09731	8.26095	8.22488	7.96039	7.82364	7.7835
933	B1ALK7	ARHGEF7	Rho guanine nucleotide exchange factor 7			tr|B1ALK7|B1ALK7_HUMAN Isoform of Q14155, Rho guanine nucleotide exchange factor 7 OS=Homo sapiens (Human) OX=9606 GN=ARHGEF7 PE=1 SV=1;sp|Q14155-1|ARHG7-1_HUMAN Isoform of Q14155, Isoform 1 of Rho guanine nucleotide exchange factor 7 OS=Homo sapiens (Huma		6.86487	6.96594	7.19066	7.42747	7.40625	7.40139	7.23428	7.29905	7.07357	7.4451	7.38144	7.48558	7.43905	7.38422	7.43699	7.66366	7.48898	7.55824	7.21253	7.02985	7.07388	7.51348	7.5123	7.33499	7.1852	7.25158	7.40634	7.49689	7.57351	7.47554	+
934	B1ALM5	TMEM9	Transmembrane protein 9			tr|B1ALM5|B1ALM5_HUMAN Isoform of Q9P0T7, Transmembrane protein 9 OS=Homo sapiens (Human) OX=9606 GN=TMEM9 PE=1 SV=1;sp|Q9P0T7|TMEM9_HUMAN Transmembrane protein 9 OS=Homo sapiens (Human) OX=9606 GN=TMEM9 PE=1 SV=1;tr|B1ALM7|B1ALM7_HUMAN Isoform of Q9P0T7,		NA	6.54183	6.55086	6.72276	6.71972	6.63679	6.66921	6.65431	6.40951	6.66594	6.82444	6.65601	NA	NA	NA	6.66925	6.68951	6.67316	NA	NA	NA	6.63117	6.82656	6.7249	NA	NA	NA	6.52804	6.74714	6.52546
936	B1AMF0	UBE2J2	Ubiquitin-conjugating enzyme E2 J2			tr|B1AMF0|B1AMF0_HUMAN Isoform of Q8N2K1, UBIQUITIN_CONJUGAT_2 domain-containing protein (Fragment) OS=Homo sapiens (Human) OX=9606 GN=UBE2J2 PE=1 SV=1;sp|Q8N2K1-2|UB2J2-2_HUMAN Isoform of Q8N2K1, Isoform 2 of Ubiquitin-conjugating enzyme E2 J2 OS=Homo sap		NA	NA	6.27842	6.37048	NA	6.28499	6.29194	6.29738	NA	NA	6.16566	NA	NA	NA	NA	6.48447	6.68226	6.43393	NA	NA	NA	6.43902	6.64684	6.59423	NA	NA	NA	6.2965	NA	6.41257
937	B1AMS2	2006-09-01	Septin-6			tr|B1AMS2|B1AMS2_HUMAN Isoform of Q14141, Septin-type G domain-containing protein OS=Homo sapiens (Human) OX=9606 GN=SEPTIN6 PE=1 SV=1;sp|Q14141-2|SEPT6-2_HUMAN Isoform of Q14141, Isoform I of Septin-6 OS=Homo sapiens (Human) OX=9606 GN=SEPTIN6 PE=1 SV=4;s		7.03325	6.82423	6.8065	7.34462	7.34731	7.3324	6.80033	6.95853	6.90249	7.39368	7.35345	7.3393	6.9091	6.72552	6.98019	7.21393	7.51016	7.37395	NA	6.82663	6.73913	7.39087	7.13146	7.40721	NA	NA	NA	7.45129	7.61911	7.54432
939	H0YDI1	CD58	Lymphocyte function-associated antigen 3			tr|H0YDI1|H0YDI1_HUMAN Isoform of P19256, Lymphocyte function-associated antigen 3 (Fragment) OS=Homo sapiens (Human) OX=9606 GN=CD58 PE=1 SV=1;tr|B1AMW1|B1AMW1_HUMAN Isoform of P19256, CD58 antigen, (Lymphocyte function-associated antigen 3), isoform CRA_		NA	NA	NA	NA	NA	NA	NA	NA	NA	NA	NA	NA	NA	NA	NA	6.90562	6.97099	NA	NA	NA	NA	6.9102	6.91921	NA	NA	NA	NA	NA	NA	NA
940	B1AN48	SPRR3	Small proline-rich protein 3			tr|B1AN48|B1AN48_HUMAN Isoform of Q9UBC9, Small proline-rich protein 3 (Fragment) OS=Homo sapiens (Human) OX=9606 GN=SPRR3 PE=1 SV=8;sp|Q9UBC9|SPRR3_HUMAN Small proline-rich protein 3 OS=Homo sapiens (Human) OX=9606 GN=SPRR3 PE=1 SV=2		7.03715	NA	8.73659	NA	NA	NA	NA	NA	NA	NA	NA	NA	NA	NA	NA	NA	NA	NA	NA	NA	NA	NA	NA	NA	NA	NA	NA	NA	NA	NA	+
942	B1ANH0	GUK1	Guanylate kinase			tr|B1ANH0|B1ANH0_HUMAN Isoform of Q16774, Guanylate kinase-like domain-containing protein (Fragment) OS=Homo sapiens (Human) OX=9606 GN=GUK1 PE=1 SV=1;tr|B1ANG9|B1ANG9_HUMAN Isoform of Q16774, Guanylate kinase-like domain-containing protein OS=Homo sapiens		7.21439	7.32665	7.01556	7.44705	7.38229	7.42581	7.36873	7.38162	7.19974	7.49913	7.51444	7.18479	7.0518	7.23752	7.18278	7.1839	7.24318	7.18113	7.16944	7.00839	7.24522	7.07672	7.47166	7.33017	7.24536	7.02958	7.08123	7.38871	7.34882	7.48157
943	H3BLV0	CD55	Complement decay-accelerating factor			tr|H3BLV0|H3BLV0_HUMAN Isoform of P08174, Complement decay-accelerating factor (Fragment) OS=Homo sapiens (Human) OX=9606 GN=CD55 PE=1 SV=1;tr|B1AP13|B1AP13_HUMAN Isoform of P08174, Complement decay-accelerating factor OS=Homo sapiens (Human) OX=9606 GN=CD		7.28819	7.28413	6.86726	7.95656	8.00717	7.90611	7.13044	7.1703	7.16581	8.06535	8.01633	8.11341	6.99443	6.83469	6.86774	8.24134	8.1127	8.19222	6.70414	NA	6.2841	8.22768	8.21004	8.27	5.99455	NA	6.10421	8.19163	8.15889	8.40254	+
944	B1AP22	PSEN2	Presenilin			tr|B1AP22|B1AP22_HUMAN Isoform of P49810, Presenilin OS=Homo sapiens (Human) OX=9606 GN=PSEN2 PE=1 SV=1;sp|P49810-3|PSN2-3_HUMAN Isoform of P49810, Isoform 3 of Presenilin-2 OS=Homo sapiens (Human) OX=9606 GN=PSEN2 PE=1 SV=1;sp|P49810|PSN2_HUMAN Presenilin		NA	NA	NA	NA	NA	NA	NA	NA	NA	NA	NA	NA	NA	NA	NA	NA	NA	NA	NA	NA	NA	NA	NA	NA	NA	NA	NA	NA	NA	6.04469
948	B1AVT0	CLK2	Dual specificity protein kinase CLK2			tr|B1AVT0|B1AVT0_HUMAN Isoform of P49760, Protein kinase domain-containing protein OS=Homo sapiens (Human) OX=9606 GN=CLK2 PE=1 SV=1;sp|P49760-3|CLK2-3_HUMAN Isoform of P49760, Isoform 3 of Dual specificity protein kinase CLK2 OS=Homo sapiens (Human) OX=96		NA	NA	NA	NA	NA	NA	NA	NA	NA	NA	NA	NA	NA	NA	NA	NA	NA	NA	6.14968	NA	NA	NA	NA	NA	NA	NA	NA	NA	NA	NA
949	B2R5W2	HNRNPC	Heterogeneous nuclear ribonucleoproteins C1/C2			tr|B2R5W2|B2R5W2_HUMAN Isoform of P07910, RRM domain-containing protein OS=Homo sapiens (Human) OX=9606 GN=HNRNPC PE=1 SV=1;sp|P07910-2|HNRPC-2_HUMAN Isoform of P07910, Isoform C1 of Heterogeneous nuclear ribonucleoproteins C1/C2 OS=Homo sapiens (Human) OX		8.64913	8.63828	8.8578	8.36185	8.33252	8.78536	8.85208	8.5707	8.58523	8.92155	8.95407	8.96417	8.0787	8.16679	7.89285	8.45947	8.77175	8.5715	7.66971	7.97016	7.82001	8.12877	7.9452	8.19227	7.63431	7.77206	7.52235	8.72723	8.72008	8.68883	+
951	B2WTI3	JMJD6	Bifunctional arginine demethylase and lysyl-hydroxylase JMJD6			tr|B2WTI3|B2WTI3_HUMAN Isoform of Q6NYC1, JmjC domain-containing protein OS=Homo sapiens (Human) OX=9606 GN=JMJD6 PE=1 SV=1;tr|B2WTI4|B2WTI4_HUMAN Isoform of Q6NYC1, JmjC domain-containing protein OS=Homo sapiens (Human) OX=9606 GN=JMJD6 PE=1 SV=1;tr|K7EJU		7.05092	6.76469	7.04174	6.99062	6.93207	7.02609	6.5464	6.73251	6.9637	7.10289	7.09406	7.21128	NA	NA	NA	7.39599	6.95282	6.91891	NA	NA	6.46617	6.83163	7.21808	6.83115	NA	6.76805	NA	6.86764	6.96328	6.96844
953	F5H5N2	ISCU	Iron-sulfur cluster assembly enzyme ISCU, mitochondrial			tr|F5H5N2|F5H5N2_HUMAN Isoform of Q9H1K1, NifU_N domain-containing protein OS=Homo sapiens (Human) OX=9606 GN=ISCU PE=1 SV=1;tr|B4DNC9|B4DNC9_HUMAN Isoform of Q9H1K1, NifU_N domain-containing protein OS=Homo sapiens (Human) OX=9606 GN=ISCU PE=1 SV=1;tr|B3K		6.67515	6.63458	6.62729	6.99426	6.90876	6.94242	6.77082	6.69482	NA	6.89799	6.85613	6.81684	NA	6.66854	NA	6.75997	6.82816	6.77558	6.65467	6.66866	6.68458	6.76102	6.81879	6.74695	6.69432	NA	NA	NA	6.77373	6.8772	+
954	B3KRD8	SEC14L2	SEC14-like protein 2			tr|B3KRD8|B3KRD8_HUMAN Isoform of O76054, SEC14-like 2 (S. cerevisiae), isoform CRA_c OS=Homo sapiens (Human) OX=9606 GN=SEC14L2 PE=1 SV=1;sp|O76054|S14L2_HUMAN SEC14-like protein 2 OS=Homo sapiens (Human) OX=9606 GN=SEC14L2 PE=1 SV=1;tr|C9JYY7|C9JYY7_HUMA		NA	NA	NA	6.18256	6.32196	6.18759	NA	NA	NA	6.21923	NA	6.31195	NA	NA	NA	5.95801	6.3853	NA	NA	NA	NA	6.30836	NA	6.36597	NA	NA	NA	6.24815	6.43089	6.47027
955	B3KS98	EIF3H	Eukaryotic translation initiation factor 3 subunit H			tr|B3KS98|B3KS98_HUMAN Isoform of O15372, Eukaryotic translation initiation factor 3 subunit H OS=Homo sapiens (Human) OX=9606 GN=EIF3H PE=1 SV=1;sp|O15372|EIF3H_HUMAN Eukaryotic translation initiation factor 3 subunit H OS=Homo sapiens (Human) OX=9606 GN=		7.57684	7.66764	7.59803	7.91362	7.85652	7.89769	7.74341	7.65665	7.57435	7.90356	7.90986	7.86559	7.42922	7.37746	7.27059	7.79621	7.91239	7.88974	7.42508	7.32032	7.27697	7.97502	7.95754	7.93435	7.04502	6.88684	7.03061	7.87144	7.93016	7.92199	+
956	B3KSI3	BCAT2	Branched-chain-amino-acid aminotransferase			tr|B3KSI3|B3KSI3_HUMAN Isoform of O15382, Branched-chain-amino-acid aminotransferase OS=Homo sapiens (Human) OX=9606 GN=BCAT2 PE=1 SV=1;sp|O15382|BCAT2_HUMAN Branched-chain-amino-acid aminotransferase, mitochondrial OS=Homo sapiens (Human) OX=9606 GN=BCAT2		6.76873	6.61384	6.80483	7.27468	7.28593	7.34867	6.61964	6.64462	6.49564	7.09509	7.21458	7.31065	NA	NA	6.49357	7.37564	7.52978	7.5433	NA	NA	6.21722	7.59378	7.2006	7.53555	6.37759	6.70237	6.79681	7.26002	7.44628	7.29541
957	B3KTM8	MORF4L1	Mortality factor 4-like protein 1			tr|B3KTM8|B3KTM8_HUMAN Isoform of Q9UBU8, MRG domain-containing protein OS=Homo sapiens (Human) OX=9606 GN=MORF4L1 PE=1 SV=1;sp|Q9UBU8-2|MO4L1-2_HUMAN Isoform of Q9UBU8, Isoform 2 of Mortality factor 4-like protein 1 OS=Homo sapiens (Human) OX=9606 GN=MORF		7.06473	7.05267	6.96778	7.5445	7.60743	7.63377	7.26036	7.23158	7.11701	7.48873	7.57704	7.55979	6.66114	6.51334	6.59264	7.47201	7.55426	7.58893	6.3292	6.45125	6.28704	7.47226	7.08416	7.56093	NA	NA	NA	7.45341	7.34164	7.42764
959	B3KY94	CDIPT	CDP-diacylglycerol--inositol 3-phosphatidyltransferase			tr|B3KY94|B3KY94_HUMAN Isoform of O14735, CDP-diacylglycerol--inositol 3-phosphatidyltransferase OS=Homo sapiens (Human) OX=9606 GN=CDIPT PE=1 SV=1;sp|O14735-3|CDIPT-3_HUMAN Isoform of O14735, Isoform 3 of CDP-diacylglycerol--inositol 3-phosphatidyltransfe		7.13431	6.97246	7.05803	7.09055	7.00866	7.02757	7.14766	7.28961	7.29302	7.10914	7.19268	7.05873	7.6192	7.52375	7.68761	7.25688	7.13662	7.13924	7.5387	7.52722	7.45781	7.07125	7.1769	7.04741	7.59324	7.60129	7.58049	6.78422	6.82213	6.76461	+
960	B4DDF4	CNN2	Calponin			tr|B4DDF4|B4DDF4_HUMAN Isoform of Q99439, Calponin OS=Homo sapiens (Human) OX=9606 GN=CNN2 PE=1 SV=1;tr|B4DUT8|B4DUT8_HUMAN Isoform of Q99439, Calponin OS=Homo sapiens (Human) OX=9606 GN=CNN2 PE=1 SV=1;sp|Q99439|CNN2_HUMAN Calponin-2 OS=Homo sapiens (Human		7.92938	7.91051	7.83931	8.00154	8.05778	8.08362	7.91308	7.86185	7.9236	8.03764	8.11365	7.92973	8.16823	8.32306	8.35447	7.81823	8.02261	7.96475	8.29209	8.18702	8.26006	7.84306	7.81841	7.89291	8.00448	8.03605	8.04497	8.00991	8.11347	8.15413	+
961	B4DEE8	MGMT	Methylated-DNA--protein-cysteine methyltransferase			tr|B4DEE8|B4DEE8_HUMAN Isoform of P16455, Methylated-DNA--protein-cysteine methyltransferase OS=Homo sapiens (Human) OX=9606 GN=MGMT PE=1 SV=1;sp|P16455|MGMT_HUMAN Methylated-DNA--protein-cysteine methyltransferase OS=Homo sapiens (Human) OX=9606 GN=MGMT P		NA	NA	NA	6.38717	6.4505	6.46418	NA	NA	NA	6.3679	6.45731	6.49165	6.34083	NA	NA	NA	NA	6.33691	NA	NA	NA	NA	6.16749	6.18771	NA	NA	NA	6.54148	6.39905	6.61333
964	B4DHR0	RABEP2	Rab GTPase-binding effector protein 2			tr|B4DHR0|B4DHR0_HUMAN Isoform of Q9H5N1, Rab GTPase-binding effector protein 2 OS=Homo sapiens (Human) OX=9606 GN=RABEP2 PE=1 SV=1;sp|Q9H5N1|RABE2_HUMAN Rab GTPase-binding effector protein 2 OS=Homo sapiens (Human) OX=9606 GN=RABEP2 PE=1 SV=2;sp|Q9H5N1-2|		6.14694	6.34551	NA	6.68135	6.63986	6.72019	6.42121	6.45703	6.46086	6.69417	6.7214	6.76431	NA	6.29798	6.2885	6.98388	6.76845	6.83435	NA	NA	NA	6.67555	6.90249	6.71641	6.03904	NA	NA	6.45585	6.55426	6.62794	+
966	B4DVT3	VWA9	von Willebrand factor A domain-containing protein 9			tr|B4DVT3|B4DVT3_HUMAN Isoform of Q96SY0, Integrator complex subunit 14 OS=Homo sapiens (Human) OX=9606 GN=INTS14 PE=1 SV=1;tr|B4DJL6|B4DJL6_HUMAN Isoform of Q96SY0, VWFA domain-containing protein OS=Homo sapiens (Human) OX=9606 GN=INTS14 PE=1 SV=1;sp|Q96S		6.58974	NA	6.3817	6.68226	6.7537	6.79931	6.58154	6.66685	6.70329	6.68774	6.65481	6.85124	6.56776	6.49588	6.58314	6.95458	6.74184	6.74069	6.30862	NA	6.50631	6.85035	6.68833	6.57947	6.54614	6.54648	6.6509	6.73037	6.71795	NA
967	B4DJV2	CS	Citrate synthase			tr|B4DJV2|B4DJV2_HUMAN Isoform of O75390, Citrate synthase OS=Homo sapiens (Human) OX=9606 GN=CS PE=1 SV=1;sp|O75390|CISY_HUMAN Citrate synthase, mitochondrial OS=Homo sapiens (Human) OX=9606 GN=CS PE=1 SV=2;tr|A0A0C4DGI3|A0A0C4DGI3_HUMAN Isoform of O75390		8.71389	8.80713	8.80952	8.8529	8.83365	8.8965	8.88114	8.86999	8.89574	8.85447	8.86287	8.84712	8.07797	8.08009	8.06098	8.79141	8.82747	8.79276	7.94955	8.00974	8.0066	8.81142	8.83786	8.83995	7.97488	7.95303	7.91602	8.84716	8.85451	8.89739	+
969	B4DL54	CHURC1-FNTB	Protein farnesyltransferase subunit beta			tr|B4DL54|B4DL54_HUMAN CHURC1-FNTB readthrough, Protein farnesyltransferase subunit beta OS=Homo sapiens (Human) OX=9606 GN=CHURC1-FNTB PE=2 SV=1;sp|P49356-2|FNTB-2_HUMAN Isoform of P49356, Isoform 2 of Protein farnesyltransferase subunit beta OS=Homo sapi		NA	6.53789	6.66904	6.90027	6.77799	6.90462	6.71094	6.8743	6.87294	6.80453	6.82797	6.84595	6.65794	6.77686	6.68259	6.87736	7.03413	7.03249	6.64116	6.64178	6.61618	6.97199	7.02804	6.96789	6.57147	NA	6.64678	6.82554	6.75733	6.87626
970	B4DLN1					tr|B4DLN1|B4DLN1_HUMAN ENSG00000262660 readthrough, cDNA FLJ60124, highly similar to Mitochondrial dicarboxylate carrier OS=Homo sapiens (Human) OX=9606 GN=ENSG00000262660 PE=2 SV=1		7.97922	7.9354	7.98244	7.77951	7.75347	7.87564	7.94114	8.06118	7.98213	7.95263	7.82811	8.03032	8.57364	8.53556	8.6273	8.14114	8.20808	8.13679	8.5001	8.49624	8.54444	8.11143	8.14084	8.17039	8.24992	8.21794	8.32746	8.1447	8.16738	8.16272
971	Q5W0G0	KIRREL	Kin of IRRE-like protein 1			tr|Q5W0G0|Q5W0G0_HUMAN Isoform of Q96J84, Kin of IRRE-like protein 1 OS=Homo sapiens (Human) OX=9606 GN=KIRREL1 PE=1 SV=1;tr|Q5W0F9|Q5W0F9_HUMAN Isoform of Q96J84, Kin of IRRE-like protein 1 OS=Homo sapiens (Human) OX=9606 GN=KIRREL1 PE=1 SV=1;tr|B4DN67|B4		NA	NA	NA	6.20806	NA	6.06796	NA	NA	6.06861	NA	NA	NA	NA	NA	NA	6.44252	NA	6.23976	NA	NA	NA	6.04645	NA	6.30175	NA	NA	NA	NA	6.18782	NA
974	B4DR61	SEC61A1	Protein transport protein Sec61 subunit alpha isoform 1			tr|B4DR61|B4DR61_HUMAN Isoform of P61619, Plug_translocon domain-containing protein OS=Homo sapiens (Human) OX=9606 GN=SEC61A1 PE=1 SV=1;sp|P61619|S61A1_HUMAN Protein transport protein Sec61 subunit alpha isoform 1 OS=Homo sapiens (Human) OX=9606 GN=SEC61A		8.16116	8.19246	8.22838	8.0756	7.97903	7.9449	8.3716	8.28136	8.1738	8.07321	8.03723	7.95626	8.43721	8.40492	8.35357	8.26659	8.01225	8.04134	8.6378	8.4229	8.35175	8.20877	8.34942	8.22895	7.87638	7.98086	7.94273	7.84624	7.99582	8.23519	+
975	B4DR80	STK24	Serine/threonine-protein kinase 24			tr|B4DR80|B4DR80_HUMAN Isoform of Q9Y6E0, Protein kinase domain-containing protein OS=Homo sapiens (Human) OX=9606 GN=STK24 PE=1 SV=1;sp|Q9Y6E0-2|STK24-2_HUMAN Isoform of Q9Y6E0, Isoform A of Serine/threonine-protein kinase 24 OS=Homo sapiens (Human) OX=96		NA	6.48922	6.51854	7.02435	7.0572	7.02329	6.77126	6.73506	6.67064	7.08236	7.12586	7.17624	6.80036	7.01196	6.91763	7.15053	7.24807	7.22921	6.7069	6.70436	6.87026	7.27024	7.04533	7.20962	6.95314	6.88456	6.97542	7.16117	7.20639	7.08043
976	B4DUA7	IXL	Mediator of RNA polymerase II transcription subunit 29			tr|B4DUA7|B4DUA7_HUMAN Isoform of Q9NX70, Intersex-like (Drosophila) OS=Homo sapiens (Human) OX=9606 GN=MED29 PE=1 SV=1;sp|Q9NX70|MED29_HUMAN Mediator of RNA polymerase II transcription subunit 29 OS=Homo sapiens (Human) OX=9606 GN=MED29 PE=1 SV=1;tr|M0R3F		NA	NA	NA	NA	NA	7.48653	NA	NA	NA	NA	NA	7.55469	NA	NA	NA	7.96554	6.73254	6.52801	NA	NA	NA	7.90335	6.63705	6.62362	NA	NA	NA	NA	7.58108	NA
977	B4DUC8	MTAP	S-methyl-5-thioadenosine phosphorylase			tr|B4DUC8|B4DUC8_HUMAN Isoform of Q13126, S-methyl-5-thioadenosine phosphorylase OS=Homo sapiens (Human) OX=9606 GN=MTAP PE=1 SV=1;sp|Q13126|MTAP_HUMAN S-methyl-5-thioadenosine phosphorylase OS=Homo sapiens (Human) OX=9606 GN=MTAP PE=1 SV=2;sp|Q13126-4|M		7.92993	7.92509	7.9226	8.27802	8.20313	8.17299	7.93834	7.89767	7.90189	8.20659	8.14487	8.00747	7.92988	7.99786	7.96875	8.41198	8.1343	8.35911	7.76574	7.76333	7.76648	8.3986	8.43139	8.27767	7.66687	7.55285	7.62695	8.36758	8.24325	8.10052	+
981	B4DYU2	COG8	Conserved oligomeric Golgi complex subunit 8			tr|B4DYU2|B4DYU2_HUMAN Isoform of Q96MW5, Conserved oligomeric Golgi complex subunit 8 OS=Homo sapiens (Human) OX=9606 GN=COG8 PE=1 SV=1;sp|Q96MW5|COG8_HUMAN Conserved oligomeric Golgi complex subunit 8 OS=Homo sapiens (Human) OX=9606 GN=COG8 PE=1 SV=2;tr|		7.19131	7.1251	7.0254	7.27069	7.28072	7.26573	7.14103	7.20031	7.15049	7.31582	7.375	7.33298	6.98916	7.03843	6.98107	7.13626	7.16961	7.25826	6.91604	6.77261	7.0069	7.30328	7.22487	7.10303	7.16162	6.97386	7.15701	7.32494	7.35784	7.34335
983	B4DZS0	DFFB	DNA fragmentation factor subunit beta			tr|B4DZS0|B4DZS0_HUMAN Isoform of O76075, CIDE-N domain-containing protein OS=Homo sapiens (Human) OX=9606 GN=DFFB PE=1 SV=1;sp|O76075|DFFB_HUMAN DNA fragmentation factor subunit beta OS=Homo sapiens (Human) OX=9606 GN=DFFB PE=1 SV=1;sp|O76075-2|DFFB-2_HUM		6.81329	6.60807	6.85105	6.76024	6.75169	6.70537	6.71981	6.61987	NA	6.6076	6.74156	6.80441	6.63493	6.48329	NA	6.75481	6.79714	6.82659	6.48614	6.73648	6.71283	6.62102	6.75654	6.76386	6.87462	NA	NA	6.6565	NA	NA
984	B4E0T2	PEX5	Peroxisomal targeting signal 1 receptor			tr|B4E0T2|B4E0T2_HUMAN Isoform of P50542, TPR_REGION domain-containing protein OS=Homo sapiens (Human) OX=9606 GN=PEX5 PE=1 SV=1;sp|P50542-2|PEX5-2_HUMAN Isoform of P50542, Isoform 2 of Peroxisomal targeting signal 1 receptor OS=Homo sapiens (Human) OX=960		6.72432	6.35565	6.4312	7.07845	7.07555	7.05585	NA	NA	NA	6.9473	6.9742	7.02716	NA	NA	6.47649	7.10708	6.96819	6.99531	NA	6.221	NA	6.98663	6.97712	6.98436	NA	NA	NA	6.85214	6.90298	6.82644
985	Q8NBY1	STK26	Serine/threonine-protein kinase 26			tr|Q8NBY1|Q8NBY1_HUMAN Isoform of Q9P289, Protein kinase domain-containing protein OS=Homo sapiens (Human) OX=9606 GN=STK26 PE=1 SV=1;tr|B4E0Y9|B4E0Y9_HUMAN Isoform of Q9P289, Protein kinase domain-containing protein OS=Homo sapiens (Human) OX=9606 GN=STK2		7.80287	7.83023	7.92817	8.15392	8.20476	8.17606	7.82383	7.90195	7.91477	8.14988	8.08824	8.08136	7.85935	7.89109	7.85971	8.11194	8.12721	8.09783	7.57389	7.8088	7.83474	8.12807	8.05134	8.13659	8.01803	7.99125	7.96329	8.05968	8.08608	8.06034	+
986	B4E1M0	MSANTD2	Myb/SANT-like DNA-binding domain-containing protein 2			tr|B4E1M0|B4E1M0_HUMAN Isoform of Q6P1R3, Myb/SANT-like DNA-binding domain-containing protein 2 OS=Homo sapiens (Human) OX=9606 GN=MSANTD2 PE=1 SV=1;tr|E9PPE2|E9PPE2_HUMAN Isoform of Q6P1R3, Myb/SANT-like DNA-binding domain-containing protein 2 OS=Homo sap		NA	NA	NA	NA	NA	NA	NA	NA	NA	NA	NA	NA	NA	NA	NA	NA	NA	NA	NA	NA	NA	NA	NA	NA	5.7266	NA	NA	NA	NA	NA
987	B4E1Q4	RIOK3	Serine/threonine-protein kinase RIO3			tr|B4E1Q4|B4E1Q4_HUMAN Isoform of O14730, Serine/threonine-protein kinase RIO3 OS=Homo sapiens (Human) OX=9606 GN=RIOK3 PE=1 SV=1;sp|O14730|RIOK3_HUMAN Serine/threonine-protein kinase RIO3 OS=Homo sapiens (Human) OX=9606 GN=RIOK3 PE=1 SV=2;sp|O14730-2|RIOK		NA	NA	NA	6.38668	6.41185	6.38664	6.55159	6.51342	6.45325	6.65201	6.53787	6.61811	6.61849	NA	6.68439	6.57	6.57483	6.49825	NA	6.51563	NA	6.58505	6.6992	6.4325	NA	NA	6.43633	6.53638	6.50643	6.92784	+
988	B4E2D5	SUPT20H	Transcription factor SPT20 homolog			tr|B4E2D5|B4E2D5_HUMAN Isoform of Q8NEM7, Transcription factor SPT20 homolog OS=Homo sapiens (Human) OX=9606 GN=SUPT20H PE=1 SV=1;tr|R4GND2|R4GND2_HUMAN Isoform of Q8NEM7, Transcription factor SPT20 homolog OS=Homo sapiens (Human) OX=9606 GN=SUPT20H PE=1 S		NA	NA	NA	NA	NA	NA	NA	NA	NA	NA	NA	6.09327	NA	NA	NA	6.0628	6.02966	6.03799	NA	5.91756	NA	6.13186	6.01995	6.17915	6.05625	NA	6.00853	NA	6.06962	NA	+
989	B4E321	OS9	Protein OS-9			tr|B4E321|B4E321_HUMAN Isoform of Q13438, PRKCSH domain-containing protein OS=Homo sapiens (Human) OX=9606 GN=OS9 PE=1 SV=1;sp|Q13438-6|OS9-6_HUMAN Isoform of Q13438, Isoform 6 of Protein OS-9 OS=Homo sapiens (Human) OX=9606 GN=OS9 PE=1 SV=1;sp|Q13438-5|OS		NA	NA	NA	6.5045	6.25995	6.6832	6.64859	NA	6.92375	6.67148	6.56859	6.76394	NA	6.54123	NA	6.90826	6.88402	6.85299	NA	NA	NA	6.88195	6.88663	6.87394	NA	NA	NA	6.64693	6.61624	6.78871
990	B4E3T4	RBPMS	RNA-binding protein with multiple splicing			tr|B4E3T4|B4E3T4_HUMAN Isoform of Q93062, RRM domain-containing protein OS=Homo sapiens (Human) OX=9606 GN=RBPMS PE=1 SV=1;sp|Q93062-4|RBPMS-4_HUMAN Isoform of Q93062, Isoform D of RNA-binding protein with multiple splicing OS=Homo sapiens (Human) OX=9606		6.92051	7.003	7.13973	6.52559	6.46935	6.49754	7.0936	7.05287	7.17235	6.32409	6.43074	6.74248	7.1099	7.1071	7.17184	6.81172	6.76977	6.89665	6.86862	7.22028	7.24928	6.79358	6.72223	6.61822	7.20168	7.25199	7.27696	6.82488	6.7533	6.78954
991	B5MBX0	CDCA5	Sororin			tr|B5MBX0|B5MBX0_HUMAN Isoform of Q96FF9, Sororin OS=Homo sapiens (Human) OX=9606 GN=CDCA5 PE=1 SV=1;sp|Q96FF9|CDCA5_HUMAN Sororin OS=Homo sapiens (Human) OX=9606 GN=CDCA5 PE=1 SV=1		NA	NA	NA	NA	NA	NA	NA	NA	NA	NA	NA	NA	NA	NA	NA	NA	NA	NA	NA	NA	NA	NA	NA	NA	NA	NA	NA	NA	5.86394	NA
992	B5MBX5	LBH	Protein LBH			tr|B5MBX5|B5MBX5_HUMAN Isoform of Q53QV2, LBH domain-containing protein OS=Homo sapiens (Human) OX=9606 GN=LBH PE=1 SV=1;tr|B5MCP4|B5MCP4_HUMAN Isoform of Q53QV2, LBH domain-containing protein OS=Homo sapiens (Human) OX=9606 GN=LBH PE=1 SV=1;sp|Q53QV2|LBH_		NA	NA	NA	NA	NA	NA	NA	NA	NA	NA	NA	NA	NA	NA	NA	NA	NA	NA	NA	NA	NA	NA	NA	NA	NA	NA	NA	6.33469	6.24307	6.19309
996	B5MC31	FANCL	E3 ubiquitin-protein ligase FANCL			tr|B5MC31|B5MC31_HUMAN Isoform of Q9NW38, E3 ubiquitin-protein ligase FANCL OS=Homo sapiens (Human) OX=9606 GN=FANCL PE=1 SV=1;sp|Q9NW38|FANCL_HUMAN E3 ubiquitin-protein ligase FANCL OS=Homo sapiens (Human) OX=9606 GN=FANCL PE=1 SV=2;sp|Q9NW38-2|FANCL-2_HU		6.36637	6.18572	6.17109	6.43337	6.44149	6.42084	6.20873	6.1599	6.33359	6.37939	6.32404	6.49272	6.38055	6.42399	6.4465	6.28548	6.30277	6.29022	6.059	6.41095	6.41009	6.25252	6.07432	6.33881	6.45548	6.43874	6.47286	6.22435	6.27219	NA	+
998	B5MCA4	EPCAM	Epithelial cell adhesion molecule			tr|B5MCA4|B5MCA4_HUMAN Isoform of P16422, Thyroglobulin type-1 domain-containing protein OS=Homo sapiens (Human) OX=9606 GN=EPCAM PE=1 SV=1;sp|P16422|EPCAM_HUMAN Epithelial cell adhesion molecule OS=Homo sapiens (Human) OX=9606 GN=EPCAM PE=1 SV=2		7.50774	7.07897	7.56677	7.64054	7.70507	7.83477	7.17684	7.31091	7.45839	7.79899	7.7691	7.86688	6.63953	7.00944	NA	8.03267	7.6667	7.73636	NA	NA	6.33825	7.84439	8.05392	7.80937	NA	NA	NA	7.56162	7.39559	7.32046	+
999	B5MCD7	SYNGR1	Synaptogyrin-1			tr|B5MCD7|B5MCD7_HUMAN Isoform of O43759, MARVEL domain-containing protein OS=Homo sapiens (Human) OX=9606 GN=SYNGR1 PE=1 SV=1;sp|O43759-2|SNG1-2_HUMAN Isoform of O43759, Isoform 1B of Synaptogyrin-1 OS=Homo sapiens (Human) OX=9606 GN=SYNGR1 PE=1 SV=2;sp|O		NA	NA	NA	7.00041	6.96366	6.98745	NA	NA	NA	6.96984	7.02131	7.02104	NA	NA	NA	7.11718	7.12278	7.0761	NA	NA	NA	7.15705	7.21854	7.14571	NA	NA	NA	6.88534	7.02748	6.98968
1000	B5MCF9	PES1	Pescadillo homolog			tr|B5MCF9|B5MCF9_HUMAN Isoform of O00541, Pescadillo homolog OS=Homo sapiens (Human) OX=9606 GN=PES1 PE=1 SV=1;sp|O00541|PESC_HUMAN Pescadillo homolog OS=Homo sapiens (Human) OX=9606 GN=PES1 PE=1 SV=1;sp|O00541-2|PESC-2_HUMAN Isoform of O00541, Isoform 2 o		7.79297	7.84223	7.76443	7.82247	7.80066	7.84788	7.94937	8.0178	7.96967	7.80079	7.78662	7.86118	7.67217	7.7637	7.64284	7.46024	7.49823	7.50382	7.63541	7.64845	7.48114	7.39432	7.41998	7.46584	7.7571	7.85104	7.77978	7.7824	7.79425	7.80431	+
1001	B5MCR8	SLC30A6	Zinc transporter 6			tr|B5MCR8|B5MCR8_HUMAN Isoform of Q6NXT4, Solute carrier family 30 (Zinc transporter), member 6, isoform CRA_b OS=Homo sapiens (Human) OX=9606 GN=SLC30A6 PE=1 SV=1;sp|Q6NXT4-4|ZNT6-4_HUMAN Isoform of Q6NXT4, Isoform 4 of Zinc transporter 6 OS=Homo sapiens		NA	5.61376	NA	NA	NA	NA	NA	NA	NA	NA	NA	NA	NA	NA	NA	NA	6.39862	6.21006	NA	NA	NA	5.85016	6.17751	NA	NA	NA	NA	NA	NA	NA
1004	B5MD17	CBX1	Chromobox protein homolog 1			tr|B5MD17|B5MD17_HUMAN Isoform of P83916, Chromobox protein homolog 1 (Fragment) OS=Homo sapiens (Human) OX=9606 GN=CBX1 PE=1 SV=1;tr|J3KS05|J3KS05_HUMAN Isoform of P83916, Chromobox protein homolog 1 (Fragment) OS=Homo sapiens (Human) OX=9606 GN=CBX1 PE=1		6.8065	6.97595	6.80033	7.3436	7.31262	7.31777	6.70667	6.41614	6.50283	7.27409	7.25912	7.2768	NA	6.27238	6.13617	7.22653	7.11456	7.16544	NA	NA	NA	7.11054	7.18693	7.13976	6.15747	NA	NA	6.90391	6.99408	7.04534	+
1005	B5MDE0	RFT1	Protein RFT1 homolog			tr|B5MDE0|B5MDE0_HUMAN Isoform of Q96AA3, Protein RFT1 homolog OS=Homo sapiens (Human) OX=9606 GN=RFT1 PE=1 SV=1;sp|Q96AA3|RFT1_HUMAN Protein RFT1 homolog OS=Homo sapiens (Human) OX=9606 GN=RFT1 PE=1 SV=1		6.48896	6.28372	6.2507	7.0659	7.01117	7.01235	6.7015	6.46197	6.38487	6.89342	7.01522	6.96504	NA	6.32878	6.25061	6.48349	6.46184	6.74673	6.20938	NA	6.28105	6.90481	6.4072	7.0173	6.26637	6.44463	6.38853	6.97327	7.10725	7.00634
1006	B5MDU6	LDAH	UPF0554 protein C2orf43			tr|B5MDU6|B5MDU6_HUMAN Isoform of Q9H6V9, Lipid droplet-associated hydrolase OS=Homo sapiens (Human) OX=9606 GN=LDAH PE=1 SV=1;sp|Q9H6V9|LDAH_HUMAN Lipid droplet-associated hydrolase OS=Homo sapiens (Human) OX=9606 GN=LDAH PE=1 SV=1;sp|Q9H6V9-2|LDAH-2_HUMA		6.92011	6.79693	6.78569	6.82304	6.81359	6.76768	6.73295	6.8309	6.88383	6.72437	6.82336	6.76492	6.74106	6.96188	6.8808	NA	6.70705	6.6677	6.95067	6.88377	6.78398	6.66469	NA	NA	6.86326	6.98821	6.99874	NA	NA	NA
1007	E7EW69	2010-09-01	Septin-10			tr|E7EW69|E7EW69_HUMAN Isoform of Q9P0V9, Septin-type G domain-containing protein OS=Homo sapiens (Human) OX=9606 GN=SEPTIN10 PE=1 SV=1;tr|E7EX04|E7EX04_HUMAN Isoform of Q9P0V9, Septin-type G domain-containing protein OS=Homo sapiens (Human) OX=9606 GN=SEP		7.09581	7.19917	7.23127	7.28238	7.25395	7.29522	7.24418	7.28405	7.38363	7.35529	7.35384	7.28042	7.38579	7.41485	7.29211	7.46109	7.36083	7.34341	7.44314	7.27436	7.24663	7.3575	7.38947	7.35971	7.08852	6.95544	7.0155	7.37056	7.35932	7.26944	+
1008	B7WPE2	EML3	Echinoderm microtubule-associated protein-like 3			tr|B7WPE2|B7WPE2_HUMAN Isoform of Q32P44, WD_REPEATS_REGION domain-containing protein OS=Homo sapiens (Human) OX=9606 GN=EML3 PE=1 SV=1;sp|Q32P44|EMAL3_HUMAN Echinoderm microtubule-associated protein-like 3 OS=Homo sapiens (Human) OX=9606 GN=EML3 PE=1 SV=1		6.68462	6.56962	6.43285	6.63764	6.33552	6.3979	6.59611	6.25987	6.48316	6.24828	6.22361	6.33379	6.69454	6.74878	6.78219	6.3439	6.47073	6.64856	6.66464	6.55286	6.65665	6.60126	6.46836	6.58095	6.4011	6.35448	6.46733	6.44641	6.40103	6.41119
1012	B7Z2R7	ACBD5	Acyl-CoA-binding domain-containing protein 5			tr|B7Z2R7|B7Z2R7_HUMAN Isoform of Q5T8D3, Acyl-CoA-binding domain-containing protein 5 OS=Homo sapiens (Human) OX=9606 GN=ACBD5 PE=1 SV=1;sp|Q5T8D3-2|ACBD5-2_HUMAN Isoform of Q5T8D3, Isoform 2 of Acyl-CoA-binding domain-containing protein 5 OS=Homo sapiens		6.83057	6.92531	6.82837	7.39036	7.37645	7.3438	6.79454	6.72415	6.81121	7.39774	7.34555	7.40256	6.83264	6.85997	6.85276	7.5271	7.46976	7.48056	6.83877	6.47221	6.42828	7.42436	7.48126	7.59804	NA	6.45398	6.16019	7.32621	7.20298	7.19505
1013	B7Z2Y2	COG2	Conserved oligomeric Golgi complex subunit 2			tr|B7Z2Y2|B7Z2Y2_HUMAN Isoform of Q14746, Conserved oligomeric Golgi complex subunit 2 OS=Homo sapiens (Human) OX=9606 GN=COG2 PE=1 SV=1;sp|Q14746-2|COG2-2_HUMAN Isoform of Q14746, Isoform 2 of Conserved oligomeric Golgi complex subunit 2 OS=Homo sapiens (		6.30104	6.28284	6.33846	6.66648	6.66173	6.69356	6.37318	6.42822	6.3641	6.7211	6.64927	6.72836	6.34158	6.11807	6.30708	6.79278	6.78113	6.85544	NA	NA	NA	6.70775	6.80798	6.87103	6.49564	6.58091	NA	6.7222	6.60156	6.52059
1015	B7Z4N4	ZNF346	Zinc finger protein 346			tr|B7Z4N4|B7Z4N4_HUMAN Isoform of Q9UL40, C2H2-type domain-containing protein OS=Homo sapiens (Human) OX=9606 GN=ZNF346 PE=1 SV=1;tr|B7Z4J8|B7Z4J8_HUMAN Isoform of Q9UL40, C2H2-type domain-containing protein OS=Homo sapiens (Human) OX=9606 GN=ZNF346 PE=1 S		NA	NA	NA	NA	6.39242	NA	NA	NA	NA	NA	6.19763	6.16569	NA	NA	NA	NA	NA	6.08896	NA	NA	NA	NA	NA	NA	NA	NA	NA	6.31411	NA	NA
1016	B7Z589	SLC6A9	Transporter			tr|B7Z589|B7Z589_HUMAN Isoform of P48067, Sodium- and chloride-dependent glycine transporter 1 OS=Homo sapiens (Human) OX=9606 GN=SLC6A9 PE=1 SV=1;sp|P48067-2|SC6A9-2_HUMAN Isoform of P48067, Isoform GlyT-1A of Sodium- and chloride-dependent glycine transp		NA	NA	6.54385	6.95979	6.73414	6.73379	6.6058	6.58048	6.5273	6.78563	6.8241	6.78312	6.955	6.93516	6.88664	7.15127	7.07936	7.09523	6.92557	6.85523	6.93588	6.9802	7.06137	7.09202	6.82283	6.95192	6.85688	7.08786	7.12707	7.10023	+
1017	B7Z6D5	DDX27	Probable ATP-dependent RNA helicase DDX27			tr|B7Z6D5|B7Z6D5_HUMAN Isoform of Q96GQ7, Probable ATP-dependent RNA helicase DDX27 OS=Homo sapiens (Human) OX=9606 GN=DDX27 PE=1 SV=1;sp|Q96GQ7|DDX27_HUMAN Probable ATP-dependent RNA helicase DDX27 OS=Homo sapiens (Human) OX=9606 GN=DDX27 PE=1 SV=2		7.86507	7.87294	7.88464	7.72772	7.80739	7.79753	7.96139	7.83026	7.7843	7.82194	7.84795	7.88355	7.72246	7.68346	7.60875	7.31689	7.41256	7.46933	7.4966	7.40472	7.3999	7.13473	7.12257	7.30279	7.83678	7.85281	7.78537	7.69881	7.75512	7.72354	+
1021	B7ZAQ6-2	GPR89A	Golgi pH regulator A			sp|B7ZAQ6-2|GPHRA-2_HUMAN Isoform of B7ZAQ6, Isoform 2 of Golgi pH regulator A OS=Homo sapiens (Human) OX=9606 GN=GPR89A PE=1 SV=2;sp|B7ZAQ6-3|GPHRA-3_HUMAN Isoform of B7ZAQ6, Isoform 3 of Golgi pH regulator A OS=Homo sapiens (Human) OX=9606 GN=GPR89A PE=1		6.89334	6.79911	6.77068	7.05413	7.12987	7.20358	7.01485	6.93604	6.9503	7.18858	7.13095	7.13322	7.00541	6.97717	6.94903	6.94091	7.07417	7.0842	7.04054	6.97172	6.96881	6.88407	6.86569	6.86463	7.00344	7.06446	6.96861	7.02384	6.99374	7.06522	+
1022	B7ZAX5	GALK2	N-acetylgalactosamine kinase			tr|B7ZAX5|B7ZAX5_HUMAN Isoform of Q01415, N-acetylgalactosamine kinase OS=Homo sapiens (Human) OX=9606 GN=GALK2 PE=1 SV=1;sp|Q01415-2|GALK2-2_HUMAN Isoform of Q01415, Isoform 2 of N-acetylgalactosamine kinase OS=Homo sapiens (Human) OX=9606 GN=GALK2 PE=1 S		6.97202	7.01208	6.97877	7.06708	7.05923	7.09991	6.88379	6.98587	6.96506	7.09259	6.9953	7.12125	7.02002	7.04773	7.10877	7.34998	7.21783	7.22853	6.7013	6.99805	7.09313	7.1296	7.1529	7.13705	7.28118	7.20991	7.15797	7.09562	7.0368	7.09552	+
1025	B7ZBM3	FOXP4	Forkhead box protein P4			tr|B7ZBM3|B7ZBM3_HUMAN Isoform of Q8IVH2, Fork-head domain-containing protein OS=Homo sapiens (Human) OX=9606 GN=FOXP4 PE=1 SV=1;sp|Q8IVH2-3|FOXP4-3_HUMAN Isoform of Q8IVH2, Isoform 3 of Forkhead box protein P4 OS=Homo sapiens (Human) OX=9606 GN=FOXP4 PE=1		6.97004	7.04624	6.94039	NA	NA	NA	6.81614	NA	NA	NA	NA	NA	NA	NA	NA	NA	NA	NA	NA	NA	6.82401	NA	NA	NA	NA	6.71769	6.86763	NA	NA	NA	+
1026	B7ZC38	SH3GLB2	Endophilin-B2			tr|B7ZC38|B7ZC38_HUMAN Isoform of Q9NR46, Endophilin-B2 OS=Homo sapiens (Human) OX=9606 GN=SH3GLB2 PE=1 SV=1;sp|Q9NR46|SHLB2_HUMAN Endophilin-B2 OS=Homo sapiens (Human) OX=9606 GN=SH3GLB2 PE=1 SV=1;tr|B7ZC39|B7ZC39_HUMAN Isoform of Q9NR46, Endophilin-B2 OS		6.87804	7.02119	6.89312	7.37024	7.42628	7.45199	7.07797	6.90678	6.78027	7.45063	7.45377	7.40293	6.92878	6.99299	6.93714	7.31268	7.51686	7.50803	6.94175	6.88789	6.71011	7.65185	7.42892	7.6047	6.70748	6.57197	6.61893	7.383	7.30189	7.2132	+
1027	B7ZKQ9	SCARB1	Scavenger receptor class B member 1			tr|B7ZKQ9|B7ZKQ9_HUMAN Isoform of Q8WTV0, SCARB1 protein OS=Homo sapiens (Human) OX=9606 GN=SCARB1 PE=1 SV=1;sp|Q8WTV0-4|SCRB1-4_HUMAN Isoform of Q8WTV0, Isoform 4 of Scavenger receptor class B member 1 OS=Homo sapiens (Human) OX=9606 GN=SCARB1 PE=1 SV=1;s		6.99057	7.04471	7.01125	7.8292	7.78732	7.80953	7.12557	7.31695	7.2383	7.7489	7.66056	7.80985	6.91087	6.91138	6.7505	7.59903	7.65736	7.65705	6.54416	NA	6.52142	7.74026	7.73823	7.72182	6.74753	6.67452	6.45789	7.81034	7.77745	7.93622	+
1028	B7ZLQ5	SMARCA1	Probable global transcription activator SNF2L1			tr|B7ZLQ5|B7ZLQ5_HUMAN Isoform of P28370, Probable global transcription activator SNF2L1 OS=Homo sapiens (Human) OX=9606 GN=SMARCA1 PE=1 SV=1;sp|P28370|SMCA1_HUMAN Probable global transcription activator SNF2L1 OS=Homo sapiens (Human) OX=9606 GN=SMARCA1 PE		7.05517	7.03495	6.91282	7.04514	7.08918	7.12782	7.21758	7.19931	7.04889	7.09221	7.06014	7.11679	7.16903	7.15808	7.14342	7.19918	7.1291	7.0693	7.11656	7.0981	7.03581	7.02158	7.07132	7.05291	7.11278	7.27151	7.15926	7.04701	6.8714	7.02049	+
1029	B7ZLQ8	CPEB4	Cytoplasmic polyadenylation element-binding protein 4			tr|B7ZLQ8|B7ZLQ8_HUMAN Isoform of Q17RY0, CPEB4 protein OS=Homo sapiens (Human) OX=9606 GN=CPEB4 PE=1 SV=1;sp|Q17RY0-2|CPEB4-2_HUMAN Isoform of Q17RY0, Isoform 2 of Cytoplasmic polyadenylation element-binding protein 4 OS=Homo sapiens (Human) OX=9606 GN=CP		6.92491	6.96279	7.12754	NA	NA	NA	7.00346	7.26581	7.27083	6.3025	6.36942	6.60923	7.37877	7.44599	7.48754	6.28629	NA	6.58613	7.30411	7.05677	7.43677	NA	NA	6.59918	7.27136	7.30893	7.21247	6.58919	6.50904	NA	+
1031	B7ZM87	SRGAP2	SLIT-ROBO Rho GTPase-activating protein 2			tr|B7ZM87|B7ZM87_HUMAN Isoform of O75044, SLIT-ROBO Rho GTPase-activating protein 2 OS=Homo sapiens (Human) OX=9606 GN=SRGAP2 PE=1 SV=1;sp|O75044|SRGP2_HUMAN SLIT-ROBO Rho GTPase-activating protein 2 OS=Homo sapiens (Human) OX=9606 GN=SRGAP2 PE=1 SV=3;tr|A		6.531	6.61931	6.5698	6.82004	6.71422	6.72246	6.84274	6.82173	6.83012	6.71929	6.67447	6.74954	6.66239	6.60089	6.65296	6.71534	6.71998	6.75636	6.57109	6.53165	6.43462	6.60161	6.71723	6.57631	6.54334	6.59793	6.40284	6.56131	6.55313	6.60876	+
1032	B7ZM99	MTHFD1L	Monofunctional C1-tetrahydrofolate synthase, mitochondrial			tr|B7ZM99|B7ZM99_HUMAN Isoform of Q6UB35, MTHFD1L protein OS=Homo sapiens (Human) OX=9606 GN=MTHFD1L PE=1 SV=1;sp|Q6UB35|C1TM_HUMAN Monofunctional C1-tetrahydrofolate synthase, mitochondrial OS=Homo sapiens (Human) OX=9606 GN=MTHFD1L PE=1 SV=1;tr|A0A087WVM		8.30139	8.31096	8.29291	8.1624	7.96958	8.07491	8.33444	8.21839	8.27668	7.99078	8.0117	7.9537	8.18944	8.16202	8.19313	7.97273	8.01528	8.14259	8.40859	8.3907	8.40667	8.16543	8.09328	8.13935	8.34809	8.29912	8.3022	8.09065	8.06999	8.05362	+
1035	B8ZZ87	MZT2B	Mitotic-spindle organizing protein 2B			tr|B8ZZ87|B8ZZ87_HUMAN Isoform of Q6NZ67, Mitotic-spindle organizing protein 2B OS=Homo sapiens (Human) OX=9606 GN=MZT2B PE=1 SV=1;sp|Q6NZ67|MZT2B_HUMAN Mitotic-spindle organizing protein 2B OS=Homo sapiens (Human) OX=9606 GN=MZT2B PE=1 SV=1;tr|H7C173|H7C1		NA	6.36024	6.37	7.12078	7.14233	7.17536	6.36623	6.53988	NA	7.11096	7.17224	7.18543	NA	NA	NA	7.17407	7.15983	7.19886	NA	NA	NA	7.15089	7.15446	7.11686	NA	NA	NA	6.9382	7.10642	6.98443	+
1036	F8VYB8	SAMD12	Sterile alpha motif domain-containing protein 12			tr|F8VYB8|F8VYB8_HUMAN Isoform of Q8N8I0, Sterile alpha motif domain-containing protein 12 OS=Homo sapiens (Human) OX=9606 GN=SAMD12 PE=1 SV=1;tr|B8ZZB7|B8ZZB7_HUMAN Isoform of Q8N8I0, SAM domain-containing protein OS=Homo sapiens (Human) OX=9606 GN=SAMD12		NA	NA	NA	NA	NA	NA	NA	NA	NA	NA	NA	NA	NA	NA	NA	NA	NA	NA	NA	NA	NA	NA	NA	NA	NA	NA	NA	NA	6.57744	NA
1037	B8ZZE3	METTL5	Methyltransferase-like protein 5			tr|B8ZZE3|B8ZZE3_HUMAN Isoform of Q9NRN9, MTS domain-containing protein OS=Homo sapiens (Human) OX=9606 GN=METTL5 PE=1 SV=1;tr|B8ZZC8|B8ZZC8_HUMAN Isoform of Q9NRN9, MTS domain-containing protein OS=Homo sapiens (Human) OX=9606 GN=METTL5 PE=1 SV=1;sp|Q9NRN		6.68276	6.70652	6.64741	6.85068	6.83724	6.86759	6.7805	6.78215	6.5723	6.89639	6.77086	6.76531	6.44247	6.49087	6.35956	6.67284	6.55584	6.51395	6.46832	6.35689	6.51002	6.69817	6.79671	6.66241	NA	NA	NA	6.58484	6.5999	6.54359	+
1038	B8ZZD4	TAX1BP1	Tax1-binding protein 1			tr|B8ZZD4|B8ZZD4_HUMAN Isoform of Q86VP1, Tax1-binding protein 1 OS=Homo sapiens (Human) OX=9606 GN=TAX1BP1 PE=1 SV=1;sp|Q86VP1-2|TAXB1-2_HUMAN Isoform of Q86VP1, Isoform 2 of Tax1-binding protein 1 OS=Homo sapiens (Human) OX=9606 GN=TAX1BP1 PE=1 SV=2;sp|Q		NA	NA	NA	6.58189	6.6628	6.66795	6.32462	6.16151	6.09515	6.80956	6.72609	6.75114	6.48949	6.60517	6.50434	6.57431	6.58173	6.45263	NA	NA	NA	6.50522	6.51186	6.57682	NA	NA	NA	6.26629	6.37694	6.47979	+
1040	B8ZZN6	SUMO1	Small ubiquitin-related modifier 1			tr|B8ZZN6|B8ZZN6_HUMAN Isoform of P63165, Ubiquitin-like domain-containing protein OS=Homo sapiens (Human) OX=9606 GN=SUMO1 PE=1 SV=1;sp|P63165|SUMO1_HUMAN Small ubiquitin-related modifier 1 OS=Homo sapiens (Human) OX=9606 GN=SUMO1 PE=1 SV=1;tr|B8ZZJ0|B8ZZ		6.98305	7.0034	7.02784	7.37605	7.40555	7.41454	7.01522	NA	7.13147	7.28647	7.37465	7.41527	6.67489	7.04135	6.94584	7.47507	7.47228	7.43031	NA	NA	6.80697	7.33201	7.40772	7.39992	7.05179	NA	7.07346	7.45873	7.59461	7.60871	+
1041	B8ZZQ6	PTMA	Prothymosin alpha			tr|B8ZZQ6|B8ZZQ6_HUMAN Isoform of P06454, Prothymosin alpha OS=Homo sapiens (Human) OX=9606 GN=PTMA PE=1 SV=1;sp|P06454-2|PTMA-2_HUMAN Isoform of P06454, Isoform 2 of Prothymosin alpha OS=Homo sapiens (Human) OX=9606 GN=PTMA PE=1 SV=2;sp|P06454|PTMA_HUMAN		7.1459	NA	6.98129	7.25867	7.09922	6.97321	7.12855	NA	NA	6.90794	6.69204	6.42305	NA	NA	NA	7.662	7.78745	7.26997	NA	NA	NA	7.55401	NA	7.52895	NA	NA	NA	7.63071	7.68991	7.71501
1042	B8ZZS2	NAB1	NGFI-A-binding protein 1			tr|B8ZZS2|B8ZZS2_HUMAN Isoform of Q13506, NGFI-A binding protein 1 (EGR1 binding protein 1), isoform CRA_b OS=Homo sapiens (Human) OX=9606 GN=NAB1 PE=1 SV=1;sp|Q13506-2|NAB1-2_HUMAN Isoform of Q13506, Isoform Short of NGFI-A-binding protein 1 OS=Homo sapie		NA	NA	NA	NA	NA	NA	NA	NA	NA	NA	NA	NA	NA	NA	NA	NA	NA	6.38345	NA	NA	NA	NA	NA	NA	NA	NA	NA	NA	NA	NA
1044	B8ZZW5	AVL9	Late secretory pathway protein AVL9 homolog			tr|B8ZZW5|B8ZZW5_HUMAN Isoform of Q8NBF6, UDENN domain-containing protein OS=Homo sapiens (Human) OX=9606 GN=AVL9 PE=1 SV=1;sp|Q8NBF6-2|AVL9-2_HUMAN Isoform of Q8NBF6, Isoform 2 of Late secretory pathway protein AVL9 homolog OS=Homo sapiens (Human) OX=9606		6.93081	7.01581	6.97916	6.95318	6.96112	6.93145	7.06403	7.10457	7.12415	6.85191	6.97923	6.95461	7.21563	7.29759	7.20972	6.77198	6.93207	6.88537	7.18185	7.19116	7.15473	6.97443	6.92682	6.97721	7.23558	7.12295	7.24909	7.01181	6.95641	6.95988	+
1045	F8W8K9	AP1S3	AP-1 complex subunit sigma-3			tr|F8W8K9|F8W8K9_HUMAN Isoform of Q96PC3, Clat_adaptor_s domain-containing protein OS=Homo sapiens (Human) OX=9606 GN=AP1S3 PE=1 SV=1;tr|G5E966|G5E966_HUMAN Isoform of Q96PC3, Clat_adaptor_s domain-containing protein OS=Homo sapiens (Human) OX=9606 GN=AP1S		6.22025	6.31972	6.24608	6.2704	6.28103	6.25267	6.31203	6.43796	6.30776	6.25364	6.16923	6.33196	6.73013	6.76228	6.89336	6.16267	6.04761	6.1473	6.83126	6.79329	6.88363	6.14226	6.1451	6.15617	6.60968	6.5689	6.63075	6.14227	NA	NA	+
1046	B9A018	USP39	U4/U6.U5 tri-snRNP-associated protein 2			tr|B9A018|B9A018_HUMAN Isoform of Q53GS9, U4/U6.U5 tri-snRNP-associated protein 2 OS=Homo sapiens (Human) OX=9606 GN=USP39 PE=1 SV=1;sp|Q53GS9|SNUT2_HUMAN U4/U6.U5 tri-snRNP-associated protein 2 OS=Homo sapiens (Human) OX=9606 GN=USP39 PE=1 SV=2;tr|A0A087X		7.74683	7.75624	7.72754	7.87928	7.91843	7.87233	7.83288	7.90807	7.90326	7.84046	7.83428	7.82492	7.84658	7.80069	7.71526	7.87776	7.87659	7.93814	7.79391	7.78877	7.67711	7.87492	7.82616	7.85445	7.82709	7.74599	7.77486	7.8881	7.83829	7.8568	+
1047	J3KMX2	SMARCD2	SWI/SNF-related matrix-associated actin-dependent regulator of chromatin subfamily D member 2			tr|J3KMX2|J3KMX2_HUMAN Isoform of Q92925, SWIB domain-containing protein OS=Homo sapiens (Human) OX=9606 GN=SMARCD2 PE=1 SV=1;tr|B9EGA3|B9EGA3_HUMAN Isoform of Q92925, SWIB domain-containing protein OS=Homo sapiens (Human) OX=9606 GN=SMARCD2 PE=1 SV=1;sp|Q		7.53437	7.51683	7.43089	7.1319	7.09351	7.08129	7.54363	7.33508	7.37936	7.06762	7.10598	6.89242	7.15373	7.24694	7.1158	7.15419	7.25401	7.26388	7.32188	7.33252	7.27641	7.26596	7.22188	7.35658	7.39578	7.33451	7.23037	7.26773	7.30386	7.26248	+
1048	B9EGQ5	WIZ	Protein Wiz			tr|B9EGQ5|B9EGQ5_HUMAN Isoform of O95785, Protein Wiz OS=Homo sapiens (Human) OX=9606 GN=WIZ PE=1 SV=1;sp|O95785-4|WIZ-4_HUMAN Isoform of O95785, Isoform 4 of Protein Wiz OS=Homo sapiens (Human) OX=9606 GN=WIZ PE=1 SV=2;tr|A0A2R8YFV2|A0A2R8YFV2_HUMAN Isofo		6.50242	6.58829	6.44501	7.11721	7.15047	7.21195	6.56878	6.55713	6.54662	6.83864	6.92661	7.07431	6.58038	6.65529	6.60432	7.18976	7.28264	7.2345	6.52036	6.49961	6.45138	7.16206	7.19997	7.23903	6.66195	6.73013	6.73869	7.22916	7.15142	7.13903	+
1052	C4AMC7	WASH3P	Putative WAS protein family homolog 3			sp|C4AMC7|WASH3_HUMAN Putative WAS protein family homolog 3 OS=Homo sapiens (Human) OX=9606 GN=WASH3P PE=1 SV=2;sp|Q6VEQ5|WASH2_HUMAN WAS protein family homolog 2 OS=Homo sapiens (Human) OX=9606 GN=WASH2P PE=2 SV=2;sp|Q9NQA3|WASH6_HUMAN WAS protein family		6.65446	6.48316	6.39253	6.75345	6.68711	6.84622	NA	6.04293	NA	6.7564	6.9472	6.87835	6.28427	NA	NA	6.87137	6.75046	6.79482	NA	NA	NA	6.80685	6.84683	6.52328	6.24725	NA	NA	6.53139	6.77756	6.66386
1053	C4B7M2	SPG11	Spatacsin			tr|C4B7M2|C4B7M2_HUMAN Isoform of Q96JI7, Spatacsin_C domain-containing protein OS=Homo sapiens (Human) OX=9606 GN=SPG11 PE=1 SV=1;sp|Q96JI7-2|SPTCS-2_HUMAN Isoform of Q96JI7, Isoform 2 of Spatacsin OS=Homo sapiens (Human) OX=9606 GN=SPG11 PE=1 SV=3;sp|Q96		NA	NA	6.40879	6.65041	6.65933	6.72965	NA	6.4124	6.417	6.63309	6.78007	6.66228	6.5279	6.61627	6.61074	6.62386	6.61108	6.71091	6.47708	6.50144	6.48909	6.68615	6.54839	6.62234	6.49822	6.63343	6.53368	6.66124	6.73487	6.7117	+
1054	C9IY40	MRPL2	39S ribosomal protein L2, mitochondrial			tr|C9IY40|C9IY40_HUMAN Isoform of Q5T653, 39S ribosomal protein L2, mitochondrial OS=Homo sapiens (Human) OX=9606 GN=MRPL2 PE=1 SV=1;sp|Q5T653|RM02_HUMAN 39S ribosomal protein L2, mitochondrial OS=Homo sapiens (Human) OX=9606 GN=MRPL2 PE=1 SV=2		NA	7.1367	7.05976	7.0571	6.89318	6.97155	7.07549	7.13201	7.05397	6.88808	7.135	7.14773	6.89217	6.92094	6.7726	7.3638	7.43928	7.4169	6.65786	6.7966	NA	7.148	7.20588	7.18941	6.77661	6.77902	6.72967	7.0866	7.06372	6.99255
1062	C9J0A7	CHMP2B	Charged multivesicular body protein 2b			tr|C9J0A7|C9J0A7_HUMAN Isoform of Q9UQN3, Charged multivesicular body protein 2b OS=Homo sapiens (Human) OX=9606 GN=CHMP2B PE=1 SV=1;sp|Q9UQN3|CHM2B_HUMAN Charged multivesicular body protein 2b OS=Homo sapiens (Human) OX=9606 GN=CHMP2B PE=1 SV=1;sp|Q9UQN3-		7.00216	6.95056	7.25572	7.05374	7.09585	7.17333	7.34647	7.27645	7.48272	7.04233	7.23366	7.11581	7.28608	7.28515	7.12664	7.26602	7.40389	7.39578	7.18939	7.28868	7.30301	7.42933	7.60794	7.45506	7.0779	6.68824	7.28984	7.34613	7.25583	7.47446
1063	C9J0I9	ZC3HC1	Nuclear-interacting partner of ALK			tr|C9J0I9|C9J0I9_HUMAN Isoform of Q86WB0, C3HC-type domain-containing protein OS=Homo sapiens (Human) OX=9606 GN=ZC3HC1 PE=1 SV=1;sp|Q86WB0|NIPA_HUMAN Nuclear-interacting partner of ALK OS=Homo sapiens (Human) OX=9606 GN=ZC3HC1 PE=1 SV=1;sp|Q86WB0-2|NIPA-2		6.81987	6.89735	6.80237	7.01481	7.01351	7.01094	6.79921	6.83048	6.9586	6.93933	7.00543	6.96191	6.82902	6.80329	6.79882	7.05236	6.98653	7.00259	6.98047	6.92493	6.91641	6.76375	6.97787	6.88008	6.69879	6.84571	6.78671	6.81966	6.77413	6.93053
1064	C9J0J7	PFN2	Profilin			tr|C9J0J7|C9J0J7_HUMAN Isoform of P35080, Profilin OS=Homo sapiens (Human) OX=9606 GN=PFN2 PE=1 SV=1;tr|G5E9Q6|G5E9Q6_HUMAN Isoform of P35080, Profilin OS=Homo sapiens (Human) OX=9606 GN=PFN2 PE=1 SV=1;sp|P35080-2|PROF2-2_HUMAN Isoform of P35080, Isoform I		7.93099	7.93748	8.00149	8.08812	8.09786	8.11519	8.04581	8.11673	8.0871	8.10715	8.06258	8.18681	8.0982	8.08868	8.07108	8.04656	8.05859	8.01516	8.13977	8.08574	8.0929	8.03815	7.98216	8.01066	7.92745	8.03837	7.97108	7.97297	7.99012	8.00556	+
1065	C9J0K6	SRI	Sorcin			tr|C9J0K6|C9J0K6_HUMAN Isoform of P30626, Sorcin OS=Homo sapiens (Human) OX=9606 GN=SRI PE=1 SV=1;sp|P30626-3|SORCN-3_HUMAN Isoform of P30626, Isoform 3 of Sorcin OS=Homo sapiens (Human) OX=9606 GN=SRI PE=1 SV=1;sp|P30626-2|SORCN-2_HUMAN Isoform of P30626,		7.92521	7.91391	7.91521	8.14398	8.16618	8.15513	7.92338	7.90142	7.73284	8.09095	8.10038	8.00998	7.90147	7.86798	7.78537	8.01718	8.01936	8.0099	7.91092	7.90553	7.91965	8.03166	8.17577	8.05429	7.61021	7.69663	7.64732	8.07696	8.19038	8.03579	+
1066	C9JE98	NCOR2	Nuclear receptor corepressor 2			tr|C9JE98|C9JE98_HUMAN Isoform of Q9Y618, Nuclear receptor corepressor 2 OS=Homo sapiens (Human) OX=9606 GN=NCOR2 PE=1 SV=1;tr|C9J0Q5|C9J0Q5_HUMAN Isoform of Q9Y618, Nuclear receptor corepressor 2 OS=Homo sapiens (Human) OX=9606 GN=NCOR2 PE=1 SV=2;sp|Q9Y61		8.49342	8.52985	8.49963	7.72411	7.72602	7.69329	8.34995	8.37652	8.30341	7.6102	7.62394	7.58141	8.57242	8.5849	8.60779	7.76024	7.70707	7.68552	8.52532	8.55641	8.55827	7.70071	7.71254	7.74458	8.62036	8.62091	8.62489	7.89688	7.84136	7.88172	+
1067	C9J1D1	ABHD5	1-acylglycerol-3-phosphate O-acyltransferase ABHD5			tr|C9J1D1|C9J1D1_HUMAN Isoform of Q8WTS1, AB hydrolase-1 domain-containing protein OS=Homo sapiens (Human) OX=9606 GN=ABHD5 PE=1 SV=2;sp|Q8WTS1|ABHD5_HUMAN 1-acylglycerol-3-phosphate O-acyltransferase ABHD5 OS=Homo sapiens (Human) OX=9606 GN=ABHD5 PE=1 SV=		NA	NA	NA	6.65349	6.57079	6.66213	NA	NA	NA	6.74904	6.62896	6.88141	NA	6.50214	NA	6.81996	6.67326	6.66471	NA	NA	NA	6.73354	6.96589	6.53296	NA	NA	NA	6.62397	6.62258	6.81475
1070	C9J236	NDUFAF7	NADH dehydrogenase [ubiquinone] complex I, assembly factor 7			tr|C9J236|C9J236_HUMAN Isoform of Q7L592, Protein arginine methyltransferase NDUFAF7 (Fragment) OS=Homo sapiens (Human) OX=9606 GN=NDUFAF7 PE=1 SV=1;tr|C9JS27|C9JS27_HUMAN Isoform of Q7L592, Protein arginine methyltransferase NDUFAF7 (Fragment) OS=Homo sap		7.12156	7.03162	7.12076	7.24526	7.19388	7.20787	7.13346	7.10061	7.20021	7.13916	7.18382	7.22056	6.91809	6.84468	6.94344	6.93961	7.05121	6.99648	6.54464	6.8489	6.80606	6.95993	6.79733	7.00349	7.10508	7.12491	7.16628	7.16774	7.11933	7.18386	+
1072	C9J2P0	UBE2E1	Ubiquitin-conjugating enzyme E2 E1			tr|C9J2P0|C9J2P0_HUMAN Isoform of P51965, UBIQUITIN_CONJUGAT_2 domain-containing protein (Fragment) OS=Homo sapiens (Human) OX=9606 GN=UBE2E1 PE=1 SV=1;sp|P51965|UB2E1_HUMAN Ubiquitin-conjugating enzyme E2 E1 OS=Homo sapiens (Human) OX=9606 GN=UBE2E1 PE=1		7.24229	7.21506	7.32504	7.3965	7.33523	7.3637	7.29706	7.37316	7.29637	7.33906	7.30044	7.41796	7.45414	7.46349	7.62534	7.25831	7.19262	7.09458	7.53471	7.55666	7.58677	7.25598	7.18295	7.17919	7.53503	7.60501	7.64113	7.23842	7.06711	7.2532	+
1076	C9J2Y9	POLR2B	DNA-directed RNA polymerase			tr|C9J2Y9|C9J2Y9_HUMAN Isoform of P30876, DNA-directed RNA polymerase subunit beta OS=Homo sapiens (Human) OX=9606 GN=POLR2B PE=1 SV=2;sp|P30876|RPB2_HUMAN DNA-directed RNA polymerase II subunit RPB2 OS=Homo sapiens (Human) OX=9606 GN=POLR2B PE=1 SV=1;tr|A		8.15256	8.14857	8.12728	8.17612	8.1763	8.18127	8.21247	8.22299	8.18264	8.10896	8.09841	8.16752	8.20216	8.23062	8.19084	8.10214	8.17571	8.15112	8.16116	8.12056	8.12899	8.09781	8.09529	8.13274	8.17211	8.21035	8.19679	7.96717	7.88632	7.91323	+
1077	C9J384	CMSS1	Protein CMSS1			tr|C9J384|C9J384_HUMAN Isoform of Q9BQ75, Protein CMSS1 (Fragment) OS=Homo sapiens (Human) OX=9606 GN=CMSS1 PE=1 SV=1;sp|Q9BQ75-2|CMS1-2_HUMAN Isoform of Q9BQ75, Isoform 2 of Protein CMSS1 OS=Homo sapiens (Human) OX=9606 GN=CMSS1 PE=1 SV=2;sp|Q9BQ75|CMS1_H		NA	NA	6.71013	7.06795	7.08283	7.27156	6.56104	6.49995	6.25639	7.11061	7.07302	7.0227	6.13561	NA	6.40537	6.57113	6.99695	6.85719	6.34103	NA	7.05431	7.19932	6.99293	6.89365	NA	6.79103	NA	7.20381	6.93973	NA
1078	C9J3G2	CBWD2	COBW domain-containing protein 2			tr|C9J3G2|C9J3G2_HUMAN Isoform of Q8IUF1, COBW domain-containing protein 2 OS=Homo sapiens (Human) OX=9606 GN=CBWD2 PE=1 SV=2;sp|Q8IUF1|CBWD2_HUMAN COBW domain-containing protein 2 OS=Homo sapiens (Human) OX=9606 GN=CBWD2 PE=2 SV=1;sp|Q9BRT8-3|CBWD1-3_HUMA		6.71067	6.99005	7.09568	6.98177	6.88445	7.00902	7.10238	7.07512	7.1196	6.98901	6.90875	7.05187	7.09406	7.09608	7.21178	6.66173	6.93997	6.92741	6.93967	7.15063	7.20635	6.7282	6.84455	6.87364	7.11862	7.13894	7.11264	6.85126	6.80347	6.62964
1080	C9J494	MKRN2	Probable E3 ubiquitin-protein ligase makorin-2			tr|C9J494|C9J494_HUMAN Isoform of Q9H000, Probable E3 ubiquitin-protein ligase makorin-2 OS=Homo sapiens (Human) OX=9606 GN=MKRN2 PE=1 SV=1;sp|Q9H000-2|MKRN2-2_HUMAN Isoform of Q9H000, Isoform 2 of Probable E3 ubiquitin-protein ligase makorin-2 OS=Homo sap		NA	NA	NA	NA	NA	NA	NA	NA	NA	NA	NA	NA	NA	NA	NA	NA	6.67212	NA	NA	NA	7.16083	NA	NA	6.716	NA	NA	NA	NA	NA	NA
1081	F8WD19	DONSON	Protein downstream neighbor of Son			tr|F8WD19|F8WD19_HUMAN Isoform of Q9NYP3, Protein downstream neighbor of Son OS=Homo sapiens (Human) OX=9606 GN=DONSON PE=1 SV=1;tr|C9J4K5|C9J4K5_HUMAN Isoform of Q9NYP3, Protein downstream neighbor of Son OS=Homo sapiens (Human) OX=9606 GN=DONSON PE=1 SV=		NA	NA	NA	NA	NA	NA	NA	NA	NA	NA	NA	NA	5.95347	NA	NA	NA	NA	NA	NA	NA	NA	NA	NA	NA	NA	NA	NA	NA	NA	NA
1082	C9J5N1	PTGES3L-AARSD1	Alanyl-tRNA editing protein Aarsd1			tr|C9J5N1|C9J5N1_HUMAN Isoform of Q9BTE6, PTGES3L-AARSD1 readthrough OS=Homo sapiens (Human) OX=9606 GN=PTGES3L-AARSD1 PE=1 SV=1;sp|Q9BTE6|AASD1_HUMAN Alanyl-tRNA editing protein Aarsd1 OS=Homo sapiens (Human) OX=9606 GN=AARSD1 PE=1 SV=2;sp|Q9BTE6-2|AASD1-		7.41811	7.54581	7.56538	7.50412	7.5355	7.49102	7.43676	7.52166	7.56148	7.46608	7.47508	7.42896	7.7423	7.75855	7.77053	7.48747	7.56059	7.46755	7.64547	7.81785	7.84284	7.57631	7.34274	7.60721	7.86496	7.88413	7.8457	7.46373	7.47216	7.52833	+
1083	C9J5X1	IGF1R	Tyrosine-protein kinase receptor			tr|C9J5X1|C9J5X1_HUMAN Isoform of P08069, Tyrosine-protein kinase receptor OS=Homo sapiens (Human) OX=9606 GN=IGF1R PE=1 SV=1;sp|P08069|IGF1R_HUMAN Insulin-like growth factor 1 receptor OS=Homo sapiens (Human) OX=9606 GN=IGF1R PE=1 SV=1		7.0817	7.05754	6.96346	7.40446	7.52197	7.43154	7.4145	7.32332	7.27333	7.36734	7.39829	7.44475	7.26891	7.291	7.3201	7.5918	7.53301	7.55033	7.00151	7.20459	7.0695	7.61607	7.59256	7.66764	6.52004	6.91739	6.58646	7.41753	7.33607	7.5059	+
1084	C9J5X9	FANCB	Fanconi anemia group B protein			tr|C9J5X9|C9J5X9_HUMAN Isoform of Q8NB91, Fanconi anemia group B protein (Fragment) OS=Homo sapiens (Human) OX=9606 GN=FANCB PE=1 SV=1;sp|Q8NB91|FANCB_HUMAN Fanconi anemia group B protein OS=Homo sapiens (Human) OX=9606 GN=FANCB PE=1 SV=1		NA	NA	NA	6.26255	6.27457	6.26038	NA	NA	NA	6.17105	6.2953	6.14338	6.04508	6.10034	5.97924	5.97923	6.10944	NA	NA	NA	NA	5.98608	NA	6.00533	NA	NA	NA	6.15036	6.34606	6.2662
1090	C9J7E5	TNPO3	Transportin-3			tr|C9J7E5|C9J7E5_HUMAN Isoform of Q9Y5L0, Xpo1 domain-containing protein OS=Homo sapiens (Human) OX=9606 GN=TNPO3 PE=1 SV=1;sp|Q9Y5L0-3|TNPO3-3_HUMAN Isoform of Q9Y5L0, Isoform 3 of Transportin-3 OS=Homo sapiens (Human) OX=9606 GN=TNPO3 PE=1 SV=3;sp|Q9Y5L0		7.82813	7.86844	7.81467	7.96509	8.00355	7.98648	7.9575	7.74259	7.78374	7.99998	8.03605	8.05282	8.03943	8.01785	8.03072	8.05925	8.03589	8.07142	7.88977	7.79994	7.87988	8.09241	8.08621	8.08723	8.04555	8.0892	8.10413	7.97906	8.0531	8.02761	+
1092	C9J7K9	PLSCR1	Phospholipid scramblase 1			tr|C9J7K9|C9J7K9_HUMAN Isoform of O15162, Phospholipid scramblase OS=Homo sapiens (Human) OX=9606 GN=PLSCR1 PE=1 SV=1;sp|O15162-2|PLS1-2_HUMAN Isoform of O15162, Isoform 2 of Phospholipid scramblase 1 OS=Homo sapiens (Human) OX=9606 GN=PLSCR1 PE=1 SV=1;sp|		6.59687	NA	NA	6.54052	6.50536	6.53398	6.69533	6.52218	6.54408	6.55558	6.61528	6.59644	6.60235	NA	NA	NA	NA	NA	6.46775	NA	6.56357	NA	NA	NA	NA	NA	NA	6.447	6.70301	6.59421	+
1094	C9J8E1	MAPKAPK3	MAP kinase-activated protein kinase 3			tr|C9J8E1|C9J8E1_HUMAN Isoform of Q16644, Protein kinase domain-containing protein (Fragment) OS=Homo sapiens (Human) OX=9606 GN=MAPKAPK3 PE=1 SV=1;sp|Q16644|MAPK3_HUMAN MAP kinase-activated protein kinase 3 OS=Homo sapiens (Human) OX=9606 GN=MAPKAPK3 PE=1		NA	NA	NA	6.56192	NA	NA	NA	NA	NA	NA	6.3906	NA	NA	NA	NA	NA	NA	NA	NA	NA	NA	NA	NA	NA	NA	NA	NA	NA	NA	NA
1095	C9J8Q5	ALDH5A1	Succinate-semialdehyde dehydrogenase, mitochondrial			tr|C9J8Q5|C9J8Q5_HUMAN Isoform of P51649, Succinate-semialdehyde dehydrogenase OS=Homo sapiens (Human) OX=9606 GN=ALDH5A1 PE=1 SV=1;sp|P51649|SSDH_HUMAN Succinate-semialdehyde dehydrogenase, mitochondrial OS=Homo sapiens (Human) OX=9606 GN=ALDH5A1 PE=1 SV=		6.2511	6.17089	6.49323	6.9363	7.04751	7.05092	6.22384	6.46523	6.67575	7.03577	7.04757	6.94903	5.98317	6.04007	6.11026	6.93822	7.25171	7.2389	5.72038	5.86483	5.8128	7.20732	7.06534	7.22444	5.98933	5.95046	6.02669	6.96037	6.8765	6.99548	+
1100	C9JA05	JCHAIN	Immunoglobulin J chain			tr|C9JA05|C9JA05_HUMAN Isoform of P01591, Immunoglobulin J chain (Fragment) OS=Homo sapiens (Human) OX=9606 GN=JCHAIN PE=1 SV=1;tr|D6RHJ6|D6RHJ6_HUMAN Isoform of P01591, Immunoglobulin J chain (Fragment) OS=Homo sapiens (Human) OX=9606 GN=JCHAIN PE=1 SV=1;		NA	NA	7.80779	NA	NA	NA	NA	NA	NA	NA	NA	NA	NA	NA	NA	NA	NA	NA	NA	NA	NA	NA	NA	NA	NA	NA	NA	NA	NA	NA
1101	C9JA08	NMD3	60S ribosomal export protein NMD3			tr|C9JA08|C9JA08_HUMAN Isoform of Q96D46, 60S ribosomal export protein NMD3 OS=Homo sapiens (Human) OX=9606 GN=NMD3 PE=1 SV=1;sp|Q96D46|NMD3_HUMAN 60S ribosomal export protein NMD3 OS=Homo sapiens (Human) OX=9606 GN=NMD3 PE=1 SV=1		7.00493	7.08937	6.9244	7.1859	7.1256	7.24662	7.16953	7.03537	7.09562	7.22549	7.11516	6.95526	7.27588	7.39052	7.29258	6.6593	6.83102	6.81783	7.44466	7.41074	7.34485	7.02602	6.79353	6.76912	7.02427	7.19053	7.03544	7.16918	7.15936	6.98135
1102	C9JA28	SSR3	Translocon-associated protein subunit gamma			tr|C9JA28|C9JA28_HUMAN Isoform of Q9UNL2, Translocon-associated protein subunit gamma OS=Homo sapiens (Human) OX=9606 GN=SSR3 PE=1 SV=1;sp|Q9UNL2|SSRG_HUMAN Translocon-associated protein subunit gamma OS=Homo sapiens (Human) OX=9606 GN=SSR3 PE=1 SV=1;sp|Q9		7.92835	7.92451	8.0934	7.66676	7.56331	7.61088	8.002	8.0053	8.05593	7.70562	7.71218	7.76638	8.029	7.89798	8.08657	7.44532	7.38996	7.58772	8.08068	7.96161	7.983	7.5352	7.39278	7.35834	8.18207	8.07395	8.11617	7.4858	7.64631	7.43456
1103	C9JA69	BBX	HMG box transcription factor BBX			tr|C9JA69|C9JA69_HUMAN Isoform of Q8WY36, HMG box domain-containing protein OS=Homo sapiens (Human) OX=9606 GN=BBX PE=1 SV=1;sp|Q8WY36-2|BBX-2_HUMAN Isoform of Q8WY36, Isoform 2 of HMG box transcription factor BBX OS=Homo sapiens (Human) OX=9606 GN=BBX PE=		6.58739	6.6144	6.64693	6.76254	6.51399	6.6653	6.51674	6.66088	6.65715	6.62379	6.49595	6.61301	6.55117	6.59158	6.56813	6.47269	6.5806	6.695	6.69018	6.72607	6.67822	6.43312	6.3336	6.42	6.70595	6.58038	6.57548	6.59736	6.62923	6.61979
1105	C9JAX1	FXN	Frataxin, mitochondrial			tr|C9JAX1|C9JAX1_HUMAN Isoform of Q16595, Frataxin, mitochondrial OS=Homo sapiens (Human) OX=9606 GN=FXN PE=1 SV=1;sp|Q16595|FRDA_HUMAN Frataxin, mitochondrial OS=Homo sapiens (Human) OX=9606 GN=FXN PE=1 SV=2;tr|A0A2R8Y5A1|A0A2R8Y5A1_HUMAN Isoform of Q1659		NA	NA	NA	6.53491	6.6101	6.71359	NA	NA	NA	6.58713	6.52628	6.7972	NA	NA	NA	6.8346	6.80347	6.77647	NA	NA	NA	6.68194	6.76765	6.78231	NA	NA	NA	7.02674	NA	7.03261
1107	C9JBI3	PSPH	Phosphoserine phosphatase			tr|C9JBI3|C9JBI3_HUMAN Isoform of P78330, Phosphoserine phosphatase (Fragment) OS=Homo sapiens (Human) OX=9606 GN=PSPH PE=1 SV=1;sp|P78330|SERB_HUMAN Phosphoserine phosphatase OS=Homo sapiens (Human) OX=9606 GN=PSPH PE=1 SV=2		7.0813	6.94269	6.72813	7.73136	7.7904	7.52938	7.13788	7.062	6.5852	7.90947	7.84354	7.74475	6.22565	6.51546	6.03451	8.1167	8.12474	8.14729	6.33887	6.35056	6.33331	8.21545	8.32598	8.16731	6.02368	6.08557	NA	8.13499	8.09994	8.10255	+
1109	C9JWL4	AP4M1	AP-4 complex subunit mu-1			tr|C9JWL4|C9JWL4_HUMAN Isoform of O00189, MHD domain-containing protein (Fragment) OS=Homo sapiens (Human) OX=9606 GN=AP4M1 PE=1 SV=1;tr|C9JC87|C9JC87_HUMAN Isoform of O00189, AP-4 complex subunit mu-1 OS=Homo sapiens (Human) OX=9606 GN=AP4M1 PE=1 SV=1;sp|		NA	6.06245	6.03793	6.30573	6.22196	6.48279	6.22576	NA	6.32266	NA	NA	6.28488	6.64198	6.62569	6.66714	6.41417	NA	6.24477	6.60247	6.3975	6.37678	NA	NA	NA	6.29366	6.28753	6.62163	NA	6.07168	6.3164
1110	C9JFU6	UXS1	UDP-glucuronic acid decarboxylase 1			tr|C9JFU6|C9JFU6_HUMAN Isoform of Q8NBZ7, NAD(P)-bd_dom domain-containing protein (Fragment) OS=Homo sapiens (Human) OX=9606 GN=UXS1 PE=1 SV=1;tr|C9JCB7|C9JCB7_HUMAN Isoform of Q8NBZ7, NAD(P)-bd_dom domain-containing protein (Fragment) OS=Homo sapiens (Hum		NA	NA	NA	NA	6.23951	NA	NA	NA	NA	6.32104	NA	NA	NA	NA	NA	NA	6.28634	NA	NA	NA	NA	NA	NA	NA	NA	NA	NA	NA	NA	6.55275
1111	C9JCC6	DRAP1	Dr1-associated corepressor			tr|C9JCC6|C9JCC6_HUMAN Isoform of Q14919, CBFD_NFYB_HMF domain-containing protein OS=Homo sapiens (Human) OX=9606 GN=DRAP1 PE=1 SV=1;sp|Q14919|NC2A_HUMAN Dr1-associated corepressor OS=Homo sapiens (Human) OX=9606 GN=DRAP1 PE=1 SV=3;sp|Q14919-2|NC2A-2_HUMAN		6.50481	6.64298	NA	7.42706	7.41119	7.42837	6.64466	6.94538	6.47259	7.30792	7.08618	7.51727	NA	NA	NA	7.29049	7.43233	7.24381	NA	NA	NA	7.37507	7.49092	7.4483	NA	NA	NA	7.30301	7.42396	7.54537	+
1112	C9JG97	AAMP	Angio-associated migratory cell protein			tr|C9JG97|C9JG97_HUMAN Isoform of Q13685, WD_REPEATS_REGION domain-containing protein OS=Homo sapiens (Human) OX=9606 GN=AAMP PE=1 SV=1;tr|C9JEH3|C9JEH3_HUMAN Isoform of Q13685, WD_REPEATS_REGION domain-containing protein OS=Homo sapiens (Human) OX=9606 GN		6.82857	6.77092	6.99882	7.61542	7.48319	7.50501	6.89696	7.05452	6.92852	7.48641	7.58595	7.60646	6.47572	6.75718	NA	7.35529	7.55746	7.51284	5.89783	NA	6.41084	7.48261	7.48678	7.54287	NA	NA	NA	7.22044	7.27663	7.28803	+
1115	C9JF17	APOD	Apolipoprotein D			tr|C9JF17|C9JF17_HUMAN Isoform of P05090, Lipocln_cytosolic_FA-bd_dom domain-containing protein (Fragment) OS=Homo sapiens (Human) OX=9606 GN=APOD PE=1 SV=1;sp|P05090|APOD_HUMAN Apolipoprotein D OS=Homo sapiens (Human) OX=9606 GN=APOD PE=1 SV=1;tr|C9JX71|C		NA	7.24565	NA	NA	NA	NA	6.4126	6.44141	NA	NA	NA	NA	NA	6.47634	NA	NA	NA	NA	6.54928	6.58705	6.59439	NA	NA	NA	NA	NA	6.60742	NA	NA	NA
1117	C9JFE4	GPS1	COP9 signalosome complex subunit 1			tr|C9JFE4|C9JFE4_HUMAN Isoform of Q13098, PCI domain-containing protein OS=Homo sapiens (Human) OX=9606 GN=GPS1 PE=1 SV=2;sp|Q13098-5|CSN1-5_HUMAN Isoform of Q13098, Isoform 4 of COP9 signalosome complex subunit 1 OS=Homo sapiens (Human) OX=9606 GN=GPS1 PE		7.84259	7.89385	7.75761	7.8534	7.99068	8.07093	7.88423	7.88736	7.85074	7.89469	7.83015	7.98091	7.6898	7.64495	7.61192	7.89838	7.9769	7.94366	7.64977	7.60473	7.57017	8.04566	8.11066	8.02502	7.57931	7.65781	7.54964	7.90663	7.93161	7.89281	+
1118	C9JFR7	CYCS	Cytochrome c			tr|C9JFR7|C9JFR7_HUMAN Isoform of P99999, Cytochrome c domain-containing protein (Fragment) OS=Homo sapiens (Human) OX=9606 GN=CYCS PE=1 SV=1;sp|P99999|CYC_HUMAN Cytochrome c OS=Homo sapiens (Human) OX=9606 GN=CYCS PE=1 SV=2		8.25652	8.17199	8.17593	8.70027	8.72622	8.72884	8.08793	8.14495	7.97228	8.72345	8.81406	8.6663	5.92627	5.9822	6.03126	8.51074	8.52802	8.50083	6.2806	6.10857	6.09566	8.55929	8.50869	8.53056	6.41128	6.41151	6.32436	8.56079	8.61762	8.61834	+
1121	C9JGI3	TYMP	Thymidine phosphorylase			tr|C9JGI3|C9JGI3_HUMAN Isoform of P19971, PYNP_C domain-containing protein (Fragment) OS=Homo sapiens (Human) OX=9606 GN=TYMP PE=1 SV=1;sp|P19971|TYPH_HUMAN Thymidine phosphorylase OS=Homo sapiens (Human) OX=9606 GN=TYMP PE=1 SV=2;sp|P19971-2|TYPH-2_HUMAN		7.09247	7.18353	7.24458	7.49203	7.514	7.50713	7.03076	7.15306	7.14209	7.50743	7.51968	7.46029	6.98953	7.01904	6.9978	7.34811	7.67715	7.62758	6.94394	6.92004	6.87439	7.67469	7.43267	7.66657	7.15577	7.28164	7.15323	7.70539	7.66475	7.64462
1125	C9JIF9	APEH	Acylamino-acid-releasing enzyme			tr|C9JIF9|C9JIF9_HUMAN Isoform of P13798, Peptidase_S9 domain-containing protein OS=Homo sapiens (Human) OX=9606 GN=APEH PE=1 SV=1;sp|P13798|ACPH_HUMAN Acylamino-acid-releasing enzyme OS=Homo sapiens (Human) OX=9606 GN=APEH PE=1 SV=4;tr|H7C393|H7C393_HUMAN		8.11674	8.11465	8.10751	8.05222	8.04401	8.06245	8.13314	8.2094	8.21266	8.03995	7.97203	8.03996	8.43953	8.44438	8.45249	7.92127	8.01682	8.05435	8.41738	8.32245	8.42533	8.05661	7.99402	8.09235	8.43533	8.46446	8.44247	8.17698	8.13111	8.13253	+
1126	C9JIZ6	PSAP	Prosaposin			tr|C9JIZ6|C9JIZ6_HUMAN Isoform of P07602, Prosaposin OS=Homo sapiens (Human) OX=9606 GN=PSAP PE=1 SV=2;sp|P07602|SAP_HUMAN Prosaposin OS=Homo sapiens (Human) OX=9606 GN=PSAP PE=1 SV=2;sp|P07602-2|SAP-2_HUMAN Isoform of P07602, Isoform Sap-mu-6 of Prosaposi		6.38206	6.29998	6.47693	7.9386	7.95908	7.88215	7.26302	7.27377	7.31069	7.86129	7.90332	7.84603	6.69334	6.72227	6.80509	8.00651	7.98691	7.97948	6.36435	6.3491	6.15676	7.92156	7.94	7.94735	6.42347	6.28064	6.22501	8.21235	8.27581	8.22172	+
1127	C9JJ19	MRPS34	28S ribosomal protein S34, mitochondrial			tr|C9JJ19|C9JJ19_HUMAN Isoform of P82930, 28S ribosomal protein S34, mitochondrial OS=Homo sapiens (Human) OX=9606 GN=MRPS34 PE=1 SV=2;sp|P82930|RT34_HUMAN 28S ribosomal protein S34, mitochondrial OS=Homo sapiens (Human) OX=9606 GN=MRPS34 PE=1 SV=2		7.70011	7.69669	7.71238	7.85571	7.85732	7.88164	7.72642	7.83827	7.827	7.813	7.77267	7.88855	7.60027	7.61051	7.60828	7.76687	7.79226	7.8013	7.52542	7.56978	7.37452	7.68126	7.64902	7.64112	7.807	7.80489	7.66411	7.84961	7.87007	7.8351	+
1129	C9JJX6	ARVCF	Armadillo repeat protein deleted in velo-cardio-facial syndrome			tr|C9JJX6|C9JJX6_HUMAN Isoform of O00192, Armadillo repeat protein deleted in velo-cardio-facial syndrome OS=Homo sapiens (Human) OX=9606 GN=ARVCF PE=1 SV=1;tr|E9PDC3|E9PDC3_HUMAN Isoform of O00192, Armadillo repeat protein deleted in velo-cardio-facial sy		NA	NA	NA	NA	NA	NA	NA	NA	NA	NA	NA	NA	NA	NA	NA	NA	NA	NA	NA	NA	NA	NA	NA	NA	NA	NA	NA	NA	NA	5.88957
1130	C9JKI3	CAV1	Caveolin			tr|C9JKI3|C9JKI3_HUMAN Isoform of Q03135, Caveolin (Fragment) OS=Homo sapiens (Human) OX=9606 GN=CAV1 PE=1 SV=1;sp|Q03135-2|CAV1-2_HUMAN Isoform of Q03135, Isoform 2 of Caveolin-1 OS=Homo sapiens (Human) OX=9606 GN=CAV1 PE=1 SV=4		7.58992	7.59552	NA	8.07668	8.05591	8.0443	7.7336	7.70022	7.67279	8.09935	8.14422	8.01265	8.07736	8.13003	8.13596	7.75486	7.6946	7.75501	7.78055	7.69155	7.79498	7.82231	7.82659	7.68122	7.45108	7.49978	7.7396	7.94319	8.01081	8.03173
1131	C9JKL2	STARD3NL	MLN64 N-terminal domain homolog			tr|C9JKL2|C9JKL2_HUMAN Isoform of O95772, MENTAL domain-containing protein OS=Homo sapiens (Human) OX=9606 GN=STARD3NL PE=1 SV=1;sp|O95772-2|STR3N-2_HUMAN Isoform of O95772, Isoform 2 of STARD3 N-terminal-like protein OS=Homo sapiens (Human) OX=9606 GN=STA		NA	NA	NA	NA	NA	NA	NA	NA	NA	NA	NA	NA	NA	NA	NA	NA	NA	NA	NA	NA	NA	NA	NA	NA	NA	NA	NA	NA	NA	5.64081
1133	U3KQU8	OXNAD1	Oxidoreductase NAD-binding domain-containing protein 1			tr|U3KQU8|U3KQU8_HUMAN Isoform of Q96HP4, FAD-binding FR-type domain-containing protein OS=Homo sapiens (Human) OX=9606 GN=OXNAD1 PE=1 SV=1;tr|C9JLB7|C9JLB7_HUMAN Isoform of Q96HP4, FAD-binding FR-type domain-containing protein OS=Homo sapiens (Human) OX=9		7.55983	7.69027	7.72378	7.11238	7.05821	7.41976	7.60474	7.63761	7.75119	6.84235	6.50239	7.1323	7.76201	7.72266	7.72734	7.14108	7.03827	7.24154	7.73874	7.76567	7.70845	7.11243	7.32396	7.13672	7.8097	7.85691	7.75871	7.29155	7.18592	7.09597
1134	C9JLU1	POLR2H	DNA-directed RNA polymerases I, II, and III subunit RPABC3			tr|C9JLU1|C9JLU1_HUMAN Isoform of P52434, DNA-directed RNA polymerases I, II, and III subunit RPABC3 (Fragment) OS=Homo sapiens (Human) OX=9606 GN=POLR2H PE=1 SV=8;sp|P52434|RPAB3_HUMAN DNA-directed RNA polymerases I, II, and III subunit RPABC3 OS=Homo sap		7.9706	7.97745	7.90652	7.78711	7.80788	7.75828	8.08451	7.99173	7.99322	7.81426	7.74124	7.80657	7.81209	7.73834	7.84451	7.82685	7.67181	7.71411	7.86278	7.8437	7.79278	7.72125	7.69429	7.67747	7.92682	7.86099	7.8864	7.65836	7.72548	7.68229	+
1135	C9JLV4	APAF1	Apoptotic protease-activating factor 1			tr|C9JLV4|C9JLV4_HUMAN Isoform of O14727, Apoptotic protease-activating factor 1 OS=Homo sapiens (Human) OX=9606 GN=APAF1 PE=1 SV=1;sp|O14727-5|APAF-5_HUMAN Isoform of O14727, Isoform 5 of Apoptotic protease-activating factor 1 OS=Homo sapiens (Human) OX=9		6.947	7.05613	6.87666	7.02155	6.98056	7.00678	7.11497	7.02194	7.09286	7.00915	6.991	6.97771	7.16692	7.26035	7.30885	7.16742	7.13036	7.20767	7.21621	7.25814	7.30155	7.07776	7.05514	7.14401	7.17621	7.06241	7.18994	6.93288	6.70013	6.79157
1136	C9JLW8	FAM195B	Protein FAM195B			sp|C9JLW8|MCRI1_HUMAN Mapk-regulated corepressor-interacting protein 1 OS=Homo sapiens (Human) OX=9606 GN=MCRIP1 PE=1 SV=1;tr|I3L2L5|I3L2L5_HUMAN Isoform of C9JLW8, Mapk-regulated corepressor-interacting protein 1 OS=Homo sapiens (Human) OX=9606 GN=MCRIP1		NA	NA	NA	NA	5.92775	NA	NA	NA	NA	5.94664	5.95715	6.00149	NA	NA	NA	6.03776	5.99705	6.00094	NA	NA	NA	5.96173	6.05864	5.95071	NA	NA	NA	NA	NA	NA
1137	C9JMC5	ALDH3A1	Aldehyde dehydrogenase, dimeric NADP-preferring			tr|C9JMC5|C9JMC5_HUMAN Isoform of P30838, Aldedh domain-containing protein (Fragment) OS=Homo sapiens (Human) OX=9606 GN=ALDH3A1 PE=1 SV=1;tr|E9PNN6|E9PNN6_HUMAN Isoform of P30838, Aldedh domain-containing protein OS=Homo sapiens (Human) OX=9606 GN=ALDH3A1		6.53682	6.42407	7.51358	6.76832	6.80536	6.80936	6.14722	6.29582	6.37702	7.00168	6.79986	6.83228	6.33407	NA	6.18642	7.20043	7.61169	7.56642	6.33001	6.15987	6.14838	7.44322	7.13738	7.44372	NA	NA	NA	7.00681	6.99987	7.06492	+
1138	C9JME2	FARP1	FERM, RhoGEF and pleckstrin domain-containing protein 1			tr|C9JME2|C9JME2_HUMAN Isoform of Q9Y4F1, FERM, ARHGEF and pleckstrin domain-containing protein 1 OS=Homo sapiens (Human) OX=9606 GN=FARP1 PE=1 SV=2;sp|Q9Y4F1|FARP1_HUMAN FERM, ARHGEF and pleckstrin domain-containing protein 1 OS=Homo sapiens (Human) OX=96		7.19227	7.22463	7.21934	7.25662	7.22361	7.24871	7.26731	7.29867	7.27955	7.26583	7.22045	7.23599	7.37313	7.3733	7.38565	7.2078	7.18071	7.25205	7.34778	7.33761	7.31193	7.20253	7.24367	7.19692	7.162	7.18278	7.22347	7.03763	6.87298	7.05148	+
1140	C9JNE2	OARD1	O-acetyl-ADP-ribose deacetylase 1			tr|C9JNE2|C9JNE2_HUMAN Isoform of Q9Y530, Macro domain-containing protein (Fragment) OS=Homo sapiens (Human) OX=9606 GN=OARD1 PE=1 SV=1;sp|Q9Y530|OARD1_HUMAN ADP-ribose glycohydrolase OARD1 OS=Homo sapiens (Human) OX=9606 GN=OARD1 PE=1 SV=2;tr|C9JXC3|C9JXC		6.34285	6.69669	NA	6.99892	6.96868	7.00513	NA	NA	NA	7.08719	6.99391	7.05756	NA	6.53952	NA	7.04154	6.80973	6.7834	NA	NA	NA	6.97526	6.96798	6.96937	NA	NA	NA	NA	6.58705	6.6489
1141	C9JXB8	RPL24	60S ribosomal protein L24			tr|C9JXB8|C9JXB8_HUMAN Isoform of P83731, TRASH domain-containing protein OS=Homo sapiens (Human) OX=9606 GN=RPL24 PE=1 SV=1;tr|C9JNW5|C9JNW5_HUMAN Isoform of P83731, TRASH domain-containing protein OS=Homo sapiens (Human) OX=9606 GN=RPL24 PE=1 SV=1;sp|P83		8.304	8.2361	8.28519	8.50996	8.52345	8.5202	8.41511	8.50853	8.35152	8.49757	8.60392	8.54282	8.56748	8.61387	8.56556	8.32371	8.31477	8.20678	8.5562	8.61104	8.60595	8.22103	8.23631	8.20442	8.66647	8.61709	8.493	8.36287	8.42798	8.53123	+
1143	C9JQ41	CCDC58	Coiled-coil domain-containing protein 58			tr|C9JQ41|C9JQ41_HUMAN Isoform of Q4VC31, Coiled-coil domain-containing protein 58 OS=Homo sapiens (Human) OX=9606 GN=CCDC58 PE=1 SV=1;tr|H7C525|H7C525_HUMAN Isoform of Q4VC31, Coiled-coil domain-containing protein 58 (Fragment) OS=Homo sapiens (Human) OX=		7.03845	7.18782	7.17828	7.80277	7.82549	7.78881	6.91385	7.00352	6.94358	7.69743	7.6778	7.70682	NA	NA	NA	7.7385	7.68053	7.56057	NA	NA	NA	7.70909	7.68856	7.66325	NA	NA	6.57589	7.5849	7.53442	7.54386	+
1144	C9JRJ5	LIMD1	LIM domain-containing protein 1			tr|C9JRJ5|C9JRJ5_HUMAN Isoform of Q9UGP4, LIM domain-containing protein 1 OS=Homo sapiens (Human) OX=9606 GN=LIMD1 PE=1 SV=1;sp|Q9UGP4|LIMD1_HUMAN LIM domain-containing protein 1 OS=Homo sapiens (Human) OX=9606 GN=LIMD1 PE=1 SV=1		6.53566	6.52407	NA	6.90822	6.77505	6.78794	6.78473	6.63428	6.60873	6.60646	6.66225	6.67133	7.08567	7.00593	7.10654	7.14158	7.01782	7.02781	6.95701	7.24043	6.99864	6.89385	7.09576	6.94244	6.69249	6.92251	6.83103	6.71493	6.60683	6.6991
1145	C9JRZ6	CHCHD3	MICOS complex subunit MIC19			tr|C9JRZ6|C9JRZ6_HUMAN Isoform of Q9NX63, MICOS complex subunit OS=Homo sapiens (Human) OX=9606 GN=CHCHD3 PE=1 SV=2;sp|Q9NX63|MIC19_HUMAN MICOS complex subunit MIC19 OS=Homo sapiens (Human) OX=9606 GN=CHCHD3 PE=1 SV=1;tr|F8WAR4|F8WAR4_HUMAN Isoform of Q9NX		7.81817	7.79421	7.8465	7.92802	7.94598	7.93812	7.88243	7.78537	7.72438	7.94474	7.9703	7.74755	7.62184	7.66772	7.46499	7.75161	7.87914	7.77642	7.63091	7.67193	7.55895	7.79289	7.92363	7.83134	7.50267	7.49347	7.67228	7.76762	7.78233	7.88434	+
1147	C9JTE9	BCAP29	B-cell receptor-associated protein 29			tr|C9JTE9|C9JTE9_HUMAN Isoform of Q9UHQ4, B-cell receptor-associated protein 29 (Fragment) OS=Homo sapiens (Human) OX=9606 GN=BCAP29 PE=1 SV=1;sp|Q9UHQ4|BAP29_HUMAN B-cell receptor-associated protein 29 OS=Homo sapiens (Human) OX=9606 GN=BCAP29 PE=1 SV=2;s		NA	NA	NA	6.63595	6.63799	6.75791	6.64265	6.72221	NA	6.73044	6.60707	6.66079	6.70445	NA	6.71396	6.67202	6.84699	6.65402	NA	NA	NA	6.91341	7.07168	7.06434	NA	NA	NA	6.64826	6.51816	6.77287
1148	C9JTN7	TIA1	Nucleolysin TIA-1 isoform p40			tr|C9JTN7|C9JTN7_HUMAN Isoform of P31483, Nucleolysin TIA-1 isoform p40 OS=Homo sapiens (Human) OX=9606 GN=TIA1 PE=1 SV=1;sp|P31483-2|TIA1-2_HUMAN Isoform of P31483, Isoform Short of Nucleolysin TIA-1 isoform p40 OS=Homo sapiens (Human) OX=9606 GN=TIA1 PE=		6.37233	NA	NA	7.05374	7.12895	6.89491	6.43934	6.25744	6.33855	7.10434	7.06696	6.75261	6.54641	6.58279	6.69444	6.68696	7.08922	6.53703	6.30699	6.82032	NA	6.95103	6.82684	6.51964	NA	6.55504	6.56072	7.08177	NA	6.92548	+
1153	C9JVN9	L2HGDH	L-2-hydroxyglutarate dehydrogenase, mitochondrial			tr|C9JVN9|C9JVN9_HUMAN Isoform of Q9H9P8, DAO domain-containing protein OS=Homo sapiens (Human) OX=9606 GN=L2HGDH PE=1 SV=1;sp|Q9H9P8-2|L2HDH-2_HUMAN Isoform of Q9H9P8, Isoform 2 of L-2-hydroxyglutarate dehydrogenase, mitochondrial OS=Homo sapiens (Human)		7.47699	7.44699	7.46942	7.20722	7.2108	7.28297	7.43881	7.46716	7.41868	7.20095	7.18748	7.16465	7.62469	7.66172	7.66101	7.1906	7.27065	7.2412	7.4097	7.74791	7.70684	7.34268	7.14505	7.29249	7.72707	7.71002	7.69801	7.16692	7.19911	7.21935	+
1154	C9JVP0	FOXJ3	Forkhead box protein J3			tr|C9JVP0|C9JVP0_HUMAN Isoform of Q9UPW0, Fork-head domain-containing protein OS=Homo sapiens (Human) OX=9606 GN=FOXJ3 PE=1 SV=1;sp|Q9UPW0-2|FOXJ3-2_HUMAN Isoform of Q9UPW0, Isoform 2 of Forkhead box protein J3 OS=Homo sapiens (Human) OX=9606 GN=FOXJ3 PE=1		NA	NA	NA	NA	NA	NA	NA	NA	NA	NA	NA	NA	NA	NA	NA	NA	NA	NA	NA	NA	NA	NA	NA	NA	NA	NA	NA	NA	NA	5.96655
1156	C9JW74	MEST	Mesoderm-specific transcript homolog protein			tr|C9JW74|C9JW74_HUMAN Isoform of Q5EB52, AB hydrolase-1 domain-containing protein OS=Homo sapiens (Human) OX=9606 GN=MEST PE=1 SV=2;sp|Q5EB52-2|MEST-2_HUMAN Isoform of Q5EB52, Isoform 2 of Mesoderm-specific transcript homolog protein OS=Homo sapiens (Huma		NA	6.90422	6.81648	7.18119	7.14637	7.17788	7.07439	7.29342	7.21932	7.10914	7.11349	7.22867	7.35451	7.39829	7.48618	7.1425	7.18706	7.13983	6.80161	7.36494	7.1337	7.31518	7.19177	7.11646	7.11159	7.29615	7.38833	6.9321	6.53064	6.96223
1158	C9JWC4	HJURP	Holliday junction recognition protein			tr|C9JWC4|C9JWC4_HUMAN Isoform of Q8NCD3, Holliday junction recognition protein (Fragment) OS=Homo sapiens (Human) OX=9606 GN=HJURP PE=1 SV=1;sp|Q8NCD3-3|HJURP-3_HUMAN Isoform of Q8NCD3, Isoform 3 of Holliday junction recognition protein OS=Homo sapiens (H		NA	NA	NA	NA	NA	NA	NA	NA	NA	NA	NA	NA	NA	NA	NA	NA	NA	NA	NA	NA	NA	NA	NA	NA	NA	NA	NA	NA	NA	6.17028
1161	C9JZE3	REPIN1	Replication initiator 1			tr|C9JZE3|C9JZE3_HUMAN Isoform of Q9BWE0, Replication initiator 1 (Fragment) OS=Homo sapiens (Human) OX=9606 GN=REPIN1 PE=1 SV=1;tr|C9JYJ8|C9JYJ8_HUMAN Isoform of Q9BWE0, Replication initiator 1 (Fragment) OS=Homo sapiens (Human) OX=9606 GN=REPIN1 PE=1 SV=		5.67431	NA	NA	6.23205	6.16639	6.29814	NA	NA	NA	NA	6.1866	6.15147	5.98745	5.95835	6.02025	6.31151	6.34723	NA	NA	NA	NA	6.24543	6.26207	6.31157	NA	NA	NA	6.26009	6.24133	6.35078
1162	C9JYM0	POP7	Ribonuclease P protein subunit p20			tr|C9JYM0|C9JYM0_HUMAN Isoform of O75817, Ribonuclease P protein subunit p20 (Fragment) OS=Homo sapiens (Human) OX=9606 GN=POP7 PE=1 SV=1;sp|O75817|POP7_HUMAN Ribonuclease P protein subunit p20 OS=Homo sapiens (Human) OX=9606 GN=POP7 PE=1 SV=2		7.08742	7.24251	7.27197	7.06341	7.05068	7.03158	7.11898	7.21249	7.29159	7.01514	7.05375	7.14152	7.25454	7.23362	7.30147	7.25051	7.17582	7.1595	7.15637	7.21652	7.31782	7.14973	7.11123	7.15254	7.25119	7.42209	7.27744	7.006	6.97627	7.1089
1167	C9JZG9	UBE2H	Ubiquitin-conjugating enzyme E2 H			tr|C9JZG9|C9JZG9_HUMAN Isoform of P62256, UBIQUITIN_CONJUGAT_2 domain-containing protein (Fragment) OS=Homo sapiens (Human) OX=9606 GN=UBE2H PE=1 SV=1;tr|C9JZY6|C9JZY6_HUMAN Isoform of P62256, UBIQUITIN_CONJUGAT_2 domain-containing protein (Fragment) OS=Ho		7.33354	7.29873	7.26621	7.53219	7.43618	7.52439	7.27984	7.08623	7.19935	7.48043	7.55766	7.5105	7.01273	7.03211	7.21146	7.40171	7.38587	7.47851	7.13665	7.23905	7.14913	7.35075	7.40863	7.34367	NA	6.67057	6.81639	7.47448	7.6418	7.51823
1247	Q5HY75	FAM3A	Protein FAM3A			tr|Q5HY75|Q5HY75_HUMAN Isoform of P98173, ILEI domain-containing protein OS=Homo sapiens (Human) OX=9606 GN=FAM3A PE=1 SV=1;tr|D3DWX8|D3DWX8_HUMAN Isoform of P98173, ILEI domain-containing protein OS=Homo sapiens (Human) OX=9606 GN=FAM3A PE=1 SV=1;sp|P9817		6.20696	NA	NA	6.45676	6.51668	6.5361	NA	NA	NA	6.56437	NA	6.56076	NA	NA	6.14378	NA	NA	NA	NA	6.05187	NA	6.18573	6.41035	6.39373	NA	NA	NA	NA	6.44912	6.4426
1248	F6U1T9	PPP3R1	Calcineurin subunit B type 1			tr|F6U1T9|F6U1T9_HUMAN Isoform of P63098, Calcineurin subunit B type 1 OS=Homo sapiens (Human) OX=9606 GN=PPP3R1 PE=1 SV=1;tr|D3YTA9|D3YTA9_HUMAN Isoform of P63098, Calcineurin subunit B type 1 OS=Homo sapiens (Human) OX=9606 GN=PPP3R1 PE=1 SV=1;tr|H7BYZ3|		6.75224	NA	6.79735	7.22358	7.21726	7.16669	NA	6.7017	6.7169	7.21487	7.13732	7.20737	NA	NA	NA	6.99813	6.97132	7.19819	NA	NA	NA	7.09607	7.01806	6.99199	NA	NA	NA	7.27605	7.18364	6.96603
1249	D3YTB5	IRAK1	Interleukin-1 receptor-associated kinase 1			tr|D3YTB5|D3YTB5_HUMAN Isoform of P51617, Protein kinase domain-containing protein OS=Homo sapiens (Human) OX=9606 GN=IRAK1 PE=1 SV=1;sp|P51617-4|IRAK1-4_HUMAN Isoform of P51617, Isoform 4 of Interleukin-1 receptor-associated kinase 1 OS=Homo sapiens (Huma		6.58352	6.59263	6.77917	6.83244	6.88997	6.85071	6.71353	6.73723	6.78763	6.93195	6.88081	6.94865	7.01566	7.07188	7.14813	6.76333	6.85818	6.87515	6.98216	6.73731	7.10797	6.82686	6.83007	6.90588	7.14119	7.15027	7.07542	6.85766	6.80683	6.9496	+
1251	D6R938	CAMK2D	Calcium/calmodulin-dependent protein kinase type II subunit delta			tr|D6R938|D6R938_HUMAN Isoform of Q13557, Protein kinase domain-containing protein OS=Homo sapiens (Human) OX=9606 GN=CAMK2D PE=1 SV=1;sp|Q13557-8|KCC2D-8_HUMAN Isoform of Q13557, Isoform Delta 6 of Calcium/calmodulin-dependent protein kinase type II subun		7.50631	7.68535	7.6803	7.60753	7.62131	7.64354	7.72052	7.82605	7.79961	7.60904	7.62504	7.59457	8.21564	8.16528	8.16313	7.71558	7.64063	7.59665	8.15621	8.13364	8.12039	7.71303	7.64587	7.6792	8.06742	8.05346	8.11897	7.77351	7.73738	7.72993	+
1252	D6R954	TRMT10A	tRNA methyltransferase 10 homolog A			tr|D6R954|D6R954_HUMAN Isoform of Q8TBZ6, SAM-dependent MTase TRM10-type domain-containing protein (Fragment) OS=Homo sapiens (Human) OX=9606 GN=TRMT10A PE=1 SV=8;tr|X6REK4|X6REK4_HUMAN Isoform of Q8TBZ6, SAM-dependent MTase TRM10-type domain-containing pr		NA	NA	NA	NA	NA	NA	NA	NA	6.07548	6.46671	6.34372	6.49638	NA	NA	NA	NA	6.26649	NA	NA	NA	NA	6.26446	NA	6.26846	NA	NA	NA	NA	NA	6.24457
1254	D6R992	RELB	Transcription factor RelB			tr|D6R992|D6R992_HUMAN Isoform of Q01201, RHD domain-containing protein OS=Homo sapiens (Human) OX=9606 GN=RELB PE=1 SV=1;sp|Q01201|RELB_HUMAN Transcription factor RelB OS=Homo sapiens (Human) OX=9606 GN=RELB PE=1 SV=2		NA	6.04033	NA	NA	NA	NA	NA	6.36165	NA	6.13375	6.26054	6.26301	6.1014	6.11986	6.03802	6.26694	6.17028	6.2702	6.08336	NA	5.97787	6.52584	6.26412	6.48203	NA	NA	NA	6.09102	6.11246	6.18763
1255	D6R9H7	ATP5G1	ATP synthase F(0) complex subunit C1, mitochondrial			tr|D6R9H7|D6R9H7_HUMAN Isoform of P05496, ATP synthase F(0) complex subunit C1, mitochondrial OS=Homo sapiens (Human) OX=9606 GN=ATP5MC1 PE=1 SV=1;tr|E7EPU7|E7EPU7_HUMAN Isoform of P05496, ATP-synt_C domain-containing protein OS=Homo sapiens (Human) OX=960		NA	NA	NA	NA	NA	NA	NA	NA	NA	NA	NA	NA	NA	NA	NA	NA	NA	NA	NA	NA	NA	NA	NA	NA	NA	NA	NA	NA	6.49831	NA
1257	D6R9P3	HNRNPAB	Heterogeneous nuclear ribonucleoprotein A/B			tr|D6R9P3|D6R9P3_HUMAN Isoform of Q99729, Heterogeneous nuclear ribonucleoprotein A/B OS=Homo sapiens (Human) OX=9606 GN=HNRNPAB PE=1 SV=1;tr|D6RD18|D6RD18_HUMAN Isoform of Q99729, Heterogeneous nuclear ribonucleoprotein A/B OS=Homo sapiens (Human) OX=9606		8.58354	8.62254	8.59529	8.38304	8.43011	8.47646	8.62669	8.56264	8.57622	8.58208	8.59829	8.46499	8.23623	8.21306	8.16886	8.56618	8.63624	8.67341	8.27545	8.22361	8.18423	8.27857	8.10049	8.4241	8.4217	8.31812	8.26296	8.61152	8.57952	8.62672	+
1258	D6RER8	SLC38A9	Sodium-coupled neutral amino acid transporter 9			tr|D6RER8|D6RER8_HUMAN Isoform of Q8NBW4, Aa_trans domain-containing protein (Fragment) OS=Homo sapiens (Human) OX=9606 GN=SLC38A9 PE=1 SV=1;tr|E7ESU6|E7ESU6_HUMAN Isoform of Q8NBW4, Sodium-coupled neutral amino acid transporter 9 (Fragment) OS=Homo sapien		NA	NA	NA	NA	NA	NA	NA	NA	NA	NA	NA	NA	NA	NA	NA	NA	NA	NA	NA	NA	NA	NA	NA	NA	NA	NA	NA	NA	NA	6.36779
1259	D6R9U7	POLR3G	DNA-directed RNA polymerase III subunit RPC7			tr|D6R9U7|D6R9U7_HUMAN Isoform of O15318, DNA-directed RNA polymerase III subunit RPC7 (Fragment) OS=Homo sapiens (Human) OX=9606 GN=POLR3G PE=1 SV=8;sp|O15318|RPC7_HUMAN DNA-directed RNA polymerase III subunit RPC7 OS=Homo sapiens (Human) OX=9606 GN=POLR3		NA	NA	NA	NA	NA	NA	NA	NA	NA	NA	NA	NA	NA	NA	NA	NA	NA	NA	NA	NA	NA	NA	NA	NA	NA	NA	NA	NA	NA	6.03195
1264	D6RAJ6	FBXO4	F-box only protein 4			tr|D6RAJ6|D6RAJ6_HUMAN Isoform of Q9UKT5, F-box domain-containing protein OS=Homo sapiens (Human) OX=9606 GN=FBXO4 PE=1 SV=1;sp|Q9UKT5-2|FBX4-2_HUMAN Isoform of Q9UKT5, Isoform 2 of F-box only protein 4 OS=Homo sapiens (Human) OX=9606 GN=FBXO4 PE=1 SV=2;sp		6.69832	6.64186	6.6082	6.82452	6.74659	6.79117	6.65302	6.50251	6.66644	6.68933	6.61911	6.74637	6.79546	6.86722	6.83047	6.95595	6.82904	6.85614	6.77435	6.9507	7.0586	6.80194	6.93324	6.79967	7.03606	6.96967	6.92873	6.73077	6.76887	6.78767	+
1265	D6RAN8	MRPL27	39S ribosomal protein L27, mitochondrial			tr|D6RAN8|D6RAN8_HUMAN Isoform of Q9P0M9, 39S ribosomal protein L27, mitochondrial OS=Homo sapiens (Human) OX=9606 GN=MRPL27 PE=1 SV=1;tr|H7C5U8|H7C5U8_HUMAN Isoform of Q9P0M9, 39S ribosomal protein L27, mitochondrial (Fragment) OS=Homo sapiens (Human) OX=		NA	NA	NA	NA	7.11728	6.99459	7.11089	7.11489	7.0239	7.10513	7.01148	6.92954	7.73905	7.75235	7.73088	7.12859	7.2581	7.03828	7.7462	7.71202	7.69333	6.99683	7.14141	7.15177	7.61299	7.40362	7.66052	7.14349	7.34562	7.41996	+
1267	D6RB01	FAM169A	Soluble lamin-associated protein of 75 kDa			tr|D6RB01|D6RB01_HUMAN Isoform of Q9Y6X4, Soluble lamin-associated protein of 75 kDa OS=Homo sapiens (Human) OX=9606 GN=FAM169A PE=1 SV=1;sp|Q9Y6X4|F169A_HUMAN Soluble lamin-associated protein of 75 kDa OS=Homo sapiens (Human) OX=9606 GN=FAM169A PE=1 SV=2		NA	NA	6.16409	6.30186	6.25039	6.32157	NA	NA	6.23107	6.31162	6.1952	6.36729	NA	NA	NA	6.6437	6.58222	6.63437	NA	NA	NA	6.41732	6.37763	6.50095	NA	NA	NA	NA	NA	NA
1268	D6RB81	AMACR	Alpha-methylacyl-CoA racemase			tr|D6RB81|D6RB81_HUMAN Isoform of Q9UHK6, Alpha-methylacyl-CoA racemase OS=Homo sapiens (Human) OX=9606 GN=AMACR PE=1 SV=1;sp|Q9UHK6|AMACR_HUMAN Alpha-methylacyl-CoA racemase OS=Homo sapiens (Human) OX=9606 GN=AMACR PE=1 SV=2;sp|Q9UHK6-5|AMACR-5_HUMAN Isof		6.35166	6.43198	6.29211	6.84191	6.77468	6.9071	6.13628	6.28148	6.38601	6.8448	6.87652	6.93188	6.26104	6.18006	NA	6.83641	6.9797	7.04186	NA	6.24425	6.07412	6.98367	6.73677	7.00069	6.41184	NA	6.35181	6.6319	6.58862	6.50794
1269	D6RBS5	ELMOD2	ELMO domain-containing protein 2			tr|D6RBS5|D6RBS5_HUMAN Isoform of Q8IZ81, ELMO domain-containing protein (Fragment) OS=Homo sapiens (Human) OX=9606 GN=ELMOD2 PE=1 SV=8;sp|Q8IZ81|ELMD2_HUMAN ELMO domain-containing protein 2 OS=Homo sapiens (Human) OX=9606 GN=ELMOD2 PE=1 SV=1;tr|D6RHX2|D6R		7.02581	7.0022	7.1152	6.88388	6.85774	6.95426	7.07266	7.12755	7.07671	6.85763	7.06952	6.7101	7.64823	7.5705	7.64162	7.20742	7.0303	6.79442	7.46303	7.60824	7.62132	7.10259	7.11543	6.96249	7.50407	7.54305	7.56551	6.87063	6.77877	6.74864	+
1271	D6RCD0	HSD17B11	Estradiol 17-beta-dehydrogenase 11			tr|D6RCD0|D6RCD0_HUMAN Isoform of Q8NBQ5, Estradiol 17-beta-dehydrogenase 11 OS=Homo sapiens (Human) OX=9606 GN=HSD17B11 PE=1 SV=2;sp|Q8NBQ5|DHB11_HUMAN Estradiol 17-beta-dehydrogenase 11 OS=Homo sapiens (Human) OX=9606 GN=HSD17B11 PE=1 SV=3		7.3005	7.30002	7.20573	7.40783	7.40212	7.36843	7.30149	7.30567	7.45029	7.4034	7.37982	7.31449	7.8198	7.80234	7.86945	7.60391	7.23621	7.37337	7.68322	7.70912	7.71677	7.60847	7.58871	7.32013	7.31828	7.31913	7.41278	7.67277	7.27252	7.3029	+
1272	D6REM9	RUFY3	Protein RUFY3			tr|D6REM9|D6REM9_HUMAN Isoform of Q7L099, RUN domain-containing protein (Fragment) OS=Homo sapiens (Human) OX=9606 GN=RUFY3 PE=1 SV=1;tr|D6RCQ1|D6RCQ1_HUMAN Isoform of Q7L099, RUN domain-containing protein (Fragment) OS=Homo sapiens (Human) OX=9606 GN=RUFY		NA	NA	NA	NA	NA	NA	NA	NA	NA	NA	NA	NA	6.18584	NA	NA	NA	NA	NA	NA	NA	NA	NA	NA	NA	NA	NA	NA	NA	NA	NA
1273	D6REA0	PET112	Glutamyl-tRNA(Gln) amidotransferase subunit B, mitochondrial			tr|D6REA0|D6REA0_HUMAN Isoform of O75879, Glutamyl-tRNA(Gln) amidotransferase subunit B, mitochondrial OS=Homo sapiens (Human) OX=9606 GN=GATB PE=1 SV=1;sp|O75879|GATB_HUMAN Glutamyl-tRNA(Gln) amidotransferase subunit B, mitochondrial OS=Homo sapiens (Huma		6.73627	6.68593	6.56041	6.62833	NA	6.82784	6.78555	6.60692	6.64224	6.75196	6.58322	6.61854	6.9489	6.8252	6.64879	6.57547	NA	NA	7.04865	6.94592	6.65892	6.64754	6.36302	6.39859	6.57372	6.66255	6.87699	6.62057	6.59594	6.61855
1274	D6REA1	SIL1	Nucleotide exchange factor SIL1			tr|D6REA1|D6REA1_HUMAN Isoform of Q9H173, Nucleotide exchange factor SIL1 OS=Homo sapiens (Human) OX=9606 GN=SIL1 PE=1 SV=1;sp|Q9H173|SIL1_HUMAN Nucleotide exchange factor SIL1 OS=Homo sapiens (Human) OX=9606 GN=SIL1 PE=1 SV=1		7.27887	7.21354	7.15532	7.27968	7.32216	7.24347	7.20175	7.23662	7.19607	7.18926	7.14422	7.21647	7.23782	7.29718	7.09799	7.52498	7.71245	7.68052	7.35004	7.26738	7.15418	7.74517	7.65668	7.72897	7.37007	7.38699	7.41468	7.41523	7.35228	7.45521	+
1275	D6REK2	TRIM41	E3 ubiquitin-protein ligase TRIM41			tr|D6REK2|D6REK2_HUMAN Isoform of Q8WV44, B30.2/SPRY domain-containing protein (Fragment) OS=Homo sapiens (Human) OX=9606 GN=TRIM41 PE=1 SV=1;sp|Q8WV44-2|TRI41-2_HUMAN Isoform of Q8WV44, Isoform 2 of E3 ubiquitin-protein ligase TRIM41 OS=Homo sapiens (Huma		NA	NA	NA	NA	NA	NA	NA	NA	NA	NA	NA	NA	NA	NA	NA	NA	NA	NA	NA	NA	NA	6.88367	NA	NA	NA	NA	NA	6.83147	6.81186	NA
1276	D6REL5	FAM175A	BRCA1-A complex subunit Abraxas			tr|D6REL5|D6REL5_HUMAN Isoform of Q6UWZ7, MPN domain-containing protein OS=Homo sapiens (Human) OX=9606 GN=ABRAXAS1 PE=1 SV=1;sp|Q6UWZ7-2|ABRX1-2_HUMAN Isoform of Q6UWZ7, Isoform 2 of BRCA1-A complex subunit Abraxas 1 OS=Homo sapiens (Human) OX=9606 GN=ABR		NA	NA	NA	NA	NA	NA	NA	NA	NA	NA	NA	NA	NA	NA	NA	NA	NA	NA	NA	NA	NA	NA	NA	NA	NA	NA	5.79149	NA	NA	NA
1278	D6RGI3	2011-09-01	Septin-11			tr|D6RGI3|D6RGI3_HUMAN Isoform of Q9NVA2, Septin-type G domain-containing protein OS=Homo sapiens (Human) OX=9606 GN=SEPTIN11 PE=1 SV=1;tr|D6RER5|D6RER5_HUMAN Isoform of Q9NVA2, Septin-type G domain-containing protein OS=Homo sapiens (Human) OX=9606 GN=SEP		7.54397	7.54633	7.48328	8.17213	8.1723	8.15897	7.62161	7.67122	7.56548	8.14923	8.13412	8.12173	7.68838	7.66534	7.60421	8.07188	8.0272	8.13116	7.70318	7.51181	7.42737	8.16454	8.20665	8.175	7.37599	7.40592	7.46603	8.09141	8.11562	7.99847	+
1279	D6REX3	SEC31A	Protein transport protein Sec31A			tr|D6REX3|D6REX3_HUMAN Isoform of O94979, WD_REPEATS_REGION domain-containing protein OS=Homo sapiens (Human) OX=9606 GN=SEC31A PE=1 SV=1;sp|O94979|SC31A_HUMAN Protein transport protein Sec31A OS=Homo sapiens (Human) OX=9606 GN=SEC31A PE=1 SV=3;sp|O94979-3		8.3192	8.39297	8.32215	8.55346	8.55652	8.51058	8.32668	8.3436	8.27916	8.50403	8.45951	8.50705	8.42565	8.42438	8.42163	8.65695	8.67987	8.62778	8.35311	8.36998	8.37223	8.61167	8.62131	8.67619	8.16164	8.21698	8.15845	8.46592	8.41616	8.39707	+
1281	D6REY2	MCC	Colorectal mutant cancer protein			tr|D6REY2|D6REY2_HUMAN Isoform of P23508, Colorectal mutant cancer protein OS=Homo sapiens (Human) OX=9606 GN=MCC PE=1 SV=1;sp|P23508|CRCM_HUMAN Colorectal mutant cancer protein OS=Homo sapiens (Human) OX=9606 GN=MCC PE=1 SV=2;sp|P23508-2|CRCM-2_HUMAN Isof		NA	NA	NA	NA	NA	NA	NA	NA	NA	NA	NA	NA	NA	NA	NA	NA	NA	NA	NA	NA	NA	NA	NA	NA	NA	NA	NA	NA	5.91736	NA
1283	D6RF48	STX18	Syntaxin-18			tr|D6RF48|D6RF48_HUMAN Isoform of Q9P2W9, Syntaxin-18_N domain-containing protein OS=Homo sapiens (Human) OX=9606 GN=STX18 PE=1 SV=1;sp|Q9P2W9|STX18_HUMAN Syntaxin-18 OS=Homo sapiens (Human) OX=9606 GN=STX18 PE=1 SV=1		6.83199	6.51061	6.70822	6.98745	6.9364	6.99981	6.74778	6.6171	6.60207	6.80282	6.90107	6.96682	6.73291	6.68628	6.58741	7.41427	7.02762	7.07906	6.42357	6.95789	6.92992	6.99818	7.31852	7.06818	7.33931	6.80236	6.88436	6.95283	7.00555	6.95254
1286	D6RGG3	COL12A1	Collagen alpha-1(XII) chain			tr|D6RGG3|D6RGG3_HUMAN Isoform of Q99715, Collagen alpha-1(XII) chain OS=Homo sapiens (Human) OX=9606 GN=COL12A1 PE=1 SV=1;sp|Q99715-4|COCA1-4_HUMAN Isoform of Q99715, Isoform 4 of Collagen alpha-1(XII) chain OS=Homo sapiens (Human) OX=9606 GN=COL12A1 PE=1		7.22995	7.24697	7.43575	7.91977	7.96467	7.92854	8.31464	8.18146	8.15597	8.00366	8.02965	8.00953	7.29569	7.39447	7.34201	7.49529	7.56248	7.6042	6.31194	6.37025	6.26466	7.71446	7.52936	7.60602	7.18274	7.29294	7.30751	8.01103	8.00977	7.94148	+
1289	D6RIE3	COX7A2	Cytochrome c oxidase subunit 7A2, mitochondrial			tr|D6RIE3|D6RIE3_HUMAN Isoform of P14406, Cytochrome c oxidase subunit 7A2, mitochondrial OS=Homo sapiens (Human) OX=9606 GN=COX7A2 PE=1 SV=1;sp|P14406|CX7A2_HUMAN Cytochrome c oxidase subunit 7A2, mitochondrial OS=Homo sapiens (Human) OX=9606 GN=COX7A2 PE		NA	NA	NA	7.61881	7.41342	6.5693	NA	NA	NA	7.47345	7.52937	7.66831	6.99753	NA	6.76604	7.1396	7.73369	7.77693	NA	NA	NA	7.83827	7.77812	7.81873	NA	NA	NA	NA	6.83912	7.14317
1290	D6RIE8	TAF9	Transcription initiation factor TFIID subunit 9			tr|D6RIE8|D6RIE8_HUMAN Isoform of Q16594, Transcription initiation factor TFIID subunit 9 OS=Homo sapiens (Human) OX=9606 GN=TAF9 PE=1 SV=9;sp|Q16594|TAF9_HUMAN Transcription initiation factor TFIID subunit 9 OS=Homo sapiens (Human) OX=9606 GN=TAF9 PE=1 SV		NA	NA	NA	NA	NA	NA	NA	NA	NA	NA	NA	NA	NA	NA	NA	NA	NA	NA	NA	NA	NA	5.90463	NA	NA	NA	NA	NA	NA	NA	NA
1292	D6RIY6	EXOSC9	Exosome complex component RRP45			tr|D6RIY6|D6RIY6_HUMAN Isoform of Q06265, Exosome complex component RRP45 OS=Homo sapiens (Human) OX=9606 GN=EXOSC9 PE=1 SV=1;sp|Q06265|EXOS9_HUMAN Exosome complex component RRP45 OS=Homo sapiens (Human) OX=9606 GN=EXOSC9 PE=1 SV=3;sp|Q06265-3|EXOS9-3_HUMA		7.48039	7.44791	7.40506	7.47108	7.45976	7.50922	7.37137	7.34892	7.44199	7.4136	7.49875	7.48858	7.24305	7.2431	7.22199	7.45515	7.45657	7.4481	7.29609	7.15135	7.3135	7.46202	7.38947	7.44946	6.98137	6.89964	6.83411	7.2462	7.32291	7.21221	+
1294	D9J307	HLA-B				tr|D9J307|D9J307_HUMAN Isoform of P01889, Ig-like domain-containing protein OS=Homo sapiens (Human) OX=9606 GN=HLA-B PE=3 SV=1;tr|A0A140TA13|A0A140TA13_HUMAN Isoform of P01889, MHC_I-like_Ag-recog domain-containing protein OS=Homo sapiens (Human) OX=9606 G		7.26421	7.43555	7.38815	7.87163	7.78609	7.89883	7.52073	7.65621	7.6017	8.03884	8.01835	8.00688	7.28391	7.38777	7.20141	7.78719	7.89909	7.99595	7.37673	7.39555	7.38373	7.9885	7.86526	8.02977	7.15696	7.21133	7.22233	7.8835	7.94601	7.93679	+
1296	E2QRD4	MMS22L	Protein MMS22-like			tr|E2QRD4|E2QRD4_HUMAN Isoform of Q6ZRQ5, Protein MMS22-like OS=Homo sapiens (Human) OX=9606 GN=MMS22L PE=1 SV=1;sp|Q6ZRQ5|MMS22_HUMAN Protein MMS22-like OS=Homo sapiens (Human) OX=9606 GN=MMS22L PE=1 SV=3		6.62928	6.52774	6.69999	6.87497	6.7885	6.81718	6.54776	6.54773	6.63579	6.83061	6.77304	6.77595	6.72928	6.75464	6.82999	6.73804	6.89444	6.8786	6.72366	6.67341	6.64631	6.97035	6.84242	6.82107	6.85902	6.8542	6.90124	6.5244	6.48537	6.59455	+
1298	E2QRF9	GMNN	Geminin			tr|E2QRF9|E2QRF9_HUMAN Isoform of O75496, Geminin (Fragment) OS=Homo sapiens (Human) OX=9606 GN=GMNN PE=1 SV=1;sp|O75496|GEMI_HUMAN Geminin OS=Homo sapiens (Human) OX=9606 GN=GMNN PE=1 SV=1;tr|H7C608|H7C608_HUMAN Isoform of O75496, Geminin (Fragment) OS=Ho		NA	NA	NA	NA	NA	NA	NA	NA	NA	6.42721	NA	NA	NA	NA	NA	6.51145	NA	6.56075	NA	NA	NA	6.49684	6.57373	6.32901	NA	NA	NA	6.39917	6.28549	6.3768
1302	E5RI39	CCNC	Cyclin-C			tr|E5RI39|E5RI39_HUMAN Isoform of P24863, CYCLIN domain-containing protein (Fragment) OS=Homo sapiens (Human) OX=9606 GN=CCNC PE=1 SV=1;tr|G5E954|G5E954_HUMAN Isoform of P24863, CYCLIN domain-containing protein OS=Homo sapiens (Human) OX=9606 GN=CCNC PE=1		NA	NA	NA	NA	5.87969	5.98489	6.36163	6.4523	NA	NA	NA	6.43264	6.36161	6.17133	NA	6.55306	6.3071	6.22805	6.42937	6.44649	NA	6.32721	6.44305	6.31478	NA	6.63585	NA	6.46168	6.28297	6.3514
1307	E5RG17	TATDN1	Putative deoxyribonuclease TATDN1			tr|E5RG17|E5RG17_HUMAN Isoform of Q6P1N9, Putative deoxyribonuclease TATDN1 (Fragment) OS=Homo sapiens (Human) OX=9606 GN=TATDN1 PE=1 SV=1;sp|Q6P1N9|TATD1_HUMAN Putative deoxyribonuclease TATDN1 OS=Homo sapiens (Human) OX=9606 GN=TATDN1 PE=1 SV=2;tr|G5EA19		NA	NA	NA	7.22593	7.22871	7.25028	6.80153	6.34093	NA	7.2593	7.30638	7.19791	NA	NA	NA	6.94932	7.22829	7.22044	NA	NA	NA	7.34368	7.21595	7.26344	NA	NA	NA	7.26863	7.16582	7.17184
1308	E5RJK7	LYRM2	LYR motif-containing protein 2			tr|E5RJK7|E5RJK7_HUMAN Isoform of Q9NU23, LYR motif-containing protein 2 OS=Homo sapiens (Human) OX=9606 GN=LYRM2 PE=1 SV=1;tr|E5RG38|E5RG38_HUMAN Isoform of Q9NU23, LYR motif-containing protein 2 OS=Homo sapiens (Human) OX=9606 GN=LYRM2 PE=1 SV=1;tr|G3V13		NA	NA	NA	6.13461	5.9894	6.06553	NA	NA	NA	6.3164	6.45872	6.10963	NA	NA	NA	6.22212	6.22573	6.17344	NA	NA	NA	6.19784	6.54223	6.39576	NA	NA	NA	6.08459	6.17839	6.31911
1309	E5RGN3	ATOX1	Copper transport protein ATOX1			tr|E5RGN3|E5RGN3_HUMAN Isoform of O00244, HMA domain-containing protein OS=Homo sapiens (Human) OX=9606 GN=ATOX1 PE=1 SV=1;tr|E5RIM7|E5RIM7_HUMAN Isoform of O00244, HMA domain-containing protein OS=Homo sapiens (Human) OX=9606 GN=ATOX1 PE=1 SV=1;sp|O00244|		NA	NA	NA	7.49238	7.31004	6.22213	NA	NA	NA	7.37039	7.42054	7.52243	NA	NA	NA	6.58103	7.1773	7.21402	NA	NA	NA	7.21669	7.5447	7.47656	NA	NA	NA	NA	6.74534	6.98274
1310	E5RGQ3	RWDD1	RWD domain-containing protein 1			tr|E5RGQ3|E5RGQ3_HUMAN Isoform of Q9H446, RWD domain-containing protein 1 (Fragment) OS=Homo sapiens (Human) OX=9606 GN=RWDD1 PE=1 SV=1;sp|Q9H446-2|RWDD1-2_HUMAN Isoform of Q9H446, Isoform 2 of RWD domain-containing protein 1 OS=Homo sapiens (Human) OX=960		6.22132	6.0134	6.2143	6.94962	6.89572	6.88824	5.74394	6.06579	5.83881	6.78422	6.71394	7.14313	NA	NA	NA	6.91209	6.73786	6.90235	NA	NA	NA	6.62865	6.60763	7.02912	NA	NA	NA	7.29006	7.00689	6.92118	+
1315	E5RHG8	TCEB1	Transcription elongation factor B polypeptide 1			tr|E5RHG8|E5RHG8_HUMAN Isoform of Q15369, Skp1_POZ domain-containing protein (Fragment) OS=Homo sapiens (Human) OX=9606 GN=ELOC PE=1 SV=1;sp|Q15369|ELOC_HUMAN Elongin-C OS=Homo sapiens (Human) OX=9606 GN=ELOC PE=1 SV=1;sp|Q15369-2|ELOC-2_HUMAN Isoform of Q		7.42604	7.54096	7.14541	8.2222	8.24652	8.20737	7.72738	7.86711	7.67238	8.23507	8.06374	8.04052	6.60485	7.18567	7.15534	8.15807	8.09894	8.10754	7.64421	7.36045	7.58253	8.1231	8.25504	8.23879	7.08939	7.10296	7.87925	8.1837	8.17181	8.30335
1319	E5RI99	RPL30	60S ribosomal protein L30			tr|E5RI99|E5RI99_HUMAN Isoform of P62888, Ribosomal_L7Ae domain-containing protein (Fragment) OS=Homo sapiens (Human) OX=9606 GN=RPL30 PE=1 SV=1;sp|P62888|RL30_HUMAN 60S ribosomal protein L30 OS=Homo sapiens (Human) OX=9606 GN=RPL30 PE=1 SV=2		8.62985	8.66727	8.592	8.41823	8.45529	8.44439	8.7088	8.69795	8.64099	8.45356	8.39688	8.3457	8.79444	8.78101	8.70226	8.25317	8.28332	8.34481	8.76639	8.78228	8.64954	8.04347	8.12616	8.1654	8.80397	8.76835	8.81662	8.40336	8.33238	8.55263	+
1320	E5RIA4	DNPEP	Aspartyl aminopeptidase			tr|E5RIA4|E5RIA4_HUMAN Isoform of Q9ULA0, Aspartyl aminopeptidase OS=Homo sapiens (Human) OX=9606 GN=DNPEP PE=1 SV=1;tr|E7ETB3|E7ETB3_HUMAN Isoform of Q9ULA0, Aspartyl aminopeptidase OS=Homo sapiens (Human) OX=9606 GN=DNPEP PE=1 SV=2;sp|Q9ULA0|DNPEP_HUMAN		7.51564	7.56508	7.60801	7.54759	7.55426	7.55267	7.61568	7.7832	7.70078	7.55325	7.57667	7.57375	7.69321	7.71088	7.53611	7.24075	7.5053	7.50837	7.73786	7.60739	7.43007	7.5373	7.28914	7.52971	7.43813	7.56955	7.54234	7.41266	7.27494	7.44093	+
1322	E5RIH5	TTI2	TELO2-interacting protein 2			tr|E5RIH5|E5RIH5_HUMAN Isoform of Q6NXR4, TELO2-interacting protein 2 OS=Homo sapiens (Human) OX=9606 GN=TTI2 PE=1 SV=1;sp|Q6NXR4|TTI2_HUMAN TELO2-interacting protein 2 OS=Homo sapiens (Human) OX=9606 GN=TTI2 PE=1 SV=1		6.76663	6.6528	6.43819	6.75087	6.63348	6.69953	6.45606	6.71929	6.37434	6.85799	6.8394	6.83391	6.5182	6.55507	6.51857	6.65439	6.97204	6.81822	6.46887	6.44208	6.43729	6.88937	6.71533	6.86497	6.70698	6.79481	6.97967	6.7509	6.80868	6.5759
1323	E5RIP4	SLC39A14	Zinc transporter ZIP14			tr|E5RIP4|E5RIP4_HUMAN Isoform of Q15043, Zinc transporter ZIP14 (Fragment) OS=Homo sapiens (Human) OX=9606 GN=SLC39A14 PE=1 SV=2;sp|Q15043-2|S39AE-2_HUMAN Isoform of Q15043, Isoform 3 of Metal cation symporter ZIP14 OS=Homo sapiens (Human) OX=9606 GN=SLC3		7.2045	7.19382	6.68976	7.50035	7.34461	7.40969	7.55621	7.24178	7.27916	7.57158	7.09786	7.56685	7.37111	7.43952	7.39231	7.39887	7.46442	7.42788	7.42341	6.87198	7.21959	7.64419	7.28574	7.50195	7.47624	7.57433	7.55662	7.65636	7.5505	7.76442	+
1324	E5RIW3	TBCA	Tubulin-specific chaperone A			tr|E5RIW3|E5RIW3_HUMAN Isoform of O75347, Tubulin-specific chaperone A OS=Homo sapiens (Human) OX=9606 GN=TBCA PE=1 SV=1;tr|E5RJD8|E5RJD8_HUMAN Isoform of O75347, Tubulin-specific chaperone A OS=Homo sapiens (Human) OX=9606 GN=TBCA PE=1 SV=1;sp|O75347|TBCA		7.91382	7.88692	7.72476	8.3974	8.44561	8.36848	7.74244	7.54867	7.39939	8.36411	8.30225	8.2279	7.04848	7.00271	6.83138	8.20033	8.19373	8.03233	6.78997	6.98741	6.43403	8.11404	8.17368	8.15983	6.51308	NA	NA	8.20192	8.10437	8.19705	+
1325	E5RIW9	PEX2	Peroxisome biogenesis factor 2			tr|E5RIW9|E5RIW9_HUMAN Isoform of P28328, Pex2_Pex12 domain-containing protein (Fragment) OS=Homo sapiens (Human) OX=9606 GN=PEX2 PE=1 SV=8;sp|P28328|PEX2_HUMAN Peroxisome biogenesis factor 2 OS=Homo sapiens (Human) OX=9606 GN=PEX2 PE=1 SV=2		NA	NA	NA	NA	NA	NA	NA	NA	NA	NA	NA	NA	NA	NA	NA	NA	6.08846	NA	NA	NA	NA	NA	NA	NA	NA	NA	NA	NA	NA	NA
1327	E5RJR5	SKP1	S-phase kinase-associated protein 1			tr|E5RJR5|E5RJR5_HUMAN Isoform of P63208, S-phase kinase-associated protein 1 OS=Homo sapiens (Human) OX=9606 GN=SKP1 PE=1 SV=1;sp|P63208|SKP1_HUMAN S-phase kinase-associated protein 1 OS=Homo sapiens (Human) OX=9606 GN=SKP1 PE=1 SV=2;tr|E7ERH2|E7ERH2_HUMA		8.04602	8.12369	8.08161	8.54991	8.52781	8.51585	7.98503	7.93602	8.01131	8.53685	8.49782	8.4922	7.92478	7.93553	7.93777	8.44856	8.44372	8.47409	7.83608	7.86512	7.82166	8.42849	8.3898	8.41537	7.89076	7.83865	7.78036	8.35952	8.49178	8.48009	+
1329	E5RK69	ANXA6	Annexin			tr|E5RK69|E5RK69_HUMAN Isoform of P08133, Annexin OS=Homo sapiens (Human) OX=9606 GN=ANXA6 PE=1 SV=1		6.86776	6.89163	6.9283	6.92922	6.88018	6.96532	6.94214	6.9338	6.94046	7.01281	6.82377	7.04715	6.76625	6.72852	6.72419	7.06658	6.86374	6.86483	6.70173	6.95612	6.57809	6.86149	6.87198	6.96625	6.63847	6.70094	6.90906	6.75912	6.7266	6.85156	+
1330	E7EM50	PIGG	GPI ethanolamine phosphate transferase 2			tr|E7EM50|E7EM50_HUMAN Isoform of Q5H8A4, GPI ethanolamine phosphate transferase 2 OS=Homo sapiens (Human) OX=9606 GN=PIGG PE=1 SV=1;sp|Q5H8A4-4|PIGG-4_HUMAN Isoform of Q5H8A4, Isoform 4 of GPI ethanolamine phosphate transferase 2 OS=Homo sapiens (Human) O		6.57295	6.44508	6.47575	NA	6.75911	6.76728	6.60887	NA	6.65466	6.77906	6.72908	NA	6.58132	6.7483	6.66181	NA	6.62677	6.48674	NA	NA	6.58555	6.66432	6.65155	NA	NA	NA	NA	6.62436	6.7362	NA
1331	E7EM64	COPS6	COP9 signalosome complex subunit 6			tr|E7EM64|E7EM64_HUMAN Isoform of Q7L5N1, COP9 signalosome complex subunit 6 OS=Homo sapiens (Human) OX=9606 GN=COPS6 PE=1 SV=1;sp|Q7L5N1|CSN6_HUMAN COP9 signalosome complex subunit 6 OS=Homo sapiens (Human) OX=9606 GN=COPS6 PE=1 SV=1		7.62633	7.61986	7.59435	7.98484	8.06455	8.10112	7.56864	7.40855	7.41602	7.9927	8.04547	7.99369	7.36251	7.33133	7.44907	7.85852	8.0441	8.06721	7.47298	7.19022	7.26734	8.01062	7.82856	8.04545	7.34816	7.46703	7.35079	7.95543	7.9521	7.99804
1332	J3QLD9	FLOT2	Flotillin-2			tr|J3QLD9|J3QLD9_HUMAN Isoform of Q14254, Flotillin OS=Homo sapiens (Human) OX=9606 GN=FLOT2 PE=1 SV=1;tr|E7EMK3|E7EMK3_HUMAN Isoform of Q14254, Flotillin OS=Homo sapiens (Human) OX=9606 GN=FLOT2 PE=1 SV=1;sp|Q14254|FLOT2_HUMAN Flotillin-2 OS=Homo sapiens		7.46635	7.50764	7.58883	7.52894	7.49596	7.47028	7.52216	7.59737	7.5492	7.44847	7.46157	7.41831	7.69272	7.67539	7.60962	7.55898	7.41842	7.4593	7.40265	7.56009	7.51324	7.39283	7.33765	7.46395	7.44839	7.39614	7.53932	7.65147	7.54596	7.53062	+
1333	E7EMP6	HMCES	Embryonic stem cell-specific 5-hydroxymethylcytosine-binding protein			tr|E7EMP6|E7EMP6_HUMAN Isoform of Q96FZ2, Abasic site processing protein HMCES OS=Homo sapiens (Human) OX=9606 GN=HMCES PE=1 SV=1;sp|Q96FZ2|HMCES_HUMAN Abasic site processing protein HMCES OS=Homo sapiens (Human) OX=9606 GN=HMCES PE=1 SV=1;tr|D6R9T3|D6R9T3		6.80028	6.90787	6.9389	6.96321	6.99511	7.03736	6.95483	7.07111	6.95501	6.93787	6.99322	6.92773	7.19116	7.22093	7.1415	7.10896	6.9605	7.02393	7.39352	7.22839	7.19326	7.09007	7.12767	7.14363	6.95865	6.8836	7.03141	7.01289	6.9161	7.04637
1334	J3KMY5	NPC2	Epididymal secretory protein E1			tr|J3KMY5|J3KMY5_HUMAN Isoform of P61916, ML domain-containing protein OS=Homo sapiens (Human) OX=9606 GN=NPC2 PE=1 SV=1;tr|G3V3E8|G3V3E8_HUMAN Isoform of P61916, ML domain-containing protein OS=Homo sapiens (Human) OX=9606 GN=NPC2 PE=1 SV=1;tr|E7EMS2|E7EM		NA	NA	NA	7.14987	6.99112	7.09526	6.98098	6.33232	NA	7.08565	7.0666	7.08006	NA	NA	NA	7.25725	7.2789	7.20293	NA	NA	NA	7.1782	7.29207	7.22482	NA	NA	NA	7.12452	7.12805	7.40174	+
1336	E9PGW7	MED22	Mediator of RNA polymerase II transcription subunit 22			tr|E9PGW7|E9PGW7_HUMAN Isoform of Q15528, Mediator of RNA polymerase II transcription subunit 22 (Fragment) OS=Homo sapiens (Human) OX=9606 GN=MED22 PE=1 SV=1;tr|Q5T8T7|Q5T8T7_HUMAN Isoform of Q15528, Mediator complex subunit 22 OS=Homo sapiens (Human) OX=		NA	NA	NA	NA	6.39458	6.26309	NA	NA	NA	6.29693	NA	6.22205	NA	NA	NA	6.33977	6.24078	6.41978	NA	NA	NA	6.19881	6.58136	NA	NA	NA	NA	NA	6.32622	6.48934
1338	E7EP72	C19orf25	UPF0449 protein C19orf25			tr|E7EP72|E7EP72_HUMAN Isoform of Q9UFG5, UPF0449 protein C19orf25 OS=Homo sapiens (Human) OX=9606 GN=C19orf25 PE=1 SV=1;sp|Q9UFG5|CS025_HUMAN UPF0449 protein C19orf25 OS=Homo sapiens (Human) OX=9606 GN=C19orf25 PE=1 SV=2;tr|K7ER12|K7ER12_HUMAN Isoform of		NA	NA	NA	NA	NA	NA	NA	NA	NA	NA	NA	NA	NA	NA	NA	NA	NA	NA	NA	NA	NA	NA	NA	NA	NA	NA	NA	NA	NA	6.75454
1339	E7ES33	2007-09-01	Septin-7			tr|E7ES33|E7ES33_HUMAN Isoform of Q16181, Septin-type G domain-containing protein OS=Homo sapiens (Human) OX=9606 GN=SEPTIN7 PE=1 SV=3;tr|E7EPK1|E7EPK1_HUMAN Isoform of Q16181, Septin-type G domain-containing protein OS=Homo sapiens (Human) OX=9606 GN=SEPT		8.44067	8.50206	8.52278	8.38027	8.38663	8.40234	8.54266	8.65588	8.64888	8.405	8.35143	8.32316	8.54785	8.57057	8.49115	8.48248	8.36071	8.38266	8.5726	8.54705	8.55131	8.42065	8.49777	8.41801	8.27488	8.32994	8.39236	8.2901	8.30767	8.22247	+
1340	E7EPM6	ACSL1	Long-chain-fatty-acid--CoA ligase 1			tr|E7EPM6|E7EPM6_HUMAN Isoform of P33121, Long-chain-fatty-acid--CoA ligase 1 OS=Homo sapiens (Human) OX=9606 GN=ACSL1 PE=1 SV=1;sp|P33121-3|ACSL1-3_HUMAN Isoform of P33121, Isoform 3 of Long-chain-fatty-acid--CoA ligase 1 OS=Homo sapiens (Human) OX=9606 G		7.72819	7.70446	7.66783	7.73773	7.73529	7.75462	7.77102	7.86134	7.86693	7.75107	7.72628	7.72035	7.74888	7.76496	7.7296	7.7342	7.73796	7.74802	7.7205	7.61329	7.71615	7.79137	7.73719	7.78962	7.76951	7.76989	7.75696	7.6472	7.68283	7.7073	+
1341	E7EPN9	PRRC2C	Protein PRRC2C			tr|E7EPN9|E7EPN9_HUMAN Isoform of Q9Y520, BAT2_N domain-containing protein OS=Homo sapiens (Human) OX=9606 GN=PRRC2C PE=1 SV=1;sp|Q9Y520-4|PRC2C-4_HUMAN Isoform of Q9Y520, Isoform 4 of Protein PRRC2C OS=Homo sapiens (Human) OX=9606 GN=PRRC2C PE=1 SV=4;sp|Q		8.4272	8.55678	8.55067	8.35491	8.47789	8.42817	8.54936	8.58581	8.51934	8.39046	8.44237	8.47678	8.70583	8.68872	8.66882	8.35476	8.28102	8.30535	8.50779	8.58801	8.5756	8.30149	8.32506	8.33244	8.44067	8.53456	8.41205	8.43121	8.33686	8.36738
1342	E7EPP6	CHEK1	Serine/threonine-protein kinase Chk1			tr|E7EPP6|E7EPP6_HUMAN Isoform of O14757, Protein kinase domain-containing protein OS=Homo sapiens (Human) OX=9606 GN=CHEK1 PE=1 SV=1;sp|O14757-2|CHK1-2_HUMAN Isoform of O14757, Isoform 2 of Serine/threonine-protein kinase Chk1 OS=Homo sapiens (Human) OX=9		6.87676	6.70751	6.62361	6.6078	6.80323	6.67656	6.75713	6.49932	6.63543	6.73535	6.49465	6.75768	7.06139	6.96008	6.97436	7.14622	6.94032	6.95834	6.72201	6.88427	6.87569	6.91808	6.94735	6.90885	7.067	7.05743	6.98243	6.87923	6.77651	6.86817	+
1343	E7EPP7	STXBP4	Syntaxin-binding protein 4			tr|E7EPP7|E7EPP7_HUMAN Isoform of Q6ZWJ1, Syntaxin-binding protein 4 OS=Homo sapiens (Human) OX=9606 GN=STXBP4 PE=1 SV=1;sp|Q6ZWJ1|STXB4_HUMAN Syntaxin-binding protein 4 OS=Homo sapiens (Human) OX=9606 GN=STXBP4 PE=1 SV=2;tr|B5MCT9|B5MCT9_HUMAN Isoform of		NA	NA	NA	6.32867	6.30253	6.27448	NA	NA	6.16757	6.22295	6.22063	6.35557	NA	NA	NA	6.2914	6.32278	6.31861	NA	NA	NA	NA	6.32857	NA	NA	NA	NA	NA	NA	NA
1344	E7EPT4	NDUFV2	NADH dehydrogenase [ubiquinone] flavoprotein 2, mitochondrial			tr|E7EPT4|E7EPT4_HUMAN Isoform of P19404, NADH dehydrogenase [ubiquinone] flavoprotein 2, mitochondrial OS=Homo sapiens (Human) OX=9606 GN=NDUFV2 PE=1 SV=1;sp|P19404|NDUV2_HUMAN NADH dehydrogenase [ubiquinone] flavoprotein 2, mitochondrial OS=Homo sapiens		7.39418	7.45343	7.45911	7.79273	7.74385	7.77896	7.35118	7.44529	7.52053	7.79227	7.70788	7.80197	7.06279	7.14526	7.36308	7.84107	7.83841	7.84919	7.12136	7.20314	7.05633	7.78002	7.74081	7.68458	7.36717	7.45461	7.42057	7.86443	7.83414	7.74919
1345	E7EPV7	SNCA	Alpha-synuclein			tr|E7EPV7|E7EPV7_HUMAN Isoform of P37840, Alpha-synuclein OS=Homo sapiens (Human) OX=9606 GN=SNCA PE=1 SV=1;sp|P37840-2|SYUA-2_HUMAN Isoform of P37840, Isoform 2-4 of Alpha-synuclein OS=Homo sapiens (Human) OX=9606 GN=SNCA PE=1 SV=1;sp|P37840|SYUA_HUMAN Al		6.87713	6.94664	7.03786	7.77287	7.81288	7.82076	7.05218	6.83694	6.77443	7.72347	7.63745	7.66399	7.0141	7.0294	7.01431	7.65023	7.73618	7.68289	6.44099	6.52815	6.41258	7.61841	7.62413	7.64446	NA	6.16584	NA	7.6403	7.63998	7.73643	+
1346	E7EPW2	MRPS25	28S ribosomal protein S25, mitochondrial			tr|E7EPW2|E7EPW2_HUMAN Isoform of P82663, L51_S25_CI-B8 domain-containing protein OS=Homo sapiens (Human) OX=9606 GN=MRPS25 PE=1 SV=1;sp|P82663-2|RT25-2_HUMAN Isoform of P82663, Isoform 2 of 28S ribosomal protein S25, mitochondrial OS=Homo sapiens (Human)		6.92798	7.01846	NA	7.0404	7.11558	7.15484	7.05426	7.1107	7.11007	7.08831	7.12115	7.049	6.8644	NA	6.82178	6.95962	7.00608	7.09619	6.85515	7.00568	NA	6.85798	6.90643	6.90157	7.0388	7.10579	NA	7.07087	7.16834	7.03062
[truncated: 5,786 more rows]
