# Supplementary material for: Spatially resolved phosphoproteomics reveals fibroblast growth factor receptor recycling-driven regulation of autophagy and survival
Source: Nat Commun. 2022 Nov 3;13:6589. doi: 10.1038/s41467-022-34298-2 (PMC9633600; doi:10.1038/s41467-022-34298-2)
Supplement: Supplementary file 9 — Supplementary Dataset 6 [file 41467_2022_34298_MOESM9_ESM.xlsx]

## Sheet: SupplementaryData6
id	Uniprot	Protein names	Gene names	Amino acid	Position	Sequence window	GFP_APEX UT_01	GFP_APEX UT_02	GFP_APEX UT_03	GFP_APEX FGF1001	GFP_APEX FGF1002	GFP_APEX FGF1003	RAB11_APEX FGF10_01	RAB11_APEX FGF10_02	RAB11_APEX FGF10_03	FGFR2-APEX2 UT_01	FGFR2-APEX2 UT_02	FGFR2-APEX2 UT_03	FGFR2-APEX2 FGF10_01	FGFR2-APEX2 FGF10_02	FGFR2-APEX2 FGF10_03	GLOBAL UT (GFP-APEX UT)01	GLOBAL UT (GFP-APEX UT)02	GLOBAL UT (GFP-APEX UT)03	GLOBAL FGF10 (GFP-APEX2 FGF10)_01	GLOBAL FGF10 (GFP-APEX2 FGF10)_02	GLOBAL FGF10 (GFP-APEX2 FGF10)_03	GLOBAL FGF10 (RAB11-APEX2 FGF10)_01	GLOBAL FGF10 (RAB11-APEX2 FGF10)_02	GLOBAL FGF10 (RAB11-APEX2 FGF10)_03	GLOBAL UT (FGFR2-APEX2 UT)_01	GLOBAL UT (FGFR2-APEX2 UT)_02	GLOBAL UT (FGFR2-APEX2 UT)_03	GLOBAL FGF10 (FGFR2-APEX2 FGF10)_01	GLOBAL FGF10 (FGFR2-APEX2 FGF10)_02	GLOBAL FGF10 (FGFR2-APEX2 FGF10)_03	id_site	Proximal_Regulated_Cluster	Global_Regulated
0	A0A024R4E5	Vigilin	HDLBP	S	31	RSGLVPQQIKVATLNSEEESDPPTYKDAFPP	NA	5.43682	NA	NA	NA	NA	5.90902	5.97994	5.39099	NA	NA	NA	5.51259	5.44672	NA	8.33862	8.25666	8.30481	8.45194	8.47547	8.52609	8.3283	8.36514	8.32912	8.54926	8.47048	8.57327	8.35141	8.36928	8.51018	HDLBP_S31
1	A0A024R4E5	Vigilin	HDLBP	S	35	VPQQIKVATLNSEEESDPPTYKDAFPPLPEK	6.58811	5.90656	5.99712	NA	NA	NA	NA	NA	5.50534	NA	NA	5.8814	NA	5.9602	NA	NA	NA	NA	NA	NA	NA	NA	NA	NA	NA	NA	NA	NA	NA	NA	HDLBP_S35	FGFR2_Recycling
2	Q9H4M9	EH domain-containing protein 1	EHD1	S	456	VGKDKPTYDEIFYTLSPVNGKITGANAKKEM	NA	NA	NA	NA	NA	NA	NA	NA	NA	6.1372	NA	6.09544	6.34956	6.42347	NA	8.17875	8.18291	8.01075	7.82407	7.5737	7.31029	6.9959	7.56524	7.09885	7.58307	7.78757	7.59466	7.39125	7.58232	7.53704	EHD1_S456
4	A0A024RAC6	Transcription elongation factor B polypeptide 3	TCEB3	S	516	LELISSFQPKRKAFSSPQEEEEAGFTGRRMN	NA	NA	NA	NA	NA	NA	NA	NA	NA	NA	NA	NA	NA	NA	NA	NA	NA	NA	NA	NA	NA	7.22015	NA	6.96977	NA	NA	NA	NA	6.89602	NA	TCEB3_S516
5	A0A024RCR6	Large proline-rich protein BAG6	BAT3	S	1075	AVSRAAKAAGARPLTSPESLSRDLEAPEVQE	NA	NA	5.61527	NA	NA	5.40338	NA	5.75158	5.99208	5.76955	NA	5.63927	5.81337	5.80066	5.20565	7.39213	7.4415	7.66466	7.70087	7.69599	7.69103	7.58389	7.68811	7.57366	6.93692	7.61851	7.91857	7.89579	7.70429	7.93277	BAT3_S1075	FGFR2_Recycling
7	A0A024RCR6	Large proline-rich protein BAG6	BAT3	S	113	ASSGTGSASATHGGGSPPGTRGPGASVHDRN	NA	NA	NA	NA	NA	NA	NA	5.93004	6.4853	NA	NA	NA	NA	NA	NA	NA	7.68407	7.43345	7.56421	7.92017	NA	8.13972	8.25022	7.82181	7.48356	7.16439	7.53978	7.28509	7.21204	NA	BAT3_S113
8	A0A024RCR6	Large proline-rich protein BAG6	BAT3	S	958	PLPEEPMEVQGAERASPEPQRENASPAPGTT	NA	NA	NA	NA	NA	NA	NA	NA	5.46994	NA	NA	NA	NA	NA	NA	7.77879	7.6588	7.75719	8.05622	8.07966	8.10155	8.21269	8.15443	8.08813	7.6429	7.72115	7.72662	7.58621	7.1971	7.60629	BAT3_S958
9	A0A024RCR6	Large proline-rich protein BAG6	BAT3	S	967	QGAERASPEPQRENASPAPGTTAEEAMSRGP	NA	NA	NA	NA	NA	NA	NA	NA	NA	NA	NA	NA	NA	NA	NA	8.17836	8.18567	8.22521	8.30239	8.33568	8.41665	8.21949	8.18632	8.11434	8.2819	8.3115	8.47895	8.20791	8.02615	8.30318	BAT3_S967
10	A0A024RCR6	Large proline-rich protein BAG6	BAT3	S	1111	LRSDIQKRLQEDPNYSPQRFPNAQRAFADDP	5.54251	5.79795	NA	5.54439	5.67293	5.30628	5.7176	NA	5.94712	5.70169	5.57778	NA	NA	6.01321	5.86728	NA	NA	NA	7.34372	6.97538	NA	6.68787	7.18109	6.98221	NA	NA	NA	NA	NA	NA	BAT3_S1111
11	A0A044PY82	Uncharacterized protein LOC113230	LOC113230	S	233	QAALARPAVPEPRARSPPQPLGELKRFFEAA	NA	NA	NA	NA	NA	NA	NA	NA	NA	NA	NA	NA	NA	NA	NA	NA	5.81051	6.80159	6.74585	NA	6.45474	6.63818	6.94286	NA	NA	7.13512	6.97369	6.71258	6.76835	NA	LOC113230_S233
14	A0A075B6E4	Transcription cofactor vestigial-like protein 4	VGLL4	S	149	ALTKNSLDASRPAGLSPTLTPGERQQNRPSV	NA	NA	NA	NA	5.43621	NA	NA	NA	NA	5.84205	NA	5.74057	6.32016	NA	NA	7.8269	7.73443	7.8274	8.32808	8.29003	8.22404	7.869	8.04712	7.91878	7.86209	7.99756	8.13844	8.40583	8.40767	8.5395	VGLL4_S149
15	A0A075B6E4	Transcription cofactor vestigial-like protein 4	VGLL4	S	52	VASALSSHRTGPPPISPSKRKFSMEPGDEDL	NA	NA	NA	NA	NA	NA	NA	NA	NA	NA	NA	NA	NA	NA	NA	7.67258	7.63398	7.69002	7.63866	7.83446	7.9795	7.49025	7.64391	7.59148	7.7199	7.82695	7.83854	7.89477	7.96007	7.72523	VGLL4_S52
16	A0A087WSV0	Bcl-2-like protein 12	BCL2L12	S	158	KLASDPALRSKLVRLSSDSFARLVELFCSRD	5.45811	5.61439	5.19427	NA	NA	NA	NA	NA	NA	5.61183	NA	5.4934	5.71531	5.4956	5.37152	7.94809	7.81763	7.80397	8.4204	8.04809	8.07102	7.96577	8.16007	8.05296	8.28935	8.30898	8.47637	8.48661	8.36766	8.51605	BCL2L12_S158	FGFR2_Recycling
17	A0A087WSV0	Bcl-2-like protein 12	BCL2L12	S	159	LASDPALRSKLVRLSSDSFARLVELFCSRDD	NA	NA	NA	NA	NA	NA	NA	NA	NA	NA	NA	NA	NA	NA	NA	7.34895	NA	NA	NA	NA	NA	NA	7.5922	NA	NA	NA	NA	NA	NA	NA	BCL2L12_S159
18	A0A087WSV0	Bcl-2-like protein 12	BCL2L12	S	29	LRVLAAFLRRGEAAGSPVPTPPRSPAQEEPT	NA	NA	NA	NA	NA	NA	NA	NA	NA	NA	NA	NA	NA	NA	NA	7.01101	7.07367	6.97249	7.40275	7.33121	7.28155	NA	NA	NA	7.13271	6.997	7.01012	6.51053	NA	6.77296	BCL2L12_S29
19	A0A087WSV0	Bcl-2-like protein 12	BCL2L12	S	37	RRGEAAGSPVPTPPRSPAQEEPTDFLSRLRR	NA	NA	NA	NA	NA	NA	NA	NA	NA	NA	NA	NA	NA	NA	NA	7.01101	7.07367	6.97249	7.40275	7.33121	7.28155	NA	NA	NA	7.13271	6.997	7.01012	6.51053	NA	6.77296	BCL2L12_S37
20	A0A087WSW7	Lymphoid-specific helicase	HELLS	S	365	IANMFGSSEKETIELSPTGRPKRRTRKSINY	NA	NA	NA	NA	NA	NA	NA	NA	NA	NA	NA	NA	NA	NA	NA	7.07638	7.1971	7.09006	6.96809	6.97356	6.64698	6.79445	6.50101	6.88765	7.15374	7.34844	7.4941	7.28306	7.39715	7.42213	HELLS_S365
21	A0A087WT45	GRIP1-associated protein 1	GRIPAP1	S	610	KSRSGLEELVLSEMNSPSRTQTGDSSSISSF	NA	NA	NA	6.30568	6.0794	6.62682	6.43156	NA	6.1593	NA	NA	NA	NA	NA	NA	7.32762	7.29	7.28611	7.51634	7.3122	7.22919	7.3463	7.28184	7.29249	6.19064	NA	NA	6.37847	NA	NA	GRIPAP1_S610
22	A0A087WT45	GRIP1-associated protein 1	GRIPAP1	S	647	REKESSAVPARSLSSSPQAQPPRPAELSDEE	6.69154	6.50507	NA	NA	6.51275	6.11643	6.40466	6.43551	6.41412	NA	NA	NA	6.73397	6.97292	6.63771	8.30015	8.25182	8.15001	8.12626	8.10481	7.85031	7.74283	7.63431	7.8447	7.65634	7.57272	7.49188	7.58822	NA	7.67614	GRIPAP1_S647	FGFR2_Recycling
23	E7ERK9	Translation initiation factor eIF-2B subunit delta	EIF2B4	S	151	KQARKGEQGGPPPKASPSTAGETPSGVKRLP	NA	NA	NA	NA	NA	NA	NA	NA	NA	NA	NA	NA	NA	NA	NA	7.0572	6.71915	7.12659	6.60821	6.76501	7.0393	NA	NA	NA	6.83975	7.01468	6.86267	NA	NA	NA	EIF2B4_S151
24	P15374	Ubiquitin carboxyl-terminal hydrolase;Ubiquitin carboxyl-terminal hydrolase isozyme L3	UCHL3	S	130	SGSTLKKFLEESVSMSPEERARYLENYDAIR	NA	NA	NA	NA	NA	NA	NA	NA	NA	NA	NA	NA	NA	NA	NA	NA	NA	NA	6.98974	7.29838	7.29808	7.09002	6.90487	6.91146	NA	7.35362	7.15477	6.8495	6.31	6.56554	UCHL3_S130
25	A0A087WTF0	Protein tyrosine phosphatase domain-containing protein 1	PTPDC1	S	492	KPRQQKLISHCYIPQSPEPDLHKEALVRSTL	5.95939	6.02845	5.56319	NA	NA	NA	5.80882	NA	5.99371	NA	NA	NA	NA	NA	NA	NA	NA	NA	NA	NA	NA	NA	NA	NA	NA	NA	NA	NA	NA	NA	PTPDC1_S492	FGFR2_Recycling
26	A0A087WX12	Centrosomal protein kizuna	KIZ	S	424	KKPVINLKSNALWDESDDSNSEIEAALRPRN	NA	NA	NA	NA	NA	NA	NA	NA	NA	NA	NA	NA	NA	NA	NA	NA	NA	7.4857	NA	NA	NA	NA	NA	NA	NA	NA	NA	NA	NA	NA	KIZ_S424
27	A0A087WX12	Centrosomal protein kizuna	KIZ	S	427	VINLKSNALWDESDDSNSEIEAALRPRNHNT	NA	NA	NA	NA	NA	NA	NA	NA	NA	NA	NA	NA	NA	NA	NA	NA	NA	7.4857	NA	NA	NA	NA	NA	NA	NA	NA	NA	NA	NA	NA	KIZ_S427
29	Q5JWB9	Transmembrane protein 230	TMEM230	S	24	ATGIPSSKVKYSRLSSTDDGYIDLQFKKTPP	NA	NA	NA	NA	NA	NA	NA	NA	NA	NA	NA	NA	NA	NA	NA	8.16422	8.17775	8.0852	8.23322	8.04986	7.91998	8.13331	8.15265	7.93028	7.57438	7.43822	7.32829	7.83678	7.91817	7.71665	TMEM230_S24
30	A0A087WVR3	E3 ubiquitin-protein ligase UHRF1	UHRF1	S	300	IFVDEVFKIERPGEGSPMVDNPMRRKSGPSC	5.20953	5.48223	NA	NA	NA	NA	5.50463	5.48169	5.91786	5.58982	NA	5.61431	5.80002	5.61121	NA	NA	NA	NA	7.42909	NA	7.32479	7.7867	7.834	7.80617	NA	NA	NA	NA	NA	NA	UHRF1_S300
31	A0A087WTW5	CASP8-associated protein 2	CASP8AP2	S	567	KDLKLSFMKKLNLTLSPAKKQPVSQDNQHKI	NA	NA	NA	NA	NA	NA	NA	NA	NA	NA	NA	NA	NA	NA	NA	NA	NA	6.26959	6.72624	NA	NA	NA	6.84588	NA	7.12226	6.91229	7.12324	7.02963	7.06602	7.41271	CASP8AP2_S567
32	A0A087WTW5	CASP8-associated protein 2	CASP8AP2	S	940	CKNSPLDELEEGEIRSDSETSKPQESFEKNS	NA	NA	NA	NA	NA	NA	NA	NA	NA	NA	NA	NA	5.55975	NA	NA	6.9152	7.42482	7.45721	7.29984	7.22573	6.95951	7.4456	7.54803	7.51924	7.61659	7.72888	7.71857	7.37306	7.48177	7.49888	CASP8AP2_S940
36	A0A087WU18	ETS-related transcription factor Elf-4	ELF4	S	188	KSKKRIRKTKGNRSTSPVTDPSIPIRKKSKD	NA	5.40445	NA	NA	NA	NA	5.61978	5.60632	5.91054	NA	NA	NA	NA	NA	NA	7.51513	NA	7.23455	7.93802	7.90984	7.81689	7.59203	7.89688	7.45463	7.74355	7.87539	7.45049	7.80635	7.82736	7.99029	ELF4_S188	FGFR2_Recycling
37	A0A087WU80	Tumor necrosis factor alpha-induced protein 3;A20p50;A20p37	TNFAIP3	S	645	EYRENKHFAAASGKVSPTASRFQNTIPCLGR	NA	5.37689	5.75176	NA	5.26282	NA	NA	6.45875	5.90105	NA	NA	NA	NA	NA	5.87085	7.11047	7.72492	NA	7.56666	7.53853	7.12473	7.60565	7.42501	7.3636	7.52587	7.88962	7.62366	7.80451	7.90751	8.02545	TNFAIP3_S645	FGFR2_Recycling
38	A0A087WUB9	Beta-catenin-like protein 1	CTNNBL1	S	550	RHIIKEYAENIGDGRSPEFRENEQKRILGLL	NA	NA	NA	NA	NA	NA	NA	NA	NA	NA	NA	NA	NA	NA	NA	7.43167	7.06802	7.38829	7.66291	7.59537	7.54424	7.74176	7.79677	7.73476	7.01308	6.9564	6.85431	7.03964	7.08273	6.91542	CTNNBL1_S550
39	O14979-3	Heterogeneous nuclear ribonucleoprotein D-like	HNRNPDL	S	122	LKGKEPPKKVFVGGLSPDTSEEQIKEYFGAF	NA	NA	NA	NA	NA	NA	NA	NA	NA	NA	NA	NA	NA	NA	NA	NA	7.51433	7.69517	7.87597	7.94606	7.98395	7.85905	NA	7.847	7.92181	7.75296	NA	NA	7.73089	NA	HNRNPDL_S122
40	A0A087WUK4	Nuclear receptor subfamily 2 group C member 1	NR2C1	S	215	CAASTEKIYIRKDLRSPLTATPTFVTDSEST	6.54143	6.2335	NA	NA	NA	5.76019	6.49342	6.39564	6.48931	NA	NA	5.43916	NA	NA	NA	NA	NA	NA	7.04921	NA	6.73675	7.26517	NA	NA	NA	6.55909	NA	7.50633	7.41281	7.63937	NR2C1_S215	FGFR2_Recycling
41	A0A087WUT6	Eukaryotic translation initiation factor 5B	EIF5B	S	66	QDFDEDDILKELEELSLEAQGIKADRETVAV	NA	NA	NA	NA	NA	NA	NA	NA	NA	NA	NA	NA	NA	NA	NA	7.31398	7.72543	7.76381	7.75775	7.75365	7.57754	7.34605	7.1732	7.30462	7.47251	7.60279	7.42091	7.26189	7.24816	7.2827	EIF5B_S66
42	A0A087WUT6	Eukaryotic translation initiation factor 5B	EIF5B	S	107	TSKDKKKKGQKGKKQSFDDNDSEELEDKDSK	NA	NA	NA	NA	NA	NA	NA	NA	NA	NA	NA	NA	NA	NA	NA	7.9438	7.4394	7.93832	8.10683	8.09423	8.2989	6.40628	6.44956	6.5147	7.35629	7.11518	7.29551	7.2756	7.31635	6.66207	EIF5B_S107
43	A0A087WUT6	Eukaryotic translation initiation factor 5B	EIF5B	S	113	KKGQKGKKQSFDDNDSEELEDKDSKSKKTAK	NA	6.25308	NA	NA	NA	NA	NA	NA	6.31801	6.67012	6.27896	6.43377	6.45789	NA	5.50082	8.41288	8.64734	8.61935	8.32861	8.60454	8.79202	8.86213	8.82956	8.73433	8.91644	9.0134	9.15298	8.88597	8.938	8.74238	EIF5B_S113
44	A0A087WUT6	Eukaryotic translation initiation factor 5B	EIF5B	S	1168	KGQEVCVKIEPIPGESPKMFGRHFEATDILV	NA	NA	NA	NA	NA	NA	NA	NA	NA	NA	NA	NA	NA	NA	NA	7.72448	7.73541	7.7242	7.83827	7.82929	7.6783	7.55676	7.70124	7.57328	7.60806	7.81446	7.82494	7.758	7.64288	7.88371	EIF5B_S1168
45	A0A087WUT6	Eukaryotic translation initiation factor 5B	EIF5B	S	182	DEDNSKKIKERSRINSSGESGDESDEFLQSR	NA	NA	NA	NA	NA	NA	NA	NA	NA	NA	NA	NA	NA	NA	NA	7.36836	7.3661	7.43866	7.35442	7.31137	7.3186	7.05396	6.94167	6.92264	NA	6.03916	NA	NA	NA	NA	EIF5B_S182
46	A0A087WUT6	Eukaryotic translation initiation factor 5B	EIF5B	S	183	EDNSKKIKERSRINSSGESGDESDEFLQSRK	NA	NA	NA	NA	NA	NA	NA	NA	NA	NA	NA	NA	NA	NA	NA	7.18961	7.14614	7.1698	NA	6.7547	NA	NA	NA	NA	NA	NA	NA	NA	NA	NA	EIF5B_S183
47	A0A087WUT6	Eukaryotic translation initiation factor 5B	EIF5B	S	186	SKKIKERSRINSSGESGDESDEFLQSRKGQK	NA	NA	NA	NA	NA	NA	NA	NA	NA	NA	NA	NA	NA	NA	NA	7.78718	7.62924	7.74421	7.61387	7.54801	7.59603	7.36246	6.94167	6.92264	6.73774	6.03916	NA	NA	NA	NA	EIF5B_S186
49	A0A087WUT6	Eukaryotic translation initiation factor 5B	EIF5B	S	164	KAKGKAQKSNKKWDGSEEDEDNSKKIKERSR	NA	NA	NA	NA	NA	NA	NA	6.1332	6.2669	NA	6.45941	6.32003	NA	NA	6.07773	9.45591	9.44925	9.52767	9.45773	9.32902	9.26942	9.40136	9.38816	9.31779	9.25526	9.16801	9.23286	9.13191	9.08896	8.98889	EIF5B_S164
51	A0A087WUT6	Eukaryotic translation initiation factor 5B	EIF5B	S	214	GQKKNQKNKPGPNIESGNEDDDASFKIKTVA	6.79884	6.849	6.00338	6.58497	NA	6.63646	6.61811	7.07335	7.23377	7.50309	7.39084	7.55831	7.32255	7.11793	6.16006	9.83635	9.81276	9.77354	9.72759	9.83262	9.91291	9.57395	9.62611	9.54669	9.66339	9.72316	9.73948	9.63459	9.59934	9.75565	EIF5B_S214
52	A0A087WUT6	Eukaryotic translation initiation factor 5B	EIF5B	S	9	_______MGKKQKNKSEDSTKDDIDLDALAA	NA	NA	NA	NA	NA	NA	NA	NA	NA	NA	NA	NA	NA	NA	NA	7.44743	7.47882	7.37918	NA	NA	6.99682	7.04107	7.06295	NA	NA	6.33312	6.67573	7.11566	7.20734	7.09962	EIF5B_S9
54	A0A087WUT6	Eukaryotic translation initiation factor 5B	EIF5B	S	135	DSKSKKTAKPKVEMYSGSDDDDDFNKLPKKA	NA	NA	NA	NA	NA	NA	NA	NA	NA	5.6057	5.59497	5.42403	5.74098	NA	6.08385	8.20599	8.34774	8.10036	8.36136	8.17535	8.20677	8.37808	8.5389	8.75691	8.18764	8.2764	7.91085	8.07096	NA	7.55482	EIF5B_S135
55	A0A087WUT6	Eukaryotic translation initiation factor 5B	EIF5B	S	137	KSKKTAKPKVEMYSGSDDDDDFNKLPKKAKG	NA	NA	NA	NA	NA	NA	NA	NA	NA	5.6057	5.59497	5.93428	6.19687	5.93211	6.08385	8.32096	8.48524	8.22709	8.47301	8.29195	8.33021	8.54145	8.6561	8.83045	8.27376	8.37546	8.06475	8.17075	7.94058	7.75625	EIF5B_S137	+
58	A0A087WV97	Stromal membrane-associated protein 2	SMAP2	S	214	SNTLEKDLDLLASVPSPSSSGSRKVVGSMPT	NA	NA	NA	NA	NA	NA	NA	NA	5.27478	NA	NA	NA	NA	NA	NA	6.93069	6.99955	6.91243	6.762	NA	NA	6.99741	NA	NA	7.23863	7.45532	7.24983	NA	NA	7.01159	SMAP2_S214
62	A0A087WVA8	Testis-expressed sequence 2 protein	TEX2	S	458	PLKPEVLAEDGVVLDSEDEVDSAVQHPELPV	NA	NA	NA	NA	NA	NA	NA	NA	NA	NA	NA	NA	NA	NA	NA	7.61462	7.55273	7.62131	7.2535	7.24401	7.10997	NA	NA	NA	7.46576	7.28097	7.18418	7.23293	7.37294	7.19386	TEX2_S458
63	A0A087WVA8	Testis-expressed sequence 2 protein	TEX2	S	222	PARHRHLMKTLVKSLSTDTSRQESDTVSYKP	NA	NA	NA	NA	NA	NA	NA	NA	NA	NA	NA	NA	NA	NA	NA	NA	NA	NA	6.85217	NA	NA	NA	7.02333	NA	NA	7.10256	7.21869	NA	7.19241	NA	TEX2_S222
64	A0A087WVA8	Testis-expressed sequence 2 protein	TEX2	S	196	TLSSAKPFMSLVKSLSTEVEPKESPHPARHR	NA	NA	NA	NA	NA	NA	5.48972	5.5138	5.77976	5.41704	NA	5.39083	5.53848	5.61828	5.46916	7.46481	7.54245	7.46852	7.20144	7.67253	7.73785	7.5341	7.58339	7.57756	7.69369	7.77111	7.83051	7.13031	7.18792	7.15764	TEX2_S196	+
65	A0A087WVA8	Testis-expressed sequence 2 protein	TEX2	S	266	TQPRNTGGDSKTAPSSPLTSPSDTRSFFKVP	NA	NA	NA	NA	NA	NA	NA	NA	NA	NA	NA	NA	NA	NA	NA	7.04616	6.93024	7.1143	7.292	7.36699	7.37966	6.86254	7.10403	6.97688	NA	NA	6.44509	6.74427	6.8541	6.83048	TEX2_S266
66	A0A087WVA8	Testis-expressed sequence 2 protein	TEX2	S	270	NTGGDSKTAPSSPLTSPSDTRSFFKVPEMEA	NA	NA	NA	NA	NA	NA	NA	NA	NA	NA	NA	NA	NA	NA	NA	7.04616	6.93024	7.1143	7.292	7.36699	7.37966	6.86254	7.10403	6.97688	NA	NA	6.44509	6.74427	6.8541	6.83048	TEX2_S270
67	A0A087WVC5	Protein KRBA1	KRBA1	S	210	SLGTSRLTRADLGPGSPPWAVKTEAVSGDCP	NA	NA	NA	NA	NA	NA	NA	NA	NA	NA	NA	NA	NA	5.45045	5.61819	NA	NA	NA	6.81487	NA	NA	7.046	NA	NA	6.44827	NA	6.37849	6.67182	6.74431	6.8987	KRBA1_S210
68	A0A087WVF7	Intersectin-2	ITSN2	S	867	VNTSWQKKSAFTRTVSPGSVSPIHGQGQVVE	NA	5.715	5.8609	NA	NA	NA	NA	NA	NA	6.08139	NA	NA	5.71591	NA	NA	7.66272	7.53917	7.54815	7.43997	NA	7.46751	7.18973	7.3803	7.27345	7.69491	7.59471	7.47481	7.13384	7.11191	7.0426	ITSN2_S867	FGFR2_Recycling
69	A0A087WVF7	Intersectin-2	ITSN2	S	870	SWQKKSAFTRTVSPGSVSPIHGQGQVVENLK	NA	NA	NA	6.3174	NA	NA	NA	NA	NA	NA	NA	NA	NA	NA	NA	NA	NA	NA	NA	NA	NA	NA	NA	NA	NA	NA	NA	NA	NA	NA	ITSN2_S870
70	A0A087WVF7	Intersectin-2	ITSN2	S	872	QKKSAFTRTVSPGSVSPIHGQGQVVENLKAQ	NA	5.715	5.8609	NA	NA	NA	NA	NA	6.2798	6.08139	NA	NA	6.25343	6.00629	6.61413	8.08789	7.98291	7.93104	8.1977	7.86081	8.08877	7.73229	8.04224	7.86223	8.22713	8.31363	8.31356	8.02994	8.04455	8.13481	ITSN2_S872	+
71	A0A087WVP1	Protocadherin Fat 1;Protocadherin Fat 1, nuclear form	FAT1	S	4475	QFESIHPPRDMPAAGSLGSSSRNRQRFNLNQ	NA	NA	NA	NA	NA	NA	NA	NA	5.46637	NA	NA	NA	5.40478	5.68136	NA	7.10937	7.09224	7.04885	7.4479	7.36766	7.559	7.25898	7.37343	NA	7.72687	7.6332	7.69326	7.71807	6.69262	7.5735	FAT1_S4475
72	A0A087WVP1	Protocadherin Fat 1;Protocadherin Fat 1, nuclear form	FAT1	S	4274	TPSIPSDSRNNLDRNSFEGSAIPEHPEFSTF	NA	NA	NA	NA	NA	NA	NA	NA	NA	NA	NA	NA	NA	NA	NA	6.76162	6.78643	6.81647	NA	NA	7.02245	NA	NA	6.43922	NA	6.93105	6.9752	7.22046	7.40227	7.15849	FAT1_S4274
77	A0A087WVV7	SRC kinase signaling inhibitor 1	SRCIN1	S	775	GQKAAPRTEPSGRRGSDELTVPRYRTEKPSK	5.87684	6.28239	NA	NA	NA	NA	6.04387	5.78353	6.21397	5.16656	NA	5.47186	5.84203	5.73908	NA	7.15916	7.30537	7.1991	7.79022	7.88619	7.96976	NA	7.3096	7.52859	7.29868	7.21825	7.1901	7.95023	7.98791	7.73299	SRCIN1_S775	FGFR2_Recycling
78	A0A087WVV7	SRC kinase signaling inhibitor 1	SRCIN1	S	654	ETDFNKSVDFEMPPPSPPLNLHELSGPAEGA	NA	NA	NA	NA	NA	NA	NA	NA	NA	NA	NA	NA	NA	NA	NA	NA	NA	NA	NA	NA	NA	NA	NA	NA	NA	NA	NA	7.06744	NA	NA	SRCIN1_S654
80	A0A087WVW8	Sodium-coupled neutral amino acid transporter 3	SLC38A3	S	54	ARSCMEGKSFLQKSPSKEPHFTDFEGKTSFG	NA	NA	NA	NA	NA	NA	NA	NA	5.65605	NA	NA	NA	NA	NA	NA	7.45955	7.73727	7.64708	7.9819	7.86459	7.81051	7.95124	8.22922	8.10255	7.86165	8.02545	8.08803	8.28955	8.3405	8.2974	SLC38A3_S54
81	H7C4X9	Protein kinase C-binding protein 1	ZMYND8	S	474	LSESVQQQSTPVPLISPKRQIRSRFQLNLDK	5.62529	NA	NA	NA	NA	NA	NA	NA	NA	NA	NA	NA	NA	5.59104	5.50847	7.67207	7.71697	7.6529	7.98797	7.88022	7.72528	7.973	7.88947	7.93826	7.48619	7.65079	7.62772	7.5593	7.63227	7.63657	ZMYND8_S474
82	H7C4X9	Protein kinase C-binding protein 1	ZMYND8	S	634	GKDETDSPTVHLGLDSDSESELVIDLGEDHS	NA	NA	NA	NA	NA	NA	NA	NA	NA	NA	NA	NA	NA	NA	NA	NA	NA	7.60938	7.35219	7.57758	7.5754	7.16626	7.54369	7.16952	7.28758	7.3035	NA	NA	NA	NA	ZMYND8_S634
83	H7C4X9	Protein kinase C-binding protein 1	ZMYND8	S	636	DETDSPTVHLGLDSDSESELVIDLGEDHSGR	NA	NA	NA	NA	NA	NA	NA	NA	NA	NA	NA	NA	NA	NA	NA	NA	NA	7.60938	7.35219	7.57758	7.5754	7.16626	7.54369	7.16952	7.28758	7.3035	NA	NA	NA	NA	ZMYND8_S636
84	H7C4X9	Protein kinase C-binding protein 1	ZMYND8	S	352	LMSKPVLSGGTGRRISLSDMPRSPMSTNSSV	4.90988	5.06154	NA	NA	NA	NA	NA	NA	NA	NA	NA	NA	5.2248	5.32338	NA	6.75573	6.48456	6.92827	7.69366	7.67127	7.44693	7.60898	7.72524	7.65312	7.31301	6.71889	7.09428	7.8758	7.62355	7.49253	ZMYND8_S352		+
85	H7C4X9	Protein kinase C-binding protein 1	ZMYND8	S	359	SGGTGRRISLSDMPRSPMSTNSSVHTGSDVE	NA	NA	NA	NA	NA	NA	NA	NA	NA	NA	NA	NA	NA	NA	NA	NA	NA	6.68548	7.1112	7.47127	7.1551	NA	NA	NA	7.05733	NA	6.74477	7.37427	6.68465	7.17043	ZMYND8_S359
87	H7C4X9	Protein kinase C-binding protein 1	ZMYND8	S	371	MPRSPMSTNSSVHTGSDVEQDAEKKATSSHF	NA	NA	NA	NA	NA	NA	NA	NA	NA	NA	NA	NA	NA	NA	NA	7.62299	7.76026	7.70172	7.24984	7.34879	7.58014	NA	7.52395	NA	7.89358	7.82508	7.80241	NA	NA	7.49831	ZMYND8_S371
88	H7C4X9	Protein kinase C-binding protein 1	ZMYND8	S	387	DVEQDAEKKATSSHFSASEESMDFLDKSTAS	NA	NA	NA	NA	NA	NA	NA	NA	NA	NA	NA	NA	NA	NA	NA	NA	7.43044	7.31459	7.47359	7.20471	7.45017	NA	6.80328	NA	6.57424	6.57029	NA	6.53455	NA	NA	ZMYND8_S387
89	H7C4X9	Protein kinase C-binding protein 1	ZMYND8	S	389	EQDAEKKATSSHFSASEESMDFLDKSTASPA	NA	NA	NA	NA	NA	NA	NA	NA	NA	NA	NA	NA	NA	NA	NA	NA	7.43044	7.31459	7.47359	7.20471	7.45017	NA	6.80328	NA	6.57424	6.57029	NA	6.53455	NA	NA	ZMYND8_S389
90	H7C4X9	Protein kinase C-binding protein 1	ZMYND8	S	333	IDKQEKVKLNFDMTASPKILMSKPVLSGGTG	NA	NA	NA	NA	NA	NA	NA	NA	5.55449	NA	NA	NA	NA	NA	NA	8.17385	8.1276	8.07561	8.18575	8.13647	8.0469	8.28037	8.18301	8.21922	7.88342	8.21011	7.9256	7.87553	6.98907	7.91146	ZMYND8_S333
91	H7C4X9	Protein kinase C-binding protein 1	ZMYND8	S	413	KSTASPASTKTGQAGSLSGSPKPFSPQLSAP	NA	NA	NA	NA	NA	NA	NA	NA	NA	NA	NA	NA	NA	NA	NA	NA	NA	NA	NA	NA	NA	NA	7.04953	NA	NA	NA	NA	NA	NA	NA	ZMYND8_S413
93	H7C4X9	Protein kinase C-binding protein 1	ZMYND8	S	417	SPASTKTGQAGSLSGSPKPFSPQLSAPITTK	NA	NA	NA	NA	NA	NA	NA	NA	NA	NA	NA	NA	NA	NA	NA	7.81333	7.95359	7.24519	7.62622	7.66232	7.07052	7.18636	7.69646	7.23436	7.21739	7.23174	6.96352	NA	NA	NA	ZMYND8_S417
94	H7C4X9	Protein kinase C-binding protein 1	ZMYND8	S	683	DVVGKTPPSTTVGSHSPPETPVLTRSSAQTS	NA	NA	NA	NA	NA	NA	NA	NA	NA	NA	NA	NA	NA	NA	NA	6.88277	6.83505	6.66589	6.88288	6.76424	6.8492	6.5645	6.96024	6.62433	6.80745	6.85536	7.14083	6.37243	NA	6.44341	ZMYND8_S683
95	J3QRV5	Lethal(2) giant larvae protein homolog 1;Lethal(2) giant larvae protein homolog 2	LLGL1	S	649	LALEGPLSRVKSLKKSLRQSFRRMRRSRVSS;LAMEGPLSRVKSLKKSLRQSFRRIRKSRVSG	NA	NA	NA	NA	NA	NA	NA	NA	NA	NA	NA	NA	NA	NA	NA	NA	NA	5.8512	6.68842	NA	7.16604	8.10871	8.11533	8.34155	8.52943	8.44139	8.45719	8.39869	8.40176	7.65868	LLGL1_S649
96	Q8TE77	Protein phosphatase Slingshot homolog 3	SSH3	S	87	EELHGDQTDFGQGSQSPQKQEEQRQHLHLMV	NA	NA	NA	NA	NA	NA	NA	NA	NA	NA	NA	NA	NA	NA	NA	7.48711	7.53185	7.4772	7.42215	7.5622	7.5373	7.19325	7.20711	7.34309	7.45068	7.26918	7.34594	7.16497	7.21616	7.34097	SSH3_S87
97	F5H232	Cyclin-dependent kinase inhibitor 3	CDKN3	S	14	__MKPPSSIQTSEFDSSDEEPIEDEQTPIHI	NA	NA	NA	NA	NA	NA	NA	NA	NA	NA	NA	NA	NA	NA	NA	7.64925	7.77062	7.55894	6.7554	NA	6.97098	NA	NA	NA	NA	6.58066	NA	NA	NA	NA	CDKN3_S14
98	F5H232	Cyclin-dependent kinase inhibitor 3	CDKN3	S	15	_MKPPSSIQTSEFDSSDEEPIEDEQTPIHIS	NA	NA	NA	NA	NA	NA	NA	NA	NA	NA	NA	NA	NA	NA	NA	7.64925	7.77062	7.55894	6.7554	NA	6.97098	NA	NA	NA	NA	6.58066	NA	NA	NA	NA	CDKN3_S15
99	A0A087WWK8	IQ motif and SEC7 domain-containing protein 1	IQSEC1	S	498	EQTLSKQTYHKEARNSWDSPAFSNDVIRKRH	NA	5.8312	NA	5.43817	5.75266	5.70678	NA	NA	6.14089	5.60664	NA	5.65267	5.97866	5.75837	5.74229	7.28455	7.10067	7.34942	7.69799	7.48156	7.44178	7.3388	7.24458	7.28912	7.16964	7.64891	7.52371	7.57734	7.48994	7.45114	IQSEC1_S498	+
100	A0A087WWK8	IQ motif and SEC7 domain-containing protein 1	IQSEC1	S	166	RMSRRIVLSNMRMQFSFEGPEKVHSSYFEGK	5.61734	5.61494	NA	NA	NA	5.37552	5.44242	NA	NA	5.9252	NA	5.76379	NA	NA	NA	8.03982	8.21751	8.16119	8.38034	8.25239	8.26336	7.59532	7.58317	7.60758	7.76597	7.80449	7.65428	7.22898	7.01469	7.03116	IQSEC1_S166
102	A0A087WWK8		IQSEC1	S	926	SLRDLSEAGKRGRRSSAGSLESNVEGSIISS	NA	NA	NA	NA	NA	NA	NA	NA	NA	NA	NA	NA	NA	NA	NA	6.73285	6.99364	6.95345	7.42193	6.89796	6.88988	NA	6.07061	NA	6.71876	7.18094	7.33595	NA	NA	7.28014	IQSEC1_S926
104	A0A494C001	Putative RNA-binding protein 15	RBM15	S	578	AYEPLDSLDRRRDGWSLDRDRGDRDLPSSRD	NA	NA	NA	NA	NA	NA	NA	NA	5.60844	NA	NA	NA	5.2248	NA	NA	6.8225	6.8481	6.64337	7.02877	7.34645	7.16017	7.02068	7.42011	6.92159	6.67675	6.83245	6.77743	6.42283	7.00864	6.54528	RBM15_S578
105	A0A494C001	Putative RNA-binding protein 15	RBM15	S	626	RSPESDRPRKRHCAPSPDRSPELSSSRDRYN	6.3751	6.88356	NA	6.45748	NA	NA	6.71203	6.26767	6.97452	6.39762	NA	6.51911	5.58352	NA	6.12264	NA	8.37151	8.73884	NA	NA	NA	7.73011	7.76448	7.99511	7.91951	8.00209	NA	7.79112	7.78871	7.37557	RBM15_S626	FGFR2_Recycling
106	A0A494C001	Putative RNA-binding protein 15	RBM15	S	630	SDRPRKRHCAPSPDRSPELSSSRDRYNSDND	6.3751	6.88356	NA	6.45748	NA	NA	6.71203	6.26767	6.97452	6.39762	NA	6.51911	5.58352	NA	6.12264	NA	8.37151	8.73884	NA	NA	NA	7.73011	7.76448	7.99511	7.91951	8.00209	NA	7.79112	7.78871	7.37557	RBM15_S630	FGFR2_Recycling
107	A0A494C001	Putative RNA-binding protein 15	RBM15	S	612	KRRLPEESGGRHLDRSPESDRPRKRHCAPSP	7.23667	7.19154	7.26117	NA	6.46007	NA	7.44437	NA	7.44202	NA	6.68572	6.89963	6.8567	5.11338	6.66597	NA	NA	NA	NA	NA	NA	NA	NA	8.15179	7.90725	8.35887	NA	8.13275	8.52213	8.51662	RBM15_S612	FGFR2_Recycling
109	A0A494C001	Putative RNA-binding protein 15	RBM15	S	84	DTGGGSSSSRLHSYSSPSTKNSSGGGESRSS	6.19121	6.59514	6.49414	6.29379	6.08965	6.37947	6.56725	6.26645	6.69319	NA	6.14461	6.54336	6.10682	NA	5.89929	7.46885	7.74636	7.82475	7.88065	7.55562	7.49175	7.99039	7.84422	7.83382	7.85588	7.9108	8.0009	7.87361	7.94089	7.92909	RBM15_S84
110	A0A494C001	Putative RNA-binding protein 15	RBM15	S	721	DGSAPSTSTASSKLKSPSQKQDGGTAPVASA	6.30119	5.99981	6.14615	5.66093	6.15193	5.54734	6.13322	7.07493	6.70222	NA	5.96199	6.62601	NA	5.53806	NA	NA	NA	NA	NA	NA	NA	NA	7.426	7.26301	NA	NA	NA	NA	NA	NA	RBM15_S721
112	A0A494C001	Putative RNA-binding protein 15	RBM15	S	656	NSDNDRSSRLLLERPSPIRDRRGSLEKSQGD	7.74248	7.76317	7.50108	7.40137	7.53608	7.53251	7.37973	7.4283	7.91097	7.44543	7.4051	7.63868	7.7213	7.32447	6.77846	8.52525	8.58873	8.46954	8.90696	8.65732	8.59109	8.53113	8.85203	8.60827	8.75433	8.91609	9.05958	9.21042	9.2275	9.22869	RBM15_S656
113	A0A494C001	Putative RNA-binding protein 15	RBM15	S	248	VGGHRHPPGGGGGQRSLSPGGAALGYRDYRL	NA	NA	NA	NA	NA	NA	NA	NA	NA	NA	NA	NA	NA	NA	NA	6.92511	6.49111	6.94581	6.72091	6.62491	6.92916	NA	6.9275	6.97504	6.30676	6.85536	NA	NA	6.81602	6.79259	RBM15_S248
114	A0A494C001	Putative RNA-binding protein 15	RBM15	S	250	GHRHPPGGGGGQRSLSPGGAALGYRDYRLQQ	7.29381	7.14728	7.03444	7.20338	7.14228	6.97608	6.99184	7.19023	7.35416	6.92502	6.42429	6.75044	7.10945	6.82063	6.891	9.01595	8.82628	8.79462	9.21505	8.93848	8.93085	9.01406	9.08891	9.00962	8.92275	9.048	8.98452	9.08278	9.02927	9.08367	RBM15_S250
115	A0A494C001	Putative RNA-binding protein 15	RBM15	S	215	PLKIEAVYVSRRRSRSPLDKDTYPPSASVVG	NA	NA	5.38888	NA	NA	NA	NA	NA	NA	NA	NA	NA	NA	NA	NA	NA	NA	NA	NA	NA	NA	6.81643	6.88288	7.16575	NA	6.39406	NA	NA	NA	NA	RBM15_S215
116	A0A494C001	Putative RNA-binding protein 15	RBM15	S	321	GAGAGAAPFREVDEISPEDDQRANRTLFLGN	NA	NA	NA	NA	NA	NA	NA	NA	NA	5.53178	NA	NA	NA	NA	NA	6.91949	6.71486	6.83872	7.25973	7.33721	7.08051	NA	NA	NA	NA	NA	6.67736	6.68444	6.6261	6.69107	RBM15_S321
117	A0A0C4DGT8	Round spermatid basic protein 1	RSBN1	S	430	VRPGEQMIPTADMPKSPFKRRRSMNEIKNLQ	NA	NA	NA	NA	NA	NA	NA	NA	NA	NA	NA	NA	NA	NA	NA	NA	NA	NA	NA	NA	NA	NA	NA	NA	NA	NA	NA	NA	NA	7.28847	RSBN1_S430
118	A0A087WWS1	THO complex subunit 1	THOC1	S	560	DEDEEDNDALLKENESPDVRRDKPVTGEQIE	NA	NA	NA	NA	NA	NA	NA	NA	NA	NA	NA	NA	NA	NA	NA	NA	NA	NA	NA	NA	7.12498	NA	NA	NA	NA	NA	NA	NA	7.34183	8.04059	THOC1_S560
119	A0A087WWS1	THO complex subunit 1	THOC1	S	2	______________MSPTPPLFSLPEARTRF	NA	NA	NA	NA	NA	NA	NA	NA	NA	NA	NA	NA	NA	NA	NA	NA	7.61476	7.252	NA	7.20883	6.99701	NA	NA	NA	NA	NA	NA	NA	NA	NA	THOC1_S2
120	A0A087WWU1	Transmembrane protein 237	TMEM237	S	54	SASLEGLAQTAGRRPSEGNEPSTKELKEHPE	NA	5.37557	NA	NA	NA	NA	NA	NA	NA	NA	NA	NA	NA	NA	NA	7.14976	NA	7.0014	7.62672	NA	7.61801	NA	NA	NA	6.87414	NA	7.89407	7.72109	7.78687	8.12726	TMEM237_S54
121	A0A087WWW8	Calcineurin-binding protein cabin-1	CABIN1	S	2109	FPPEITVTPPTPTLLSPKGSISEETKQKLKS	NA	NA	NA	NA	NA	NA	NA	NA	NA	NA	NA	NA	NA	NA	NA	6.2568	NA	NA	6.53864	6.05141	6.42343	7.04851	6.8788	7.02401	NA	5.93289	NA	6.31867	6.26788	6.41491	CABIN1_S2109		+
122	A0A087WWW8	Calcineurin-binding protein cabin-1	CABIN1	S	1389	KDLQGATEERGKNEESLESTEGFRAAEQGVQ	NA	NA	NA	NA	NA	NA	NA	NA	NA	NA	NA	NA	NA	NA	NA	NA	NA	NA	NA	NA	NA	NA	NA	NA	NA	6.94166	NA	NA	NA	NA	CABIN1_S1389
123	A0A087WWW9	B-cell lymphoma/leukemia 10	BCL10	S	127	EHLKDGATNNLSRSNSDESNFSEKLRASTVM	5.20415	5.08695	NA	NA	NA	NA	NA	NA	NA	NA	NA	NA	NA	NA	NA	7.05506	7.00842	7.28962	7.21732	7.38878	7.62631	7.66883	6.90305	6.54925	6.80996	6.47142	6.73437	7.45239	7.2903	6.67774	BCL10_S127
124	H7C427	IQ domain-containing protein E	IQCE	S	129	ENQSLKEDLDRVLSTSPTISKTQGYVEWSKP	NA	NA	NA	NA	NA	NA	NA	NA	NA	NA	NA	NA	NA	NA	NA	6.6019	6.53242	6.4999	6.59832	6.78901	6.77007	6.4468	NA	6.49161	NA	NA	NA	6.40255	6.23073	6.21273	IQCE_S129
126	A0A087WX92	Monocarboxylate transporter 7	SLC16A6	S	237	AQYMLENEKTRTSIDSIDSGVELTTSPKNVP	NA	NA	NA	NA	NA	NA	NA	NA	NA	NA	NA	NA	NA	NA	NA	7.47123	7.48835	7.46945	7.1373	6.98343	7.21346	6.98304	7.05537	7.09828	NA	6.14106	NA	NA	NA	NA	SLC16A6_S237
127	A0A087WX92	Monocarboxylate transporter 7	SLC16A6	S	240	MLENEKTRTSIDSIDSGVELTTSPKNVPTHT	NA	NA	NA	NA	NA	NA	NA	NA	NA	NA	NA	NA	NA	NA	NA	6.99104	7.14162	7.00532	6.67831	NA	6.85121	6.75027	6.79333	6.88998	NA	NA	NA	NA	NA	NA	SLC16A6_S240
128	A0A087WXD1	Sodium/hydrogen exchanger;Sodium/hydrogen exchanger 7	SLC9A7	S	694	SHTASTSLEGSRRTKSSSEEVLERDLGMGDQ	NA	NA	NA	NA	NA	NA	NA	NA	NA	NA	NA	NA	NA	5.39143	NA	6.60448	6.69458	NA	7.5153	6.88533	6.90121	NA	NA	6.52347	6.50114	6.95945	6.7213	7.66937	7.32767	7.58847	SLC9A7_S694
129	A0A087WXD1	Sodium/hydrogen exchanger;Sodium/hydrogen exchanger 7	SLC9A7	S	695	HTASTSLEGSRRTKSSSEEVLERDLGMGDQK	NA	NA	NA	NA	NA	NA	NA	NA	NA	NA	NA	NA	5.403	NA	NA	6.87426	6.69618	6.78396	7.78201	7.77526	7.53455	7.59645	7.6447	7.45244	NA	NA	NA	7.25839	6.13157	6.03178	SLC9A7_S695
131	A0A087WXD1	Sodium/hydrogen exchanger;Sodium/hydrogen exchanger 7	SLC9A7	S	546	PMLSWLNIRVGVEEPSEEDQNEHHWQYFRVG	NA	NA	NA	NA	NA	NA	NA	NA	NA	NA	NA	NA	NA	NA	NA	7.45479	7.37052	7.15534	7.82775	7.71805	7.31175	NA	NA	NA	7.18056	7.32083	6.96201	6.40755	6.99447	7.08019	SLC9A7_S546
132	J3QSS3	ATP-binding cassette sub-family A member 2	ABCA2	S	1328	TTLEEVFLKVSEEDQSLENSEADVKESRKDV	NA	NA	NA	NA	NA	NA	NA	NA	NA	NA	NA	NA	NA	NA	NA	6.9532	6.85579	6.83741	NA	7.05955	7.06083	7.06078	7.16631	7.10515	7.0592	6.77007	6.88817	6.59914	6.62745	6.57551	ABCA2_S1328
133	J3QSS3	ATP-binding cassette sub-family A member 2	ABCA2	S	1332	EVFLKVSEEDQSLENSEADVKESRKDVLPGA	NA	NA	NA	NA	NA	NA	NA	NA	NA	NA	NA	NA	NA	NA	NA	6.9532	6.85579	6.83741	NA	7.05955	7.06083	7.06078	7.16631	7.10515	7.0592	6.77007	6.88817	6.59914	6.62745	6.57551	ABCA2_S1332
134	A0A087WXN9	MTSS1-like protein	MTSS1L	S	578	IRRTPSTKPTVRRALSSAGPIPIRPPIVPVK	NA	NA	NA	NA	NA	NA	NA	NA	NA	NA	NA	NA	NA	NA	NA	NA	6.23608	6.21157	6.14266	NA	6.10308	6.61391	6.34344	6.48136	6.86656	6.79805	6.66202	6.70123	6.74454	6.6519	MTSS1L_S578
135	A0A087WXN9	MTSS1-like protein	MTSS1L	S	455	SPAASDLAMVLTRGLSLEHQKSSRDSLQYSS	5.45345	5.61541	5.41154	NA	NA	NA	NA	NA	NA	NA	NA	NA	5.31802	NA	NA	6.97852	6.65965	7.10828	6.69572	7.09572	NA	NA	7.0992	NA	7.46777	7.35546	7.58605	7.4231	7.49925	6.73406	MTSS1L_S455	FGFR2_Recycling
136	A0A087WXN9	MTSS1-like protein	MTSS1L	S	672	AGAEDEQQQLAANRHSLVEKLGELVAGAHAL	NA	NA	NA	NA	NA	NA	NA	NA	NA	NA	NA	NA	NA	NA	NA	NA	NA	NA	NA	NA	NA	NA	NA	NA	NA	NA	7.16385	NA	7.10555	NA	MTSS1L_S672
137	A0A087WXN9	MTSS1-like protein	MTSS1L	S	600	IRPPIVPVKTPTVPDSPGYMGPTRAGSEECV	NA	NA	NA	NA	NA	NA	NA	NA	NA	NA	NA	NA	NA	NA	NA	NA	NA	6.41312	7.4233	6.7361	7.00507	7.18744	7.34705	7.23996	6.42985	6.56798	NA	7.36403	6.37334	7.4823	MTSS1L_S600		+
139	A0A087WXV6	OTU domain-containing protein 5	OTUD5	S	40	DRDRDSGVVGARPRASPPPQGPLPGPPGALH	5.62351	NA	5.20539	5.22025	5.13712	NA	5.46828	5.42943	5.82221	5.76533	NA	5.62291	5.84505	5.30938	5.71057	8.28142	8.18193	8.20624	8.6762	8.4639	8.50965	8.16578	8.20863	8.21267	8.30627	8.37253	8.51722	8.43444	8.48905	8.5325	OTUD5_S40
140	A0A087WXV6	OTU domain-containing protein 5	OTUD5	S	479	PGTSSQFSAGADRATSPLVSLYPALECRALI	6.03489	5.80752	6.02216	NA	NA	NA	NA	5.95389	5.78164	NA	NA	NA	NA	NA	NA	7.89295	7.49403	7.71641	7.68538	7.40226	7.38828	NA	7.0262	7.07665	NA	NA	NA	NA	NA	NA	OTUD5_S479	FGFR2_Recycling
142	A0A087WXV6	OTU domain-containing protein 5	OTUD5	S	141	KRRRQAPGVGAVGGGSPEREEVGAGYNSEDE	NA	5.80706	NA	NA	NA	5.52641	NA	NA	NA	6.40413	NA	NA	6.86188	6.64016	NA	8.41459	8.16489	8.18095	8.19372	7.97738	8.38193	NA	7.44106	7.5724	7.81182	7.93245	7.63197	NA	7.63051	6.93001	OTUD5_S141	FGFR2_Recycling
143	A0A087WXV6	OTU domain-containing protein 5	OTUD5	S	153	GGGSPEREEVGAGYNSEDEYEAAAARIEAMD	NA	NA	NA	NA	NA	NA	NA	NA	NA	6.40413	NA	NA	6.72955	6.53536	NA	8.39442	8.14788	8.18095	8.17955	7.94472	8.38193	NA	7.44106	7.5724	7.81182	7.91161	7.59041	NA	7.63051	NA	OTUD5_S153	FGFR2_Recycling
144	A0A087WXX9	5'-AMP-activated protein kinase catalytic subunit alpha-2	PRKAA2	S	377	GLKPHPERMPPLIADSPKARCPLDALNTTKP	NA	NA	NA	NA	NA	NA	NA	NA	NA	NA	NA	NA	NA	NA	NA	7.29494	7.22462	7.12888	7.14296	7.14607	7.01842	6.71912	NA	NA	6.71287	6.78458	6.79582	6.74943	6.43765	6.84334	PRKAA2_S377
145	A0A087WY82	Junctional adhesion molecule A	F11R	S	261	FDRTKKGTSSKKVIYSQPSARSEGEFKQTSS	NA	NA	NA	NA	NA	NA	NA	NA	NA	NA	NA	NA	NA	NA	NA	NA	NA	NA	6.60319	6.45163	NA	NA	NA	NA	7.94087	7.86581	7.74664	7.87458	7.84203	7.62699	F11R_S261
146	A0A087WY82	Junctional adhesion molecule A	F11R	S	264	TKKGTSSKKVIYSQPSARSEGEFKQTSSFLV	NA	5.20176	NA	NA	NA	NA	NA	NA	NA	NA	NA	NA	NA	NA	NA	NA	NA	NA	6.47776	6.32677	NA	7.34091	7.3346	7.61681	7.8363	7.77855	7.6263	7.04085	7.6126	6.72831	F11R_S264
147	A0A087WY82	Junctional adhesion molecule A	F11R	S	267	GTSSKKVIYSQPSARSEGEFKQTSSFLV___	NA	NA	NA	NA	NA	NA	NA	NA	NA	NA	NA	NA	NA	NA	NA	7.68795	7.14249	7.65795	8.23803	8.08604	8.15	7.45918	7.19331	7.49295	8.33361	8.35923	8.4989	8.41684	8.46211	8.50201	F11R_S267
148	R4GN62	Partitioning defective 3 homolog B	PARD3B	S	100	LHKIESPSGNPADRQSPDAFETEVAAQLAAF	NA	NA	NA	NA	NA	NA	NA	NA	NA	NA	6.73395	NA	NA	NA	NA	7.93167	7.95223	7.84656	7.49273	7.1906	6.83751	NA	6.79055	NA	NA	6.94512	NA	7.0392	6.78395	NA	PARD3B_S100
150	R4GN62	Partitioning defective 3 homolog B	PARD3B	S	364	QNKSPRVPRLGGKPSSPSLSPLMGFGSNKNA	NA	NA	NA	NA	NA	NA	NA	NA	NA	NA	NA	NA	NA	NA	NA	7.40827	7.43299	7.50056	7.38729	7.63822	7.40567	7.06201	6.97843	6.94802	7.08394	7.34243	7.25665	7.44163	6.72493	7.57265	PARD3B_S364
152	R4GN62	Partitioning defective 3 homolog B	PARD3B	S	368	PRVPRLGGKPSSPSLSPLMGFGSNKNAKKIK	NA	NA	NA	NA	NA	NA	NA	NA	NA	NA	NA	NA	NA	NA	NA	7.40827	7.43299	7.50056	7.38729	7.345	7.23398	6.83399	6.55692	6.65589	NA	6.85199	6.81557	7.08302	NA	6.94552	PARD3B_S368
153	A0A087WYN9	ATP-dependent RNA helicase DHX29	DHX29	S	200	KSRPKFQSPQIQATISPPLQPKTKTYEEDPK	6.1275	5.98527	NA	6.07943	6.21688	5.77225	6.25504	NA	6.2428	6.15129	5.88696	6.25873	6.3832	6.33405	6.26927	7.56345	7.75638	7.60995	7.60914	7.63762	7.45247	7.79127	7.64085	7.77186	7.80369	7.85783	7.78666	7.72411	7.74221	7.86492	DHX29_S200
154	Q16760	Diacylglycerol kinase delta;Diacylglycerol kinase eta	DGKH	S	44	PEAEPGSPQKLIRKVSTSGQIRQKTIIKEGM;SEAEQEGPQKLIRKVSTSGQIRTKGFIMLAR;SEAEQEGPQKLIRKVSTSGQIRTKTSIKEGQ	5.82857	6.31594	6.27135	NA	NA	5.93475	6.47914	6.14473	NA	6.06129	NA	6.05097	NA	NA	5.85823	NA	NA	7.27527	7.925	NA	NA	NA	NA	7.39793	NA	NA	NA	8.09562	NA	8.10492	DGKH_S44	FGFR2_Recycling
155	A0A087WZ13	Ribonucleoprotein PTB-binding 1	RAVER1	S	6	__________MAADVSVTHRPPLSPKSGAEV	NA	NA	NA	NA	NA	NA	NA	NA	NA	NA	NA	NA	NA	NA	NA	NA	NA	7.1279	NA	NA	7.40551	NA	6.41334	NA	7.33846	7.17407	NA	7.07319	6.91844	7.09707	RAVER1_S6
156	A0A087WZ13	Ribonucleoprotein PTB-binding 1	RAVER1	S	14	__MAADVSVTHRPPLSPKSGAEVEAGDAAER	7.17028	7.16506	7.17029	7.00901	7.15981	7.04115	6.79255	7.12466	7.16166	7.07598	5.67693	7.02951	7.3274	6.99005	6.76789	8.88911	8.88347	8.88102	9.19308	9.03404	8.96106	9.00497	9.09705	9.08183	9.10823	9.19756	9.30311	9.30927	9.34018	9.41025	RAVER1_S14
157	A0A087WZ13	Ribonucleoprotein PTB-binding 1	RAVER1	S	17	AADVSVTHRPPLSPKSGAEVEAGDAAERRAP	NA	NA	NA	NA	NA	NA	NA	NA	NA	NA	NA	NA	NA	NA	NA	7.43126	6.93695	7.32756	6.82271	7.16115	7.32827	6.34295	6.30688	NA	7.2341	7.21292	7.08092	7.04401	6.96969	7.08882	RAVER1_S17
160	A0A087WZ13	Ribonucleoprotein PTB-binding 1	RAVER1	S	617	REPALGPHGPSRHKMSPPPSGFGERSSGGSG	5.77228	6.15313	6.08411	5.83326	NA	5.92356	5.98019	5.63076	5.84039	NA	5.64417	6.24108	NA	NA	NA	NA	NA	7.29473	7.44079	NA	7.07983	NA	NA	NA	7.71396	7.37716	7.52919	NA	8.26595	7.73036	RAVER1_S617
161	A0A087WZ13	Ribonucleoprotein PTB-binding 1	RAVER1	S	567	GSSSSKAFQLKSRLLSPLSSARLPPEPGLSD	6.61586	6.30298	6.56086	5.75591	5.82721	5.84882	6.06553	6.25463	6.49665	6.07422	NA	5.85074	6.69835	6.40525	6.53062	7.91043	7.64052	7.66341	8.33856	8.25512	8.12103	8.86976	8.78552	8.82552	7.94981	8.17977	8.03646	8.45133	8.51729	8.57419	RAVER1_S567		+
162	A0A087WZ32	Pleckstrin homology domain-containing family A member 2	PLEKHA2	S	299	GRPPLEEKKALCKAPSVASSWQPWTPVPQAG	NA	NA	NA	NA	NA	NA	NA	NA	NA	NA	NA	NA	NA	NA	NA	NA	NA	NA	NA	NA	NA	7.15237	NA	7.10854	7.10784	7.01341	7.18525	NA	6.96275	7.14917	PLEKHA2_S299
166	E0YMJ8	Hepatocyte nuclear factor 1-beta	HNF1B	S	75	PVFHTLTNGHAKGRLSGDEGSEDGDDYDTPP	NA	NA	NA	NA	NA	NA	NA	NA	NA	NA	NA	NA	NA	NA	NA	7.24395	7.42257	7.38749	7.4099	7.17638	7.33631	NA	NA	NA	7.18606	7.28056	7.02278	7.02438	6.90732	6.64907	HNF1B_S75
167	E0YMJ8	Hepatocyte nuclear factor 1-beta	HNF1B	S	80	LTNGHAKGRLSGDEGSEDGDDYDTPPILKEL	NA	NA	NA	NA	NA	NA	NA	NA	NA	NA	NA	NA	NA	NA	NA	7.24395	7.42257	7.38749	7.4099	7.17638	7.33631	NA	NA	NA	7.18606	7.28056	7.02278	7.02438	6.90732	6.64907	HNF1B_S80
168	E0YMJ8	Hepatocyte nuclear factor 1-beta	HNF1B	S	279	LVEECNRAECLQRGVSPSKAHGLGSNLVTEV	NA	5.64821	NA	NA	NA	NA	NA	NA	5.94518	NA	NA	NA	5.98304	NA	NA	NA	NA	NA	NA	NA	NA	NA	NA	NA	NA	NA	NA	NA	NA	NA	HNF1B_S279
170	E0YMJ8	Hepatocyte nuclear factor 1-beta	HNF1B	S	49	LPSPNFGVKLETLPLSPGSGAEPDTKPVFHT	NA	NA	NA	NA	NA	NA	NA	NA	NA	5.89638	NA	5.53688	5.87551	5.77241	5.93539	NA	NA	NA	NA	7.0016	NA	NA	NA	NA	NA	NA	NA	7.18677	NA	NA	HNF1B_S49	+
171	A0A087WZF1	Lipoma-preferred partner	LPP	S	587	KTCNSARIRVLTAKASTDL____________	5.78585	NA	5.93936	NA	NA	NA	5.76827	5.8213	NA	NA	NA	5.51902	5.9651	5.92427	5.69755	6.92921	7.02538	7.44992	8.13292	7.87579	NA	7.71139	7.62538	7.69944	7.77365	7.95194	7.95164	8.10902	8.05428	8.17851	LPP_S587	FGFR2_Recycling
173	A0A3B3IPE9	Rho guanine nucleotide exchange factor 18	ARHGEF18	S	1112	PSPLPATPLSAKEDASKEDVIFF________	NA	NA	NA	NA	NA	NA	NA	6.6862	6.51456	NA	NA	NA	NA	NA	NA	NA	NA	NA	NA	NA	NA	NA	NA	NA	NA	NA	NA	NA	NA	NA	ARHGEF18_S1112
174	A0A3B3IPE9	Rho guanine nucleotide exchange factor 18	ARHGEF18	S	706	SSTDPRPRDWRGPPNSPDLKLSDSDIPGSSE	NA	NA	NA	NA	NA	NA	5.12263	NA	NA	NA	NA	NA	5.09089	NA	NA	NA	6.8297	6.99735	6.99772	7.13088	6.84465	NA	6.14413	NA	7.05974	7.26543	7.37865	7.49715	7.51931	7.59772	ARHGEF18_S706
175	A0A3B3IPE9	Rho guanine nucleotide exchange factor 18	ARHGEF18	S	1070	RHSPAPPPDPGFPAPSPPPADSPSEGFSLKA	5.80044	NA	5.91135	NA	NA	NA	6.10418	5.24132	6.02311	NA	NA	NA	NA	5.73423	NA	7.18822	7.22898	7.10354	7.65846	7.58597	7.35404	7.89606	7.84452	7.86816	7.5117	7.79105	7.70814	8.13239	8.15267	8.2106	ARHGEF18_S1070
176	A0A3B3IPE9	Rho guanine nucleotide exchange factor 18	ARHGEF18	S	1047	NKLMGKDESTSRNRRSLSPILPGRHSPAPPP	NA	NA	NA	NA	NA	NA	NA	NA	NA	NA	NA	NA	NA	NA	NA	7.37938	7.35152	7.48183	NA	NA	NA	NA	NA	NA	7.54626	7.2706	7.29493	NA	NA	NA	ARHGEF18_S1047
177	A0A3B3IPE9	Rho guanine nucleotide exchange factor 18	ARHGEF18	S	1049	LMGKDESTSRNRRSLSPILPGRHSPAPPPDP	6.16106	5.87655	6.10354	NA	NA	NA	5.73592	5.79572	6.04225	5.86581	NA	NA	5.80857	5.83653	6.02271	8.00198	7.93896	7.9832	7.86105	7.78449	7.63954	8.03312	7.94174	7.9447	8.10355	8.21878	7.97464	8.11536	8.12855	8.19344	ARHGEF18_S1049	FGFR2_Recycling
178	A0A3B3IPE9	Rho guanine nucleotide exchange factor 18	ARHGEF18	S	679	PPRRAETFAGYDCTNSPTKNGSFKKKVSSTD	NA	NA	NA	NA	NA	NA	NA	NA	NA	NA	NA	NA	NA	NA	NA	6.96818	6.84777	6.74515	6.64172	6.73976	NA	6.04549	6.43201	6.06535	NA	NA	NA	NA	NA	6.89678	ARHGEF18_S679
181	A0A087WZG9	Retrotransposon-derived protein PEG10	PEG10	S	355	DNCPAKASKSSPAGNSPAPL___________	5.39068	5.46763	5.31627	NA	NA	NA	NA	5.56602	5.71427	5.3651	NA	NA	5.88458	5.88994	5.66206	6.9645	6.92632	6.90653	7.45583	7.52558	7.48976	6.6824	6.99158	6.83989	7.20259	NA	7.03035	7.26462	7.28619	7.44943	PEG10_S355	FGFR2_Recycling
186	A0A087WZV0	Inositol hexakisphosphate and diphosphoinositol-pentakisphosphate kinase 2	PPIP5K2	S	1207	VPRKTAEISSTALRSSPIMRKKVSLNTYTPA	NA	NA	NA	NA	NA	NA	NA	NA	5.58033	NA	NA	NA	NA	NA	NA	6.89996	6.89246	6.85831	7.65823	6.5919	7.05301	6.4419	6.52418	6.99312	7.28438	7.49855	7.76034	7.67037	7.34113	7.76473	PPIP5K2_S1207
187	A0A087WZV0	Inositol hexakisphosphate and diphosphoinositol-pentakisphosphate kinase 2	PPIP5K2	S	1021	LHYTSGVGTGRRRRRSGEQITSSPVSPKSLA	NA	NA	NA	NA	NA	NA	NA	NA	NA	NA	NA	NA	NA	5.26054	NA	6.99425	6.95602	NA	7.20313	7.21547	7.269	6.75687	6.79569	6.89964	6.88417	6.89686	6.83179	6.95741	6.95587	6.78979	PPIP5K2_S1021
189	A0A087WZV0	Inositol hexakisphosphate and diphosphoinositol-pentakisphosphate kinase 2	PPIP5K2	S	1031	RRRRRSGEQITSSPVSPKSLAFTSSIFGSWQ	NA	NA	NA	NA	NA	NA	NA	NA	NA	NA	NA	NA	NA	5.26054	NA	6.99425	6.95602	NA	7.20313	7.21547	7.269	6.75687	6.79569	6.89964	6.88417	6.89686	6.83179	6.95741	6.95587	6.78979	PPIP5K2_S1031
191	A0A087WZV0	Inositol hexakisphosphate and diphosphoinositol-pentakisphosphate kinase 2	PPIP5K2	S	493	KVQLTYLPHGCPKTSSEEEDSRREEPSLLLV	NA	NA	5.76556	6.01633	6.23696	6.11826	6.09133	NA	NA	NA	NA	NA	NA	6.16115	6.19222	7.9803	7.9944	7.55837	8.19576	8.08759	7.97287	7.65448	7.99726	8.12706	8.1871	8.38232	8.16796	8.37496	8.43824	8.39219	PPIP5K2_S493
194	G3V2W9	E2F-associated phosphoprotein	EAPP	S	88	VATAPTRYYDDIYFDSDSEDEDRAVQVTKKK	NA	NA	NA	NA	NA	NA	NA	NA	NA	NA	NA	NA	NA	NA	NA	7.30528	7.45917	7.40047	NA	7.34303	7.50852	NA	NA	NA	7.53986	NA	7.33183	7.18654	7.27971	NA	EAPP_S88
195	G3V2W9	E2F-associated phosphoprotein	EAPP	S	90	TAPTRYYDDIYFDSDSEDEDRAVQVTKKKKK	NA	NA	NA	NA	NA	NA	NA	NA	NA	NA	NA	NA	NA	NA	NA	7.30528	7.45917	7.40047	NA	7.34303	7.50852	NA	NA	NA	7.53986	7.52356	7.33183	7.18654	7.27971	NA	EAPP_S90
197	A0A087X0H7	Phospholipase DDHD1	DDHD1	S	594	EPTSVSENEGISTIPSPVTSPVLSRRHYGES	6.43117	NA	NA	NA	NA	NA	NA	NA	NA	NA	NA	NA	NA	NA	NA	NA	7.61007	NA	7.54421	NA	7.40098	7.48506	NA	7.43582	7.49835	NA	7.35229	7.25222	7.34272	7.30094	DDHD1_S594
198	A0A087X0H7	Phospholipase DDHD1	DDHD1	S	598	VSENEGISTIPSPVTSPVLSRRHYGESITNI	6.43117	NA	NA	NA	NA	NA	NA	NA	NA	NA	NA	NA	NA	NA	NA	7.77078	7.61007	7.77489	7.54421	7.45686	7.40098	7.48506	7.45667	7.43582	7.49835	7.39315	7.35229	7.25222	7.34272	7.30094	DDHD1_S598
200	A0A087X0H7	Phospholipase DDHD1	DDHD1	S	8	________MNYPGRGSPRSPEHNGRGGGGGA	5.0109	NA	NA	NA	NA	NA	NA	NA	NA	5.11016	NA	NA	NA	NA	NA	7.07859	6.77636	6.78474	6.37227	NA	6.57042	NA	6.62203	6.46881	7.1754	7.02717	7.06219	6.44787	NA	6.23675	DDHD1_S8
201	A0A087X0H7	Phospholipase DDHD1	DDHD1	S	212	DIEVSKSIDGKDAVHSFKLSRNHVDWHSVDE	NA	NA	NA	NA	NA	NA	NA	NA	NA	NA	NA	NA	NA	NA	NA	NA	6.32909	6.28987	6.48684	NA	6.34058	8.17545	8.2827	8.28658	7.34456	7.27297	7.11524	6.82754	6.87167	7.06533	DDHD1_S212
202	A0A087X0I9	Protein kinase C;Protein kinase C theta type	PRKCQ	S	649	NEKPRLSFADRALINSMDQNMFRNFSFMNPG	6.32853	6.31855	6.16888	NA	NA	NA	NA	NA	NA	NA	NA	NA	6.24069	NA	6.06212	6.78123	NA	6.60348	7.28491	NA	7.10014	NA	NA	NA	6.9314	6.89374	6.77821	7.457	7.05861	7.41033	PRKCQ_S649
203	A0A087X0I9	Protein kinase C;Protein kinase C theta type	PRKCQ	S	640	CSNFDKEFLNEKPRLSFADRALINSMDQNMF	NA	NA	NA	NA	NA	NA	NA	NA	NA	NA	NA	NA	NA	NA	NA	6.54266	6.32126	6.28754	6.55085	6.42859	6.34681	NA	NA	NA	6.93337	7.05302	6.78418	6.48013	6.75221	6.77958	PRKCQ_S640
204	G3V1L9	Tight junction protein ZO-1	TJP1	S	1617	YQINNISTVPKAIPVSPSAVEEDEDEDGHTV	6.43928	6.71263	6.87367	6.38352	NA	NA	NA	NA	6.52156	NA	NA	NA	6.45238	NA	6.44879	NA	NA	NA	NA	NA	NA	NA	NA	NA	NA	NA	NA	NA	NA	NA	TJP1_S1617	FGFR2_Recycling
205	G3V1L9	Tight junction protein ZO-1	TJP1	S	275	VQRDERATLLNVPDLSDSIHSANASERDDIS	NA	NA	NA	NA	NA	NA	NA	NA	NA	NA	NA	NA	NA	NA	NA	8.42243	8.66379	8.56436	7.91087	8.11654	7.64176	NA	NA	NA	NA	NA	NA	NA	NA	NA	TJP1_S275
206	G3V1L9	Tight junction protein ZO-1	TJP1	S	277	RDERATLLNVPDLSDSIHSANASERDDISEI	NA	NA	NA	NA	NA	NA	NA	NA	NA	NA	NA	NA	NA	NA	NA	NA	NA	NA	NA	NA	NA	NA	7.22795	NA	7.12648	7.17557	7.20637	7.48449	NA	NA	TJP1_S277
207	G3V1L9	Tight junction protein ZO-1	TJP1	S	280	RATLLNVPDLSDSIHSANASERDDISEIQSL	NA	NA	NA	NA	NA	NA	NA	NA	NA	NA	NA	NA	NA	NA	NA	NA	NA	NA	NA	NA	NA	NA	7.22795	NA	7.12648	7.17557	7.20637	7.48449	NA	NA	TJP1_S280
210	A0A087X0K9	Tight junction protein ZO-1	TJP1	S	900	PYSPQAQPQPIHRIDSPGFKPASQQVYRKDP	5.65957	NA	NA	NA	NA	NA	NA	5.47438	5.33253	NA	NA	NA	5.01318	NA	NA	6.8696	6.87711	NA	7.31397	6.94256	6.94254	7.00682	7.82315	7.71638	7.4191	7.77059	7.7193	7.69209	7.78322	7.8949	TJP1_S900
211	G3V1L9	Tight junction protein ZO-1	TJP1	S	125	KKVQIPVSRPDPEPVSDNEEDSYDEEIHDPR	6.20888	NA	6.2465	NA	6.041	6.16736	NA	NA	NA	NA	NA	NA	NA	5.97285	NA	8.67484	8.59615	8.62095	8.87371	8.67439	8.92385	8.38288	8.49976	8.30124	8.73854	8.7369	8.65105	8.7352	8.49059	8.49915	TJP1_S125
212	G3V1L9	Tight junction protein ZO-1	TJP1	S	131	VSRPDPEPVSDNEEDSYDEEIHDPRSGRSGV	6.20888	NA	NA	NA	6.041	NA	NA	NA	NA	NA	NA	NA	NA	5.97285	NA	8.5363	8.45163	8.49876	8.76698	8.50789	8.85444	8.23023	8.17424	8.18721	8.6289	8.63729	8.56218	8.61528	8.3037	8.19928	TJP1_S131
213	G3V1L9	Tight junction protein ZO-1	TJP1	S	402	PVYAQVGQPDVDLPVSPSDGVLPNSTHEDGI	NA	6.2713	NA	NA	NA	NA	NA	NA	NA	NA	NA	NA	6.58446	NA	6.54355	NA	NA	NA	NA	NA	NA	NA	NA	7.41623	NA	NA	NA	NA	NA	NA	TJP1_S402
214	G3V1L9	Tight junction protein ZO-1	TJP1	S	1111	DKQPYPSRPPFDNQHSQDLDSRQHPEESSER	NA	NA	NA	NA	NA	NA	NA	NA	NA	NA	NA	NA	NA	NA	NA	6.83026	6.63084	NA	7.28254	NA	7.15582	6.42084	NA	NA	6.74677	6.67669	6.72368	6.2926	NA	NA	TJP1_S1111
215	G3V1L9	Tight junction protein ZO-1	TJP1	S	617	WRFRGLRSSKRNLRKSREDLSAQPVQTKFPA	NA	NA	NA	NA	NA	NA	NA	NA	5.5013	NA	NA	NA	NA	NA	NA	8.08213	8.08783	8.1822	7.79714	8.10698	7.92434	7.93757	7.82418	7.77699	8.31398	8.32318	8.4006	7.99181	8.11486	7.89021	TJP1_S617
216	A0A087X0M4	Kanadaptin	SLC4A1AP	S	28	SQDLSGDFKKPALPVSPAARSKAPASSSSNP	6.98247	7.00374	6.03245	NA	NA	5.84711	6.92567	6.60216	6.80098	NA	NA	NA	6.87503	6.73477	6.82388	NA	7.68519	6.67208	NA	6.29428	6.37109	7.64962	7.5608	7.58989	7.20935	7.29178	7.34463	7.62795	7.64317	7.76972	SLC4A1AP_S28	FGFR2_Recycling
217	A0A087X0M4	Kanadaptin	SLC4A1AP	S	412	RKRKAKNWEDEDFYDSDDDTFLDRTGLIEKK	NA	5.53013	NA	NA	NA	NA	NA	NA	NA	NA	NA	NA	NA	NA	NA	8.65831	8.80351	8.5886	8.29433	8.0335	7.79234	NA	NA	NA	8.68766	8.54406	8.56126	8.41726	8.61808	8.17006	SLC4A1AP_S412
218	A0A087X0M4	Kanadaptin	SLC4A1AP	S	658	THFKETQTHENMSQLSEEEQNKDYQDCSKTT	NA	NA	NA	NA	NA	NA	NA	NA	NA	NA	NA	NA	NA	NA	NA	8.01682	7.8227	8.07707	7.53517	8.05834	8.21332	7.63627	7.66596	7.5594	7.92838	7.85591	7.73453	7.58715	7.59274	7.71368	SLC4A1AP_S658
219	A0A087X0M4	Kanadaptin	SLC4A1AP	S	258	KQQQILLEKKMLGEDSDEEEEMDTSERKINA	NA	NA	NA	NA	NA	NA	NA	5.58504	NA	NA	NA	NA	5.09678	5.54355	NA	8.96022	8.74929	8.84352	8.62047	8.98033	9.01793	7.69424	8.59073	8.76485	8.99765	8.98647	9.05523	8.88729	8.45254	8.86454	SLC4A1AP_S258
220	A0A087X0R6	Sorting nexin-12	SNX12	S	73	LPIFKLKESCVRRRYSDFEWLKNELERDSKI	NA	NA	NA	NA	NA	NA	NA	NA	NA	NA	NA	NA	NA	NA	NA	7.04835	6.9268	7.01592	7.42967	7.2203	7.07366	7.61463	7.59613	7.43217	6.94306	7.5493	7.52089	7.72842	8.00035	8.00372	SNX12_S73
221	A0A087X0R6	Sorting nexin-12	SNX12	S	2	______________MSDTAVADTRRLNSKPQ	NA	NA	NA	NA	NA	NA	NA	NA	NA	NA	NA	NA	NA	NA	NA	6.97724	6.93891	7.12559	7.22458	7.33759	7.41707	7.47947	NA	7.4628	7.50994	7.33484	7.5929	7.54628	7.49208	7.25303	SNX12_S2
222	A0A087X0U3	Amino acid transporter;Excitatory amino acid transporter 1	SLC1A3	S	400	LSRHELKNRDVEMGNSVIEENEMKKPYQLIA	NA	NA	NA	NA	NA	NA	NA	NA	NA	NA	NA	NA	NA	NA	NA	NA	NA	NA	NA	NA	NA	7.73974	7.53181	7.5231	7.81413	7.96847	8.02743	7.87295	7.17751	7.77459	SLC1A3_S400
223	A0A087X142	Septin-8	2008-09-01	S	10	______MAATDLERFSNAEPEPRSLSLGGHV	NA	NA	NA	NA	NA	NA	NA	NA	NA	NA	NA	NA	NA	NA	NA	6.98816	7.21077	7.32109	7.37856	7.402	7.25003	7.6657	7.38953	7.56079	7.41759	7.48906	7.42774	7.29759	7.29829	7.54308	SEPT8_S10
224	A0A087X1E4	Arfaptin-2	ARFIP2	S	105	AGVRELDPLGSGRHPSHSTTPSGPGDEVARG	NA	NA	NA	NA	NA	NA	NA	NA	NA	NA	NA	NA	NA	NA	NA	NA	NA	NA	NA	NA	NA	8.18298	8.10924	7.96806	NA	NA	NA	NA	NA	NA	ARFIP2_S105
227	A0A087X1S3		HUWE1	S	103	EMETDMDVADVAMESSPGSSISMEHRLDVEL	5.94465	NA	NA	NA	NA	NA	NA	NA	5.78493	NA	NA	NA	NA	NA	NA	6.38431	NA	8.16176	8.05182	NA	8.33512	8.05701	7.90025	7.98997	7.75324	7.91462	7.77034	7.77543	7.32194	7.75831	HUWE1_S103
228	A0A087X1Z3	Proteasome activator complex subunit 2	PSME2	S	10	______MAKPCGVRLSGEARKQVEVFRQNLF	5.92633	NA	6.02629	5.89909	5.46389	6.02556	NA	5.44214	5.28529	5.446	NA	5.50129	5.4214	5.29287	NA	6.33857	6.63941	NA	6.34972	6.49343	NA	NA	7.32768	6.97972	6.94534	7.269	6.74285	NA	6.96247	6.67848	PSME2_S10
229	A0A087X248	Histone demethylase UTY	UTY	S	129	HLRLGLMFKVNTDYKSSLKRKYHSAKEAYEQ	6.81484	6.74929	NA	6.98752	7.24282	7.16675	6.75959	6.72582	6.34324	7.1876	7.17037	7.06511	7.07447	7.09472	7.50535	7.38509	7.47531	7.49526	7.81562	7.65396	7.77281	NA	6.53451	6.18178	7.11817	6.99881	7.11297	6.74578	6.88836	NA	UTY_S129	+
230	A0A087X248	Histone demethylase UTY	UTY	S	130	LRLGLMFKVNTDYKSSLKRKYHSAKEAYEQL	6.81484	6.74929	NA	6.98752	7.24282	7.16675	6.75959	6.72582	6.34324	7.1876	7.17037	7.06511	7.07447	7.09472	7.50535	7.38509	7.47531	7.49526	7.81562	7.65396	7.77281	NA	6.53451	6.18178	7.11817	6.99881	7.11297	6.74578	6.88836	NA	UTY_S130	+
231	O15344	E3 ubiquitin-protein ligase Midline-1	MID1	S	96	NIIDRFQKASVSGPNSPSETRRERAFDANTM	6.10322	6.34712	5.22505	NA	NA	NA	6.17762	5.65771	6.30549	NA	6.16263	6.44159	6.03352	NA	5.96704	7.83234	8.08654	8.18026	8.02948	7.93128	7.95304	8.03796	7.85827	7.82642	8.0138	8.13199	8.10279	7.64248	7.90673	7.8192	MID1_S96	+
232	A0A087X256	WASH complex subunit 7	KIAA1033	S	7	_________MAVETLSPDWEFDRVDDGSQKI	NA	NA	NA	NA	NA	NA	NA	NA	NA	NA	NA	NA	NA	6.20902	NA	7.19377	7.11412	7.12937	7.18483	6.93822	6.85312	7.53774	6.86382	NA	6.91129	6.64771	6.70524	7.28675	7.32218	7.30224	KIAA1033_S7
238	A0A087X2H1	E3 ubiquitin-protein ligase HECTD1	HECTD1	S	1349	FDLKLAPGYDPDTVASPKPVSSTVSGTTQSW	NA	5.78139	NA	NA	NA	NA	NA	6.0565	NA	NA	NA	NA	NA	NA	NA	NA	NA	6.73016	7.73024	7.5008	6.99717	7.00232	7.61287	7.2763	6.6618	6.58875	NA	7.69885	7.78568	7.90103	HECTD1_S1349		+
239	A0A087X2H1	E3 ubiquitin-protein ligase HECTD1	HECTD1	S	1776	RRRTWDDDYVLKRQFSALVPAFDPRPGRTNV	NA	NA	NA	NA	NA	NA	NA	NA	NA	NA	NA	NA	NA	NA	NA	6.29222	NA	6.35884	6.56788	6.29798	6.40084	7.22275	7.2116	7.18362	7.43142	7.27865	7.20307	7.6955	7.72215	7.80284	HECTD1_S1776
242	A0A087X2H1	E3 ubiquitin-protein ligase HECTD1	HECTD1	S	632	RLGVISKVSTLAGPSSDDENEEESKPEKEDE	NA	5.39156	NA	NA	NA	NA	NA	NA	5.78243	NA	NA	NA	NA	NA	NA	8.50823	8.47755	8.33424	8.41058	8.5143	8.64784	7.98787	8.18774	7.9515	8.50669	8.41009	8.60101	8.25272	8.22703	8.25402	HECTD1_S632
243	A0A096LPD8	Histone demethylase UTY	UTY	S	182	HLRLGLMFKVNTDYKSSLKHFQLALIDCNPC	NA	NA	NA	NA	NA	NA	NA	NA	NA	NA	NA	NA	NA	NA	NA	7.38509	7.47531	7.49526	7.81562	7.65396	7.77281	NA	6.53451	6.18178	7.11817	6.99881	7.11297	6.74578	6.88836	NA	UTY_S182
244	A0A096LPD8	Histone demethylase UTY	UTY	S	183	LRLGLMFKVNTDYKSSLKHFQLALIDCNPCT	NA	NA	NA	NA	NA	NA	NA	NA	NA	NA	NA	NA	NA	NA	NA	7.38509	7.47531	7.49526	7.81562	7.65396	7.77281	NA	6.53451	6.18178	7.11817	6.99881	7.11297	6.74578	6.88836	NA	UTY_S183
245	A0A088AWN2	WD repeat-containing protein 20	WDR20	S	388	RDRANSTQSRLSKRNSTDSRPVSVTYRFGSV	NA	NA	NA	NA	NA	NA	NA	NA	5.98791	6.22404	NA	5.85859	NA	NA	NA	8.02993	7.84118	8.29836	8.20156	8.25941	7.66891	NA	8.05078	NA	8.32006	8.14292	8.04818	7.98398	8.18425	8.19752	WDR20_S388
246	A0A088AWN2	WD repeat-containing protein 20	WDR20	S	391	ANSTQSRLSKRNSTDSRPVSVTYRFGSVGQD	NA	NA	NA	NA	NA	NA	NA	NA	NA	NA	NA	NA	NA	NA	NA	NA	NA	NA	NA	NA	NA	NA	NA	NA	7.8445	7.6642	7.61389	7.51075	7.54103	NA	WDR20_S391
247	A0A088AWN2	WD repeat-containing protein 20	WDR20	S	465	TTPGNSVPPPLPRSNSLPHSAVSNAGSKSSV	NA	5.88212	6.10432	NA	NA	NA	5.76748	6.03246	6.21673	6.64441	NA	6.06305	5.51713	NA	5.84612	NA	NA	7.77422	7.84927	7.57041	7.34093	7.38431	7.76856	7.42416	NA	7.5369	7.35878	7.59418	7.49318	7.48259	WDR20_S465	FGFR2_Recycling	+
248	A0A096LNR9	Cyclin-dependent kinase-like 5	CDKL5	S	377	ANESFLNGNLAGASLSPLHTKTYQASSQPGS	6.8625	NA	6.6142	6.12944	NA	NA	6.67974	6.58841	6.64671	NA	NA	6.17823	6.70128	NA	6.62805	NA	NA	NA	NA	NA	NA	7.16954	NA	NA	6.81993	7.30943	7.29807	7.55276	7.59889	7.37104	CDKL5_S377
249	A0A096LNR9	Cyclin-dependent kinase-like 5	CDKL5	S	407	STSKDLTNNNIPHLLSPKEAKSKTEFDFNID	NA	5.14664	NA	NA	NA	NA	NA	NA	5.49228	NA	NA	NA	NA	NA	NA	6.61253	7.20693	7.05913	7.14648	6.90788	6.85508	6.74163	7.15122	6.86561	6.74149	6.68809	7.11404	7.28481	7.34236	7.42078	CDKL5_S407
250	A0A096LNR9	Cyclin-dependent kinase-like 5	CDKL5	S	761	GTNHSKRQPAFDPWKSPENISHSEQLKEKEK	NA	NA	NA	NA	NA	NA	NA	NA	NA	NA	NA	NA	NA	NA	NA	NA	6.88834	7.32619	7.21011	7.26919	6.85594	NA	NA	NA	7.11223	NA	6.97118	6.7187	NA	7.00916	CDKL5_S761
251	A0A096LNR9	Cyclin-dependent kinase-like 5	CDKL5	S	766	KRQPAFDPWKSPENISHSEQLKEKEKQGFFR	NA	NA	NA	NA	NA	NA	NA	NA	NA	NA	NA	NA	NA	NA	NA	NA	6.88834	7.32619	7.21011	7.26919	6.85594	NA	NA	NA	7.11223	NA	6.97118	6.7187	NA	7.00916	CDKL5_S766
252	A0A096LNZ0		AAK1	S	79	FAKLGEGKHPEKLGGSAESLIPGFQSTQGDA	NA	NA	NA	NA	NA	NA	NA	NA	NA	NA	NA	NA	NA	NA	NA	7.77196	7.94565	7.70839	NA	7.42448	7.04629	NA	NA	NA	6.5873	6.76528	6.32222	6.51273	6.31121	NA	AAK1_S79
254	A0A096LP25	Uncharacterized protein FLJ45252	AAK1	S	249	PGKLGGAVPFAPPEVSPEQAKTVQGGRKNQF	6.67588	6.47315	6.39705	6.54914	6.50383	6.41453	6.62409	6.51953	6.59392	6.34094	NA	6.40905	6.2791	6.22407	6.12104	7.4319	7.67405	7.51281	7.7778	7.61299	7.40692	7.34445	7.77286	7.78111	7.78006	7.63251	7.87424	7.73201	7.63819	7.82629	AAK1_S249
258	C9JFE4	COP9 signalosome complex subunit 1	GPS1	S	454	VLRNQIHVKSPPREGSQGELTPANSQSRMST	6.14226	6.76151	6.6222	6.31821	NA	6.44088	6.58124	6.53077	NA	NA	NA	6.35073	5.7109	NA	6.42425	8.43062	8.33587	8.41585	8.2185	8.3186	8.32937	7.44347	7.51178	7.32119	7.84895	7.74478	7.68799	7.66896	7.72784	7.61834	GPS1_S454
259	C9JFE4	COP9 signalosome complex subunit 1	GPS1	S	448	MMLRAAVLRNQIHVKSPPREGSQGELTPANS	6.07463	6.63979	NA	6.55367	6.46643	6.44477	6.61494	6.66002	6.89665	NA	NA	6.04051	NA	NA	5.67312	NA	7.61634	NA	NA	7.51639	NA	7.74018	7.88408	7.67368	6.76337	7.1642	7.29145	NA	NA	7.62402	GPS1_S448	FGFR2_Recycling
260	A0A096LP25	Uncharacterized protein FLJ45252	AAK1	S	450	KPFRPQSLSKYSRHYSPEDEPSPEAQPIAAY	NA	NA	5.18531	NA	NA	NA	NA	NA	NA	NA	NA	NA	NA	NA	NA	6.87983	6.85691	6.78791	7.08252	6.84349	6.85285	6.83496	7.236	NA	NA	6.87237	6.86247	6.70594	6.88521	NA	AAK1_S450
261	Q641Q2-2	WASH complex subunit FAM21C;WASH complex subunit FAM21A	FAM21C	S	158	VLDSAFEQLDIKAGNSDSEEDDANGRVELIL	NA	NA	NA	NA	NA	NA	NA	NA	NA	NA	NA	NA	NA	NA	NA	7.6333	7.71593	7.63375	7.55081	7.52071	7.61108	7.43822	7.27874	7.25571	7.49104	7.50853	7.31661	7.25131	7.35067	6.98253	FAM21C_S158
262	Q641Q2-2	WASH complex subunit FAM21C;WASH complex subunit FAM21A	FAM21C	S	160	DSAFEQLDIKAGNSDSEEDDANGRVELILEP	NA	NA	NA	NA	NA	NA	NA	NA	NA	NA	NA	NA	NA	NA	NA	7.6333	7.71593	7.63375	7.55081	7.52071	7.61108	7.43822	7.27874	7.25571	7.49104	7.50853	7.31661	7.25131	7.35067	6.98253	FAM21C_S160
263	Q641Q2-2	WASH complex subunit FAM21C;WASH complex subunit FAM21A	FAM21C	S	619	KASELSKKKASALLFSSDEEDQWNIPASQTH	NA	NA	NA	NA	NA	NA	NA	NA	NA	NA	NA	NA	NA	NA	NA	7.53926	7.47808	7.44188	7.02026	6.88061	7.10724	7.06637	6.99333	6.96955	7.37846	7.02305	7.01297	7.07093	7.06216	6.69917	FAM21C_S619
264	Q641Q2-2	WASH complex subunit FAM21C;WASH complex subunit FAM21A	FAM21C	S	620	ASELSKKKASALLFSSDEEDQWNIPASQTHL	NA	NA	NA	NA	NA	NA	NA	NA	NA	NA	NA	NA	NA	NA	NA	8.46615	8.43807	8.37771	7.71897	7.62788	7.77116	7.86991	7.81945	7.93229	8.05592	7.98927	7.97832	7.51285	7.55156	7.4343	FAM21C_S620
265	Q641Q2-2	WASH complex subunit FAM21C;WASH complex subunit FAM21A	FAM21C	S	498	FGDEEGDLFKEKAVASPEATVSQTDENKARA	NA	NA	NA	NA	NA	NA	NA	NA	NA	NA	NA	NA	NA	NA	NA	7.56438	7.56519	7.59493	6.87026	7.62395	7.68221	NA	7.37635	7.35136	7.51783	7.33106	7.47	7.36212	NA	NA	FAM21C_S498
266	Q641Q2-2	WASH complex subunit FAM21C;WASH complex subunit FAM21A	FAM21C	S	333	KPRKTLKEKKERRTPSDDEEDNLFAPPKLTD	NA	NA	NA	NA	NA	NA	5.27675	NA	5.70021	NA	NA	NA	5.39654	5.6886	NA	8.30666	8.00459	8.11037	8.17488	8.27958	8.33824	8.30897	8.22809	8.19545	8.12188	8.22153	8.14686	8.19006	8.04315	8.0522	FAM21C_S333
267	Q641Q2-2	WASH complex subunit FAM21C;WASH complex subunit FAM21A	FAM21C	S	728	TKKKETVSEAPPLLFSDEEEKEAQLGVKSVD	NA	NA	NA	NA	NA	NA	NA	NA	NA	NA	NA	NA	NA	NA	NA	8.26033	8.19835	8.27084	8.54766	8.38755	8.47803	7.85856	7.73667	7.90086	8.20608	8.24466	8.15297	8.32507	8.29282	8.37014	FAM21C_S728
268	A0A096LPC5	WASH complex subunit FAM21C	FAM21C	S	539	NLKPSSETKTQKGLFSDEEDSEDLFSSQSAS	NA	NA	NA	NA	NA	NA	NA	NA	NA	NA	NA	NA	NA	NA	NA	8.31678	8.21479	8.09123	8.04481	7.77758	7.86132	8.05927	7.95512	7.9262	8.1161	7.97416	7.98614	8.05818	8.02818	7.90324	FAM21C_S539
269	Q641Q2-2	WASH complex subunit FAM21C;Putative WASH complex subunit FAM21;WASH complex subunit FAM21A	FAM21C	S	1054	SVPRGPIAQWADGAISPNGHRPQLRAASGED	NA	NA	NA	NA	NA	NA	NA	NA	NA	NA	NA	NA	5.90694	NA	6.09606	7.68967	7.70078	7.6866	8.1717	8.11557	8.05193	7.47577	7.45128	7.59368	7.87665	8.04137	8.05073	8.42772	8.26186	8.49248	FAM21C_S1054	FGFR2_Recycling
270	Q641Q2-2	WASH complex subunit FAM21C;WASH complex subunit FAM21A	FAM21C	S	787	SAQETVKHSDLFSSSSPWDKGTKPRTKTVLS	NA	NA	NA	NA	NA	NA	NA	NA	NA	NA	NA	NA	NA	NA	NA	7.11231	7.11741	NA	7.07834	7.03885	7.19571	NA	NA	NA	6.91423	6.88547	6.70012	6.69233	6.61543	6.55421	FAM21C_S787
271	Q641Q2-2	WASH complex subunit FAM21C;WASH complex subunit FAM21A	FAM21C	S	441	SLKEPQKPEQPTPRKSPYGPPPTGLFDDDDG;SMKEPQKPEQPTPRKSPYGPPPTGLFDDDDG	NA	NA	NA	NA	NA	NA	NA	NA	NA	NA	NA	NA	NA	NA	NA	6.58113	6.75802	NA	7.46086	6.90596	6.94942	7.62154	7.77838	7.47673	NA	NA	NA	7.68475	7.73009	7.69924	FAM21C_S441		+
272	A0A096LPC5	WASH complex subunit FAM21C	FAM21C	S	663	SGTLQSQEAKAVKKTSLFEEDKEDDLFAIAK	NA	NA	NA	NA	NA	NA	NA	NA	NA	NA	NA	NA	NA	NA	NA	NA	NA	NA	NA	6.48454	NA	6.76835	NA	6.8908	NA	NA	NA	7.09092	7.01148	7.11307	FAM21C_S663
273	Q641Q2-2	WASH complex subunit FAM21C;WASH complex subunit FAM21A	FAM21C	S	352	EDNLFAPPKLTDEDFSPFGSGGGLFSGGKGL	NA	NA	NA	NA	NA	NA	NA	NA	NA	NA	NA	NA	NA	NA	NA	7.70489	7.86912	7.78186	8.23503	8.00185	7.99085	8.15332	8.04871	8.11222	7.2228	7.32785	7.12277	7.83024	7.76148	7.57403	FAM21C_S352
274	Q641Q2-2	WASH complex subunit FAM21C;WASH complex subunit FAM21A	FAM21C	S	284	EEDIEDIEENTRPKRSRPTSFADELAARIKG	NA	NA	NA	NA	NA	NA	NA	NA	NA	NA	NA	NA	NA	NA	NA	7.84909	7.71124	7.69987	8.53517	8.42932	8.61731	8.56505	8.50224	8.50791	8.14625	8.00665	8.03088	8.43283	8.52421	8.18368	FAM21C_S284		+
275	Q641Q2-2	WASH complex subunit FAM21C;WASH complex subunit FAM21A	FAM21C	S	288	EDIEENTRPKRSRPTSFADELAARIKGDAMG;EDIEENTRPKRSRPTSFADELAARIKGDAVG	NA	5.14967	NA	NA	NA	NA	NA	NA	NA	NA	NA	NA	NA	NA	NA	7.27638	7.3018	7.17507	7.83062	7.80459	7.65142	7.60711	7.7905	7.73857	7.6002	7.40172	7.64276	8.43718	8.17129	8.26613	FAM21C_S288
276	Q641Q2-2	WASH complex subunit FAM21C;WASH complex subunit FAM21A	FAM21C	S	975	PVLPELAFPSSEHRRSHGLESVPVLPGSGEA	NA	NA	NA	NA	NA	NA	NA	NA	NA	NA	NA	NA	NA	NA	NA	7.31376	NA	7.26963	7.21957	7.02416	6.80335	7.07313	6.96577	7.17802	7.33392	6.93132	NA	6.91939	NA	NA	FAM21C_S975
277	Q641Q2-2	WASH complex subunit FAM21C;Putative WASH complex subunit FAM21;WASH complex subunit FAM21A	FAM21C	S	1158	GGKAKSPMFPALGEASSDDDLFQSAKPKPAK	NA	NA	NA	NA	NA	NA	NA	NA	NA	NA	NA	NA	NA	NA	NA	7.611	7.51161	7.54661	7.04966	6.84922	7.01972	6.91127	7.44334	7.36223	7.08489	7.07237	6.86667	7.0164	NA	6.74594	FAM21C_S1158
278	Q641Q2-2	WASH complex subunit FAM21C;Putative WASH complex subunit FAM21;WASH complex subunit FAM21A	FAM21C	S	1159	GKAKSPMFPALGEASSDDDLFQSAKPKPAKK	NA	NA	NA	NA	NA	NA	NA	NA	NA	NA	NA	NA	NA	NA	NA	8.43962	8.28992	8.29055	8.06339	7.82253	7.84387	7.25479	7.19937	7.52778	7.99193	8.07748	7.91944	7.76745	7.59158	7.66136	FAM21C_S1159
279	Q641Q2-2	WASH complex subunit FAM21C;WASH complex subunit FAM21A	FAM21C	S	802	SPWDKGTKPRTKTVLSLFDEEEDKMEDQNII	NA	NA	NA	NA	NA	NA	NA	NA	NA	NA	NA	NA	NA	NA	NA	NA	NA	NA	6.6716	NA	NA	NA	NA	NA	NA	6.924	7.27887	7.61877	7.24816	7.40097	FAM21C_S802
280	Q641Q2-2	WASH complex subunit FAM21C;WASH complex subunit FAM21A	FAM21C	S	478	FSAPHSKPSKTGKVQSTADIFGDEEGDLFKE;FSAPHSKPSKTRKVQSTADIFGDEEGDLFKE	NA	NA	NA	NA	NA	NA	NA	NA	NA	NA	NA	NA	NA	NA	NA	6.70378	NA	NA	7.11726	6.7783	6.68358	7.41525	6.91748	6.85326	NA	6.10139	NA	7.33784	NA	7.21085	FAM21C_S478
281	Q641Q2-2	WASH complex subunit FAM21C;WASH complex subunit FAM21A	FAM21C	S	688	LFAIAKDSQKKTQRVSLLFEDDVDSGGSLFG	NA	NA	NA	NA	NA	NA	NA	NA	NA	NA	NA	NA	NA	NA	NA	NA	NA	NA	NA	NA	6.65752	NA	NA	NA	NA	NA	NA	NA	NA	NA	FAM21C_S688
282	Q641Q2-2	WASH complex subunit FAM21C;WASH complex subunit FAM21A	FAM21C	S	697	KKTQRVSLLFEDDVDSGGSLFGSPPTSVPPA	NA	NA	NA	NA	NA	NA	NA	NA	NA	NA	NA	NA	NA	NA	NA	NA	7.32638	NA	NA	6.56407	6.65752	NA	NA	7.03629	7.48183	7.42745	7.22596	6.86625	6.95495	6.74375	FAM21C_S697
283	Q641Q2-2	WASH complex subunit FAM21C;WASH complex subunit FAM21A	FAM21C	S	700	QRVSLLFEDDVDSGGSLFGSPPTSVPPATKK	NA	NA	NA	NA	NA	NA	NA	NA	NA	NA	NA	NA	NA	NA	NA	NA	7.32638	NA	NA	6.56407	6.65752	NA	NA	7.03629	7.48183	7.42745	7.22596	6.86625	6.95495	6.74375	FAM21C_S700
284	Q641Q2-2	WASH complex subunit FAM21C;WASH complex subunit FAM21A	FAM21C	S	704	LLFEDDVDSGGSLFGSPPTSVPPATKKKETV	NA	NA	NA	NA	NA	NA	NA	NA	NA	NA	NA	NA	NA	6.46133	NA	7.35807	7.6244	NA	NA	7.27231	6.96834	7.23074	NA	7.03629	7.48183	7.42745	7.33662	7.16869	7.13378	7.02077	FAM21C_S704
285	F5H0Q6	CLK4-associating serine/arginine rich protein	CLASRP	S	101	LDHIPDYTPPLLTTISPEQESDERKCNYERY	NA	NA	NA	NA	NA	NA	NA	NA	NA	NA	NA	NA	NA	NA	NA	7.19697	7.34711	7.20254	7.14609	7.18476	6.87878	7.17117	7.39581	7.43009	7.26895	7.4372	7.50899	7.3356	7.45298	7.63282	CLASRP_S101
287	F5H0Q6	CLK4-associating serine/arginine rich protein	CLASRP	S	335	PGREEKITFITSFGGSDEEAAAAAAAAAASG	NA	NA	NA	NA	NA	NA	NA	NA	NA	NA	NA	NA	NA	NA	NA	8.2631	8.29379	7.80741	7.96438	8.09792	7.57822	7.88191	7.28687	7.69959	7.76145	7.52953	7.57311	7.8551	7.26811	7.86968	CLASRP_S335
288	F5H0Q6	CLK4-associating serine/arginine rich protein	CLASRP	S	285	QRREFREKRLRGRKISPPSYARRDSPTYDPY	NA	5.05821	NA	NA	NA	NA	NA	5.01371	5.4454	NA	NA	NA	NA	NA	NA	7.17601	7.18071	7.0482	7.10487	7.22643	7.2274	6.84698	7.56583	7.44729	7.57237	7.49996	7.75475	7.87319	8.01011	7.85723	CLASRP_S285
289	F5H0Q6	CLK4-associating serine/arginine rich protein	CLASRP	S	547	PSPSPAREKLTRPAASPAVGEKLKKTEPAAG	NA	NA	NA	NA	NA	NA	NA	6.11711	5.8569	6.55264	6.23099	6.26146	NA	NA	5.75034	7.59652	8.01056	7.86729	7.66481	7.73758	NA	7.71888	7.84312	7.80643	7.92258	8.22787	8.43021	7.85723	8.05056	8.19783	CLASRP_S547
290	A0A0A0MQV9	Histone-lysine N-methyltransferase;Histone-lysine N-methyltransferase SETD1B	SETD1B	S	1616	RPPKKRHEDLVPPAGSPELSPPQPLFRPRSE	NA	NA	NA	NA	NA	NA	NA	NA	NA	NA	NA	NA	NA	NA	NA	7.31638	7.35097	7.30634	7.05923	7.2756	7.20856	NA	NA	NA	6.84334	6.68267	6.64319	6.39603	6.44976	6.52597	SETD1B_S1616
291	A0A0A0MQV9	Histone-lysine N-methyltransferase;Histone-lysine N-methyltransferase SETD1B	SETD1B	S	1620	KRHEDLVPPAGSPELSPPQPLFRPRSEFEEM	NA	NA	NA	NA	NA	NA	NA	NA	NA	NA	NA	NA	NA	NA	NA	7.31638	7.35097	7.30634	7.05923	7.2756	7.20856	NA	NA	NA	6.84334	6.68267	6.64319	6.39603	6.44976	6.52597	SETD1B_S1620
292	A8MY87	Kinase suppressor of Ras 1	KSR1	S	282	LEAHEAEAEEPEAGKSEAEDDEDEVDDLPSS	5.78243	5.68624	NA	5.70656	NA	NA	5.78858	5.85868	6.08026	NA	NA	NA	NA	NA	NA	8.1478	8.10987	8.12286	8.24193	8.27923	8.27665	8.24024	8.1223	8.04309	8.05533	8.17072	8.14028	7.81523	7.68855	7.87842	KSR1_S282	FGFR2_Recycling
293	A8MY87	Kinase suppressor of Ras 1	KSR1	S	66	LGNRIDDVSSMRFDLSHGSPQMVRRDIGLSV	NA	NA	NA	NA	NA	NA	NA	NA	NA	NA	NA	NA	NA	NA	NA	NA	NA	NA	NA	NA	NA	NA	NA	NA	6.55167	NA	NA	NA	NA	NA	KSR1_S66
295	A8MY87	Kinase suppressor of Ras 1	KSR1	S	141	CRISFLPLTRLRRTESVPSDINNPVDRAAEP	NA	NA	NA	NA	NA	NA	NA	NA	5.72562	NA	NA	NA	NA	NA	NA	6.98792	7.1068	NA	7.26646	7.06186	7.30934	NA	7.17029	NA	7.16023	7.45023	7.08476	7.35039	7.44755	7.16487	KSR1_S141
296	A8MY87	Kinase suppressor of Ras 1	KSR1	S	46	VFQLLPSFPTLTRSKSHESQLGNRIDDVSSM	NA	NA	NA	NA	NA	NA	NA	NA	NA	NA	NA	NA	NA	NA	NA	7.51871	7.4396	7.29833	7.60187	7.55517	7.47885	NA	NA	NA	6.42363	7.30842	7.42694	7.08649	6.92257	6.98951	KSR1_S46
303	A0A0A0MR84	Zinc finger protein 446	ZNF446	S	137	QEVLPAAQKTEEPLGSPHPSGTVESPGEGPQ	NA	NA	NA	NA	NA	NA	NA	NA	NA	NA	NA	NA	NA	NA	NA	NA	NA	NA	6.63543	6.47305	NA	6.55562	7.28267	NA	NA	NA	NA	NA	6.52081	NA	ZNF446_S137
304	A0A0A0MRB5	MAP kinase-activating death domain protein	MADD	S	1201	GGEGSVHLASSRGTLSDSEIETNSATSTIFG	6.54521	NA	6.39255	NA	6.35937	6.32847	6.58513	6.45439	6.61155	6.27823	6.59163	6.5811	NA	6.79716	6.46696	7.89352	7.64714	7.8067	7.92136	7.76919	7.67114	7.9417	7.83952	7.77462	7.66955	7.83047	7.72861	7.54924	7.65918	7.60566	MADD_S1201
306	A0A0A0MRB5	MAP kinase-activating death domain protein	MADD	S	1232	KAHSLKPSIKEKLAGSPIRTSEDVSQRVYLY	NA	NA	NA	NA	NA	NA	NA	NA	NA	NA	NA	NA	NA	NA	NA	NA	NA	NA	NA	NA	NA	NA	NA	NA	NA	6.93489	NA	NA	NA	NA	MADD_S1232
307	A0A0A0MRB5	MAP kinase-activating death domain protein	MADD	S	813	QHVSGNRAQKLLRPNSLRLASDSDAESDSRA	5.53379	6.00255	5.30778	NA	NA	5.11846	5.70232	5.52811	6.07242	NA	NA	NA	5.64447	5.31148	4.9712	NA	NA	NA	6.71191	6.99162	6.79997	7.07719	7.68515	7.56719	6.64762	6.85696	7.0383	7.73508	7.3737	7.56655	MADD_S813	FGFR2_Recycling
308	K7ENH8	Transcription factor E2-alpha	TCF3	S	15	_XTSQWPRAGAPGALSPSYDGGLHGLQSKIE	7.09466	6.91704	7.15654	6.72543	NA	6.60204	6.64823	6.79536	7.02112	6.65046	NA	6.39917	6.58517	6.56872	6.7236	8.18824	8.13692	8.04153	8.40649	8.49598	8.34633	8.20097	8.21262	8.11625	8.29828	8.46286	8.44135	8.62652	8.64339	8.69375	TCF3_S15
311	K7ENH8	Transcription factor E2-alpha	TCF3	S	193	EEEKKELKAPRARTSSTDEVLSLEEKDLRDR	NA	5.87106	5.95882	NA	NA	5.79098	5.96497	6.19238	NA	5.72345	NA	5.62576	5.71191	5.82098	5.92029	NA	7.24116	NA	7.57512	NA	7.55255	7.69269	7.80855	NA	NA	7.57027	7.17224	6.40838	7.28526	NA	TCF3_S193
312	A0A0A0MRE5	Arf-GAP with SH3 domain, ANK repeat and PH domain-containing protein 1	ASAP1	S	832	KKRPPPPPPGHKRTLSDPPSPLPHGPPNKGA	NA	NA	NA	NA	NA	NA	NA	NA	NA	NA	NA	NA	NA	NA	NA	7.62609	7.34816	7.62353	7.61036	7.76073	7.86977	7.30803	7.30424	7.28505	7.54423	7.25462	7.66359	7.31503	7.43754	7.4063	ASAP1_S832
313	A0A0A0MRE5	Arf-GAP with SH3 domain, ANK repeat and PH domain-containing protein 1	ASAP1	S	836	PPPPPGHKRTLSDPPSPLPHGPPNKGAVPWG	NA	NA	NA	NA	NA	NA	NA	NA	NA	NA	NA	NA	NA	NA	NA	7.51039	7.34816	7.62353	7.61036	7.76073	7.86977	7.30803	7.30424	7.28505	7.44274	7.25462	7.31136	7.31503	7.43754	7.4063	ASAP1_S836
314	A0A0A0MRE6	WD repeat-containing protein 47	WDR47	S	269	DLLTPLISKLSPYPSSPMRRPQSADAYMTRS	NA	NA	NA	NA	NA	NA	NA	NA	NA	NA	NA	NA	NA	NA	NA	6.36058	6.4325	NA	6.77651	NA	6.60661	6.64442	7.01873	6.89377	5.91667	6.62116	6.7067	6.77327	NA	NA	WDR47_S269
315	A0A0A0MRF6	A-kinase anchor protein 9	AKAP9	S	3845	RHTTYRSRSDLDYIRSPLPFQNRYPGTPADF	NA	NA	NA	NA	NA	NA	NA	NA	NA	NA	NA	NA	NA	NA	NA	NA	NA	NA	6.40824	NA	5.91374	7.10194	7.2112	7.1406	NA	NA	NA	6.36911	6.22896	6.50505	AKAP9_S3845
316	A0A0A0MRI1	GPALPP motifs-containing protein 1	GPALPP1	S	103	FFGPALPPGFKKQDDSPPRPIIGPALPPGFI	NA	NA	NA	NA	NA	NA	NA	NA	5.44097	NA	NA	NA	NA	NA	NA	7.87609	7.99222	7.79724	7.80016	7.67105	7.16453	7.47492	7.31397	7.56106	7.69106	7.65515	7.54069	7.61469	7.74441	7.77905	GPALPP1_S103
317	A0A0A0MRJ0	Non-specific serine/threonine protein kinase;Serine/threonine-protein kinase MRCK alpha	CDC42BPA	S	1618	ARSSAQNGSALKREFSGGSYSAKRQPMPSPS	5.90906	6.03467	5.63432	NA	NA	5.38814	6.03832	5.87694	6.15233	5.68779	5.54762	NA	6.13457	5.99748	5.54989	7.48461	7.55548	7.35309	7.76228	7.77352	7.68303	7.78646	7.84722	7.7738	7.24613	7.40729	7.47369	7.50682	7.42469	7.44829	CDC42BPA_S1618	FGFR2_Recycling
318	A0A0A0MRJ0	Non-specific serine/threonine protein kinase;Serine/threonine-protein kinase MRCK alpha	CDC42BPA	S	1686	NLSSPPSPASPRKTKSLSLESTDRGSWDP__	NA	NA	NA	NA	NA	NA	NA	NA	NA	NA	NA	NA	NA	NA	NA	7.18119	7.22728	7.17294	7.4461	7.45374	7.33244	7.38172	7.31529	7.15257	NA	6.63816	6.70078	6.83363	6.8665	6.74864	CDC42BPA_S1686
319	A0A0A0MRJ0	Non-specific serine/threonine protein kinase;Serine/threonine-protein kinase MRCK alpha	CDC42BPA	S	1688	SSPPSPASPRKTKSLSLESTDRGSWDP____	NA	NA	NA	NA	NA	NA	NA	NA	5.52907	NA	NA	NA	NA	NA	NA	7.10443	NA	7.12678	7.17105	6.84326	6.84516	6.36204	7.01465	7.18124	6.69733	6.43077	6.52611	6.62954	6.56588	6.57144	CDC42BPA_S1688
320	A0A0A0MRJ0	Non-specific serine/threonine protein kinase;Serine/threonine-protein kinase MRCK alpha	CDC42BPA	S	1596	IPSITKSRPEPGRSMSASSGLSARSSAQNGS	NA	5.66114	NA	NA	NA	NA	5.34369	NA	NA	NA	NA	NA	NA	NA	NA	6.78785	6.86498	6.77956	7.12203	7.32503	7.31951	7.03109	7.29875	7.20117	6.46311	NA	6.50353	6.80369	NA	6.53209	CDC42BPA_S1596
321	F8W8M4	Actin-binding LIM protein 1	ABLIM1	S	646	LPDGHMPAMRMDRGVSMPNMLEPKIFPYEML	5.32579	NA	5.00488	NA	NA	NA	NA	NA	NA	NA	NA	NA	NA	NA	NA	6.43846	6.54396	6.49949	6.58742	6.50591	6.36799	7.28935	7.23758	7.29624	6.64804	7.1509	6.62118	6.4599	6.1972	6.62918	ABLIM1_S646
322	F8W8M4	Actin-binding LIM protein 1	ABLIM1	S	595	SPINSASHIPSSKTASLPGYGRNGLHRPVST	5.09294	NA	NA	NA	NA	NA	NA	NA	NA	NA	NA	NA	NA	NA	NA	6.40744	6.46022	6.52356	6.48338	6.47769	NA	6.38947	6.79669	6.5322	6.82393	7.02881	6.71361	6.51209	6.55634	6.58115	ABLIM1_S595
323	F8W8M4	Actin-binding LIM protein 1	ABLIM1	S	371	DKQERQSLGESPRTLSPTPSAEGYQDVRDRM	5.7843	5.7592	5.65221	5.41554	5.55044	5.42688	NA	NA	NA	NA	NA	NA	5.72264	5.81546	5.68682	6.88038	6.71277	6.79685	7.33128	6.85278	7.21362	6.77688	7.43574	7.57664	6.80391	6.9639	6.74572	7.30099	6.8858	7.39949	ABLIM1_S371
324	A0A0A0MRM2	Nebulin-related-anchoring protein	NRAP	S	613	ADSRLLHSLQIAKMSSEVEYKKGFEESKTRF	NA	NA	NA	NA	NA	NA	NA	NA	NA	NA	NA	NA	NA	NA	NA	NA	NA	7.33955	NA	NA	NA	NA	NA	NA	NA	NA	NA	NA	NA	NA	NRAP_S613
325	A0A0A0MRM9	Nucleolar and coiled-body phosphoprotein 1	NOLC1	S	572	GTSALTAQNGKAAKNSEEEEEEKKKAAVVVS	NA	NA	NA	NA	NA	NA	NA	NA	NA	NA	NA	NA	NA	NA	NA	NA	NA	NA	NA	NA	NA	7.49116	6.37856	6.84099	NA	NA	NA	NA	NA	NA	NOLC1_S572
326	A0A0A0MRM9	Nucleolar and coiled-body phosphoprotein 1	NOLC1	S	465	MVATTKPKATAKAALSLPAKQAPQGSRDSSS	NA	NA	NA	NA	NA	NA	NA	NA	NA	NA	NA	NA	NA	NA	NA	NA	NA	NA	6.69439	6.67017	6.48816	NA	NA	NA	6.22399	6.70989	6.63174	6.8029	6.97253	7.36336	NOLC1_S465
327	A0A0A0MRM9	Nucleolar and coiled-body phosphoprotein 1	NOLC1	S	631	TPNTFPKRKKGEKRASSPFRRVREEEIEVDS	NA	NA	NA	NA	NA	NA	NA	NA	NA	NA	NA	NA	NA	NA	NA	8.20495	8.17448	8.52368	8.15703	7.84812	7.78998	7.6129	7.60173	7.64504	7.62466	7.68603	7.63171	8.04099	7.16829	NA	NOLC1_S631
328	A0A0A0MRM9	Nucleolar and coiled-body phosphoprotein 1	NOLC1	S	632	PNTFPKRKKGEKRASSPFRRVREEEIEVDSR	6.51753	6.97742	NA	NA	NA	NA	6.88191	6.98964	7.25123	7.37427	7.48754	7.20382	6.88606	6.21681	6.51121	8.20495	8.17448	8.52368	8.32635	7.84812	7.78998	8.84913	8.7506	8.58022	8.31042	8.28974	8.44181	8.47885	8.36544	8.05832	NOLC1_S632	FGFR2_Recycling
329	A0A0A0MRM9	Nucleolar and coiled-body phosphoprotein 1	NOLC1	S	707	RGGSISVQVNSIKFDSE______________	NA	NA	NA	NA	NA	NA	NA	NA	NA	6.60229	NA	6.51014	6.75041	6.801	6.73078	8.70273	8.99905	8.64193	8.53208	8.95156	8.59807	8.69486	8.64723	8.71289	8.72625	8.8431	8.60165	8.89472	8.78677	8.71879	NOLC1_S707	+
330	A0A0A0MRM9	Nucleolar and coiled-body phosphoprotein 1	NOLC1	S	547	DDSSEEEEEKLKGKGSPRPQAPKANGTSALT	NA	NA	NA	NA	NA	NA	NA	NA	NA	NA	NA	NA	NA	NA	NA	NA	NA	NA	NA	NA	NA	8.15668	NA	NA	NA	NA	NA	NA	NA	NA	NOLC1_S547
331	A0A0A0MRM9	Nucleolar and coiled-body phosphoprotein 1	NOLC1	S	406	GTTKNSSNKPAVTTKSPAVKPAAAPKQPVGG	NA	NA	NA	NA	NA	NA	NA	NA	NA	NA	NA	NA	NA	NA	NA	7.81149	7.80963	8.09717	8.04304	7.89182	7.82926	7.10668	6.8482	6.70356	8.00018	7.66265	7.50458	7.185	7.40517	7.17546	NOLC1_S406
332	A0A0A0MRM9	Nucleolar and coiled-body phosphoprotein 1	NOLC1	S	652	VREEEIEVDSRVADNSFDAKRGAAGDWGERA	NA	NA	NA	NA	NA	NA	NA	NA	NA	6.02544	5.49748	5.87233	5.76022	NA	NA	8.24506	8.40002	8.32603	8.22468	8.51126	8.52699	8.32739	8.29885	8.239	8.48844	8.39239	8.58542	8.45436	8.27165	8.06483	NOLC1_S652
333	A0A0A0MRP0	MAP7 domain-containing protein 3	MAP7D3	S	400	PKESVKGSPKESMEASPEAMVKASPKTSLEA	NA	NA	NA	NA	NA	NA	NA	NA	NA	NA	NA	NA	NA	NA	NA	6.91329	6.6936	6.90353	6.95539	6.68884	6.71043	6.75493	6.76057	7.00492	7.43241	7.6101	7.699	7.4412	6.55326	7.4574	MAP7D3_S400
334	A0A0A0MRP0	MAP7 domain-containing protein 3	MAP7D3	S	165	LERRRLADDYQQKRWSWGGSAMANSESKTAN	NA	NA	NA	NA	NA	NA	NA	NA	NA	NA	NA	NA	NA	NA	NA	6.65116	6.92502	6.53828	6.66795	6.40733	6.48078	6.93834	6.70299	6.81473	7.06866	7.08516	6.9784	6.81397	6.61148	6.84253	MAP7D3_S165
335	A0A0A0MRP0	MAP7 domain-containing protein 3	MAP7D3	S	185	AMANSESKTANKRSASTEKLEQGTSALIRQM	6.36567	6.0183	5.75658	5.94579	5.9278	NA	NA	NA	6.02187	5.4862	NA	5.29666	5.71382	5.67558	NA	NA	NA	NA	NA	NA	NA	NA	NA	6.81326	NA	NA	NA	NA	NA	6.09841	MAP7D3_S185
338	B7ZLQ5	Probable global transcription activator SNF2L1	SMARCA1	S	116	QTELFAHFIQPSAQKSPTSPLNMKLGRPRIK	NA	NA	NA	NA	NA	NA	NA	NA	NA	NA	NA	NA	NA	NA	NA	7.11109	7.46161	7.30088	NA	7.17615	7.16269	6.56585	6.82507	NA	7.26692	7.1222	7.16499	7.36825	NA	NA	SMARCA1_S116
339	B7ZLQ5	Probable global transcription activator SNF2L1	SMARCA1	S	119	LFAHFIQPSAQKSPTSPLNMKLGRPRIKKDE	NA	5.52751	5.40249	NA	NA	NA	5.1949	NA	5.79497	NA	NA	NA	NA	NA	NA	7.31087	7.67767	7.30088	7.38332	7.47451	7.32019	6.56585	7.31289	7.28067	7.6421	7.46552	7.16499	7.80187	6.8085	7.35132	SMARCA1_S119	FGFR2_Recycling
340	B7ZLQ5	Probable global transcription activator SNF2L1	SMARCA1	S	75	NVSSFQLKLAAKAPKSEKEMDPEYEEKMKAD	NA	NA	NA	NA	NA	NA	NA	NA	NA	NA	NA	NA	NA	NA	NA	8.33162	7.90391	8.4014	8.57552	8.45027	8.76786	NA	NA	NA	8.07398	7.72732	7.84804	7.7778	7.76984	7.87474	SMARCA1_S75
341	A0A0A0MRP9	Serologically defined colon cancer antigen 3	SDCCAG3	S	190	ESLPSWALSDTDSRVSPASPAGSPSADFAVH	5.70553	5.70293	6.11974	NA	NA	NA	NA	5.74156	5.79161	5.8618	5.85382	5.72107	NA	NA	NA	NA	NA	NA	NA	NA	8.16343	NA	NA	NA	8.13504	NA	NA	NA	NA	NA	SDCCAG3_S190
342	A0A0A0MRP9	Serologically defined colon cancer antigen 3	SDCCAG3	S	193	PSWALSDTDSRVSPASPAGSPSADFAVHGES	NA	5.97314	NA	5.48725	NA	NA	NA	NA	5.53047	NA	NA	NA	6.36456	6.35031	6.18541	8.13438	8.18106	8.17236	8.36495	8.36021	7.89186	8.29115	8.18673	8.19256	7.74488	8.25952	8.14392	8.2862	8.28436	8.29518	SDCCAG3_S193	FGFR2_Recycling
343	A0A0A0MRP9	Serologically defined colon cancer antigen 3	SDCCAG3	S	197	LSDTDSRVSPASPAGSPSADFAVHGESLGDR	5.70553	5.70293	NA	NA	NA	NA	NA	5.74156	5.79161	5.8618	5.85382	5.72107	6.14163	6.21778	6.18541	8.0066	8.05893	8.07477	8.19742	8.21763	8.23958	8.1696	8.06553	8.08633	8.17841	8.02832	7.86913	8.01892	8.0147	7.97423	SDCCAG3_S197
344	Q5VV51	Zinc finger protein 691	ZNF691	S	39	CVHSQGSEMGSEKEQSPEPHLPEEGEGGKPW	NA	NA	NA	NA	NA	NA	NA	NA	NA	NA	NA	NA	NA	NA	NA	6.92782	6.72965	7.03617	7.4739	6.93857	7.04697	NA	NA	NA	6.71326	6.44086	6.65315	NA	NA	6.63539	ZNF691_S39
345	A0A0A0MRT2	WW domain-containing adapter protein with coiled-coil	WAC	S	8	________MRDAGDPSPPNKMLRRSDSPENK	NA	NA	NA	NA	NA	NA	NA	NA	NA	NA	NA	NA	NA	NA	NA	NA	7.91094	7.96511	7.36854	7.42129	NA	7.61807	7.41276	7.31556	NA	NA	NA	NA	NA	NA	WAC_S8
346	A0A0A0MRT2	WW domain-containing adapter protein with coiled-coil	WAC	S	359	QQPVTADKQQGHEPVSPRSLQRSSSQRSPSP	NA	NA	NA	NA	NA	NA	NA	NA	NA	NA	NA	NA	NA	NA	NA	8.25724	8.47097	8.44703	8.48637	8.47309	8.29299	8.55522	8.50728	8.54847	8.39869	8.49421	8.55861	8.47457	8.50253	8.24279	WAC_S359
348	B6VEX4	Abl interactor 1	ABI1	S	183	TGTLSRTNPPTQKPPSPPMSGRGTLGRNTPY	4.73651	NA	5.34526	NA	5.04598	5.07343	NA	5.72851	NA	5.15614	NA	NA	5.58648	NA	NA	7.70535	7.76385	7.65613	7.49386	7.60832	7.81182	7.50013	7.99678	7.79176	7.87476	7.8742	8.06358	7.99228	7.76713	7.90624	ABI1_S183
349	A0A0A0MRW1	Protein FAM219A	FAM219A	S	86	DQSPDEKPLVALDTDSDDDFDMSRYSSSGYS	NA	NA	NA	NA	NA	NA	NA	NA	NA	NA	NA	NA	NA	NA	NA	7.94002	8.00899	7.49684	7.79627	7.17687	7.60273	7.91848	7.88994	7.89446	7.87026	7.90563	7.75824	7.99834	7.9151	7.85119	FAM219A_S86
350	A0A0A0MRX4	Ral guanine nucleotide dissociation stimulator-like 3	RGL3	S	569	GSPPSSPRSRDAPAGSPPASPGPQGPSTKLP	6.15387	6.22967	NA	NA	NA	NA	6.45056	6.26234	6.19239	NA	NA	NA	6.19842	6.6812	NA	NA	NA	NA	NA	NA	NA	NA	NA	NA	NA	NA	NA	NA	NA	NA	RGL3_S569	FGFR2_Recycling
351	A0A0A0MRX4	Ral guanine nucleotide dissociation stimulator-like 3	RGL3	S	573	SSPRSRDAPAGSPPASPGPQGPSTKLPLSLD	6.15387	6.22967	NA	NA	NA	NA	6.45056	6.26234	6.19239	NA	NA	NA	6.19842	6.6812	NA	NA	NA	NA	NA	NA	NA	NA	NA	NA	NA	NA	NA	NA	NA	NA	RGL3_S573	FGFR2_Recycling
357	A0A1B0GW37	Nuclear factor 1;Nuclear factor 1 B-type	NFIB	S	319	PTTMKKPEKPLFSSASPQDSSPRLSTFPQHH	NA	NA	NA	NA	NA	NA	NA	NA	NA	NA	NA	NA	5.36138	NA	NA	7.98512	7.56692	7.97022	7.69455	7.69199	8.04522	NA	NA	NA	7.95427	7.73198	7.77763	7.72865	7.66577	7.86444	NFIB_S319
358	A0A1B0GW37	Nuclear factor 1;Nuclear factor 1 B-type	NFIB	S	323	KKPEKPLFSSASPQDSSPRLSTFPQHHHPGI	NA	NA	NA	NA	NA	NA	NA	NA	NA	NA	NA	NA	NA	NA	NA	7.84846	NA	7.8107	7.91048	7.87605	NA	NA	NA	NA	7.6216	7.42121	7.38262	7.56672	7.58755	7.62383	NFIB_S323
359	A0A1B0GW37	Nuclear factor 1;Nuclear factor 1 B-type	NFIB	S	324	KPEKPLFSSASPQDSSPRLSTFPQHHHPGIP	NA	NA	NA	NA	NA	NA	NA	NA	NA	NA	NA	NA	NA	NA	NA	NA	NA	NA	7.21824	7.44592	7.4851	NA	NA	NA	NA	NA	NA	NA	NA	NA	NFIB_S324
362	A0A1B0GW37	Nuclear factor 1;Nuclear factor 1 B-type	NFIB	S	286	NMEPSPTGDFYPSPSSPAAGSRTWHERDQDM	6.55316	6.49633	NA	NA	6.74721	6.71669	NA	6.64198	6.52436	NA	6.73223	NA	6.75256	NA	NA	7.55251	7.6629	7.55204	7.56725	7.12908	6.9657	7.08927	7.42852	NA	6.94105	NA	6.7239	NA	NA	NA	NFIB_S286
363	A0A0A0MRY0	TBC1 domain family member 22A	TBC1D22A	S	137	PAESASDAAPLQRSQSLPHSATVTLGGTSDP	NA	NA	NA	NA	NA	NA	NA	NA	NA	NA	NA	NA	NA	NA	NA	6.75676	6.70146	NA	6.9961	6.95518	NA	7.36911	7.59486	7.48162	NA	6.95433	NA	7.5011	NA	7.11193	TBC1D22A_S137
364	A0A0A0MRZ4	TNFAIP3-interacting protein 1	TNIP1	S	428	EKEIQRLNKALEEALSIQTPPSSPPTAFGSP	NA	NA	NA	NA	NA	NA	NA	NA	NA	NA	NA	NA	NA	NA	NA	6.9529	NA	NA	NA	NA	NA	6.82935	6.63936	6.69911	NA	NA	NA	NA	6.79627	6.77256	TNIP1_S428
366	A0A0A0MRZ4	TNFAIP3-interacting protein 1	TNIP1	S	435	NKALEEALSIQTPPSSPPTAFGSPEGAGALL	NA	NA	NA	NA	NA	NA	NA	NA	NA	NA	NA	NA	NA	NA	NA	NA	NA	6.96958	6.56371	6.53623	6.75704	NA	NA	NA	6.82564	NA	7.06706	6.45861	NA	NA	TNIP1_S435
367	A0A0A0MRZ4	TNFAIP3-interacting protein 1	TNIP1	S	442	LSIQTPPSSPPTAFGSPEGAGALLRKQELVT	NA	NA	NA	NA	NA	NA	NA	NA	NA	NA	NA	NA	6.04957	6.60974	6.46634	7.65743	7.64662	7.73507	7.45664	7.6134	7.54296	7.65942	7.54512	7.60796	7.70242	7.44949	7.45246	7.50063	7.55924	7.58926	TNIP1_S442	FGFR2_Recycling
368	A0A0A0MRZ4	TNFAIP3-interacting protein 1	TNIP1	S	403	AKELRQKVKYLQDQLSPLTRQREYQEKEIQR	NA	5.92401	NA	5.85857	5.53865	NA	5.67502	NA	5.8242	NA	NA	NA	NA	5.98273	NA	NA	NA	NA	6.88565	NA	NA	7.0164	7.15552	6.73378	7.0666	7.20072	6.66476	6.93839	6.91704	6.97977	TNIP1_S403
369	K7EPZ6	Methyl-CpG-binding domain protein 1	MBD1	S	212	QSPEPTEPHPRALAPSPPAEFIYYCVDEDEL	6.39496	6.18498	6.06941	NA	6.12964	6.17184	6.24342	6.35126	6.27493	NA	NA	NA	NA	NA	NA	NA	NA	NA	NA	NA	NA	NA	NA	NA	NA	NA	NA	NA	NA	NA	MBD1_S212
370	K7EPZ6	Methyl-CpG-binding domain protein 1	MBD1	S	236	CVDEDELKRLLPSVWSESEDGAGSPPPYRRR	NA	NA	NA	NA	NA	NA	NA	NA	NA	NA	NA	NA	NA	NA	NA	6.5778	6.79794	6.47469	6.56616	6.50988	NA	7.02915	6.52081	6.71036	7.20772	7.39458	7.37243	6.7816	6.75867	6.86641	MBD1_S236
371	K7EPZ6	Methyl-CpG-binding domain protein 1	MBD1	S	244	RLLPSVWSESEDGAGSPPPYRRRKRPSSARR	NA	NA	NA	NA	NA	NA	NA	NA	NA	NA	NA	NA	NA	NA	NA	NA	NA	NA	6.44282	6.40667	6.20422	NA	7.00235	7.17206	6.75625	6.57328	6.58111	6.97853	6.97813	7.00183	MBD1_S244
372	K7EPZ6	Methyl-CpG-binding domain protein 1	MBD1	S	198	RRPGAQPLPPPPPSQSPEPTEPHPRALAPSP	5.75193	5.89145	5.43924	NA	5.16058	5.53036	5.60219	5.90417	6.08146	5.63359	NA	NA	NA	NA	NA	NA	NA	NA	NA	NA	NA	NA	6.92083	NA	6.47116	7.25095	7.45109	NA	7.22823	NA	MBD1_S198	FGFR2_Recycling
375	A0A0U1RQK7	Eukaryotic translation initiation factor 4 gamma 3	EIF4G3	S	684	QTEEILDSQNLNSRRSPVPAQIAITVPKTWK	NA	NA	NA	NA	NA	NA	NA	5.22864	5.30765	NA	NA	NA	NA	NA	NA	7.35955	6.96448	6.99065	7.52099	7.61171	7.42841	7.8177	7.82897	7.69803	7.27994	7.23386	7.33706	7.54185	7.39551	7.5386	EIF4G3_S684
376	A0A0U1RQK7	Eukaryotic translation initiation factor 4 gamma 3;Glutamate--cysteine ligase catalytic subunit	EIF4G3	S	429	DPVLKSPSPVLRLVLSGEKKEQEGQTSETTA;LVSFDHENKKVRLVLSGEKVLETLQEKGERT	NA	NA	NA	NA	NA	NA	NA	NA	NA	NA	NA	NA	NA	NA	NA	6.84478	NA	NA	6.97072	NA	6.6798	NA	NA	NA	6.63553	NA	NA	NA	NA	6.53353	EIF4G3_S429
377	A0A0U1RQK7	Eukaryotic translation initiation factor 4 gamma 3	EIF4G3	S	419	DQKQEEKPKPDPVLKSPSPVLRLVLSGEKKE	NA	NA	NA	NA	NA	NA	NA	NA	NA	NA	NA	NA	NA	NA	NA	NA	6.7962	7.10852	7.07669	7.33836	7.3841	NA	NA	NA	6.78086	6.68103	NA	6.67914	6.98934	6.63187	EIF4G3_S419
378	A0A0U1RQK7	Eukaryotic translation initiation factor 4 gamma 3	EIF4G3	S	421	KQEEKPKPDPVLKSPSPVLRLVLSGEKKEQE	NA	NA	NA	NA	NA	NA	NA	NA	NA	NA	NA	NA	NA	NA	NA	NA	7.67821	7.42788	7.48479	7.67969	7.65912	NA	NA	NA	7.18326	7.46627	7.4107	7.35624	6.57207	7.37408	EIF4G3_S421
380	A0A0A0MSK4	G-protein-signaling modulator 1	GPSM1	S	471	QEGPDAERRPREGSHSPLDSADVRVHVPRTS	5.30641	NA	NA	NA	NA	5.23671	5.74358	5.61911	5.9866	NA	NA	5.42618	5.54838	NA	NA	NA	NA	NA	NA	6.14581	NA	6.4445	6.22716	6.2271	NA	NA	NA	6.75997	6.79766	6.42333	GPSM1_S471	FGFR2_Recycling
383	A0A0A0MSU2	ELM2 and SANT domain-containing protein 1	ELMSAN1	S	632	TFIAPPVYSNITPYQSHLRSPVRLADHPSER	NA	NA	NA	NA	NA	NA	NA	NA	NA	NA	NA	NA	NA	NA	NA	NA	NA	NA	6.78132	NA	NA	NA	NA	NA	NA	NA	NA	6.8865	NA	NA	ELMSAN1_S632
384	A0A0A0MSU2	ELM2 and SANT domain-containing protein 1	ELMSAN1	S	636	PPVYSNITPYQSHLRSPVRLADHPSERSFEL	NA	NA	5.9248	5.52017	NA	NA	NA	NA	NA	5.835	6.13057	5.70547	NA	NA	NA	6.11624	6.74546	NA	6.58486	NA	NA	6.63263	7.01262	6.63075	NA	6.37847	NA	NA	NA	NA	ELMSAN1_S636
385	A0A0A0MSU2	ELM2 and SANT domain-containing protein 1	ELMSAN1	S	461	LRGGVIQSTRRRRRASQEANLLTLAQKAVEL	7.17912	6.80536	7.13047	6.54414	6.40648	6.52423	6.59695	6.56001	6.99276	6.63682	NA	6.6696	6.83923	6.91213	6.70568	7.91593	7.80777	7.76875	8.0783	8.15996	8.12654	7.99475	7.67784	7.41291	7.88892	7.91864	8.02885	8.00122	7.84681	8.0593	ELMSAN1_S461
386	A0A0A0MSU2	ELM2 and SANT domain-containing protein 1	ELMSAN1	S	923	KTSQKFPRVPLPRRESPSEERLEPKREVKEP	6.54429	7.35224	7.01868	NA	6.64998	6.95628	7.34151	7.09543	7.58006	7.17078	7.36437	7.29428	5.97105	NA	6.90543	7.9323	8.01766	8.39268	8.24553	8.08787	7.72457	8.19691	8.29497	8.26132	NA	8.53486	8.4963	8.48131	8.57753	8.44913	ELMSAN1_S923
388	A0A0A0MSU2	ELM2 and SANT domain-containing protein 1	ELMSAN1	S	700	PITPKSAHRTLLRTNSAEVTPPVLSVMGEAT	6.77069	6.34018	NA	6.37029	6.61483	6.36153	NA	6.5279	6.3943	NA	NA	NA	6.313	6.48951	6.85909	7.87793	7.95197	7.78404	7.39099	7.40001	7.33867	8.00804	7.95208	7.93749	7.46347	7.511	7.34908	7.40772	7.44513	7.49007	ELMSAN1_S700
390	A0A0A0MSY6	IQ and AAA domain-containing protein 1	IQCA1	S	441	YDPELIKEEKRKELQSEIRIQVDELMRQELK	NA	NA	NA	NA	NA	NA	NA	NA	5.62017	NA	NA	NA	NA	NA	NA	6.22243	6.22274	6.41735	NA	NA	NA	7.24586	6.82165	6.73948	7.2666	7.0374	6.17057	NA	NA	NA	IQCA1_S441
393	P05023-4	Sodium/potassium-transporting ATPase subunit alpha-3;Sodium/potassium-transporting ATPase subunit alpha-2;Sodium/potassium-transporting ATPase subunit alpha-1;Potassium-transporting ATPase alpha chain 1	ATP1A3	S	217	DLRIISAHGCKVDNSSLTGESEPQTRSPDCT;DLRIISANGCKVDNSSLTGESEPQTRSPDFT;DLRIISSHGCKVDNSSLTGESEPQTRSPEFT	NA	NA	NA	NA	NA	NA	NA	NA	NA	NA	NA	NA	NA	NA	NA	6.9715	6.81317	7.00207	6.72699	7.16267	6.96779	NA	NA	NA	6.85632	6.75283	6.88319	6.59187	6.81995	6.77411	ATP1A3_S217
394	A0A0A0MT33	Protein SCAF8	SCAF8	S	695	VKSSEPVKETVQTTQSPTPVEKETVVTTQAE	NA	NA	NA	NA	NA	NA	NA	NA	5.35492	NA	NA	NA	NA	NA	NA	8.34896	8.33522	8.42506	8.19711	8.58761	8.59637	8.14694	8.1255	8.07295	8.46823	8.45127	8.61621	8.27307	8.31198	8.16424	SCAF8_S695
395	A0A2R8Y7S2	Transcription activator BRG1	SMARCA4	S	610	QTPAIGPDGEPLDETSQMSDLPVKVIHVESG	NA	NA	NA	NA	NA	NA	NA	NA	NA	NA	NA	NA	NA	NA	NA	7.02869	NA	7.08777	6.9103	7.57461	6.68866	7.77181	7.74796	NA	6.80636	7.02567	7.67672	7.37467	6.44325	6.94453	SMARCA4_S610
396	A0A2R8Y7S2	Transcription activator BRG1	SMARCA4	S	613	AIGPDGEPLDETSQMSDLPVKVIHVESGKIL	NA	NA	NA	NA	NA	NA	NA	NA	NA	NA	NA	NA	NA	NA	NA	7.82815	7.82088	7.51714	8.04463	8.02406	7.85218	7.68322	7.64715	7.45016	NA	7.61061	7.59629	7.37467	NA	NA	SMARCA4_S613
397	A0A2R8Y7S2	Transcription activator BRG1	SMARCA4	S	1349	FGRGSRHRKEVDYSDSLTEKQWLKKITGKDI	NA	NA	NA	NA	NA	NA	NA	NA	NA	NA	NA	NA	NA	NA	NA	NA	NA	NA	NA	NA	NA	6.4805	7.27833	6.58627	7.08765	6.80931	6.93022	7.26612	6.71185	6.52328	SMARCA4_S1349
398	A0A2R8Y7S2	Transcription activator BRG1	SMARCA4	S	1451	SKKQKKRGRPPAEKLSPNPPNLTKKMKKIVD	NA	NA	NA	NA	NA	NA	NA	5.34795	5.31183	NA	5.28447	NA	NA	NA	NA	7.3841	7.46281	7.28708	6.99242	7.08499	7.44864	6.86013	7.53198	7.30503	7.60621	7.69463	7.9215	7.82596	7.95035	7.85622	SMARCA4_S1451
399	A0A2R8Y7S2	Transcription activator BRG1	SMARCA4	S	695	PTLPVEEKKKIPDPDSDDVSEVDARHIIENA	NA	NA	NA	NA	NA	NA	NA	NA	NA	NA	NA	NA	NA	NA	NA	7.50846	7.4702	7.5255	7.85887	7.84514	7.79837	6.69939	6.8995	7.06553	7.54936	7.64992	7.74547	7.48269	7.23269	7.49809	SMARCA4_S695
400	A0A2R8Y7S2	Transcription activator BRG1	SMARCA4	S	699	VEEKKKIPDPDSDDVSEVDARHIIENAKQDV	NA	NA	NA	NA	NA	NA	NA	NA	NA	NA	NA	NA	NA	NA	NA	7.00222	6.86858	6.89443	NA	6.77572	6.7047	6.73229	NA	NA	7.22423	7.34797	7.52669	7.02353	6.94269	7.13589	SMARCA4_S699
401	C9JUH3	Cerebral cavernous malformations 2 protein	CCM2	S	287	LETIGVKDGRGIITDSFGRHRRALSTTSSST	NA	NA	NA	NA	NA	NA	NA	NA	NA	NA	NA	NA	NA	NA	NA	NA	NA	NA	6.61006	6.396	6.16295	7.38562	7.13873	7.38519	7.31021	7.51003	7.37546	7.76089	7.67106	7.68963	CCM2_S287
402	A0A0A0MTR7	E3 ubiquitin-protein ligase RNF213	RNF213	S	2273	MARDFATPSLHTSDQSPGKHMVTMDGVREED	NA	NA	NA	NA	NA	NA	NA	NA	NA	NA	NA	NA	NA	NA	NA	7.13584	6.64359	6.642	NA	7.10422	6.87376	7.09477	7.21049	6.67841	7.2766	7.24948	7.33686	6.85838	6.77695	7.06464	RNF213_S2273
403	A0A0A0MTR7	E3 ubiquitin-protein ligase RNF213	RNF213	S	1258	PLSEPKEDQEAAELLSEPEEESERHILELEE	NA	6.08714	NA	NA	NA	NA	5.60457	NA	NA	NA	NA	NA	NA	5.89322	NA	6.99719	7.60568	7.13208	7.48238	7.83309	7.70759	8.05536	7.98509	7.92451	7.31991	7.05646	7.07735	7.14318	NA	7.38541	RNF213_S1258
404	A0A0A0MTH3	Integrin-linked protein kinase	ILK	S	217	GTTRTRPRNGTLNKHSGIDFKQLNFLTKLNE	NA	NA	NA	NA	NA	NA	NA	NA	NA	NA	NA	NA	NA	NA	NA	NA	NA	NA	NA	NA	NA	NA	NA	NA	NA	NA	NA	NA	7.26069	7.05902	ILK_S217
406	A0A0A0MTL5	S-phase kinase-associated protein 2	SKP2	S	75	ENIPQELLSNLGHPESPPRKRLKSKGSDKDF	NA	NA	NA	NA	NA	NA	NA	NA	NA	NA	NA	NA	NA	NA	NA	8.40228	8.64192	8.6852	8.60161	8.44356	7.89123	7.7184	7.5723	7.72211	8.2086	8.31316	8.22649	8.1982	8.25071	8.221	SKP2_S75
407	A0A0A0MTL5	S-phase kinase-associated protein 2	SKP2	S	83	SNLGHPESPPRKRLKSKGSDKDFVIVRRPKL	NA	NA	NA	NA	NA	NA	NA	NA	NA	NA	NA	NA	NA	NA	NA	6.99694	NA	6.74473	7.19142	7.35559	7.19095	7.22143	7.34384	7.35522	6.81578	6.8173	6.61919	7.14477	7.07155	NA	SKP2_S83
408	A0A0A0MTL5	S-phase kinase-associated protein 2	SKP2	S	86	GHPESPPRKRLKSKGSDKDFVIVRRPKLNRE	NA	NA	NA	NA	NA	NA	NA	NA	NA	NA	NA	NA	NA	NA	NA	6.99694	NA	6.74473	7.19142	7.35559	7.19095	7.08981	7.00753	7.17346	6.77458	6.8173	6.61919	7.14477	7.07155	NA	SKP2_S86
409	A0A0A0MTL6	Protein FAM65A	FAM65A	S	365	SVNKASTVTKRFSTYSQSPPDTPSLREQAFY	NA	NA	NA	NA	NA	NA	NA	NA	NA	NA	NA	NA	NA	NA	NA	7.71008	7.53938	7.61738	7.37009	7.39837	7.39366	6.74388	6.70112	NA	NA	NA	NA	NA	6.73428	NA	FAM65A_S365
410	A0A0A0MTL6	Protein FAM65A	FAM65A	S	367	NKASTVTKRFSTYSQSPPDTPSLREQAFYNM	NA	NA	NA	NA	NA	NA	NA	NA	NA	NA	NA	5.40471	NA	NA	NA	7.75313	7.53938	7.64948	7.58775	7.55357	7.50749	6.74388	7.33807	7.24505	7.06291	6.97143	6.8717	NA	6.73428	NA	FAM65A_S367
411	H0YKU7	Transient receptor potential cation channel subfamily M member 1	TRPM1	S	325	LLVTIQKTFNYNKAQSHQLFAIIMECMKKKE	NA	NA	NA	NA	NA	NA	NA	NA	NA	NA	NA	NA	NA	NA	NA	NA	NA	NA	6.93873	6.72458	6.82266	7.74414	7.65341	NA	6.92947	6.71134	6.86879	6.71206	6.55165	7.15645	TRPM1_S325
413	A0A0A6YYC7	E3 ubiquitin-protein ligase ZFP91	ZFP91-CNTF	S	83	VSRRRKAEYPRRRRSSPSARPPDVPGQQPQA	NA	NA	NA	NA	NA	NA	NA	NA	NA	NA	NA	NA	NA	NA	NA	NA	NA	8.25881	8.19421	NA	7.98786	NA	NA	NA	NA	8.2971	8.20862	NA	NA	8.22545	ZFP91-CNTF_S83
414	A0A0A6YYG7	Condensin-2 complex subunit H2	NCAPH2	S	282	LPEASAPKAALEPKESRSPQQSAALPRRYML	NA	NA	NA	NA	NA	NA	6.43364	NA	NA	NA	NA	NA	NA	NA	NA	NA	NA	6.29876	6.67572	8.13884	7.18574	6.54997	6.29244	7.98625	NA	8.18363	NA	6.43468	6.3847	6.347	NCAPH2_S282		+
415	A0A0A6YYG7	Condensin-2 complex subunit H2	NCAPH2	S	284	EASAPKAALEPKESRSPQQSAALPRRYMLRE	5.88372	6.42355	6.36127	NA	5.49742	6.35718	NA	6.28201	6.55882	6.38701	NA	6.16282	NA	NA	NA	8.44464	8.46033	8.58762	8.3769	8.40061	8.16237	8.17125	6.29244	NA	8.39061	8.25041	8.20458	6.43468	8.29613	8.26691	NCAPH2_S284
416	A0A0A6YYG7	Condensin-2 complex subunit H2	NCAPH2	S	208	MLEPEGMSPMEPAGVSPMPGTQKDTGRTEEQ	NA	NA	NA	NA	NA	NA	NA	NA	NA	NA	NA	NA	NA	NA	NA	7.82772	7.94308	7.74496	7.4406	7.43725	7.39931	7.89411	7.76939	7.9222	7.67407	7.87051	7.7666	7.67763	6.67071	7.55439	NCAPH2_S208
417	A0A0A6YYG7	Condensin-2 complex subunit H2	NCAPH2	S	246	RSPVPALGFSQEPGPSPEGPMPLGGGEDEDA	NA	NA	NA	NA	NA	NA	NA	NA	NA	NA	NA	NA	NA	NA	NA	NA	NA	NA	NA	7.09016	7.11176	6.88318	6.95402	NA	NA	6.72198	6.91652	NA	NA	NA	NCAPH2_S246
418	A0A0A6YYI3	Suppressor of SWI4 1 homolog	PPAN-P2RY11	S	359	RKKSLEGMKKARVGGSDEEASGIPSRTASLE	7.09036	7.14968	6.11749	6.6666	6.29631	7.1257	7.16388	6.97797	7.53263	7.33184	7.29521	7.32831	7.52193	7.27402	6.45361	8.54877	8.55089	8.46784	8.43676	8.71422	8.7043	8.70335	8.76364	8.71611	8.899	8.77521	8.9078	8.72052	8.76089	8.77751	PPAN-P2RY11_S359
420	A0A0A6YYI3	Suppressor of SWI4 1 homolog	PPAN-P2RY11	S	238	RLQDISELLATGAGLSESEAEPDGDHNITEL	6.28693	6.41206	NA	NA	NA	NA	6.65731	6.39977	6.44709	NA	NA	NA	NA	NA	NA	8.5531	8.77621	8.49109	8.0616	8.22738	8.03041	7.14182	7.49587	7.39173	7.71255	7.66898	7.72462	7.52111	7.35703	7.46542	PPAN-P2RY11_S238
421	A0A0A6YYI3	Suppressor of SWI4 1 homolog	PPAN-P2RY11	S	240	QDISELLATGAGLSESEAEPDGDHNITELPQ	NA	NA	NA	NA	NA	NA	NA	NA	NA	NA	NA	NA	NA	NA	NA	7.53719	7.62512	7.29849	6.67331	6.30532	7.2417	NA	7.27969	NA	7.10459	7.18011	7.18176	7.07157	6.94995	6.96289	PPAN-P2RY11_S240
422	A0A0A6YYJ5	Uncharacterized protein KIAA0754	MACF1	S	317	ELHVLITPSLREKTESELKFEEDERWIMMEA	NA	NA	NA	NA	NA	NA	NA	NA	NA	NA	NA	NA	NA	NA	NA	NA	NA	NA	NA	NA	NA	6.66926	6.9826	6.86868	NA	6.54349	NA	6.3684	6.58472	NA	MACF1_S317
424	Q9Y383	UPF0562 protein C7orf55;Putative RNA-binding protein Luc7-like 2	LUC7L2	S	383	KRSYESANGRSEDRRSSEEREAGEI______	NA	NA	NA	NA	NA	NA	NA	NA	NA	5.34957	5.51887	5.48023	5.50565	NA	NA	7.17008	6.99679	7.29154	NA	7.42189	7.3988	7.48913	7.51602	7.58239	6.72052	6.88618	6.91165	6.78708	6.81155	6.54695	LUC7L2_S383
425	Q9Y383	UPF0562 protein C7orf55;Putative RNA-binding protein Luc7-like 2	LUC7L2	S	384	RSYESANGRSEDRRSSEEREAGEI_______	5.38872	5.86207	NA	NA	NA	NA	NA	NA	NA	7.052	6.34157	6.95364	NA	NA	6.45772	NA	NA	7.98757	NA	7.83702	7.86084	8.28546	8.12584	8.35209	7.87632	7.81707	7.7826	7.99005	7.94327	7.31215	LUC7L2_S384
426	A0A0A6YYL0	Homeobox protein TGIF2	TGIF2-C20orf24	S	2	______________MSDSDLGEDEGLLSLAG	NA	NA	NA	NA	NA	NA	NA	NA	NA	NA	NA	NA	NA	NA	NA	7.7141	7.64287	7.80099	7.67492	7.57426	7.49429	7.42356	7.5062	7.55273	7.82306	7.68944	7.58806	7.06428	7.33373	6.93858	TGIF2-C20orf24_S2
427	A0A0A6YYL0	Homeobox protein TGIF2	TGIF2-C20orf24	S	4	____________MSDSDLGEDEGLLSLAGKR	NA	NA	NA	NA	NA	NA	NA	NA	NA	NA	NA	NA	NA	NA	NA	7.7141	7.64287	7.80099	7.67492	7.57426	7.49429	7.42356	7.5062	7.55273	7.82306	7.68944	7.58806	7.06428	7.33373	6.93858	TGIF2-C20orf24_S4
428	A0A0A6YYL4	Coronin;Coronin-7	CORO7-PAM16	S	21	VSKFRHTEARPPRRESWISDIRAGTAPSCRN	NA	NA	NA	NA	NA	NA	NA	NA	NA	NA	NA	NA	NA	NA	NA	NA	NA	NA	6.71545	NA	NA	7.02794	6.85278	NA	NA	NA	NA	NA	NA	NA	CORO7-PAM16_S21
429	A0A0B4J1R7	UPF0693 protein C10orf32	C10orf32-ASMT	S	45	TDVIALTKQVLKGSRSSELLGQAARNMVLQE	NA	NA	NA	NA	NA	NA	NA	NA	NA	NA	NA	NA	NA	NA	NA	NA	6.47906	6.28509	6.68677	7.01652	6.97683	6.14378	NA	6.28204	6.94943	6.80113	7.06376	7.21581	7.48584	7.1921	C10orf32-ASMT_S45
430	F5GY88	Mediator of RNA polymerase II transcription subunit 24	MED24	S	881	FPLDDVQPSKLMRLLSSNEDDANILSSPTDR	6.42631	NA	NA	NA	NA	NA	6.3247	NA	6.35627	5.79833	NA	5.9714	6.58293	6.6701	6.3853	7.44838	7.61689	7.58233	8.21023	8.20106	8.1599	8.1931	8.12508	8.17405	7.73148	7.70673	7.66817	7.30651	8.0471	8.14677	MED24_S881
433	F5GY88	Mediator of RNA polymerase II transcription subunit 24	MED24	S	892	MRLLSSNEDDANILSSPTDRSMSSSLSASQL	6.03532	5.78875	5.9164	5.73633	5.92872	NA	NA	NA	6.10968	NA	NA	6.14142	6.28194	6.2377	NA	8.09458	8.16532	7.79627	7.9366	8.17707	8.08193	7.93964	7.79075	7.82756	7.81778	7.73622	7.69127	7.74432	7.77213	7.75584	MED24_S892
434	Q9BXJ9	N-alpha-acetyltransferase 15, NatA auxiliary subunit	NAA15	S	588	LTDENKEHEADTANMSDKELKKLRNKQRRAQ	NA	NA	NA	NA	NA	NA	NA	NA	NA	NA	NA	NA	NA	NA	NA	7.77384	7.39901	8.02251	7.97714	7.84874	8.01591	6.58494	NA	NA	7.39652	7.17854	7.57342	7.65434	7.45915	7.26303	NAA15_S588
435	Q9BXJ9	N-alpha-acetyltransferase 15, NatA auxiliary subunit	NAA15	S	855	PPGYEEDMKITVNGDSSAEAEELANEI____	NA	NA	NA	NA	NA	NA	NA	NA	NA	NA	NA	NA	NA	NA	NA	8.26355	8.31986	8.22844	8.09907	7.95907	7.96763	8.1241	7.95073	7.98765	8.39386	8.1964	7.90633	7.88289	7.94875	7.72073	NAA15_S855
436	Q9BXJ9	N-alpha-acetyltransferase 15, NatA auxiliary subunit	NAA15	S	856	PGYEEDMKITVNGDSSAEAEELANEI_____	6.1903	5.97032	NA	NA	NA	NA	NA	NA	5.53569	NA	NA	NA	6.12434	6.4555	6.3494	8.24332	8.31131	8.52948	8.50278	8.13079	8.17895	8.1241	7.9946	7.98765	8.36309	8.48841	8.2994	7.85053	7.92004	7.66977	NAA15_S856
437	A0A0B4J229		ADAMTS13	S	272	RAGLAWSPCSRRQLLSLLRPVPPSPLPLLAT	NA	NA	NA	NA	NA	NA	NA	NA	NA	NA	NA	NA	NA	NA	NA	6.98838	6.87195	6.89253	7.3418	7.40132	7.08713	NA	NA	NA	7.7183	7.19755	7.2703	7.61767	7.33608	7.79427	ADAMTS13_S272
438	A0A0B4J2F2	Serine/threonine-protein kinase SIK1	LOC102724428	S	435	PVDASCSGVFRPRPVSPSSLLDTAISEEARQ	NA	NA	NA	NA	NA	NA	NA	NA	NA	NA	NA	NA	NA	NA	NA	NA	NA	NA	NA	NA	NA	7.3315	NA	NA	NA	NA	NA	NA	NA	NA	LOC102724428_S435
439	A0A0B4J2F2	Serine/threonine-protein kinase SIK1	LOC102724428	S	575	GAVLLPVSFQEGRRASDTSLTQGLKAFRQQL	6.02373	6.30464	NA	NA	NA	NA	6.20901	NA	6.42793	NA	NA	NA	NA	5.10494	NA	NA	NA	NA	6.50194	NA	NA	NA	6.80977	6.75587	6.53992	NA	NA	NA	NA	NA	LOC102724428_S575	FGFR2_Recycling
440	A0A0B4J2G4	Leucine-rich repeat-containing protein 41	LRRC41	S	254	PPCRLCGEASRGRAPSRDEGSLLLGSRRPRR	NA	5.60327	NA	NA	NA	NA	5.60823	NA	NA	NA	NA	NA	5.54529	NA	NA	6.47919	NA	6.34908	7.49619	7.51017	7.54209	7.49973	7.55508	7.3912	6.98173	NA	NA	8.23363	8.30151	8.2681	LRRC41_S254		+
441	A0A0B4J2G4	Leucine-rich repeat-containing protein 41	LRRC41	S	259	CGEASRGRAPSRDEGSLLLGSRRPRRDAAER	NA	NA	NA	NA	NA	NA	NA	NA	NA	NA	NA	NA	NA	NA	NA	NA	NA	NA	6.73861	NA	NA	6.53794	6.77014	6.89128	NA	NA	NA	NA	NA	NA	LRRC41_S259
442	H9KVD4	MDS1 and EVI1 complex locus protein EVI1	MECOM	S	189	PDRDLRSLPLKMEPQSPGEVKKLQKGSSESP	NA	NA	NA	NA	NA	NA	NA	NA	NA	NA	NA	NA	NA	NA	NA	NA	NA	NA	NA	NA	6.88654	NA	NA	6.946	NA	NA	NA	NA	NA	NA	MECOM_S189
443	A0A0C3SFZ9	F-BAR domain only protein 1	FCHO1	S	585	SCPLTRSNGDLSRSLSPSPLGSSAASTALER	NA	NA	NA	NA	NA	NA	NA	NA	NA	NA	NA	NA	NA	NA	NA	NA	NA	NA	NA	NA	NA	NA	NA	NA	NA	NA	NA	NA	7.19125	7.20433	FCHO1_S585
444	A0A0C4DFL8	Lysine-specific demethylase 4B	KDM4B	S	566	FEHFAQKGPTWKEPVSPMELTGPEDGAASSG	NA	NA	NA	NA	NA	NA	5.45657	NA	NA	NA	NA	NA	NA	NA	NA	6.53811	6.60795	NA	7.24958	NA	7.31885	7.54235	NA	NA	7.22922	7.63338	7.6503	7.66474	7.04372	7.53471	KDM4B_S566
445	A0A0C4DFL8	Lysine-specific demethylase 4B	KDM4B	S	632	RPPTRSPLSVVKQEASSDEEASPFSGEEDVS	NA	NA	NA	NA	NA	NA	NA	NA	NA	NA	NA	NA	NA	NA	NA	6.82615	NA	6.95406	6.74152	NA	6.54798	NA	NA	6.92709	6.54451	6.45708	NA	NA	NA	NA	KDM4B_S632
446	A0A0C4DFL8	Lysine-specific demethylase 4B	KDM4B	S	633	PPTRSPLSVVKQEASSDEEASPFSGEEDVSD	NA	NA	NA	NA	NA	NA	NA	NA	NA	NA	NA	NA	NA	NA	NA	6.82615	NA	6.95406	6.74152	NA	6.54798	NA	NA	6.92709	6.54451	6.45708	NA	NA	NA	NA	KDM4B_S633
447	A0A0C4DFL8	Lysine-specific demethylase 4B	KDM4B	S	641	VVKQEASSDEEASPFSGEEDVSDPDALRPLL	NA	NA	NA	NA	NA	NA	NA	NA	NA	NA	NA	NA	NA	NA	NA	6.82615	NA	6.95406	6.74152	NA	6.54798	NA	NA	6.92709	6.54451	6.45708	NA	NA	NA	NA	KDM4B_S641
449	A0A0C4DFM7	Terminal uridylyltransferase 4	ZCCHC11	S	156	EKASSYQMKSEKVPSSPAEAEKGPSLLLKDM	NA	NA	NA	NA	NA	NA	NA	5.97595	6.12048	NA	NA	NA	NA	NA	NA	NA	NA	NA	NA	NA	NA	NA	NA	NA	NA	NA	NA	NA	NA	NA	ZCCHC11_S156
450	A0A0C4DFQ3	Zinc finger and SCAN domain-containing protein 2	ZSCAN2	S	167	ENESRKIFSEMPEGESAQHSDGESDFERDAG	NA	NA	NA	NA	NA	NA	NA	NA	NA	NA	NA	NA	NA	NA	NA	NA	6.45896	NA	NA	NA	NA	7.14057	7.16218	6.64149	NA	NA	NA	NA	NA	NA	ZSCAN2_S167
451	A0A0C4DFS6	Protein sprouty homolog 4	SPRY4	S	148	RLLDHMAPPPVADQASPRAVRIQPKVVHCQP	5.58299	NA	NA	NA	NA	NA	5.33859	5.4257	5.67633	NA	NA	5.42113	5.86012	5.82336	NA	7.68386	7.43599	7.61438	7.7119	7.67603	7.68748	7.59818	7.61717	7.51812	7.4472	7.46875	7.48471	7.40951	6.87109	7.33262	SPRY4_S148
452	A0A590UJS9	Disks large homolog 1	DLG1	S	520	KIHDLREQMMNSSISSGSGSLRTSQKRSLYV	NA	NA	NA	NA	NA	NA	NA	NA	NA	NA	NA	NA	NA	NA	NA	6.5867	6.47164	6.37122	7.04432	6.8649	NA	7.16254	7.16484	7.17646	6.93668	6.87819	6.80875	6.84224	6.21213	6.84674	DLG1_S520
454	A0A590UJS9	Disks large homolog 1	DLG1	S	524	LREQMMNSSISSGSGSLRTSQKRSLYVRALF	NA	NA	NA	NA	NA	NA	NA	NA	NA	NA	NA	NA	NA	NA	NA	NA	NA	NA	NA	NA	NA	6.63874	7.38495	7.37794	6.9208	7.1599	6.72806	6.97321	NA	6.85546	DLG1_S524
455	A0A590UJS9	Disks large homolog 1	DLG1	S	158	SEIENVHGFVSHSHISPIKVNGTDADYEYEE	NA	NA	NA	NA	NA	NA	NA	NA	NA	NA	NA	NA	NA	NA	NA	6.57434	6.36726	6.39636	6.74092	6.64731	6.42125	NA	NA	6.70131	6.45551	NA	NA	6.89357	6.60591	6.99712	DLG1_S158
456	A0A0C4DFX9	Negative elongation factor A	NELFA	S	374	SSREASRPPEEPSAPSPTLPAQFKQRAPMYN	6.44103	6.01671	6.35764	NA	NA	5.76089	NA	6.37491	6.51233	6.05759	NA	5.78369	6.22793	6.24197	6.22305	7.96287	7.88746	7.95307	8.44594	8.32339	8.28182	8.46668	8.39135	8.31028	8.22166	8.36837	8.39194	8.64412	8.67959	8.71421	NELFA_S374
457	A0A0C4DFX9	Negative elongation factor A	NELFA	S	236	TTTPLKGIPKQAPFRSPTAPSVFSPTGNRTP	NA	NA	NA	NA	NA	NA	NA	NA	NA	NA	NA	NA	NA	NA	NA	7.2311	6.86094	6.61126	7.21381	6.96534	6.73914	7.38501	7.23515	7.13953	7.05404	6.7694	6.58377	7.09372	6.57662	6.93677	NELFA_S236
458	A0A0C4DFZ9	PAB-dependent poly(A)-specific ribonuclease subunit PAN3	PAN3	S	154	AGSSPLHSPKITPHTSPAPRRRSHTPNPASY	6.06669	6.57607	6.4425	NA	5.43001	6.19678	NA	5.98122	NA	NA	NA	6.19213	NA	5.29484	5.82184	NA	6.7136	NA	6.02978	NA	NA	6.90106	NA	NA	NA	6.7874	NA	NA	NA	6.81697	PAN3_S154
459	C9J9K3	40S ribosomal protein SA	RPSA	S	43	TNLDFQMEQYIYKRKSDGIYIINLKRTWEKL	NA	NA	NA	NA	NA	NA	NA	NA	NA	NA	NA	NA	NA	NA	NA	6.26329	6.06293	6.02445	6.27822	NA	6.44077	6.67797	6.50418	NA	6.4413	NA	6.69565	6.86323	7.13837	6.97246	RPSA_S43
460	E7EW77	Abl interactor 2	ABI2	S	227	DYVPSPTRNMAPSQQSPVRTASVNQRNRTYS	5.62305	NA	5.75952	NA	NA	NA	NA	NA	NA	5.9996	NA	5.8404	5.72482	NA	5.32908	6.99629	7.16861	7.07917	NA	NA	NA	NA	NA	NA	7.63633	7.64121	7.93382	7.32769	NA	7.25765	ABI2_S227
461	E7EW77	Abl interactor 2	ABI2	S	183	MGGLPRTTPPTQKPPSPPMSGKGTLGRHSPY	NA	NA	NA	NA	NA	NA	NA	NA	NA	NA	NA	NA	NA	NA	NA	6.58068	6.68999	6.62483	NA	6.52425	NA	6.43574	6.9514	6.70962	7.07386	6.74088	6.84164	NA	6.48393	NA	ABI2_S183
462	A0A0C4DG26	Carbohydrate-responsive element-binding protein	MLXIPL	S	520	ERLSPPAPSGSERRLSGDLSSMPGPGTLSVR	NA	NA	NA	NA	NA	NA	5.78155	NA	6.251	NA	NA	NA	5.93926	5.77303	5.92517	NA	NA	NA	6.71349	6.64453	NA	7.15792	6.77649	7.10429	NA	NA	NA	7.06877	NA	6.61446	MLXIPL_S520	FGFR2_Recycling
464	A0A0C4DG33	Peroxisome biogenesis factor 1	PEX1	S	1154	LRADISIIKGRYRSQSGEDESMNQPGPIKTR	NA	NA	NA	NA	NA	NA	NA	NA	NA	NA	NA	NA	NA	NA	NA	7.74499	7.78885	7.71523	7.65335	7.85394	8.0469	7.53983	7.82917	7.86722	7.81666	7.72094	7.86356	7.73063	7.45196	7.66936	PEX1_S1154
467	F5GYV5	ADP-ribosylation factor-like protein 6-interacting protein 4	ARL6IP4	S	140	QVEALPGPSLDQWHRSAGEEEDGPVLTDEQK	NA	NA	NA	NA	NA	NA	NA	5.61571	5.972	6.93414	6.90622	6.78423	6.7075	6.64132	NA	8.9262	8.87579	8.89033	9.1739	9.30638	9.25063	8.625	8.92773	8.85512	8.71774	8.60249	8.71932	8.50452	8.50612	8.48669	ARL6IP4_S140
468	E9PPC2	Syntabulin	SYBU	S	50	PQQQHKVSPASESPFSEEESREFNPSSSGRS	NA	NA	NA	NA	NA	5.66337	NA	NA	5.94239	NA	NA	5.51567	5.89108	5.90861	NA	7.3611	7.39801	7.17693	NA	7.40488	7.43104	7.17307	7.37823	7.38037	7.3193	7.70428	7.61577	7.23192	7.41242	7.39753	SYBU_S50	+
469	A0A0C4DG89	Probable ATP-dependent RNA helicase DDX46	DDX46	S	804	NERKKLQKAALGLQDSDDEDAAVDIDEQIES	NA	NA	NA	NA	NA	NA	6.44946	NA	NA	6.55863	6.86384	NA	7.56231	NA	7.82615	8.72553	8.90387	8.57075	7.85695	8.35503	8.12073	7.86219	7.88518	8.21597	8.02607	7.8126	7.70907	7.43494	NA	7.4812	DDX46_S804
470	A0A0C4DG89	Probable ATP-dependent RNA helicase DDX46	DDX46	S	295	KKGELMENDQDAMEYSSEEEEVDLQTALTGY	NA	NA	NA	NA	NA	NA	NA	NA	NA	NA	NA	NA	NA	NA	NA	7.514	NA	NA	NA	NA	7.04425	NA	NA	NA	NA	NA	6.33158	NA	NA	NA	DDX46_S295
471	A0A0C4DG89	Probable ATP-dependent RNA helicase DDX46	DDX46	S	296	KGELMENDQDAMEYSSEEEEVDLQTALTGYQ	NA	NA	NA	NA	NA	NA	NA	NA	NA	NA	NA	NA	NA	NA	NA	7.514	NA	NA	NA	NA	7.04425	NA	NA	NA	NA	NA	6.33158	NA	NA	NA	DDX46_S296
472	A0A0C4DG89	Probable ATP-dependent RNA helicase DDX46	DDX46	S	199	ELKKEIEEMKQGKKWSLEDDDDDEDDPAEAE	NA	NA	NA	NA	NA	NA	NA	NA	NA	NA	NA	NA	NA	NA	NA	7.46481	7.17661	7.27931	7.67196	7.66379	7.636	6.82624	6.90178	6.44002	NA	6.51546	NA	7.18902	7.12114	6.9604	DDX46_S199
473	Q8NI27	THO complex subunit 2	THOC2	S	1486	EKKDEKDRKERKRDHSNNDREVPPDLTKRRK	NA	NA	NA	NA	NA	NA	NA	5.14763	5.22428	NA	NA	NA	NA	NA	NA	7.74794	7.77948	7.76328	7.45901	7.93784	7.95498	7.48626	7.66353	7.55739	7.78631	7.89952	8.06392	7.86058	7.82107	7.49361	THOC2_S1486
474	Q8NI27	THO complex subunit 2	THOC2	S	1393	NVKGGEKTPVSGSLKSPVPRSDIPEPEREQK	NA	NA	NA	NA	NA	NA	NA	5.36736	NA	NA	NA	NA	NA	NA	NA	6.53923	7.11275	6.28118	6.68737	6.93718	7.08678	6.69711	7.30636	6.83191	NA	NA	6.83533	7.2793	7.44014	7.23249	THOC2_S1393		+
475	Q8NI27	THO complex subunit 2	THOC2	S	1417	EPEREQKRRKIDTHPSPSHSSTVKDSLIELK	5.42087	NA	NA	NA	NA	NA	5.75019	NA	5.90832	NA	NA	5.51235	NA	NA	5.48727	7.62507	7.97464	8.10521	8.08784	8.04212	7.89515	8.35645	8.31576	7.81761	8.26183	8.27841	8.41728	8.40916	8.61645	8.64918	THOC2_S1417	FGFR2_Recycling
478	Q8NI27	THO complex subunit 2	THOC2	S	1219	PGGGPSSSSIGSASKSDESSTEETDKSRERS	NA	NA	NA	NA	NA	NA	NA	NA	NA	NA	NA	NA	NA	NA	NA	7.36125	7.55671	7.27401	7.57762	7.51361	7.67466	6.94648	6.86019	6.92134	7.16851	7.06061	7.05522	6.98551	6.97729	6.97198	THOC2_S1219
479	A0A0C4DGA6	Helicase-like transcription factor	HLTF	S	397	SSRPKRRKTAVQYIESSDSEEIETSELPQKM	NA	NA	NA	NA	NA	NA	NA	NA	NA	NA	NA	NA	NA	NA	NA	7.69075	7.63524	7.74232	7.186	NA	7.11514	NA	NA	NA	NA	NA	NA	NA	NA	NA	HLTF_S397
480	A0A0C4DGA6	Helicase-like transcription factor	HLTF	S	398	SRPKRRKTAVQYIESSDSEEIETSELPQKMK	NA	NA	NA	NA	NA	NA	NA	NA	NA	NA	NA	NA	NA	NA	NA	7.69075	7.63524	7.74232	7.186	NA	7.11514	NA	NA	NA	NA	NA	NA	NA	NA	NA	HLTF_S398
481	A0A0C4DGA6	Helicase-like transcription factor	HLTF	S	400	PKRRKTAVQYIESSDSEEIETSELPQKMKGK	NA	NA	NA	NA	NA	NA	NA	NA	NA	NA	NA	NA	NA	NA	NA	7.69075	7.63524	7.74232	7.186	NA	7.11514	NA	NA	NA	NA	NA	NA	NA	NA	NA	HLTF_S400
482	A0A0C4DGA7	Actin-binding LIM protein 3	ABLIM3	S	470	WTYHGSPKVPRARRFSSGGEEDDFDRSMHKL	NA	NA	NA	NA	NA	NA	NA	NA	NA	NA	NA	NA	NA	NA	NA	6.83139	NA	NA	7.08606	7.06554	7.15098	NA	NA	NA	NA	NA	NA	NA	NA	NA	ABLIM3_S470
483	A0A0C4DGA7	Actin-binding LIM protein 3	ABLIM3	S	471	TYHGSPKVPRARRFSSGGEEDDFDRSMHKLQ	NA	NA	NA	NA	NA	NA	NA	NA	NA	NA	NA	NA	NA	NA	NA	6.83139	NA	NA	7.08606	7.06554	7.15098	NA	NA	NA	NA	NA	NA	NA	NA	NA	ABLIM3_S471
484	A0A0C4DGE4	Syntaxin-3	STX3	S	158	LSEIEGRHKDIVRLESSIKELHDMFMDIAML	NA	NA	NA	NA	NA	NA	NA	NA	NA	NA	NA	NA	NA	NA	NA	6.16733	NA	NA	6.39339	6.67172	6.44903	NA	NA	NA	6.70025	6.5597	6.55483	7.03876	7.05523	6.92254	STX3_S158
485	O00443	Phosphatidylinositol 4-phosphate 3-kinase C2 domain-containing subunit alpha	PIK3C2A	S	259	TDLEITDSKVSNLQVSPKSEDISKFDWLDLD	7.00164	7.2733	6.90922	6.05073	5.68913	6.33893	7.25281	7.29117	7.41147	6.58615	6.62824	6.71955	7.25694	6.99767	6.84269	8.07169	7.98151	8.0287	8.29622	8.61502	8.74209	8.56697	8.57494	8.5394	8.03672	7.97982	8.06304	8.70276	8.70511	8.52571	PIK3C2A_S259	FGFR2_Recycling	+
486	O00443	Phosphatidylinositol 4-phosphate 3-kinase C2 domain-containing subunit alpha	PIK3C2A	S	108	EKLTQAELEKLLLDDSFETKKTPVLPVTPIL	NA	NA	NA	NA	NA	NA	NA	NA	5.51717	NA	NA	5.23055	NA	NA	NA	7.38126	7.53318	7.49007	7.46912	7.35946	7.24263	7.12295	7.22253	7.29489	7.27169	7.39937	7.02849	7.08954	7.13255	7.06058	PIK3C2A_S108
487	O00443	Phosphatidylinositol 4-phosphate 3-kinase C2 domain-containing subunit alpha	PIK3C2A	S	338	VNGKSLSVATVTRSQSLNIRTTQLAKAQGHI	7.00807	7.19881	6.81757	6.66239	NA	7.05876	6.78009	NA	7.03275	NA	NA	NA	5.95885	5.76997	5.95814	7.57384	7.48755	7.08544	6.99223	7.40104	7.33065	7.90238	NA	7.43694	8.04992	8.09348	8.05215	8.24314	8.21456	8.001	PIK3C2A_S338
488	A0A2R8Y425	Chromodomain-helicase-DNA-binding protein 4	CHD4	S	1284	GEEEEVEREIIKQEESVDPDYWEKLLRHHYE	NA	NA	NA	NA	NA	NA	NA	NA	NA	NA	NA	NA	5.25308	NA	NA	6.64289	6.61931	6.64415	6.74999	6.75779	6.56992	7.40309	7.42414	7.46618	6.59598	6.62787	6.36265	6.44356	NA	NA	CHD4_S1284
489	A0A2R8Y425	Chromodomain-helicase-DNA-binding protein 4	CHD4	S	1546	APVPPAEDGIKIEENSLKEEESIEGEKEVKS	NA	NA	NA	NA	NA	NA	NA	NA	NA	NA	NA	NA	NA	NA	NA	6.757	6.59452	6.46557	6.87692	6.73425	6.68311	6.32521	NA	NA	6.49496	6.25517	NA	5.99324	NA	NA	CHD4_S1546
490	A0A2R8Y425	Chromodomain-helicase-DNA-binding protein 4	CHD4	S	1507	WSMPELAEVEENKKMSQPGSPSPKTPTPSTP	NA	NA	NA	NA	NA	NA	NA	NA	NA	NA	NA	NA	NA	NA	NA	7.95761	NA	NA	NA	7.54824	7.8822	7.70004	NA	7.72411	7.95768	8.07326	8.07702	7.68353	7.35256	NA	CHD4_S1507
491	A0A2R8Y425	Chromodomain-helicase-DNA-binding protein 4	CHD4	S	1511	ELAEVEENKKMSQPGSPSPKTPTPSTPGDTQ	6.28577	6.6296	6.58458	6.39875	6.04696	6.44675	6.78898	6.74679	6.84658	6.85657	6.6296	7.04962	NA	NA	6.47323	8.99611	8.55745	8.86154	8.95402	8.84428	8.83214	9.0126	8.91611	8.96424	8.95954	8.98258	9.00013	8.75306	8.35272	8.29776	CHD4_S1511	+
492	A0A2R8Y425	Chromodomain-helicase-DNA-binding protein 4	CHD4	S	1513	AEVEENKKMSQPGSPSPKTPTPSTPGDTQPN	NA	NA	NA	NA	NA	NA	NA	NA	NA	NA	NA	NA	6.5466	NA	NA	6.96721	NA	6.75084	NA	NA	7.52299	6.93058	NA	NA	NA	NA	NA	NA	NA	NA	CHD4_S1513
494	A0A2R8Y425	Chromodomain-helicase-DNA-binding protein 4	CHD4	S	1578	APETAIECTQAPAPASEDEKVVVEPPEGEEK	NA	NA	NA	NA	NA	NA	NA	NA	NA	NA	NA	NA	NA	NA	NA	NA	7.0696	NA	NA	NA	NA	NA	NA	NA	NA	NA	NA	NA	NA	NA	CHD4_S1578
495	A0A2R8Y425	Chromodomain-helicase-DNA-binding protein 4	CHD4	S	491	GKVQKILIWKWGQPPSPTPVPRPPDADPNTP	NA	NA	NA	NA	NA	NA	NA	NA	NA	NA	NA	NA	NA	NA	NA	7.94734	7.6984	7.80545	7.7879	7.98484	7.96166	6.59696	6.79639	6.9082	7.82399	7.95546	8.04145	7.93274	7.91566	7.99745	CHD4_S491
496	A0A0C4DGH3	Numb-like protein	NUMBL	S	183	TAAFDASRTSFAREGSFRLSGGGRPAEREAP	NA	5.56021	NA	NA	NA	5.23378	5.52656	NA	NA	NA	NA	NA	NA	NA	NA	6.38166	6.3391	NA	NA	6.53022	6.422	6.13254	6.35031	NA	7.09372	6.97538	7.63358	7.66634	7.78497	7.71437	NUMBL_S183
497	A0A0C4DGH3	Numb-like protein	NUMBL	S	222	AAPTVAPGPAQPGHVSPTPATTSPGEKGEAG	NA	NA	NA	NA	NA	NA	NA	NA	NA	NA	NA	NA	NA	NA	NA	6.58345	NA	6.43873	6.60024	6.59704	6.68311	6.20184	6.49191	6.2948	7.07405	6.34197	7.0407	7.43056	7.56204	7.28187	NUMBL_S222
498	P49757-3	Numb-like protein;Protein numb homolog	NUMBL	S	265	IPRRHAPIEQLARQGSFRGFPALSQKMSPFK;IPRRHAPLEQLVRQGSFRGFPALSQKNSPFK	5.63109	5.53158	5.75831	5.1683	NA	NA	NA	NA	NA	NA	NA	5.13866	5.42053	5.43231	NA	6.37025	NA	NA	6.33002	6.24559	NA	NA	NA	NA	6.85595	6.69819	7.0799	7.11368	6.87055	7.17176	NUMBL_S265	FGFR2_Recycling
499	A0A0C4DGH3	Numb-like protein	NUMBL	S	283	FPALSQKNSPFKRQLSLRLNELPSTLQRRTD	NA	NA	NA	NA	NA	NA	NA	NA	NA	NA	NA	NA	NA	NA	NA	NA	NA	NA	NA	NA	NA	NA	NA	NA	NA	NA	NA	6.59026	NA	NA	NUMBL_S283
500	A0A0C4DGH3	Numb-like protein	NUMBL	S	370	VPPAAAFQPGHKRTPSEAERWLEEVSQVAKA	NA	6.05491	NA	NA	NA	NA	6.13579	NA	NA	NA	NA	NA	6.27263	NA	6.14985	7.09365	7.32126	6.92265	6.81694	6.70746	6.39484	NA	NA	NA	7.55668	7.68081	7.63037	7.94416	8.03537	8.10554	NUMBL_S370
504	A0A0C4DGT9	Ecto-NOX disulfide-thiol exchanger 2;Hydroquinone [NADH] oxidase;Protein disulfide-thiol oxidoreductase	ENOX2	S	42	NDELMGIRREEEMEMSDDEIEEMTETKETEE	NA	NA	NA	NA	NA	NA	NA	NA	NA	NA	NA	NA	NA	NA	NA	NA	NA	7.06873	NA	NA	NA	NA	NA	NA	NA	NA	NA	NA	NA	NA	ENOX2_S42
507	A0A0C4DGU2	Methylmalonic aciduria and homocystinuria type C protein	MMACHC	S	188	RLALLGLAQPSEKPSSPSPDLPFTTPAPKKP	6.7268	6.569	NA	6.31513	6.47704	NA	6.80342	6.66275	6.65532	NA	NA	6.55216	6.8844	6.91079	6.54355	7.90812	7.9506	7.83087	7.72458	7.72703	7.46361	7.99936	7.88721	NA	7.79173	7.26508	7.81776	7.9233	7.98004	8.04778	MMACHC_S188	FGFR2_Recycling
508	A0A0C4DGU2	Methylmalonic aciduria and homocystinuria type C protein	MMACHC	S	214	APKKPGNPSRARSWLSPRVSPPASPGP____	NA	NA	NA	NA	NA	NA	NA	NA	NA	NA	NA	NA	NA	NA	NA	6.91387	6.96209	6.94051	6.70994	6.66726	6.73062	6.8141	6.7349	6.88128	6.59346	6.52677	6.25083	6.17463	6.07797	NA	MMACHC_S214
509	A0A0C4DGU2	Methylmalonic aciduria and homocystinuria type C protein	MMACHC	S	218	PGNPSRARSWLSPRVSPPASPGP________	6.14104	NA	6.52709	6.60558	NA	NA	6.46081	6.34368	6.51495	6.75058	NA	6.49008	6.73074	6.8913	6.79567	7.80108	7.68133	7.86617	7.79744	7.67384	7.66857	7.36565	7.39113	7.44445	8.01216	8.09696	7.98686	7.79384	7.81074	7.76945	MMACHC_S218
510	A0A0C4DGU2	Methylmalonic aciduria and homocystinuria type C protein	MMACHC	S	222	SRARSWLSPRVSPPASPGP____________	NA	NA	NA	NA	NA	NA	NA	NA	NA	6.41129	NA	6.21543	6.73074	6.8913	6.6317	7.63936	6.96209	7.71497	7.55843	7.43479	7.48013	7.16668	7.22314	7.30994	7.44756	7.31243	7.22202	7.25956	7.32068	6.98095	MMACHC_S222	FGFR2_Recycling
511	A0A0C4DGZ1	Zinc finger CCCH domain-containing protein 8	ZC3H8	S	22	FSKPPNPALGKTATDSDERIDDEIDTEVEET	NA	5.65565	NA	NA	NA	NA	5.23689	NA	NA	NA	NA	NA	NA	NA	NA	7.33137	7.158	7.15194	NA	NA	NA	7.36716	NA	7.23597	7.42567	7.26367	7.10547	7.16721	NA	6.26482	ZC3H8_S22
512	A0A0C4DH01	DNA-directed RNA polymerase III subunit RPC5	POLR3E	S	125	DAKHREREAANEAGDSSQDEAEDDVKQITVR	NA	NA	NA	NA	NA	NA	NA	NA	NA	NA	NA	NA	6.09775	6.0856	NA	7.3456	NA	NA	NA	NA	7.41369	NA	7.57025	NA	7.56522	NA	NA	6.92381	NA	NA	POLR3E_S125
513	A0A0C4DH01	DNA-directed RNA polymerase III subunit RPC5	POLR3E	S	126	AKHREREAANEAGDSSQDEAEDDVKQITVRF	NA	NA	NA	NA	NA	NA	NA	NA	NA	NA	NA	NA	NA	NA	NA	NA	NA	6.9076	NA	NA	NA	NA	NA	NA	NA	NA	NA	NA	NA	NA	POLR3E_S126
514	A0A0C4DH01	DNA-directed RNA polymerase III subunit RPC5	POLR3E	S	467	VPAVPPGVRIKEEPVSEEGEEDEEQEAEEEP	5.86625	NA	NA	6.17591	NA	6.18212	NA	NA	5.53282	6.3398	6.33539	6.28407	6.35365	6.09489	NA	7.73767	7.66744	7.52664	7.82591	7.84333	7.8891	6.68295	7.29535	6.94958	7.77941	7.74404	7.91276	7.42906	8.11514	7.73867	POLR3E_S467
515	H7BXT7	BET1-like protein	BET1L	S	9	_______MADWARAQSPGAVEEILDRENKRM	NA	NA	NA	NA	NA	NA	NA	NA	NA	NA	NA	NA	NA	NA	NA	8.01571	7.78991	7.89991	7.88358	7.80123	7.74658	7.92632	7.67815	7.69406	7.7291	7.84431	7.79453	7.64266	7.69252	7.55735	BET1L_S9
516	Q9H4G0-2	Band 4.1-like protein 1	EPB41L1	S	504	GSEEKVKPPRPRAPESDTGDEDQDQERDTVF	NA	NA	NA	NA	NA	NA	NA	5.61701	NA	NA	NA	NA	NA	NA	NA	8.36677	8.31798	8.26883	8.55729	8.24393	8.51231	8.20834	8.19033	7.8663	8.35711	8.32566	8.35347	8.14694	8.11826	8.09798	EPB41L1_S504
517		Band 4.1-like protein 1	EPB41L1	S	NA	SLDMEEKDYSEADGLSERTTPSKAQKSPQKI	NA	5.21127	NA	NA	NA	NA	NA	NA	NA	NA	NA	NA	NA	NA	NA	7.25564	7.19158	7.30307	7.02387	NA	7.27365	7.8049	8.00845	7.87514	7.91417	7.85353	7.75551	7.62563	7.72847	6.5807	EPB41L1_SNA
518	Q9H4G0-2	Band 4.1-like protein 1	EPB41L1	S	436	EFLDKPEDVLLKHQASINELKRTLKEPNSKL;KFLDKPEDVLLKHQASINELKRTLKEPNSKL	NA	NA	NA	NA	NA	NA	NA	5.46474	5.52398	NA	NA	NA	NA	NA	NA	NA	NA	NA	NA	NA	NA	7.46661	7.80159	7.57941	NA	7.68177	7.58398	7.72454	7.89914	7.58323	EPB41L1_S436
519	Q9H4G0-2	Band 4.1-like protein 1	EPB41L1	S	466	LIHRDRDWERERRLPSSPASPSPKGTPEKAN	NA	NA	NA	NA	NA	NA	NA	NA	NA	NA	NA	NA	NA	NA	NA	6.56394	NA	NA	6.86821	7.11368	7.4843	6.57483	7.28852	6.31163	NA	NA	NA	7.36436	7.36523	6.94522	EPB41L1_S466		+
520	Q9H4G0-2	Band 4.1-like protein 1	EPB41L1	S	467	IHRDRDWERERRLPSSPASPSPKGTPEKANE	5.01631	5.33359	NA	NA	NA	NA	5.3216	NA	5.51823	NA	NA	NA	NA	NA	NA	7.11848	7.10443	7.11233	7.15549	7.37017	7.6328	6.555	6.66994	7.21671	7.28486	7.1615	7.29835	7.18024	7.19339	NA	EPB41L1_S467
521	Q9H4G0-2	Band 4.1-like protein 1	EPB41L1	S	470	DRDWERERRLPSSPASPSPKGTPEKANEPVK;DRDWERERRLPSSPASPSPKGTPEKANERAG	5.01631	6.39424	7.22454	5.38412	NA	5.53931	6.35245	NA	6.4097	NA	NA	5.81874	5.9157	NA	6.48822	7.11848	7.10443	7.11233	8.326	8.44659	8.26624	6.57483	8.24262	7.21671	7.28486	NA	7.29835	7.36436	7.51982	7.12372	EPB41L1_S470
522	Q9H4G0-2	Band 4.1-like protein 1	EPB41L1	S	472	DWERERRLPSSPASPSPKGTPEKANEPVKTE;DWERERRLPSSPASPSPKGTPEKANERAGLR	NA	NA	NA	NA	NA	NA	6.07902	NA	NA	NA	NA	NA	NA	NA	NA	8.54972	8.48054	8.59444	7.53671	NA	NA	6.81507	7.29696	NA	8.14216	8.00887	8.27837	7.4723	7.56793	NA	EPB41L1_S472
523	Q9H4G0-2	Band 4.1-like protein 1	EPB41L1	S	316	LWKVCIEHHTFFRLVSPEPPPKGFLVMGSKF	NA	NA	NA	NA	NA	NA	NA	NA	NA	NA	NA	NA	NA	NA	NA	6.72029	6.58374	6.65787	6.50694	7.06839	7.13703	6.8507	7.0713	6.49614	6.89439	7.12607	6.83679	7.43705	7.19241	NA	EPB41L1_S316
524	Q9H4G0-2	Band 4.1-like protein 1	EPB41L1	S	574	FEDFSRSLPELDRDKSDSDTEGLLFSRDLNK	6.77943	6.84391	NA	NA	6.84704	6.96502	6.46639	6.74011	6.7598	NA	NA	NA	6.6538	NA	NA	8.51201	8.66981	8.41675	8.64658	8.20791	8.20564	8.25652	8.18938	8.40042	8.5625	8.70788	8.51936	8.08969	8.44818	8.41645	EPB41L1_S574	FGFR2_Recycling
525	Q9H4G0-2	Band 4.1-like protein 1	EPB41L1	S	576	DFSRSLPELDRDKSDSDTEGLLFSRDLNKGA	NA	5.502	NA	NA	NA	NA	NA	NA	NA	NA	NA	NA	NA	NA	NA	8.04652	8.02274	8.09197	8.01485	7.7918	8.0097	7.69389	7.72554	7.81898	7.83363	7.72908	7.49666	7.39868	7.37451	7.00713	EPB41L1_S576
527	Q9H4G0-2	Band 4.1-like protein 1	EPB41L1	S	379	TMSRSLDGAEFSRPASVSENHDAGPDGDKRD	NA	NA	NA	NA	NA	NA	NA	NA	NA	NA	NA	NA	NA	NA	NA	6.83542	6.52609	6.65758	7.01591	6.93982	6.91704	NA	NA	6.36926	6.84964	6.85077	6.91869	6.4846	6.60539	6.51644	EPB41L1_S379
528	Q9H4G0-2	Band 4.1-like protein 1	EPB41L1	S	565	VIGDYHGSAFEDFSRSLPELDRDKSDSDTEG	NA	NA	NA	NA	NA	NA	NA	NA	NA	NA	NA	NA	NA	NA	NA	6.83074	6.73882	6.9368	6.26621	NA	NA	NA	6.55522	NA	7.00277	7.4301	7.30207	NA	NA	NA	EPB41L1_S565
530	Q9H4G0-2	Band 4.1-like protein 1	EPB41L1	S	682	MIPGPQTVATEIRSLSPIIGKDVLTSTYGAT	5.92285	5.78027	5.59403	5.42905	5.40821	5.51325	5.87867	6.13632	6.29897	5.64618	5.7142	5.55679	5.84292	5.73663	5.79056	8.43434	8.29867	8.22775	8.60452	8.41258	8.34414	8.49599	8.43288	8.43507	8.6707	8.78064	8.74819	8.68523	8.6716	8.72723	EPB41L1_S682	FGFR2_Recycling
531	A0A0D9SEI3	Cyclin-dependent kinase 11B;Cyclin-dependent kinase 11A;Adherens junction-associated protein 1	CDK11B	S	224	REDYSDKVKASHWSRSPPRPPRERFELGDGR	NA	NA	NA	NA	NA	NA	NA	NA	NA	NA	NA	NA	NA	NA	5.73617	7.0575	7.55342	NA	7.54223	7.4768	7.45939	7.33368	7.17971	7.08355	7.70831	7.65252	7.33932	7.68042	7.94715	7.91553	CDK11B_S224
532	A0A0D9SEI3	Cyclin-dependent kinase 11B;Cyclin-dependent kinase 11A	CDK11B	S	260	EKMEERDLLSDLQDISDSERKTSSAESSSAE	5.68053	NA	NA	NA	NA	NA	NA	NA	NA	NA	NA	6.09887	6.31516	NA	6.13272	8.12183	8.07255	8.02688	7.85197	7.93308	7.66397	8.10181	7.9889	8.04635	7.23173	7.2045	7.07048	7.13513	7.18698	6.83712	CDK11B_S260
533	A0A0D9SEI3	Cyclin-dependent kinase 11B;Cyclin-dependent kinase 11A	CDK11B	S	566	GILKVGDFGLAREYGSPLKAYTPVVVTLWYR;GILKVGDFGLAREYGSPLKAYTPVVVTQWYR	NA	NA	NA	NA	NA	NA	NA	NA	NA	5.65624	5.30818	5.78993	5.70372	NA	4.94755	8.72744	8.77307	8.58686	8.59974	8.73963	8.7357	8.66211	8.87766	8.8744	8.95814	8.87517	8.91206	9.017	8.94331	8.7891	CDK11B_S566	+
534	A0A0D9SEI3	Cyclin-dependent kinase 11B;Cyclin-dependent kinase 11A	CDK11B	S	729	TWPAKSEQQRVKRGTSPRPPEGGLGYSQLGD	NA	NA	5.28641	NA	NA	NA	NA	NA	5.87217	NA	NA	NA	NA	NA	NA	8.22649	8.41324	8.07839	8.8101	8.59005	8.34926	7.92361	7.9487	7.82562	8.44298	8.59085	8.76424	8.52613	8.20661	8.78463	CDK11B_S729
535	A0A0D9SEI3	Cyclin-dependent kinase 11B;Cyclin-dependent kinase 11A	CDK11B	S	65	EGELRDHRMEITIRNSPYRREDSMEDRTGKD	NA	NA	NA	NA	NA	NA	NA	NA	5.541	NA	NA	NA	5.62581	5.27245	NA	7.21048	6.99915	6.84775	7.65682	7.4833	7.2231	7.57382	7.81586	7.75789	6.81925	7.25564	7.25851	7.43879	6.84302	7.40898	CDK11B_S65
536	A0A0D9SEI3	Cyclin-dependent kinase 11B;Cyclin-dependent kinase 11A	CDK11B	S	47	IKRLKNSDDRDSKRDSLEEGELRDHCMEITI;IKRLKNSDDRDSKRDSLEEGELRDHRMEITI	NA	NA	NA	NA	NA	NA	NA	NA	NA	NA	NA	NA	NA	NA	NA	6.52851	NA	NA	6.53491	6.50141	6.76704	7.16717	6.96478	6.79577	NA	NA	NA	NA	NA	NA	CDK11B_S47
537	Q13247	Serine/arginine-rich splicing factor 4;Serine/arginine-rich splicing factor 6	SRSF4	S	118	GPPTRTEYRLIVENLSSRCSWQDLKDYMRQA;GPPVRTEYRLIVENLSSRCSWQDLKDFMRQA	NA	NA	NA	NA	NA	NA	NA	NA	NA	6.16275	NA	NA	6.06153	NA	NA	7.91525	8.19602	7.75817	7.71228	8.23281	8.27467	NA	8.14473	NA	6.96227	NA	7.97781	7.45139	7.37094	7.28557	SRSF4_S118
538	Q13247	Serine/arginine-rich splicing factor 4;Serine/arginine-rich splicing factor 6	SRSF4	S	119	PPTRTEYRLIVENLSSRCSWQDLKDYMRQAG;PPVRTEYRLIVENLSSRCSWQDLKDFMRQAG	5.71332	5.49922	NA	NA	NA	NA	NA	NA	5.62172	6.16275	5.90596	5.8975	6.06153	6.04989	NA	8.13514	NA	8.12015	8.55285	8.42139	8.14553	8.12221	NA	8.09965	8.18508	8.22401	7.6271	8.1594	8.17629	8.18092	SRSF4_S119
540	A0A0D9SEU5	Ran-binding protein 10	RANBP10	S	361	SEVRSLSSRSPKSQDSYPGSPSLSPRHGPSS	NA	NA	NA	NA	NA	NA	NA	NA	NA	NA	NA	NA	NA	NA	NA	NA	NA	NA	NA	NA	NA	NA	7.10283	NA	NA	NA	NA	NA	NA	NA	RANBP10_S361
541	A0A0D9SEU5	Ran-binding protein 10	RANBP10	S	365	SLSSRSPKSQDSYPGSPSLSPRHGPSSSHMH	NA	NA	NA	NA	NA	NA	NA	NA	NA	5.68444	NA	NA	5.74904	5.63028	NA	7.40882	7.33117	7.46459	7.29544	7.34479	7.38878	7.1217	7.10283	7.25495	7.18789	6.99422	6.91233	6.79325	6.66974	NA	RANBP10_S365
542	A0A0D9SEU5	Ran-binding protein 10	RANBP10	S	369	RSPKSQDSYPGSPSLSPRHGPSSSHMHNTGA	5.35625	NA	5.47273	NA	NA	NA	5.53323	NA	NA	5.92948	NA	NA	5.74904	5.63028	5.67731	7.40882	7.33117	7.46459	7.29544	7.34479	7.38878	7.1217	7.07647	7.25495	7.18789	6.99422	6.91233	6.79325	6.66974	NA	RANBP10_S369	FGFR2_Recycling
543	O95819-6		MAP4K4	S	775	TSGPEDTRAASSLNLSNGETESVKTMIVHDD	5.84571	NA	5.8903	5.69525	5.69157	5.78862	5.79074	5.95342	6.0398	6.1458	5.71178	NA	5.65466	NA	5.50197	7.02464	6.98488	6.87516	7.45023	7.48677	NA	NA	6.94388	NA	7.52337	7.49259	7.60635	7.09855	7.08036	7.3295	MAP4K4_S775
544	O95819-6		MAP4K4	S	608	PVRTTSRSPVLSRRDSPLQGSGQQNSQAGQR	6.62064	6.92151	6.77271	6.62459	6.3815	6.78991	6.74174	6.64093	6.94358	6.90851	6.50024	6.92888	6.26272	NA	6.25356	7.90673	7.92977	8.19831	7.82061	7.94994	7.44504	NA	NA	7.24636	7.65666	7.641	7.64153	7.66145	NA	NA	MAP4K4_S608
545	O95819-6		MAP4K4	S	625	LQGSGQQNSQAGQRNSTSSIEPRLLWERVEK	NA	NA	NA	NA	NA	NA	NA	NA	6.47746	5.9522	5.74704	6.01198	NA	5.52729	NA	7.01588	NA	NA	NA	7.167	7.06876	NA	6.65044	6.46928	7.53802	7.10208	7.28941	NA	NA	NA	MAP4K4_S625
548	O95819-6		MAP4K4	S	888	ETQSASSTLQKHKSSSSFTPFIDPRLLQISP;QTQSASSTLQKHKSSSSFTPFIDPRLLQISP	6.13227	6.21568	6.25424	6.01847	5.8957	5.89579	NA	NA	NA	5.54987	NA	5.44814	6.20658	5.97773	5.82634	7.0538	7.10275	6.91842	6.77128	6.94387	6.79588	7.23249	NA	7.26897	7.15248	7.4592	7.45643	7.3879	7.37466	6.55712	MAP4K4_S888	+
549	O95819-6		MAP4K4	S	889	TQSASSTLQKHKSSSSFTPFIDPRLLQISPS	NA	NA	NA	NA	NA	NA	NA	NA	NA	NA	NA	NA	NA	NA	NA	NA	NA	NA	NA	NA	NA	NA	7.60048	7.35921	NA	NA	NA	7.00295	7.10292	7.06491	MAP4K4_S889
550	O95819-6		MAP4K4	S	685	SGERFRVRSSSKSEGSPSQRLENAVKKPEDK	NA	NA	NA	NA	NA	NA	NA	NA	NA	NA	NA	NA	NA	NA	NA	7.07731	7.26378	7.318	6.64101	6.7241	6.77312	6.57972	NA	NA	7.33782	7.42312	7.46216	6.80406	6.82874	6.89729	MAP4K4_S685
551	O95819-6		MAP4K4	S	598	ALQRPAEPQVPVRTTSRSPVLSRRDSPLQGS;SDSDEVPPRVPVRTTSRSPVLSRRDSPLQGS	6.53139	6.53273	NA	NA	NA	NA	5.97735	6.52975	6.37329	5.89041	5.53645	5.89423	5.75189	5.20897	NA	7.43738	7.2765	7.68279	7.24018	7.69966	7.96763	8.01556	NA	NA	7.84803	7.56199	7.73756	7.59211	7.51802	6.60447	MAP4K4_S598	FGFR2_Recycling
552	O95819-6		MAP4K4	S	600	QRPAEPQVPVRTTSRSPVLSRRDSPLQGSGQ;SDEVPPRVPVRTTSRSPVLSRRDSPLQGSGQ	5.76267	6.08498	7.08898	NA	6.43683	6.53093	5.97735	6.65826	5.92283	6.49356	6.23375	6.42856	6.20141	5.20897	5.86654	7.43738	7.2765	7.8896	7.64941	7.69966	8.02008	8.3396	7.98016	7.67722	8.04693	7.76205	7.89828	7.81369	7.74419	7.36609	MAP4K4_S600
554	A0A0D9SF60	Plakophilin-4	PKP4	S	281	LPAARAASPYSQRPASPTAIRRIGSVTSRQT	NA	6.10296	NA	5.96237	5.26908	5.9885	5.96015	5.88412	6.12602	NA	NA	NA	NA	5.37543	NA	6.68336	6.50795	6.38186	7.04539	7.01216	6.66458	7.28418	7.5349	7.33114	6.57201	7.14347	7.30385	7.27336	7.43926	7.30313	PKP4_S281	+
556	A0A0D9SF60	Plakophilin-4	PKP4	S	231	PSRAQSPSYVISTGVSPSRGSLRTSLGSGFG	NA	NA	NA	NA	NA	NA	NA	NA	NA	5.25066	NA	NA	NA	NA	NA	7.04121	6.72477	6.60874	7.11709	6.78849	6.72999	6.7307	NA	NA	7.08231	6.79488	6.76106	6.44121	6.51067	6.70392	PKP4_S231
560	A0A0D9SF60	Plakophilin-4	PKP4	S	775	RLLGLNELDDLLGKESPSKDSEPSCWGKKKK	NA	NA	NA	NA	NA	NA	NA	NA	NA	NA	NA	NA	NA	NA	NA	7.90546	8.10056	8.06278	7.65014	7.64625	7.29552	6.84546	6.75466	7.0593	7.84057	7.76413	7.80322	7.79661	7.60072	7.35293	PKP4_S775
563	A0A0D9SF60	Plakophilin-4	PKP4	S	406	ASQHSQLGQDLRSAVSPDLHITPIYEGRTYY	6.56833	6.28542	6.49762	6.15761	NA	NA	NA	6.23195	NA	NA	NA	NA	6.67703	6.45334	6.51467	6.50174	NA	NA	7.00902	6.57955	6.43339	NA	NA	NA	NA	NA	NA	NA	NA	NA	PKP4_S406	FGFR2_Recycling
568	A0A0D9SF60	Plakophilin-4	PKP4	S	337	QTRVASPSQGQVGSSSPKRSGMTAVPQHLGP	6.19443	6.63346	NA	6.37799	6.01486	NA	6.61438	6.51039	6.58084	NA	6.21039	6.5541	6.11093	NA	NA	7.91331	NA	8.00422	7.91017	7.83032	7.77392	7.58537	7.77421	7.2371	8.11998	8.02922	8.00467	7.77641	7.72269	7.74816	PKP4_S337
569	A0A0D9SF60	Plakophilin-4	PKP4	S	314	PNGPTPQYQTTARVGSPLTLTDAQTRVASPS	7.24474	6.99614	7.10258	6.87391	6.87145	6.74946	6.57089	6.89712	6.93508	6.82281	6.29994	6.72071	7.066	6.87351	6.96114	NA	7.49789	NA	7.52842	7.77396	7.70061	7.7674	7.50851	7.81305	8.20184	8.34731	8.36606	8.30785	8.05207	8.46093	PKP4_S314
572	A0A0D9SFE4		DNM1	S	847	PNRAPPGVPSRKGPASPTRPAAPRPAEAPLL	6.6696	6.27934	NA	6.41069	NA	6.27614	NA	6.55499	6.81085	6.08486	NA	NA	6.43114	6.37522	NA	8.469	8.59383	8.4963	8.6796	8.58379	8.37447	8.45094	8.40391	8.40534	7.89533	8.52661	8.47988	8.50142	8.53579	8.66569	DNM1_S847
573	A0A0D9SFE4	Dynamin-1	DNM1	S	770	DDSWLQVQSVPAGRRSPTSSPTPQRRAPAVP	NA	NA	NA	NA	NA	NA	NA	NA	NA	NA	5.58763	NA	NA	NA	NA	7.88913	7.5408	8.20862	7.89685	7.84222	8.06248	8.31688	8.23167	8.20843	7.48695	7.49966	7.59315	7.71879	7.25121	NA	DNM1_S770
574	A0A0D9SFE4	Dynamin-1	DNM1	S	773	WLQVQSVPAGRRSPTSSPTPQRRAPAVPPAR	NA	NA	NA	NA	NA	NA	NA	NA	NA	NA	NA	NA	NA	NA	NA	7.88913	NA	NA	NA	NA	NA	NA	NA	NA	NA	NA	NA	NA	NA	NA	DNM1_S773
575	A0A0D9SFE4	Dynamin-1	DNM1	S	774	LQVQSVPAGRRSPTSSPTPQRRAPAVPPARP	NA	NA	NA	NA	NA	NA	NA	NA	NA	NA	5.58763	NA	NA	NA	NA	NA	7.5408	8.20862	NA	7.84222	8.06248	8.31688	8.23167	8.20843	7.48695	7.49966	7.59315	7.71879	7.25121	NA	DNM1_S774
576	A0A0D9SFF0	Forkhead box protein M1	FOXM1	S	724	LDTMNDSLSKILLDISFPGLDEDPLGPDNIN	NA	NA	NA	NA	NA	NA	NA	NA	NA	NA	NA	NA	NA	NA	NA	NA	NA	NA	6.68989	NA	NA	NA	NA	NA	6.97225	NA	NA	6.69005	NA	NA	FOXM1_S724
577	A0A0D9SFF0	Forkhead box protein M1	FOXM1	S	689	FGNSSPSDIDVPKPGSPEPQVSGLAANRSLT	NA	NA	NA	NA	NA	NA	NA	NA	6.20472	NA	NA	NA	NA	NA	NA	NA	NA	NA	NA	NA	NA	NA	NA	NA	NA	NA	NA	NA	NA	NA	FOXM1_S689
578	O95090	Battenin	CLN3	S	12	____MGGCAGSRRRFSDSEGEETVPEPRLPL	4.93337	6.0735	NA	NA	NA	NA	NA	NA	6.22918	NA	NA	NA	NA	5.58247	5.6626	8.26747	8.26175	8.20805	8.10357	8.2789	8.454	7.95455	8.14431	8.11822	8.29144	8.05271	8.31453	8.46258	8.5385	8.24712	CLN3_S12
579	O95090	Battenin	CLN3	S	14	__MGGCAGSRRRFSDSEGEETVPEPRLPLLD	4.93337	NA	NA	NA	NA	NA	NA	NA	NA	NA	NA	NA	NA	5.58247	5.52362	8.02278	8.02874	8.01045	7.74491	8.00073	8.19252	7.57719	7.67946	7.67027	7.9471	8.00783	7.78083	8.00064	7.96361	7.43873	CLN3_S14
580	A0A0D9SFM0	E3 ubiquitin-protein ligase SHPRH	SHPRH	S	266	SIIPDVLEEDEDDPESEPEGQDIDELYHFVK	NA	NA	NA	NA	NA	NA	NA	NA	NA	NA	NA	NA	NA	NA	NA	8.07552	8.29413	8.12613	7.76693	7.73348	7.44211	7.25874	NA	NA	7.04999	NA	7.04616	7.17917	6.9257	6.96245	SHPRH_S266
581	A0A0X1KG75	Cordon-bleu protein-like 1	COBLL1	S	296	FSFFQRSKKKRDQTASAPATPLVNKHRPTFT	NA	NA	NA	NA	NA	NA	NA	NA	NA	NA	NA	NA	NA	NA	NA	7.28868	7.27202	7.35161	7.21427	7.40467	7.35265	6.92433	7.13546	6.62234	7.19729	7.31916	7.53764	7.11697	7.11514	7.15781	COBLL1_S296
582	A0A0X1KG75	Cordon-bleu protein-like 1	COBLL1	S	957	KEAERDMLPSPEQTLSPLSKMPHSVPQPLVE	NA	NA	NA	NA	NA	NA	NA	NA	NA	NA	NA	NA	NA	NA	NA	6.42109	6.77109	6.51783	7.55561	7.45092	7.32054	7.02429	6.96393	7.30485	6.67417	6.76455	6.7497	7.5619	6.97632	7.68789	COBLL1_S957		+
583	A0A0X1KG75	Cordon-bleu protein-like 1	COBLL1	S	287	MKEKENKGFFSFFQRSKKKRDQTASAPATPL	NA	NA	NA	NA	NA	NA	NA	NA	NA	NA	NA	NA	6.19522	NA	NA	NA	NA	NA	NA	NA	NA	NA	NA	NA	7.25947	7.0676	7.17394	7.3578	7.49111	7.41542	COBLL1_S287
584	A0A0X1KG75	Cordon-bleu protein-like 1	COBLL1	S	1109	IPTPTDGPSFTVMRQSSLTFQSSDPEQMRQS	NA	NA	NA	NA	NA	NA	NA	NA	NA	NA	NA	NA	NA	NA	NA	NA	NA	NA	NA	NA	NA	NA	NA	NA	NA	NA	NA	NA	7.15907	NA	COBLL1_S1109
585	A0A0X1KG75	Cordon-bleu protein-like 1	COBLL1	S	1110	PTPTDGPSFTVMRQSSLTFQSSDPEQMRQSL	5.65241	5.5506	5.66507	NA	NA	NA	NA	NA	5.68288	NA	NA	NA	5.67763	5.5407	NA	7.23032	NA	7.17563	7.63736	7.59948	7.57266	7.46787	7.56061	7.48013	7.25155	7.34088	7.39121	7.62721	NA	7.55621	COBLL1_S1110
586	A0A0X1KG75	Cordon-bleu protein-like 1	COBLL1	S	366	AHIQERPASCIVKSMSVDETDKSPCEAGRVR	NA	NA	NA	NA	NA	NA	NA	NA	NA	NA	NA	NA	NA	NA	NA	7.14145	7.11498	7.30135	7.22005	7.29032	7.49512	NA	NA	NA	NA	NA	NA	6.46879	NA	NA	COBLL1_S366
587	A0A0X1KG75	Cordon-bleu protein-like 1	COBLL1	S	987	EKTDDDVIGQAPAEASPPPIAPKPVTIPASQ	NA	NA	NA	NA	NA	NA	NA	NA	NA	NA	NA	NA	NA	NA	NA	NA	NA	NA	7.10093	NA	NA	NA	NA	NA	NA	NA	NA	NA	NA	NA	COBLL1_S987
588	A0A0D9SG79	Ubiquitin-associated protein 1	UBAP1	S	172	TPTRVSSSATKQKVLSPPHIKADFNLADFEC	NA	NA	NA	NA	NA	NA	NA	NA	5.65423	NA	NA	NA	NA	NA	NA	6.36949	6.30601	6.51553	7.41911	7.23708	7.13047	7.03829	7.25235	7.14589	6.63515	6.82646	7.10308	7.83374	7.89517	7.95187	UBAP1_S172		+
590	A0A0D9SGE8	PHD finger protein 6	PHF6	S	156	ADLEESFNEHELEPSSPKSKKKSRKGRPRKT	NA	NA	NA	NA	6.2338	NA	NA	NA	6.7415	6.12944	NA	6.05746	NA	6.02866	5.94987	7.80137	NA	7.6774	8.1342	NA	7.85513	NA	7.78363	7.68149	7.03222	8.1032	7.95777	7.74926	7.68242	7.74946	PHF6_S156	+
592	Q13813	Spectrin alpha chain, non-erythrocytic 1	SPTAN1	S	1217	VATFNSIKELNERWRSLQQLAEERSQLLGSA	5.78849	5.51483	NA	NA	NA	NA	NA	NA	5.71223	NA	NA	NA	NA	NA	NA	7.53247	7.43005	7.48527	7.53861	7.47701	7.28055	7.80045	7.70022	7.63557	7.56904	7.75036	7.70941	7.77356	7.75788	7.76832	SPTAN1_S1217
593	A0A0D9SGJ6	Synaptojanin-1	SYNJ1	S	1518	TSPPVDPFTTLASKASPTLDFTER_______	NA	NA	NA	NA	NA	NA	NA	NA	NA	NA	NA	NA	NA	NA	NA	NA	7.14349	NA	7.02696	6.72009	6.71991	6.858	NA	7.01078	NA	6.36262	6.50026	7.35245	NA	6.65778	SYNJ1_S1518
594	A0A0G2JH68	Protein diaphanous homolog 1	DIAPH1	S	22	SLGPGRGTRDKKKGRSPDELPSAGGDGGKSK	NA	NA	NA	NA	NA	NA	NA	NA	NA	NA	NA	NA	NA	NA	NA	7.25352	NA	7.25658	6.92962	6.93982	7.16795	7.07148	6.84756	7.03293	7.41998	7.16111	7.50005	7.39884	7.45847	7.15102	DIAPH1_S22
595	A0A0G2JH68	Protein diaphanous homolog 1	DIAPH1	S	1254	KDDAMAAVPAKVSKNSETFPTILEEAKELVG	NA	NA	NA	NA	NA	NA	NA	NA	NA	NA	NA	NA	NA	NA	NA	6.9171	NA	NA	7.01513	NA	NA	NA	7.31838	7.4017	6.79722	NA	6.83275	NA	NA	NA	DIAPH1_S1254
596	A0A0G2JHC2	Phostensin	PPP1R18	S	175	QELSLRPLEARDWRQSPGEVGDRSSRLSEAW	5.51205	5.49291	NA	NA	NA	NA	5.35124	NA	5.68243	NA	5.22176	5.50344	5.9147	5.70298	NA	7.3634	7.32757	7.3314	7.01313	7.31371	7.25424	7.38514	7.46809	7.47004	7.59218	7.53771	7.57731	7.26763	7.42555	7.11869	PPP1R18_S175	FGFR2_Recycling
597	A0A0G2JHC2	Phostensin	PPP1R18	S	145	RDQSPKGRESREERLSPRETRERRLGIGGAQ	5.89603	6.32692	6.2567	5.81517	5.6134	6.0291	6.25847	NA	NA	6.25057	5.54524	6.16165	5.98022	5.54003	6.00097	7.01852	NA	NA	7.20122	NA	NA	8.32963	7.98754	8.23242	7.47812	7.66079	7.62921	8.11839	8.01497	8.01003	PPP1R18_S145	+
598	A0A0G2JHC2	Phostensin	PPP1R18	S	125	AERKPGPLEARERRPSPGEMRDQSPKGRESR	5.52643	5.16567	NA	NA	NA	NA	NA	NA	5.54061	NA	NA	5.94457	NA	NA	NA	6.53638	6.80369	6.82181	6.76544	6.47568	6.78503	8.26159	8.10298	8.08633	6.88212	7.48784	7.4804	7.49732	7.34782	7.55535	PPP1R18_S125
599	A0A0G2JHC2	Phostensin	PPP1R18	S	221	LAESREQSPRRKEVESRLSPGESAYQKLGLT	NA	NA	NA	NA	NA	NA	NA	5.77477	NA	NA	NA	NA	NA	NA	NA	7.52304	NA	7.49217	7.66128	7.8532	7.9247	8.06438	7.89277	7.94636	8.30673	8.37655	8.47513	8.51463	8.60461	8.14977	PPP1R18_S221
600	A0A0G2JHC2	Phostensin	PPP1R18	S	224	SREQSPRRKEVESRLSPGESAYQKLGLTEAH	NA	NA	NA	NA	NA	NA	NA	NA	NA	NA	NA	NA	5.60283	NA	5.45185	6.70748	6.56711	6.82471	6.79076	6.89378	7.03615	7.93203	7.98256	7.98449	7.14891	7.05174	7.05453	7.24096	7.20152	6.75228	PPP1R18_S224
601	A0A0G2JHC2	Phostensin	PPP1R18	S	368	TQKPEPPESAEKLLESPGVEAGEGEAEKEEA	6.56553	6.35563	NA	5.95483	5.94884	5.8203	NA	6.17458	6.27403	5.88024	NA	5.85481	6.42269	6.29269	6.30652	6.9822	7.14232	6.37712	7.36229	7.26399	7.33119	7.84431	7.92391	7.82231	7.73722	7.87767	8.17475	8.24121	8.21935	8.35899	PPP1R18_S368
602	A0A0G2JHC2	Phostensin	PPP1R18	S	432	EEEAVELQPPPPAPLSPPPPAPTAPQPPGDP	6.27494	NA	NA	NA	NA	NA	6.343	6.25196	6.32809	NA	NA	NA	NA	NA	NA	7.19162	7.13987	6.96846	7.44106	6.99191	6.66186	8.21504	8.14381	8.19912	7.95457	7.90225	7.75787	7.93839	7.55823	8.02069	PPP1R18_S432
603	A0A0G2JHC2	Phostensin	PPP1R18	S	133	EARERRPSPGEMRDQSPKGRESREERLSPRE	NA	NA	NA	NA	NA	NA	NA	NA	NA	NA	NA	NA	NA	NA	NA	NA	NA	NA	NA	NA	NA	NA	NA	NA	NA	NA	NA	NA	NA	8.41549	PPP1R18_S133
604	A0A0G2JHC2	Phostensin	PPP1R18	S	490	NPRRSVPPATPATPTSPATVDAAVPGAGKKR	5.67767	NA	NA	NA	NA	NA	NA	NA	5.28021	NA	NA	NA	NA	NA	NA	NA	NA	NA	6.64857	6.42727	6.64292	6.99052	6.87391	NA	6.87546	NA	7.16117	7.26003	7.31764	7.18715	PPP1R18_S490
605	A0A0G2JHC2	Phostensin	PPP1R18	S	195	GDRSSRLSEAWKWRLSPGETPERSLRLAESR	5.95228	5.94547	5.60556	NA	NA	NA	5.82121	5.57425	6.11217	5.47838	5.25162	5.63462	6.13409	6.07253	NA	7.43592	7.48708	7.32412	7.56315	7.44779	7.31219	7.90618	7.93887	7.94793	7.72177	7.8643	7.86454	8.12522	8.10611	8.09895	PPP1R18_S195	FGFR2_Recycling
606	A0A0G2JIS2	Histone-lysine N-methyltransferase EHMT2	EHMT2	S	173	QGAAAAGSEPPPATTSPEGQPKVHRARKTMS	NA	NA	NA	NA	NA	NA	NA	NA	NA	NA	NA	5.73661	NA	NA	NA	NA	7.67604	NA	7.08477	7.53763	7.3555	7.72206	7.66394	7.60594	7.10242	7.64773	7.95618	7.38499	NA	7.58433	EHMT2_S173
607	A0A0G2JIS2	Histone-lysine N-methyltransferase EHMT2	EHMT2	S	232	LGKVTSDLAKRRKLNSGGGLSEELGSARRSG	NA	NA	NA	NA	NA	NA	NA	NA	NA	NA	NA	NA	NA	NA	NA	7.71144	7.48956	7.54022	8.05413	8.18741	8.09115	7.82747	7.68324	7.65532	7.28663	7.12381	7.21465	6.42283	7.36501	NA	EHMT2_S232
608	A0A0G2JIS2	Histone-lysine N-methyltransferase EHMT2	EHMT2	S	140	SCPSRAKMSMTGAGKSPPSVQSLAMRLLSMP	NA	NA	5.91946	NA	NA	NA	NA	NA	NA	NA	NA	NA	5.65699	5.93454	5.85192	NA	NA	NA	7.18305	7.38013	NA	7.38333	7.3373	7.22507	7.43019	7.78239	7.70333	7.60331	6.84497	7.53995	EHMT2_S140
609	A0A0G2JIW1	Heat shock 70 kDa protein 1B;Heat shock 70 kDa protein 1A	HSPA1B	S	632	GPGPGGFGAQGPKGGSGSGPTIEEVD_____	NA	NA	NA	NA	NA	NA	NA	NA	NA	NA	NA	NA	NA	NA	NA	NA	NA	NA	NA	7.96027	NA	NA	NA	NA	NA	NA	7.36788	8.00035	7.94595	8.08322	HSPA1B_S632
611	H0Y6K2	Bromodomain-containing protein 2	BRD2	S	304	ADTTTPTPTAILAPGSPASPPGSLEPKAARL	NA	NA	NA	NA	NA	NA	NA	NA	NA	5.77502	NA	NA	5.49996	NA	NA	6.79112	7.64504	7.51616	7.6314	6.4923	7.19852	6.75727	6.37106	6.4137	7.77	7.70202	7.55786	7.57209	7.45132	7.42927	BRD2_S304
612	H0Y6K2	Bromodomain-containing protein 2	BRD2	S	307	TTPTPTAILAPGSPASPPGSLEPKAARLPPM	NA	NA	NA	NA	NA	NA	NA	NA	NA	5.77502	NA	NA	5.49996	NA	NA	NA	7.60004	7.43773	7.60341	6.71042	7.19852	NA	NA	NA	7.6595	7.57591	7.41284	7.52501	7.2943	7.33966	BRD2_S307
613	H0Y6K2	Bromodomain-containing protein 2	BRD2	S	639	KATKTAPPALPTGYDSEEEEESRPMSYDEKR	NA	NA	NA	NA	NA	NA	NA	NA	5.38156	NA	NA	NA	NA	NA	NA	7.92332	7.75814	7.14646	7.97401	7.31252	7.68655	7.51084	7.99909	NA	7.33516	7.82739	7.50635	7.50604	6.95237	7.50575	BRD2_S639
614	P10636-4	Microtubule-associated protein tau;Microtubule-associated protein	MAPT	S	336	NAKAKTDHGAEIVYKSPVVSGDTSPRHLSNV	NA	5.38292	NA	NA	NA	NA	NA	NA	NA	NA	NA	NA	5.40837	NA	NA	7.87507	7.85028	7.87744	7.80109	7.6371	8.01439	7.61972	7.63355	7.69187	7.9735	7.94696	7.90983	7.78374	7.63101	7.33043	MAPT_S336
615	P10636-4	Microtubule-associated protein tau;Microtubule-associated protein	MAPT	S	340	KTDHGAEIVYKSPVVSGDTSPRHLSNVSSTG	NA	4.99534	NA	NA	NA	NA	NA	NA	NA	NA	NA	NA	NA	NA	NA	7.68207	7.61634	8.01155	8.04372	7.36077	8.07184	7.47549	7.78318	7.79081	7.78581	7.82595	7.74707	7.69732	7.31347	6.87446	MAPT_S340
616	P10636-4	Microtubule-associated protein tau;Microtubule-associated protein	MAPT	S	344	GAEIVYKSPVVSGDTSPRHLSNVSSTGSIDM	5.31625	5.55442	NA	NA	NA	5.06284	5.45443	NA	5.68761	NA	NA	NA	NA	NA	5.52643	8.23502	8.06967	8.48108	8.42743	8.33349	8.28301	8.38199	8.4303	8.37333	8.43685	7.90253	8.39397	8.36599	8.05614	8.03578	MAPT_S344	FGFR2_Recycling
617	P10636-4	Microtubule-associated protein tau;Microtubule-associated protein	MAPT	S	349	YKSPVVSGDTSPRHLSNVSSTGSIDMVDSPQ	NA	NA	NA	NA	NA	NA	NA	NA	NA	NA	NA	NA	NA	NA	NA	NA	6.90761	NA	6.61765	6.6948	6.75433	7.31336	7.37293	7.46934	NA	NA	NA	NA	NA	NA	MAPT_S349
618	P10636-4	Microtubule-associated protein tau;Microtubule-associated protein	MAPT	S	352	PVVSGDTSPRHLSNVSSTGSIDMVDSPQLAT	NA	NA	NA	NA	NA	NA	NA	NA	NA	NA	NA	NA	NA	NA	NA	NA	6.90761	NA	6.61765	6.6948	6.75433	7.31336	7.37293	7.46934	NA	NA	NA	NA	NA	NA	MAPT_S352		+
620	P10636-4	Microtubule-associated protein tau;Microtubule-associated protein	MAPT	S	356	GDTSPRHLSNVSSTGSIDMVDSPQLATLADE	NA	NA	NA	NA	NA	NA	NA	NA	NA	NA	NA	NA	NA	NA	NA	NA	6.90761	NA	6.61765	6.6948	6.75433	7.31336	7.37293	7.46934	NA	NA	NA	NA	NA	NA	MAPT_S356
625	P10636-4	Microtubule-associated protein tau;Microtubule-associated protein	MAPT	S	170	SSGEPPKSGDRSGYSSPGSPGTPGSRSRTPS	NA	6.40875	NA	NA	NA	6.1095	NA	NA	NA	NA	NA	NA	NA	NA	NA	7.06055	7.10087	NA	NA	7.62213	7.96606	NA	7.7129	NA	8.00334	7.82754	7.73618	6.40542	6.39042	7.49334	MAPT_S170
626	P10636-4	Microtubule-associated protein tau;Microtubule-associated protein	MAPT	S	173	EPPKSGDRSGYSSPGSPGTPGSRSRTPSLPT	5.90674	NA	6.1307	NA	NA	NA	NA	NA	NA	5.84482	NA	5.3877	5.7008	NA	NA	8.16243	8.12188	8.23072	7.89029	7.85472	7.82821	7.81659	7.68259	7.93133	6.66955	6.63473	NA	7.70001	7.64867	NA	MAPT_S173
627	P10636-4	Microtubule-associated protein tau;Microtubule-associated protein	MAPT	S	206	TREPKKVAVVRTPPKSPSSAKSRLQTAPVPM	NA	6.15805	6.30679	NA	NA	NA	NA	NA	NA	NA	NA	NA	NA	NA	NA	9.03607	8.81393	9.13364	8.54505	8.79549	8.76651	8.63877	8.57359	8.7063	8.90809	8.82286	8.82933	8.65194	8.65856	7.9448	MAPT_S206
631	A1BQX2	MARVEL domain-containing protein 2	MARVELD2	S	161	SRKEADAVFPRDPYGSLDRHTQTVRTYSEKV	NA	NA	NA	NA	NA	NA	NA	NA	NA	NA	NA	NA	NA	NA	NA	6.82148	NA	6.85317	NA	6.75603	6.73246	NA	NA	NA	6.45715	7.01801	7.15171	7.21826	7.40249	7.34629	MARVELD2_S161
632	A0A1W2PRB5	KAT8 regulatory NSL complex subunit 1	KANSL1	S	1018	TSGSKTGRETEAAPTSPPIVPLKSRHLVAAA	NA	NA	NA	NA	NA	NA	NA	NA	NA	NA	NA	NA	NA	NA	NA	6.92234	7.03311	6.50199	7.41565	7.47004	7.33899	7.69078	7.57306	7.55003	6.86312	7.15375	7.10711	7.35429	7.35493	7.43063	KANSL1_S1018		+
633	A0A1W2PRB5	KAT8 regulatory NSL complex subunit 1	KANSL1	S	927	SSHSLSEYSHGQSPRSPISPELHSAPLTPVA	NA	NA	NA	NA	NA	NA	NA	NA	NA	NA	NA	NA	NA	NA	NA	NA	NA	NA	6.1358	6.38745	6.29621	6.74876	6.65002	6.6613	NA	NA	NA	NA	NA	NA	KANSL1_S927
634	A0A0G2JNU3	Transcription factor TFIIIB component B'' homolog	BDP1	S	2227	TGPCTLGLDRGLGENSVEEPQIKDSKGDSVL	NA	NA	NA	NA	NA	NA	NA	NA	NA	NA	6.08835	NA	NA	NA	NA	7.25142	7.50981	7.41026	7.64688	7.81929	7.51823	7.54325	7.20007	6.61911	7.5916	7.38988	7.3265	7.48598	7.41955	7.45979	BDP1_S2227
637	A0A0G2JNW7	Solute carrier family 12 member 7	SLC12A7	S	997	TREKLIAEKYRSRDTSLSGFKDLFSMKPDQS	NA	NA	NA	NA	NA	NA	NA	NA	NA	NA	NA	NA	NA	NA	NA	6.30143	6.29833	6.38363	7.22788	7.09823	6.80992	7.42453	7.49547	7.55378	6.9795	6.83272	6.7791	7.6325	7.64298	7.58535	SLC12A7_S997		+
639	A0A0G2JNZ2	Protein scribble homolog	SCRIB	S	1348	PEDAPAQPPTPGPAASPEQLSFRERQKYFEL	6.26604	NA	6.06613	NA	NA	NA	NA	6.34305	6.40867	NA	5.74938	6.10719	5.56164	6.61847	6.29749	7.92534	8.0862	7.96283	8.2681	8.24635	8.13612	8.44468	8.11268	8.38628	8.34388	8.52201	8.44742	8.35371	8.00913	8.49583	SCRIB_S1348	FGFR2_Recycling
641	A0A0G2JNZ2	Protein scribble homolog	SCRIB	S	1285	ALAAVPSAGSVQRVPSGAAGGKMAESPCSPS	6.10968	6.09118	NA	NA	5.76519	NA	NA	5.50902	6.25925	5.56953	NA	5.57786	6.0558	6.09015	NA	NA	6.46865	NA	6.55793	6.52221	NA	NA	NA	NA	7.35847	6.97516	7.21924	7.23293	7.3295	7.69245	SCRIB_S1285
642	A0A0G2JNZ2	Protein scribble homolog	SCRIB	S	1486	LRVQSPEPPAPERALSPAELRALEAEKRALW	5.94923	5.95821	5.75103	NA	5.5718	5.60726	5.84973	5.81419	6.19165	5.90305	5.73332	5.72987	6.03719	6.04416	5.8373	7.47455	7.39647	7.48545	7.896	7.67495	7.52181	7.78258	7.76143	7.73648	7.71146	7.99911	7.85924	7.91445	7.9398	7.96102	SCRIB_S1486	FGFR2_Recycling
643	A0A0G2JNZ2	Protein scribble homolog	SCRIB	S	1140	NPRDPTDEGIFISKVSPTGAAGRDGRLRVGL	NA	NA	NA	NA	NA	NA	NA	NA	5.06591	NA	NA	NA	NA	NA	NA	7.04587	7.19725	7.02915	7.3719	6.90517	6.98156	6.34429	6.78661	6.75328	7.33183	7.20552	7.51394	7.25631	7.42437	7.24123	SCRIB_S1140
644	A0A0G2JNZ2	Protein scribble homolog	SCRIB	S	875	RHVACLARSERGLGFSIAGGKGSTPYRAGDA	NA	NA	NA	NA	NA	NA	NA	NA	NA	NA	NA	NA	NA	NA	NA	6.53198	6.50531	NA	6.91009	6.74532	NA	6.82497	6.69678	6.97814	6.29414	6.31682	NA	7.24203	7.2332	7.29359	SCRIB_S875
645	A0A0G2JNZ2	Protein scribble homolog	SCRIB	S	1547	PLERLAEAPSPAPTPSPTPVEDLGPQTSTSP	6.70271	NA	NA	NA	NA	NA	NA	NA	NA	NA	NA	NA	NA	NA	NA	NA	NA	NA	NA	7.51222	7.76086	NA	7.60813	NA	7.57885	NA	7.38315	NA	NA	NA	SCRIB_S1547
647	A0A0G2JNZ2	Protein scribble homolog	SCRIB	S	1561	PSPTPVEDLGPQTSTSPGRLSPDFAEELRSL	NA	NA	NA	NA	NA	NA	NA	NA	NA	NA	NA	NA	NA	NA	7.24011	NA	8.53317	NA	7.92898	NA	8.01668	8.29657	8.56782	8.10283	7.15907	8.66498	8.44563	8.1031	NA	NA	SCRIB_S1561
648	A0A0G2JNZ2	Protein scribble homolog	SCRIB	S	1566	VEDLGPQTSTSPGRLSPDFAEELRSLEPSPS	7.88756	7.51276	6.62781	6.81804	7.95368	7.59343	7.71493	7.74823	7.70106	7.27307	NA	7.4144	7.76957	8.01038	7.51842	8.7377	8.57497	8.7309	8.49604	8.41109	8.31218	8.44702	7.61217	8.53213	8.73594	NA	8.10312	8.54383	8.74259	8.84824	SCRIB_S1566
649	A0A0G2JNZ2	Protein scribble homolog	SCRIB	S	1437	TLGEEEQEDEQPPWASPSPTSRQSPASPPPL	NA	NA	NA	6.39482	6.40931	NA	NA	NA	NA	6.55734	NA	6.67272	6.75821	NA	NA	8.10852	8.04653	8.15596	7.42089	7.43071	NA	7.6299	NA	NA	7.96713	7.67581	7.86274	7.30604	NA	NA	SCRIB_S1437	+
652	A0A0G2JNZ2	Protein scribble homolog	SCRIB	S	853	ERRGGGLRLPLLPPESPGPLRQRHVACLARS	NA	NA	NA	NA	NA	NA	NA	5.5082	5.90158	NA	NA	NA	NA	NA	NA	7.09614	7.00543	6.86433	7.59097	7.50822	7.32863	8.25221	8.1176	8.24949	7.24319	7.42272	7.21833	7.58426	7.56385	7.62172	SCRIB_S853
653	A0A0G2JNZ2	Protein scribble homolog	SCRIB	S	1475	TAKAERRHQERLRVQSPEPPAPERALSPAEL	6.10667	6.54669	6.08951	5.56866	5.3861	5.99325	NA	6.38244	6.686	6.17849	NA	6.166	6.74372	6.34819	5.31468	7.77614	7.72018	7.74003	7.87004	8.06881	8.07426	7.7137	7.55463	7.28301	7.86005	7.96977	8.10537	8.21738	8.30103	8.25358	SCRIB_S1475
654	A0A0G2JNZ2	Protein scribble homolog	SCRIB	S	1306	KMAESPCSPSGQQPPSPPSPDELPANVKQAY	NA	NA	NA	NA	NA	NA	NA	NA	NA	NA	NA	NA	NA	NA	NA	7.13759	7.28348	7.17316	NA	NA	NA	NA	NA	NA	NA	NA	NA	NA	NA	NA	SCRIB_S1306
655	A0A0G2JNZ2	Protein scribble homolog	SCRIB	S	1309	ESPCSPSGQQPPSPPSPDELPANVKQAYRAF	NA	NA	NA	NA	NA	NA	NA	NA	NA	NA	NA	NA	NA	NA	NA	7.13759	7.28348	7.17316	NA	NA	NA	NA	NA	NA	NA	NA	NA	NA	NA	NA	SCRIB_S1309
656	A0A0G2JNZ2	Protein scribble homolog	SCRIB	S	1508	LEAEKRALWRAARMKSLEQDALRAQMVLSRS	6.06824	5.98626	5.78514	5.33055	NA	5.81586	5.81518	5.7218	6.1512	5.48102	5.40492	5.28982	5.90911	5.9905	5.23169	NA	NA	NA	NA	NA	NA	6.95572	7.35305	7.2667	7.28392	7.38029	7.644	7.81721	NA	7.40006	SCRIB_S1508	FGFR2_Recycling
657	A0A0G2JNZ2	Protein scribble homolog	SCRIB	S	835	ENAVTITPLRPEDDYSPRERRGGGLRLPLLP	7.06681	6.68488	6.80159	6.61887	6.69759	6.48481	6.57297	6.66338	6.83707	6.10562	NA	6.16095	6.59913	6.31158	6.38467	7.44818	7.33679	7.18376	7.93231	7.91663	7.87009	7.71936	7.77811	7.71816	7.6463	7.6578	7.81521	7.84666	8.52554	8.13115	SCRIB_S835
658	A0A0G2JNZ2	Protein scribble homolog	SCRIB	S	1220	GVIANPFAAGIGHRNSLESISSIDRELSPEG	NA	NA	NA	NA	NA	NA	NA	NA	NA	NA	NA	NA	NA	NA	NA	NA	NA	6.52848	NA	NA	NA	7.2031	7.17137	NA	NA	NA	NA	NA	NA	NA	SCRIB_S1220
660	A0A0G2JNZ2	Protein scribble homolog	SCRIB	S	1226	FAAGIGHRNSLESISSIDRELSPEGPGKEKE	NA	NA	NA	NA	NA	NA	NA	NA	NA	NA	NA	NA	NA	NA	NA	6.73792	6.86122	6.88847	7.3019	7.21232	6.70717	7.70974	7.57092	7.59514	7.29377	7.21016	7.4842	7.63752	7.64557	7.69966	SCRIB_S1226
661	A0A0G2JNZ2	Protein scribble homolog	SCRIB	S	1232	HRNSLESISSIDRELSPEGPGKEKELPGQTL	NA	NA	NA	NA	NA	NA	NA	NA	NA	NA	NA	NA	NA	NA	NA	7.49539	7.6492	7.42262	7.6235	7.59154	7.49347	7.27624	7.19098	7.07107	7.44515	7.37133	7.45789	7.27943	7.17725	7.22422	SCRIB_S1232
663	A0A0G2JNZ2	Protein scribble homolog	SCRIB	S	1448	PPWASPSPTSRQSPASPPPLGGGAPVRTAKA	6.51498	6.40997	6.37798	5.6343	NA	5.88758	6.40113	6.60687	6.64416	6.12605	6.0472	6.29813	6.59554	6.60055	6.06291	7.85094	7.80943	7.77244	8.48822	8.35095	8.30988	8.03796	8.16176	8.16495	8.2752	8.34442	8.52142	8.55868	8.60154	8.66767	SCRIB_S1448	FGFR2_Recycling
666	A0A0G2JNZ2	Protein scribble homolog	SCRIB	S	1378	LEVRVPQAEGPPKRVSLVGADDLRKMQEEEA	NA	NA	NA	NA	NA	NA	NA	NA	5.5464	NA	NA	NA	NA	NA	NA	6.85262	7.00439	6.76565	7.03548	7.22767	6.81969	7.27467	7.6622	7.54322	7.55074	7.6827	7.73312	7.9062	8.07684	8.09667	SCRIB_S1378
668	A0A0G2JNZ2	Protein scribble homolog	SCRIB	S	1581	SPDFAEELRSLEPSPSPGPQEEDGEVALVLL	NA	NA	NA	NA	NA	NA	NA	NA	NA	NA	NA	NA	NA	NA	NA	NA	NA	NA	NA	7.07813	NA	NA	NA	NA	NA	NA	NA	NA	NA	NA	SCRIB_S1581
669	A0A0G2JPF8	Heterogeneous nuclear ribonucleoprotein C-like 4;Heterogeneous nuclear ribonucleoprotein C-like 3	HNRNPCL4	S	100	AAEPKVNRGNAGVKRSAAEMYGSSFDLDYNL	NA	NA	NA	NA	NA	NA	NA	NA	NA	NA	NA	NA	NA	NA	NA	NA	8.4635	7.81585	7.8345	NA	NA	NA	NA	NA	NA	NA	NA	8.67529	NA	NA	HNRNPCL4_S100
671	Q8IZ21-3	Phosphatase and actin regulator 4	PHACTR4	S	134	AIPEEDLKKRLGSTGSQPNSEAESVPENVPK	NA	NA	NA	NA	NA	NA	NA	NA	NA	NA	NA	NA	NA	NA	NA	7.16047	NA	NA	7.31225	7.12262	7.09943	NA	NA	7.0279	6.74982	7.2064	7.28917	NA	7.4087	7.29708	PHACTR4_S134
674	Q8IZ21-3	Phosphatase and actin regulator 4	PHACTR4	S	102	LKNGHTTPIGNARSSSPVQVEEEPVRLASLR	NA	6.13873	NA	5.72853	5.77892	NA	5.69236	NA	5.46129	5.9955	5.78816	NA	5.4584	NA	5.8084	8.55377	8.45974	8.48044	8.63951	8.62722	8.64941	8.22515	8.44707	8.25604	8.54817	8.55991	8.5934	8.48732	8.48702	8.53565	PHACTR4_S102
675	Q8IZ21-3	Phosphatase and actin regulator 4	PHACTR4	S	115	SSSPVQVEEEPVRLASLRKAIPEEDLKKRLG	NA	NA	NA	NA	NA	NA	NA	NA	NA	NA	NA	NA	5.4584	NA	5.8084	6.77526	NA	6.54115	NA	6.92042	6.97125	NA	6.68001	6.8692	7.68249	7.58888	7.44607	7.77014	7.61644	7.6116	PHACTR4_S115	+
677	A0A0J9YW64	Dedicator of cytokinesis protein 11	DOCK11	S	256	REMLWGSSTQLASDGSPKGSSPESYIHGIAE	NA	NA	NA	NA	NA	NA	NA	NA	NA	NA	NA	NA	NA	NA	NA	6.8113	7.33019	6.98504	7.25803	7.06404	NA	6.68602	NA	6.49386	6.60127	6.75133	6.46961	6.60988	6.50242	6.63826	DOCK11_S256
678	A0A0J9YXY2	Tripartite motif-containing protein 2	TRIM2	S	10	______MASEGTNIPSPVVRQIDKQFLICSI	NA	NA	NA	NA	NA	NA	NA	NA	NA	NA	NA	NA	NA	NA	NA	NA	NA	NA	NA	NA	NA	7.05748	NA	NA	NA	NA	NA	NA	NA	NA	TRIM2_S10
680	A0A0J9YX88	PHD and RING finger domain-containing protein 1	PHRF1	S	1202	TRSHSPERKGAVREASPAPLAQGEPGREDLP	NA	NA	NA	NA	NA	NA	NA	5.05848	5.64877	NA	NA	NA	NA	NA	NA	7.49438	7.36345	7.37998	7.92646	7.76044	7.85054	8.13266	8.20646	8.198	7.66123	7.7951	7.80439	7.8703	7.79921	7.84412	PHRF1_S1202
681	A0A0J9YX88	PHD and RING finger domain-containing protein 1	PHRF1	S	814	TFRPVDDKEQRKENPSPLFSIKKTKQLRSEV	NA	NA	NA	NA	NA	NA	NA	NA	NA	NA	NA	NA	NA	NA	NA	6.45869	6.28601	6.44229	6.78453	6.66585	6.54989	6.61714	6.65671	6.67728	NA	NA	6.25176	6.71832	6.88093	6.83442	PHRF1_S814
682	A0A0J9YX88	PHD and RING finger domain-containing protein 1	PHRF1	S	936	EPTESQGLAARLRRPSPPEPWDEEDGASCST	6.17689	NA	NA	NA	NA	NA	5.42403	NA	NA	NA	NA	NA	NA	NA	NA	NA	NA	NA	NA	6.63978	NA	NA	NA	NA	NA	NA	NA	NA	NA	NA	PHRF1_S936
683	A0A0J9YX88	PHD and RING finger domain-containing protein 1	PHRF1	S	867	PGLLPSEITRTISINSPKAQTVQAVRCVTSY	NA	5.43487	NA	NA	NA	4.90683	5.2496	NA	5.63675	NA	NA	NA	5.36492	NA	NA	7.35724	7.43871	7.34986	7.10122	7.34347	7.41208	7.37169	7.54894	7.45722	7.6329	7.57116	7.55828	7.67982	7.68916	7.47588	PHRF1_S867	FGFR2_Recycling
684	A0A0J9YX88	PHD and RING finger domain-containing protein 1	PHRF1	S	973	RTVTCVTVVEPEAPPSPDVLQAATHRVVELR	6.01932	NA	NA	NA	NA	NA	NA	NA	NA	NA	NA	NA	NA	NA	NA	NA	NA	NA	NA	NA	NA	NA	NA	NA	NA	NA	NA	NA	NA	NA	PHRF1_S973
685	A0A0J9YX88	PHD and RING finger domain-containing protein 1	PHRF1	S	991	VLQAATHRVVELRPPSRSRSTSSSRSRKKAK	NA	NA	NA	NA	NA	NA	NA	NA	NA	NA	NA	NA	5.22823	NA	NA	6.92418	6.56392	6.43437	7.12625	7.15169	6.97932	7.43273	7.45441	7.36708	7.06898	7.18722	7.1793	7.24873	7.3271	7.29124	PHRF1_S991
687	A0A0J9YYJ3	Transmembrane protein 184B	TMEM184B	S	329	GPTWRGGAHGLSRSHSLSGARDNEKTLLLSS	NA	NA	NA	NA	NA	NA	NA	NA	NA	NA	NA	NA	NA	NA	NA	NA	NA	NA	NA	NA	NA	6.70557	NA	NA	NA	NA	NA	NA	NA	NA	TMEM184B_S329
688	A0A0J9YYJ3	Transmembrane protein 184B	TMEM184B	S	343	HSLSGARDNEKTLLLSSDDEF__________	NA	NA	NA	NA	NA	NA	NA	NA	NA	NA	NA	NA	NA	NA	NA	7.1481	7.29446	7.50784	7.1676	7.07494	7.04863	NA	6.7184	7.14277	7.29047	7.0968	7.12216	6.2775	6.89015	6.25312	TMEM184B_S343
689	A0A0J9YYJ3	Transmembrane protein 184B	TMEM184B	S	344	SLSGARDNEKTLLLSSDDEF___________	NA	NA	NA	NA	NA	NA	NA	NA	NA	NA	NA	NA	NA	NA	NA	7.1481	7.29446	7.50784	7.1676	7.07494	7.04863	NA	6.7184	7.14277	7.29047	7.0968	7.12216	6.2775	6.89015	6.25312	TMEM184B_S344
690	A8MXP9	Matrin-3	MATR3	S	188	VPRDDWEEKRHFRRDSFDDRGPSLNPVLDYD	7.53457	7.23056	6.75032	6.49229	6.09371	6.48709	7.24774	7.53351	7.62296	6.72319	6.22507	6.90152	7.60559	7.45771	7.55747	8.64166	8.54772	8.4344	9.3324	9.12683	8.9046	9.4641	9.28897	9.66831	9.229	9.53452	9.38674	9.28466	9.58304	9.59145	MATR3_S188	FGFR2_Recycling
691	A8MXP9	Matrin-3	MATR3	S	195	EKRHFRRDSFDDRGPSLNPVLDYDHGSRSQE	6.33114	NA	NA	NA	NA	NA	6.75675	NA	6.23668	5.69363	NA	NA	5.98609	5.46293	7.09281	6.5126	NA	NA	7.01227	6.75927	6.1915	7.25778	NA	7.04622	6.77534	6.85227	6.83931	7.03764	7.38417	7.20901	MATR3_S195	FGFR2_Recycling
694	A8MXP9	Matrin-3	MATR3	S	814	ADDPNKDTSENADGQSDENKDDYTIPDEYRI	NA	NA	NA	NA	NA	NA	NA	NA	NA	NA	NA	NA	NA	NA	NA	NA	NA	NA	NA	NA	NA	NA	NA	NA	NA	NA	7.63467	7.71259	NA	7.47948	MATR3_S814
695	A8MXP9	Matrin-3	MATR3	S	598	GIDLLKKDKSRKRSYSPDGKESPSDKKSKTD	7.0324	7.17608	7.21724	6.96268	6.373	6.90629	7.68572	5.85005	7.45123	7.45872	7.12606	7.44769	7.189	6.70663	7.14511	NA	NA	NA	7.05046	NA	NA	7.92396	7.37961	NA	8.11541	7.75821	7.68335	7.61358	7.66441	NA	MATR3_S598
696	A8MXP9	Matrin-3	MATR3	S	604	KDKSRKRSYSPDGKESPSDKKSKTDGSQKTE	NA	NA	NA	NA	NA	5.28918	6.08641	5.85005	NA	6.56598	6.37094	6.37954	NA	NA	5.97041	NA	NA	NA	7.05046	NA	NA	7.92396	7.37961	NA	8.11541	7.75821	7.68335	7.61358	7.66441	NA	MATR3_S604	FGFR2_Recycling
697	A0A494C127	Myeloid leukemia factor 1	MLF1	S	9	_______MRQMIRSFSEPFGRDLLSISDGRG	5.61877	5.30495	NA	NA	NA	NA	5.5148	5.45647	5.71486	NA	NA	NA	NA	NA	NA	6.60562	6.48768	6.54353	7.13819	7.08548	6.75087	7.53689	7.46306	7.44749	6.40744	6.30283	NA	6.81958	6.819	6.58922	MLF1_S9	FGFR2_Recycling	+
698	A0A0U1RQE0	Forkhead box protein P2	FOXP2	S	571	DEVEYQKRRSQKITGSPTLVKNIPTSLGYGA	6.09356	5.94419	5.96398	5.00871	NA	NA	NA	6.16797	6.48608	5.86985	5.38384	5.94624	6.25172	5.98608	NA	6.52943	6.53712	6.44416	7.00117	6.86229	6.64492	6.47732	6.72034	6.56208	6.6057	6.49933	6.66304	6.95195	6.95815	7.10313	FOXP2_S571
701	A0A0U1RQE0	Forkhead box protein P2	FOXP2	S	75	AARQLLLQQQTSGLKSPKSSDKQRPLQVPVS	NA	6.01601	6.59234	NA	NA	NA	NA	6.3334	6.26533	6.19437	6.03913	6.37009	6.31203	NA	6.14044	NA	NA	6.53517	6.64337	NA	NA	NA	6.84158	7.06784	NA	6.34459	6.48265	6.56339	6.57111	6.72554	FOXP2_S75	FGFR2_Recycling
702	A0A0U1RQE4	SH3 domain-containing protein 19	SH3D19	S	345	SGKPSVAPKPAANRASGEWDSGTENRLKVTS	NA	NA	NA	NA	NA	NA	NA	NA	NA	NA	NA	NA	NA	NA	NA	7.51147	6.98304	7.45489	7.22503	6.77254	6.93082	NA	NA	NA	7.43982	7.23079	7.18111	7.12336	7.12573	6.68727	SH3D19_S345
703	A0A0U1RQE4	SH3 domain-containing protein 19	SH3D19	S	649	ATRRSNKKLPFNRSSSDMDLQKKQSNLATGL	NA	NA	NA	NA	NA	NA	NA	NA	NA	NA	NA	4.88853	NA	NA	NA	6.72374	6.75839	6.8199	6.54728	6.81169	7.11745	NA	6.73327	6.84649	7.14755	7.0327	6.9734	7.021	6.36944	6.14164	SH3D19_S649
704	A0A0U1RQE4			S	51	AADRNERNKPEHRSSSQGPLSSIRAVIKRSS	5.38005	5.54085	5.33023	NA	NA	NA	NA	NA	NA	5.30999	NA	5.22882	NA	NA	5.4741	NA	NA	NA	7.12729	NA	NA	6.72099	NA	6.64913	NA	NA	NA	NA	NA	NA	_S51
705	Q14498-2	RNA-binding protein 39	RBM39	S	334	RPMKVGHVTERTDASSASSFLDSDELERTGI	NA	NA	NA	NA	NA	NA	NA	NA	NA	NA	NA	NA	NA	NA	NA	NA	NA	NA	NA	NA	NA	NA	7.06114	7.13162	NA	NA	NA	NA	NA	NA	RBM39_S334
706	Q14498-2	RNA-binding protein 39	RBM39	S	337	KVGHVTERTDASSASSFLDSDELERTGIDLG	NA	NA	NA	NA	NA	NA	NA	NA	NA	NA	NA	NA	NA	NA	NA	NA	NA	NA	7.60041	NA	NA	NA	NA	NA	NA	NA	NA	NA	NA	NA	RBM39_S337
707	Q14498-2	RNA-binding protein 39	RBM39	S	341	VTERTDASSASSFLDSDELERTGIDLGTTGR	NA	NA	NA	NA	NA	NA	NA	NA	NA	NA	NA	NA	NA	NA	NA	7.09764	7.03026	7.0806	NA	7.30393	7.25453	6.95806	7.13328	6.41979	NA	6.30848	NA	6.26631	NA	NA	RBM39_S341
708	H0YKX3	PCNA-associated factor	KIAA0101	S	45	PTPKWQKGIGEFFRLSPKDSEKENQIPEEAG	NA	NA	NA	NA	NA	NA	NA	NA	NA	NA	NA	NA	NA	NA	NA	6.78522	6.81985	6.84718	7.16186	6.49553	6.44672	6.87343	6.56957	7.13324	6.37216	6.14773	6.25891	6.2936	6.37193	6.30305	KIAA0101_S45
709	A0A5F9ZI30	Ankyrin-2	ANK2	S	825	HKLNVPETMTEVLDVSDEEGDDTMTGDGGEY	NA	NA	NA	NA	NA	NA	NA	NA	NA	NA	NA	NA	NA	NA	NA	8.26469	7.9428	8.03574	7.47079	7.4005	7.61889	6.96234	6.65295	NA	6.83306	6.68468	NA	6.88395	6.82728	6.9405	ANK2_S825
710	A0A5F9ZI30	Ankyrin-2	ANK2	S	10	_____________SDSNASFLRAARAGNLDK;______MTTMLQKSDSNASFLRAARAGNLDK;CPQMKPEAANIEKSDSNASFLRAARAGNLDK	NA	5.38087	NA	NA	NA	NA	NA	NA	NA	NA	NA	NA	NA	NA	NA	7.8919	7.68721	7.74606	8.06631	7.93473	7.85885	6.86758	7.11179	6.6594	6.82253	6.73197	6.70249	6.97342	6.9249	6.91621	ANK2_S10
711	A0A5F9ZI30	Ankyrin-2	ANK2	S	13	__________SDSNASFLRAARAGNLDKVVE;___MTTMLQKSDSNASFLRAARAGNLDKVVE;MKPEAANIEKSDSNASFLRAARAGNLDKVVE	NA	4.90758	NA	NA	NA	NA	NA	NA	NA	NA	NA	NA	NA	NA	NA	7.70108	7.60413	7.54883	7.76505	7.72235	7.57687	NA	NA	NA	NA	NA	NA	NA	6.36865	6.18442	ANK2_S13
712	A0A0U1RQQ9	SCY1-like protein 2	SCYL2	S	681	SENKEDGLQNKHKRASLTLEEKQKLAKEQEQ	NA	5.87387	NA	NA	NA	NA	NA	NA	NA	5.85371	NA	5.61157	5.7241	NA	5.49466	7.33519	7.52047	7.25367	7.5699	7.80688	7.48764	7.43391	7.60302	7.49859	7.54507	7.19153	7.33076	7.95426	8.14469	7.977	SCYL2_S681
718	A0A0U1RR27	C-myc promoter-binding protein	DENND4A	S	1059	ETRNIQSRCFRKRHKSDNETNLQQQVVWGNR	NA	NA	NA	NA	NA	NA	5.89134	5.97366	6.17851	NA	NA	NA	NA	NA	NA	NA	NA	NA	NA	NA	NA	NA	NA	NA	NA	NA	NA	NA	NA	NA	DENND4A_S1059
719	A0A0U1RR27	C-myc promoter-binding protein	DENND4A	S	1633	TAMSKCPIFPMARSISTSGPLDKEDTGRQKL	NA	NA	NA	NA	NA	NA	NA	NA	NA	NA	NA	NA	NA	NA	NA	6.90864	6.68945	6.77352	6.99289	7.03288	7.06007	6.59587	6.71711	5.98866	6.96969	6.81629	6.92697	6.92819	7.08851	7.05369	DENND4A_S1633
720	A0A0U1RR27	C-myc promoter-binding protein	DENND4A	S	1555	RDLRRPGRYFLKSSPSTENMHFPSSISSQTR	NA	NA	NA	NA	NA	NA	NA	NA	NA	NA	NA	NA	NA	NA	NA	NA	NA	NA	6.69264	NA	NA	NA	NA	NA	NA	NA	NA	NA	NA	NA	DENND4A_S1555
721	A0A0U1RRH6	PHD finger protein 14	PHF14	S	208	DFVSMEELNDMDDYDSEDDNDWRPTVVKRKG	NA	NA	NA	NA	NA	NA	NA	NA	NA	NA	NA	NA	NA	NA	NA	8.25694	8.47854	8.1899	7.91602	7.90165	7.37861	7.90338	7.85872	8.11552	7.63728	7.49277	7.24087	NA	7.66514	7.26557	PHF14_S208
722	A0A0U1RRH6	PHD finger protein 14	PHF14	S	298	DEELTNDSLTLSQSKSNEDSLILEKSQNWSS	NA	NA	NA	NA	NA	NA	NA	NA	NA	NA	NA	NA	NA	NA	NA	NA	NA	NA	7.1758	6.63841	NA	NA	NA	NA	NA	NA	NA	NA	NA	NA	PHF14_S298
724	A0A0U1RRH6	PHD finger protein 14	PHF14	S	280	EGGCKKKKSKVLSRNSADDEELTNDSLTLSQ	NA	NA	NA	NA	NA	NA	NA	NA	NA	NA	NA	NA	NA	NA	NA	NA	7.31648	7.25525	NA	NA	7.38068	NA	NA	NA	NA	NA	NA	NA	7.04617	NA	PHF14_S280
725	A0A0U1RRK4			S	41	AGAWEKGPRLGQRLPSIVVEPSEADPVESGE	NA	NA	NA	NA	NA	NA	NA	NA	NA	NA	NA	NA	NA	NA	NA	NA	NA	NA	NA	NA	NA	7.66339	7.36159	7.38805	NA	NA	NA	NA	NA	NA	_S41
727	A0A0U1RRL5	ETS-related transcription factor Elf-1	ELF1	S	168	TQQVQEKYADSPGASSPEQPKRKKGRKTKPP	NA	NA	NA	NA	NA	NA	NA	NA	NA	NA	NA	NA	NA	NA	NA	7.10082	6.95808	7.44286	7.05107	7.16246	7.3893	7.03507	6.75117	7.06736	NA	NA	NA	NA	NA	NA	ELF1_S168
728	A0A0U1RRM1	Transcriptional repressor p66-beta	GATAD2B	S	122	MSARRSEPERGRLTPSPDIIVLSDNEASSPR	NA	NA	NA	NA	NA	NA	NA	NA	NA	6.32292	6.22724	5.73382	6.48998	6.27281	6.38357	8.44269	8.51891	8.4566	8.29523	8.29388	8.28475	8.13299	8.08004	8.16729	8.1549	8.032	7.94506	7.88721	7.90119	7.64892	GATAD2B_S122
729	A0A0U1RRM1	Transcriptional repressor p66-beta	GATAD2B	S	129	PERGRLTPSPDIIVLSDNEASSPRSSSRMEE	5.65363	NA	NA	NA	NA	NA	5.82053	5.73224	5.79582	6.19344	NA	6.01257	6.44383	6.31452	6.04008	8.33273	8.26209	8.31105	8.04607	7.99988	8.08837	8.01149	8.07007	8.15714	7.98544	7.9679	7.86019	7.72182	7.72626	7.60293	GATAD2B_S129	FGFR2_Recycling
730	A0A0U1RRM1	Transcriptional repressor p66-beta	GATAD2B	S	134	LTPSPDIIVLSDNEASSPRSSSRMEERLKAA	NA	NA	NA	NA	NA	NA	NA	NA	5.75464	NA	NA	NA	NA	NA	NA	7.37433	7.53063	7.55334	NA	7.49572	NA	NA	7.53441	NA	NA	NA	6.85355	NA	7.41475	NA	GATAD2B_S134
731	A0A0U1RRM1	Transcriptional repressor p66-beta	GATAD2B	S	135	TPSPDIIVLSDNEASSPRSSSRMEERLKAAN	NA	NA	5.95049	NA	NA	NA	NA	6.00966	NA	6.48519	NA	5.99221	6.26731	5.8913	6.43056	8.21172	8.2201	8.28297	7.91197	7.88457	7.9475	8.05896	7.81976	7.69002	7.96284	7.84066	7.79824	7.7012	7.78066	7.72954	GATAD2B_S135
732	A0A0U1RRM1	Transcriptional repressor p66-beta	GATAD2B	S	470	QEQEIEQRLQQQAALSPTTAPAVSSVSKQET	NA	NA	NA	NA	NA	NA	NA	5.18915	NA	NA	NA	NA	NA	NA	NA	7.06863	7.00679	6.89628	7.0205	7.16842	7.44941	7.03401	6.92924	6.93338	7.14819	7.07661	7.40304	7.03411	7.16286	7.50482	GATAD2B_S470
734	A0A0U1RRM1	Transcriptional repressor p66-beta	GATAD2B	S	318	NLASHIQPGTVNRVSSPLPSPSAMTDAANSQ	NA	NA	NA	NA	NA	NA	NA	NA	5.57802	NA	NA	NA	NA	NA	5.81331	6.92031	7.02098	7.00483	7.27768	7.28488	7.3135	7.45583	7.26831	7.29423	7.10409	7.3184	7.17969	7.2741	6.86266	7.29399	GATAD2B_S318
735	A0A0U1RRM1	Transcriptional repressor p66-beta	GATAD2B	S	322	HIQPGTVNRVSSPLPSPSAMTDAANSQAAAK	5.63024	NA	NA	NA	NA	NA	NA	NA	6.13114	NA	NA	NA	NA	NA	5.81331	6.49284	6.80574	6.67296	7.26695	7.29343	7.21135	7.56246	7.59547	7.48334	6.70725	6.72712	6.51673	7.28403	7.19487	7.31828	GATAD2B_S322		+
738	A0A0U1RRM4			S	155	SSPNQAVRGPAADPSSPGTSGVGPAAGAGDS	NA	NA	NA	NA	NA	NA	NA	5.83978	NA	NA	NA	NA	5.52938	NA	NA	7.73628	7.77187	8.03123	7.53178	8.10025	7.92265	7.90858	7.91975	7.75356	8.24704	8.21291	8.28529	8.05938	7.40772	8.24602	_S155
742	Q8N8S7-3	Protein enabled homolog	ENAH	S	125	QETVFYLGPTLPRQNSQLPAQVQNGPSQEEL;VLNSQETGPTLPRQNSQLPAQVQNGPSQEEL	NA	NA	NA	NA	NA	NA	NA	NA	NA	NA	NA	NA	NA	NA	NA	NA	NA	NA	NA	NA	NA	6.81775	6.416	6.67327	6.96343	6.5648	6.85669	7.13494	7.0543	7.29646	ENAH_S125
743	Q8N8S7-3	Protein enabled homolog	ENAH	S	471	TRKPWERTNTMNGSKSPVISRPKSTPLSQPS	NA	NA	NA	NA	NA	NA	NA	NA	NA	NA	NA	NA	NA	NA	NA	NA	NA	NA	NA	NA	NA	NA	NA	NA	7.4326	NA	NA	NA	NA	NA	ENAH_S471
745	A0A140LJL2	Protein Dos	DOS	S	319	AGTVLQFLTRLRRHASLDGASPYFKVKKWKL	NA	NA	NA	NA	NA	NA	NA	NA	NA	NA	NA	NA	NA	NA	NA	NA	NA	NA	7.26804	NA	NA	NA	NA	NA	NA	NA	NA	NA	NA	NA	DOS_S319
746	A0A140T8Y6	Neurogenic locus notch homolog protein 4;Notch 4 extracellular truncation;Notch 4 intracellular domain	NOTCH4	S	125	TGERCQAKLEDPCPPSFCSKRGRCHIQASGR	NA	NA	NA	NA	NA	NA	NA	NA	NA	NA	NA	NA	NA	NA	NA	7.69374	NA	7.87402	NA	NA	8.0827	7.54922	7.80321	7.97077	7.63695	7.53321	7.41137	7.71837	7.7641	7.14436	NOTCH4_S125
747	A0A140T8Y6	Neurogenic locus notch homolog protein 4;Notch 4 extracellular truncation;Notch 4 intracellular domain	NOTCH4	S	128	RCQAKLEDPCPPSFCSKRGRCHIQASGRPQC	NA	NA	NA	NA	NA	NA	NA	NA	NA	NA	NA	NA	NA	NA	NA	7.69374	NA	7.87402	NA	NA	8.0827	7.54922	7.80321	7.97077	7.63695	7.53321	7.41137	7.71837	7.7641	7.14436	NOTCH4_S128
748	A0A140T9S5	von Willebrand factor A domain-containing protein 7	VWA7	S	461	EDTSRVQGRARREILSPLRFEPYKAVALASG	NA	NA	NA	NA	NA	NA	NA	NA	NA	NA	NA	NA	NA	NA	NA	NA	NA	NA	6.3547	6.37474	6.47014	7.32145	7.39001	7.4172	NA	NA	NA	6.85581	6.56481	6.4303	VWA7_S461
749	A0A1B0GWJ0	Adenylosuccinate lyase	ADSL	S	9	_______MAAGGDHGSPDSYRSPLASRYASP	6.63677	6.78055	6.49277	6.59709	6.68804	6.74763	6.62293	6.80259	7.13312	6.72728	6.50341	6.87773	6.76618	6.65394	6.1354	8.3832	8.46222	NA	8.44864	8.4428	8.42581	7.99499	7.83348	7.9562	8.30208	NA	8.17201	8.42515	8.24902	8.40405	ADSL_S9
751	A0A1B0GTL5			S	640	PSLPSASRASPTPLASPGKALPEWDNTFNVF	NA	NA	NA	NA	NA	NA	NA	5.88495	5.86557	NA	NA	NA	5.48089	NA	NA	7.27295	6.88558	7.23787	7.27515	7.5618	7.68815	7.64856	7.67431	7.65115	7.61367	7.55009	7.60323	7.96453	7.95532	7.81365	_S640
752	A0A1B0GTL5			S	911	QPSTPPPKPPRLFTPSRSQEEEEEKAAVGLS	NA	NA	NA	NA	NA	NA	NA	NA	NA	NA	NA	NA	NA	NA	NA	NA	NA	7.12122	7.56072	7.35903	NA	NA	7.44037	NA	NA	7.46134	NA	7.73911	NA	7.85225	_S911
753	A0A1B0GTL5			S	913	STPPPKPPRLFTPSRSQEEEEEKAAVGLSNR	NA	NA	NA	NA	NA	NA	NA	NA	NA	NA	NA	NA	NA	NA	NA	7.1426	6.80921	NA	6.97016	7.25472	7.44882	7.02649	6.91772	6.59114	NA	6.86582	7.24539	7.54096	7.41374	7.48628	_S913
754	A0A1B0GTL5	Rab11 family-interacting protein 5	RAB11FIP5	S	1209	SPHPVKPLSAAPVEGSPDRKQSRSSLSIALS	NA	NA	NA	NA	NA	NA	NA	NA	NA	NA	NA	NA	NA	NA	NA	7.96945	7.7418	7.9815	7.65385	7.87875	7.92724	6.76331	NA	NA	8.20961	8.3428	8.5016	8.1076	8.11312	7.69303	RAB11FIP5_S1209
755	A0A1B0GTL5	Rab11 family-interacting protein 5	RAB11FIP5	S	307	DSAQSPKLFTHKRTYSDEANQMRVAPPRALL	6.14461	6.1744	5.53729	5.56374	5.32351	5.94806	6.18447	6.05446	NA	5.83353	5.87486	5.74788	6.42879	6.30308	NA	6.92811	7.01566	6.92463	7.10954	6.9009	6.94207	7.45181	7.4109	7.80265	7.40993	7.52378	7.47542	7.35158	7.17647	7.31353	RAB11FIP5_S307
757	A0A1B0GTL5	Rab11 family-interacting protein 5	RAB11FIP5	S	395	PRSTDDTWPRGSRSNSSSEAVLGQEELSAQA	NA	5.96455	6.16991	NA	NA	NA	6.05231	NA	6.20114	NA	NA	NA	5.98856	6.20951	6.07717	7.56708	7.14977	7.39518	7.92481	7.76855	7.83196	7.39998	7.63172	7.44499	NA	NA	NA	7.28745	7.15026	7.34477	RAB11FIP5_S395	+
761	A0A1B0GTL5	Rab11 family-interacting protein 5	RAB11FIP5	S	296	RSSWLSTEGGRDSAQSPKLFTHKRTYSDEAN	NA	5.3205	NA	NA	NA	5.33883	NA	NA	NA	NA	NA	NA	NA	NA	NA	7.06976	NA	NA	6.96771	6.78206	7.04081	NA	NA	NA	7.44986	7.18782	7.20488	6.94032	7.04551	6.90441	RAB11FIP5_S296
762	A0A1B0GTL5	Rab11 family-interacting protein 5	RAB11FIP5	S	391	SEEGPRSTDDTWPRGSRSNSSSEAVLGQEEL	NA	NA	NA	NA	NA	NA	NA	NA	NA	NA	NA	NA	NA	NA	NA	NA	NA	NA	NA	NA	NA	6.554	6.83187	6.63358	NA	6.39025	6.48985	NA	6.3607	NA	RAB11FIP5_S391
767	A0A1B0GTT1	Brain-enriched guanylate kinase-associated protein	BEGAIN	S	532	LAEPCFLRAGGDLSLSPGRSADPLPGYAPSE	6.19586	6.27554	6.06848	NA	6.09593	6.17621	6.02815	6.1158	6.35064	6.25702	5.93259	6.37262	6.4772	6.35806	5.5216	7.97778	7.91546	7.99156	8.20627	8.1529	7.98043	7.67626	7.68423	7.54638	7.80416	7.92593	7.84908	7.91182	7.99573	7.91593	BEGAIN_S532
768	A0A1B0GTT1	Brain-enriched guanylate kinase-associated protein	BEGAIN	S	495	GGAGGSPGKKADGRASPLYASYKADSFSEGD	NA	NA	NA	NA	NA	NA	NA	NA	NA	NA	NA	NA	NA	NA	NA	6.50091	6.62004	NA	NA	6.42437	6.6115	6.46523	7.05698	6.45135	NA	NA	7.30309	7.23527	7.46783	7.41447	BEGAIN_S495
769	A0A1B0GTT1	Brain-enriched guanylate kinase-associated protein	BEGAIN	S	276	TALYCPEERRRDRRPSVDAPVTDVGFLRAQN	7.28737	6.86292	6.75429	6.64099	6.64495	6.58775	6.51478	6.66204	6.86885	NA	NA	6.16502	7.03043	6.65947	6.75365	8.08188	8.15969	8.12786	8.29801	8.182	8.10916	8.40936	8.32861	8.35678	8.32065	8.46862	8.45555	8.76357	8.75137	8.81868	BEGAIN_S276	FGFR2_Recycling
770	A0A1B0GTT1	Brain-enriched guanylate kinase-associated protein	BEGAIN	S	593	SSMEASPEMHPAARLSPQQAFPRTGGSGLSR	NA	NA	NA	NA	NA	NA	NA	NA	NA	NA	NA	NA	NA	NA	NA	7.05479	6.60685	6.98093	7.25164	7.18632	7.1555	7.38754	7.29411	7.35483	6.74944	6.7485	6.59125	6.7788	6.84529	6.89462	BEGAIN_S593
774	A0A1B0GTT1	Brain-enriched guanylate kinase-associated protein	BEGAIN	S	230	KVLEKPDPASLSSRLSDASARDLAFCDGVEK	5.41447	5.64671	NA	NA	NA	NA	NA	NA	NA	NA	NA	NA	5.32294	NA	NA	6.76563	6.79649	6.72501	7.28504	6.80404	7.3333	NA	NA	NA	6.96295	6.88289	7.50131	NA	7.07722	7.45269	BEGAIN_S230
776	F5GZ78	Paxillin	PXN	S	301	ERCWAAGWPRDGGRSSPGGQDEGGFMAQGKT	NA	5.5396	NA	5.3425	NA	NA	NA	NA	NA	5.58424	NA	5.89541	NA	NA	NA	7.35346	7.27803	7.28655	6.85798	7.17163	7.01253	6.91451	6.45633	6.07178	7.39127	7.0347	7.14764	6.96461	7.59755	7.02055	PXN_S301
779	F5GZ78	Paxillin	PXN	S	83	QPSSSRFIHQQPQSSSPVYGSSAKTSSVSNP	NA	7.00276	NA	NA	NA	NA	NA	6.55693	6.82992	NA	5.98113	6.35731	NA	NA	5.70205	8.42501	8.28965	8.388	8.19903	8.47237	8.69625	8.32139	8.47318	8.40138	8.66637	8.58855	8.70929	8.51769	8.58972	8.26946	PXN_S83
780	F5GZ78	Paxillin	PXN	S	228	PSVESLLDELESSVPSPVPAITVNQGEMSSP	NA	NA	NA	NA	NA	NA	NA	NA	NA	NA	NA	NA	NA	NA	NA	NA	NA	NA	7.47615	NA	NA	NA	NA	NA	NA	NA	NA	7.11839	NA	NA	PXN_S228
781	F5GZ78	Paxillin	PXN	S	241	VPSPVPAITVNQGEMSSPQRVTSTQQQTRIS	NA	NA	NA	NA	NA	NA	NA	NA	NA	NA	NA	NA	NA	NA	NA	NA	NA	NA	NA	NA	NA	NA	NA	NA	6.72363	6.93208	6.91086	NA	NA	NA	PXN_S241
782	F5GZ78	Paxillin	PXN	S	242	PSPVPAITVNQGEMSSPQRVTSTQQQTRISA	NA	NA	NA	NA	NA	NA	NA	NA	NA	NA	NA	NA	NA	NA	NA	7.90129	7.54361	7.74946	NA	NA	6.87629	NA	NA	NA	NA	7.26477	NA	NA	NA	NA	PXN_S242
783	F5GZ78	Paxillin	PXN	S	256	;SSPQRVTSTQQQTRISASSATRELDELMASL	6.0851	6.50361	6.25886	NA	NA	NA	6.17112	6.05578	6.38099	6.26412	NA	6.37169	NA	NA	NA	7.8242	8.18529	8.1276	8.45534	8.35344	8.01823	8.60023	8.83427	8.80145	8.13413	8.09189	8.12276	8.59469	8.23559	8.04527	PXN_S256	FGFR2_Recycling
784	F5GZ78	Paxillin	PXN	S	124	VGEEEHVYSFPNKQKSAEPSPTVMSTSLGSN	NA	NA	NA	NA	NA	NA	NA	NA	NA	NA	NA	NA	NA	NA	NA	NA	NA	NA	6.54378	6.21167	6.63969	7.74708	7.65973	7.68413	NA	6.63527	6.42934	6.16601	6.53027	NA	PXN_S124
785	F5GZ78	Paxillin	PXN	S	128	EHVYSFPNKQKSAEPSPTVMSTSLGSNLSEL	NA	NA	NA	NA	NA	NA	NA	NA	NA	NA	NA	NA	NA	NA	NA	NA	NA	NA	6.54378	6.21167	6.63969	7.74708	7.65973	7.68413	NA	6.63527	6.42934	6.16601	6.53027	NA	PXN_S128
786	F5GZ78	Paxillin	PXN	S	135	NKQKSAEPSPTVMSTSLGSNLSELDRLLLEL	NA	NA	NA	NA	NA	NA	NA	NA	NA	NA	NA	NA	NA	NA	NA	NA	NA	NA	7.06454	6.83907	7.02496	7.84915	7.78088	7.84571	NA	5.96531	6.39495	6.16601	NA	NA	PXN_S135
789	F5GZ78	Paxillin	PXN	S	320	QDEGGFMAQGKTGSSSPPGGPPKPGSQLDSM	NA	NA	NA	NA	6.65648	6.49191	NA	NA	6.9271	NA	NA	NA	7.05675	NA	NA	8.89548	9.12479	8.20009	8.36716	8.49089	NA	7.96084	7.7891	8.17657	8.23189	8.27914	7.86625	8.19743	7.77005	8.11414	PXN_S320
790	F5GZ78	Paxillin	PXN	S	104	SAKTSSVSNPQDSVGSPCSRVGEEEHVYSFP	5.80819	6.04686	5.70168	NA	NA	NA	5.57564	5.84106	5.89956	NA	NA	5.37672	NA	NA	NA	6.74056	6.57984	6.6632	6.24755	6.70136	6.95778	NA	NA	NA	NA	NA	NA	NA	NA	NA	PXN_S104	FGFR2_Recycling
792	A0A3B3ITE1	Tight junction protein ZO-2	TJP2	S	979	RKPSPEPRAQMRRAASSDQLRDNSPPPAFKP	NA	NA	NA	NA	NA	NA	NA	NA	NA	NA	NA	NA	NA	NA	NA	NA	6.98269	7.35281	7.35536	6.60319	7.63868	NA	NA	NA	7.54202	7.32537	7.42464	7.03112	6.42007	7.07141	TJP2_S979
794	A0A3B3ITE1	Tight junction protein ZO-2	TJP2	S	987	AQMRRAASSDQLRDNSPPPAFKPEPPKAKTQ	5.53942	NA	NA	NA	NA	NA	NA	5.41958	5.2837	NA	NA	NA	NA	NA	NA	7.8076	7.88564	8.01397	8.1269	8.05599	8.1515	7.76354	7.85808	7.71838	8.13459	8.12791	8.30119	8.20588	8.21905	8.31126	TJP2_S987	FGFR2_Recycling
795	A0A3B3ITE1	Tight junction protein ZO-2	TJP2	S	267	RAYHRAYDPDYERAYSPEYRRGARHDARSRG	6.67508	6.79615	6.49348	6.26535	NA	6.56845	6.23689	6.04088	6.40119	6.06082	5.92767	5.81375	6.42179	6.26703	5.31351	7.92982	7.80187	7.7982	7.8212	7.77267	7.86055	8.14321	8.40893	8.37177	7.41236	7.66522	7.52445	7.68793	7.70905	7.59738	TJP2_S267
796	A0A3B3ITE1	Tight junction protein ZO-2	TJP2	S	245	FGPSRDRDRDRSRGRSIDQDYERAYHRAYDP	6.5259	7.07236	6.41117	6.27613	5.9017	6.65972	6.4324	6.24139	NA	6.45893	5.84861	6.57599	6.14114	5.2757	6.44195	8.57843	8.58964	8.83784	8.72295	8.57093	8.47293	8.81816	8.86825	8.87298	8.94542	8.99316	8.87874	8.95117	8.92249	8.54786	TJP2_S245
798	A0A3B3ITE1	Tight junction protein ZO-2	TJP2	S	1160	KAPSRPYQDTRGSYGSDAEEEEYRQQLSEHS	6.1354	6.39651	5.8682	6.4664	6.25225	6.29083	NA	6.12446	6.11438	5.59069	5.96455	5.74928	6.20578	NA	6.11213	7.87723	7.73252	7.51688	8.18059	7.50627	7.72856	7.09548	8.23801	7.43333	6.90482	8.3046	8.12967	8.20367	8.04584	8.21944	TJP2_S1160
799	A0A3B3ITE1	Tight junction protein ZO-2	TJP2	S	131	VVKRPRKVQVAALQASPPLDQDDRAFEVMDE	6.62543	6.33208	5.94601	6.24169	6.06886	6.07313	5.74786	5.1536	6.05024	6.21737	NA	6.15486	6.39287	6.32955	6.28363	6.3253	NA	6.67087	NA	NA	NA	7.92103	7.8203	7.76626	7.30529	7.28639	7.16026	7.37675	7.12911	7.33809	TJP2_S131
801	A0A3B3ITE1	Tight junction protein ZO-2	TJP2	S	416	SEIEDISEIESNRSFSPEERRHQYSDYDYHS	NA	6.35743	NA	NA	NA	NA	NA	NA	NA	6.39637	5.85178	6.14984	6.00604	NA	5.29599	7.76735	7.62832	7.70569	7.66245	7.79994	7.94133	8.00498	8.09801	8.11471	7.84713	7.90695	7.83518	7.16337	7.79137	7.55751	TJP2_S416
802	A0A3B3ITE1	Tight junction protein ZO-2	TJP2	S	1068	PSTPIPPQEGEEVGESSEEQDNAPKSVLGKV	6.32314	6.22655	NA	6.17781	NA	NA	NA	NA	NA	NA	NA	5.83134	6.02834	6.09553	NA	7.6942	7.53227	7.54599	7.64475	7.66334	7.77974	7.60886	7.35521	7.23475	7.82707	7.72643	7.81275	7.5053	7.36743	7.58283	TJP2_S1068	FGFR2_Recycling
803	A0A3B3ITE1	Tight junction protein ZO-2	TJP2	S	1069	STPIPPQEGEEVGESSEEQDNAPKSVLGKVK	NA	NA	NA	NA	6.35768	NA	NA	NA	NA	NA	NA	NA	NA	6.13643	NA	NA	NA	NA	7.34564	NA	NA	NA	6.9494	NA	NA	NA	NA	NA	NA	NA	TJP2_S1069
804	A0A3B3ITE1	Tight junction protein ZO-2	TJP2	S	171	YSERSRLNSHGGRSRSWEDSPERGRPHERAR	6.19655	6.50292	NA	NA	NA	NA	6.02644	NA	NA	5.68325	NA	5.2541	5.23347	NA	5.55399	7.39295	7.76809	7.28789	7.26019	8.00515	7.41467	7.95981	8.35415	8.40917	8.02459	7.93324	7.90006	7.42726	7.44074	7.67378	TJP2_S171
805	A0A3B3ITE1	Tight junction protein ZO-2	TJP2	S	175	SRLNSHGGRSRSWEDSPERGRPHERARSRER	6.17263	6.81751	6.22662	6.53473	6.18818	6.20923	NA	NA	NA	5.09104	5.69057	5.9671	NA	NA	5.86792	NA	NA	NA	7.52556	NA	NA	7.80951	7.99176	8.1659	7.98705	7.66761	7.40894	7.42726	8.01441	7.47305	TJP2_S175	+
807	A0A3B3ITE1	Tight junction protein ZO-2	TJP2	S	967	RSSEPVQHEESIRKPSPEPRAQMRRAASSDQ	7.35908	7.59513	7.66482	7.62555	NA	NA	NA	NA	NA	NA	NA	NA	6.19146	NA	NA	NA	8.38119	8.40336	NA	NA	NA	NA	NA	NA	NA	8.15332	NA	NA	NA	NA	TJP2_S967
808	A0A1B0GUA6			S	122	SHPKSGILEGQRTLKSLACSPIKKQDMEEKV	NA	NA	NA	NA	NA	NA	NA	NA	6.90693	NA	NA	NA	6.34005	NA	NA	8.96829	9.37346	9.33889	NA	9.26642	NA	9.21626	9.11228	9.43555	9.81486	9.9051	9.80793	9.47757	9.80362	9.84283	_S122
809	A0A1B0GUA6			S	126	SGILEGQRTLKSLACSPIKKQDMEEKVFATD	NA	NA	NA	NA	NA	NA	NA	NA	6.90693	NA	NA	NA	6.34005	NA	NA	8.96829	9.37346	9.33889	NA	9.26642	NA	9.21626	9.11228	9.43555	9.81486	9.9051	9.80793	9.47757	9.80362	9.84283	_S126
810	A0A1B0GUA8	Kinesin-like protein KIF13A	KIF13A	S	1569	SMPVEHNSKREKKIDSEEEENELEAINRKLI	6.10148	6.24449	NA	NA	NA	6.01245	5.95473	NA	6.07846	NA	NA	NA	NA	NA	5.76359	7.62391	7.62148	7.6162	8.01112	7.81566	7.80985	7.38483	7.67562	7.59912	7.83318	8.0391	8.15004	8.07308	8.06831	8.02545	KIF13A_S1569	FGFR2_Recycling
814	A0A1B0GUD6			S	55	RRRFKMRRMKNVQEQSLEAGLARDLPAVLAP	NA	NA	NA	NA	NA	NA	NA	NA	NA	NA	NA	NA	NA	NA	NA	6.94498	7.15764	7.15662	7.53075	7.5299	7.64329	7.04402	6.84447	6.1637	7.04421	6.95893	7.07412	NA	NA	6.60162	_S55
820	A0A1B0GUD6	GRAM domain-containing protein 1B	GRAMD1B	S	173	RSTPACSPILRKRSRSPTPQNQDGDTMVEKG	NA	NA	NA	NA	NA	NA	NA	NA	NA	NA	NA	NA	NA	NA	NA	7.59453	7.7488	7.82291	7.38853	7.33997	NA	NA	7.69893	NA	7.10555	7.79831	NA	7.72903	NA	7.90531	GRAMD1B_S173
826	A0A1B0GUD6	GRAM domain-containing protein 1B	GRAMD1B	S	441	TNSTLTSTGSSEAPVSFDGLPLEEEALEGDG	NA	NA	NA	NA	NA	NA	NA	NA	NA	NA	NA	NA	NA	NA	NA	7.37569	NA	NA	7.30286	NA	7.18088	NA	NA	NA	NA	NA	NA	NA	NA	NA	GRAMD1B_S441
827	A0A1B0GUD6	GRAM domain-containing protein 1B	GRAMD1B	S	457	FDGLPLEEEALEGDGSLEKELAIDNIMGEKI	NA	NA	NA	NA	NA	NA	NA	NA	NA	NA	NA	NA	NA	NA	NA	7.37569	7.22847	7.08471	NA	NA	NA	NA	NA	NA	NA	NA	NA	NA	NA	NA	GRAMD1B_S457
828	A0A1B0GUD6	GRAM domain-containing protein 1B	GRAMD1B	S	417	NDSSSKSSIETKPDASPQLPKKSITNSTLTS	5.04604	NA	NA	NA	NA	4.88298	NA	NA	NA	5.05941	NA	4.83774	NA	5.88647	5.1501	7.01302	7.01766	7.06221	6.49524	6.58522	6.952	6.62447	7.45193	7.31615	6.775	6.55298	6.62746	NA	NA	6.71839	GRAMD1B_S417
829	A0A1B0GUD6	GRAM domain-containing protein 1B	GRAMD1B	S	693	LAKTESTYLAEMHRQSPKEKASKTTTVRRRK	NA	NA	NA	NA	NA	NA	NA	NA	5.60194	NA	NA	NA	5.31575	5.07694	NA	7.98441	8.06127	7.81338	7.92063	7.96615	8.08617	7.50364	8.01189	7.83874	7.77445	7.86157	7.93089	8.1527	8.03977	8.05864	GRAMD1B_S693
830	A0A1B0GUD6	GRAM domain-containing protein 1B	GRAMD1B	S	724	RPHAHLRVPHLEEVMSPVTTPTDEDVGHRIK	NA	NA	NA	NA	NA	NA	NA	NA	NA	NA	NA	NA	6.01196	NA	NA	7.72139	7.58929	7.45036	7.91923	7.93699	8.11496	7.63032	7.47645	7.46794	7.22037	7.13554	7.05142	7.40915	7.42085	NA	GRAMD1B_S724
831	A0A1B0GUI1	Ral GTPase-activating protein subunit alpha-1	RALGAPA1	S	711	KKHKGKGVGHEFQKVSVDKSFSRGWSRDQPG	NA	NA	NA	NA	NA	NA	NA	NA	NA	NA	NA	NA	NA	NA	NA	NA	NA	6.79117	6.77478	6.85716	7.03876	NA	NA	NA	NA	NA	7.10563	NA	7.00506	NA	RALGAPA1_S711
832	A0A1B0GUI1	Ral GTPase-activating protein subunit alpha-1	RALGAPA1	S	721	EFQKVSVDKSFSRGWSRDQPGQAPMRQRSAT	NA	NA	NA	NA	NA	NA	NA	NA	NA	NA	NA	NA	NA	NA	NA	6.84506	7.1199	6.93659	7.20262	7.12213	NA	NA	NA	NA	6.76518	6.58537	6.77594	6.58373	NA	NA	RALGAPA1_S721
833	A0A1B0GUI1	Ral GTPase-activating protein subunit alpha-1	RALGAPA1	S	773	DDAQILPRSTRVRHFSQSEETGNEVFGALNE	7.16471	7.00624	NA	NA	NA	NA	NA	6.91289	6.94676	NA	6.42631	6.53743	6.95525	6.80965	6.96824	7.68929	7.91159	7.29507	7.63308	7.74176	7.63118	NA	7.01262	6.96635	7.81433	7.36468	7.31538	7.47327	NA	NA	RALGAPA1_S773
835	A0A1B0GUI1	Ral GTPase-activating protein subunit alpha-1	RALGAPA1	S	1319	ERLRSGNASTMTRRGSSPGSLEIPKDLPDIL	NA	NA	NA	NA	NA	NA	NA	NA	NA	NA	NA	NA	5.39881	NA	NA	7.64256	7.57919	7.64356	8.03388	7.98549	8.03486	6.79211	6.90561	7.52571	7.73751	7.78315	7.66185	7.9276	7.74519	7.66516	RALGAPA1_S1319
836	A0A1B0GUI1	Ral GTPase-activating protein subunit alpha-1	RALGAPA1	S	1320	RLRSGNASTMTRRGSSPGSLEIPKDLPDILN	NA	NA	NA	NA	NA	NA	NA	NA	NA	NA	NA	NA	5.39881	NA	NA	7.60389	7.52333	7.6217	8.01463	7.96706	8.01906	6.23941	6.64142	7.4534	7.79694	7.71152	7.58466	7.76251	7.75676	7.6172	RALGAPA1_S1320
839	A0A1B0GUI1	Ral GTPase-activating protein subunit alpha-1	RALGAPA1	S	797	VFGALNEEQPLPRSSSTSDILEPFTVERAKG;VFGALNEEQPLPRSSSTSDILEPFTVERAKV	7.21454	6.96006	7.02111	7.18166	7.19023	7.19432	6.98382	6.88015	6.94006	NA	NA	6.30833	7.08205	7.10081	6.9822	8.11416	8.10511	8.04361	7.97668	7.66767	7.66754	7.73521	8.00297	7.96513	7.90119	8.0494	7.76772	7.86968	7.98504	7.91004	RALGAPA1_S797	FGFR2_Recycling
840	A0A1B0GUI1	Ral GTPase-activating protein subunit alpha-1	RALGAPA1	S	1937	PFMHLESLKEPEPLHSPDSERSSKLQPVTEV	NA	NA	NA	NA	NA	NA	NA	NA	NA	NA	NA	NA	NA	NA	NA	NA	NA	7.21982	NA	6.48125	6.47514	7.22826	7.04534	7.02025	NA	6.54624	NA	NA	6.92925	NA	RALGAPA1_S1937
841	P36507	Dual specificity mitogen-activated protein kinase kinase 2;Dual specificity mitogen-activated protein kinase kinase 1	MAP2K2	S	226	CDFGVSGQLIDSMANSFVGTRSYMAPERLQG;CDFGVSGQLIDSMANSFVGTRSYMSPERLQG	6.34915	6.29649	NA	NA	NA	NA	6.53935	NA	6.33813	NA	NA	NA	NA	NA	NA	7.35284	7.14784	6.86581	7.02976	7.42778	7.0847	7.26893	6.74798	6.78655	NA	6.18279	6.02278	7.12921	6.45975	6.76121	MAP2K2_S226	FGFR2_Recycling
842	Q5VTI5	Pleckstrin homology domain-containing family A member 6	PLEKHA6	S	496	SQGSYSRARIYSPVRSPSARFERLPPRSEDI	NA	NA	NA	NA	NA	NA	NA	NA	NA	NA	NA	NA	NA	NA	NA	NA	NA	NA	NA	NA	NA	NA	NA	NA	6.46595	7.00485	NA	NA	NA	NA	PLEKHA6_S496
843	Q5VTI5	Pleckstrin homology domain-containing family A member 6	PLEKHA6	S	334	FPPRTNPDKIAQRKSSMNQLQQWVNLRRGVP	NA	NA	NA	NA	NA	NA	NA	NA	NA	NA	NA	NA	NA	NA	5.66425	NA	NA	NA	NA	6.25084	NA	6.70156	NA	7.02623	6.35387	6.30583	6.44687	7.08558	NA	6.74895	PLEKHA6_S334
848	Q5VTI5	Pleckstrin homology domain-containing family A member 6	PLEKHA6	S	828	ASGLTNGLSSQERPKSAVFPGEGKVKMSVEE	NA	NA	NA	NA	NA	NA	NA	NA	NA	NA	NA	NA	NA	NA	NA	6.34143	6.30285	6.39246	6.35959	6.714	6.68898	7.3956	7.37932	7.39773	7.84612	7.78672	7.91562	7.81283	7.83481	7.21716	PLEKHA6_S828
849	Q5VTI5	Pleckstrin homology domain-containing family A member 6	PLEKHA6	S	862	RMRRHQSGSMREKRRSLQLPASPAPDPSPRP	NA	NA	NA	NA	NA	NA	NA	NA	NA	NA	NA	NA	NA	NA	NA	6.82753	6.48503	6.45549	6.54136	6.58566	6.70373	7.24031	6.99825	7.32525	7.02942	7.14971	6.99305	6.55151	6.88631	NA	PLEKHA6_S862
850	Q5VTI5	Pleckstrin homology domain-containing family A member 6	PLEKHA6	S	797	QAALNKVGVVPPRTKSPTDDEVTPSAVVRRN	NA	NA	NA	NA	5.62153	6.14562	6.08374	6.15372	6.46466	5.35391	NA	6.0344	5.20679	NA	NA	NA	NA	NA	6.89062	NA	NA	NA	NA	NA	6.76046	7.29684	7.95127	7.76416	7.93946	7.85247	PLEKHA6_S797
851	Q5VTI5	Pleckstrin homology domain-containing family A member 6	PLEKHA6	S	960	LIPERYIDLEPDTPLSPEELKEKQKKVERIK	NA	NA	NA	NA	NA	NA	NA	NA	NA	NA	NA	NA	NA	NA	NA	7.38849	7.31493	7.3121	7.88163	7.66052	7.5375	7.49409	7.31927	7.73568	7.39493	7.66503	7.58568	7.83429	8.00128	7.97069	PLEKHA6_S960
856	A0A1B0GUZ7	Protein EFR3 homolog A	EFR3A	S	721	LSVPYVPQVTDEDRLSRRKSIVDTVSIQVDI	5.61432	NA	6.15584	6.33612	6.31227	6.28	NA	6.29906	5.49584	6.09083	5.36855	6.12673	NA	NA	NA	7.7641	7.47745	7.4558	7.56973	7.81671	7.5718	8.35228	8.2518	8.29802	7.98358	7.91062	7.76455	8.15333	7.91182	8.06056	EFR3A_S721
857	C9JME2	FERM, RhoGEF and pleckstrin domain-containing protein 1	FARP1	S	340	KPKPVLFSRGSSFRFSGRTQKQVLDYVKEGG	NA	NA	NA	NA	NA	NA	NA	NA	NA	NA	NA	NA	NA	NA	5.13618	6.88858	NA	NA	7.09525	NA	7.04344	NA	NA	NA	7.39364	7.51406	7.59449	7.78763	7.84111	7.71392	FARP1_S340
858	A0A1B0GV68			S	582	DITFDMSGSPRLPRHSSLIDEMFKGSAGHSP	NA	NA	NA	NA	NA	NA	NA	NA	NA	NA	NA	NA	NA	NA	NA	NA	NA	NA	NA	NA	NA	NA	7.16428	7.11831	NA	NA	NA	7.17686	NA	7.07328	_S582
859	A0A1B0GV68			S	583	ITFDMSGSPRLPRHSSLIDEMFKGSAGHSPL	NA	NA	NA	NA	NA	NA	NA	NA	NA	NA	NA	NA	NA	NA	NA	6.25118	6.49291	NA	6.78074	6.43333	6.29854	7.15114	7.16428	7.11831	6.79923	6.9126	6.76403	7.01691	6.78502	7.07328	_S583
861	C9JME2	FERM, RhoGEF and pleckstrin domain-containing protein 1	FARP1	S	424	CRRGKEPKVSAGEPGSHPSPAPRRSPAGNKQ	NA	NA	NA	6.44612	NA	NA	6.43024	NA	NA	NA	NA	NA	6.56775	NA	NA	7.96416	NA	8.06648	NA	NA	NA	NA	NA	NA	6.90436	NA	7.23689	NA	7.86811	NA	FARP1_S424
862	C9JME2	FERM, RhoGEF and pleckstrin domain-containing protein 1	FARP1	S	427	GKEPKVSAGEPGSHPSPAPRRSPAGNKQADG	6.71983	7.17815	6.41531	6.85844	6.81162	7.15245	6.86361	7.06601	7.03041	6.76319	6.9206	6.57349	5.95659	NA	6.38763	7.8822	7.84411	8.09465	7.49888	7.87235	7.5311	8.04397	8.00487	7.91248	8.35529	8.38607	8.48267	8.17753	8.33457	8.38709	FARP1_S427
863	C9JME2	FERM, RhoGEF and pleckstrin domain-containing protein 1	FARP1	S	433	SAGEPGSHPSPAPRRSPAGNKQADGAASAPT	NA	NA	NA	NA	NA	NA	5.67047	NA	NA	NA	NA	NA	5.73807	NA	NA	7.96416	7.8564	8.2467	7.29431	7.66905	7.77449	NA	6.88461	NA	8.28656	8.0979	8.31712	7.76895	7.86811	7.93453	FARP1_S433
864	A0A1B0GV68			S	652	GEDTLPDQGPPYERWSPTSPRPYMRNLPGRC	NA	NA	NA	NA	NA	NA	NA	NA	NA	NA	NA	NA	NA	NA	NA	7.22165	6.94029	7.2248	7.32421	7.30036	7.32897	7.31103	7.54664	7.50564	7.14261	7.03419	6.82828	7.03499	6.68087	6.38612	_S652
865	A0A1B0GV68			S	655	TLPDQGPPYERWSPTSPRPYMRNLPGRCNKS	NA	NA	NA	NA	NA	NA	NA	NA	NA	NA	NA	NA	NA	NA	NA	7.22165	6.94029	7.2248	7.40122	7.30036	7.32897	7.31103	7.54664	7.50564	7.14261	7.21594	7.2158	7.26671	7.08124	7.02435	_S655
866	A0A1B0GV70	AP-4 complex accessory subunit tepsin	ENTHD2	S	177	TLQGFGYSKEHGRTGSAGEAFLSTIQKAAEV	NA	NA	NA	NA	NA	NA	NA	NA	NA	NA	NA	NA	NA	NA	NA	7.31757	7.33217	7.19225	7.35048	7.15792	6.84342	6.84204	6.84841	6.96182	NA	NA	6.53036	6.55404	6.71557	6.63621	ENTHD2_S177
867	A0A1B0GV70	AP-4 complex accessory subunit tepsin	ENTHD2	S	401	ILLRTRPWLQELSMGSPGPVTNKATKILRHF	NA	NA	NA	NA	NA	NA	NA	NA	NA	NA	NA	NA	NA	NA	NA	6.79973	6.99269	6.89764	NA	6.78464	7.02282	NA	NA	NA	6.63112	6.48983	NA	NA	NA	NA	ENTHD2_S401
868	A0A1B0GVL4	Protein FAM193A	FAM193A	S	584	PRLILTDSGSAPTFCSDDEDVAPLSAKFADI	6.70049	6.56559	6.27859	6.71179	NA	6.6304	6.81329	NA	6.6889	6.00602	NA	6.06392	NA	NA	NA	NA	NA	7.01791	NA	6.39014	NA	NA	NA	NA	6.65401	NA	NA	NA	NA	NA	FAM193A_S584
869	A0A1B0GVL4	Protein FAM193A	FAM193A	S	1435	SPGEHQQNSKLVLAESPQPKGKNKKNKKKKG	5.46212	5.77248	5.60131	NA	5.54692	5.51616	5.66571	5.72976	6.03777	5.85219	5.42637	5.79146	5.80795	5.76671	NA	7.76234	7.753	7.69107	7.5217	7.7526	7.32266	7.36832	7.49777	7.32067	7.81099	7.79895	7.90219	7.55035	7.60387	7.6838	FAM193A_S1435
871	A0A1B0GVL4	Protein FAM193A	FAM193A	S	1276	NGSLEQTEEPETSSHSPSRHMNHSEPRPGLG	NA	NA	NA	NA	NA	NA	NA	NA	NA	NA	NA	NA	NA	NA	NA	7.32525	NA	7.40221	7.92319	NA	NA	NA	7.15077	NA	6.79269	NA	NA	NA	NA	NA	FAM193A_S1276
873	A0A1B0GVL4	Protein FAM193A	FAM193A	S	933	QSSNSQFRVSSKRPPSVGDVFHGISKEDHRH	NA	NA	NA	NA	NA	NA	NA	NA	NA	NA	NA	NA	NA	NA	NA	NA	NA	NA	6.67794	6.63353	6.53207	6.79246	6.82542	6.65777	NA	6.28044	6.38138	7.02533	7.25455	7.24317	FAM193A_S933		+
875	A0A1B0GW05			S	25	REAAPKPPQPPRASQSPLRGASDVGAGEPGP	5.24183	NA	NA	NA	NA	NA	NA	5.2721	NA	NA	NA	NA	NA	NA	NA	7.31738	7.3086	7.54281	7.55165	7.62696	7.59856	6.91152	7.09043	7.0083	7.54024	7.67556	7.62001	7.52807	7.69124	7.6663	_S25
876	A0A1B0GW05			S	46	SDVGAGEPGPERAPLSPGRKGAAGRKGPRAE	NA	NA	NA	NA	NA	NA	NA	NA	NA	NA	NA	NA	NA	NA	NA	NA	NA	NA	6.73295	NA	NA	NA	NA	NA	6.49894	NA	NA	7.46441	7.46621	7.33779	_S46
878	E9PEN0	Inhibitor of growth protein 5	ING5	S	118	DLARFEADLKDKMEGSDFESSGGRGLKSKSV	NA	NA	NA	NA	NA	NA	NA	NA	NA	NA	NA	NA	NA	NA	NA	7.0719	7.10246	6.95909	7.20746	7.61677	7.25043	7.47323	7.47608	7.50716	7.71351	7.72025	7.84514	7.52559	NA	6.63406	ING5_S118
882	A0A1C7CYX9			S	25	AAEDEEVPAFFKNLGSGSPKPRQKFCGMFCP	7.09971	7.26515	NA	7.2156	6.77271	7.1309	7.44825	7.20654	7.33558	NA	6.38035	NA	NA	NA	NA	NA	NA	NA	8.35462	NA	NA	8.7522	8.59166	NA	8.42815	NA	NA	NA	NA	8.53107	_S25
883	A0A1C7CYX9			S	27	EDEEVPAFFKNLGSGSPKPRQKFCGMFCPVE	6.42006	6.31969	NA	5.29121	NA	NA	5.98275	NA	NA	6.23183	6.05504	6.20565	6.49182	6.55745	6.50744	NA	NA	NA	NA	NA	NA	NA	NA	NA	NA	NA	NA	NA	NA	NA	_S27	+
884	A0A1C7CYX9			S	56	VEGSSENKTIDFDSLSVGRGSGQVVAQQRDV	NA	NA	NA	NA	NA	NA	NA	NA	NA	NA	NA	NA	NA	NA	NA	NA	NA	NA	NA	NA	NA	NA	6.96797	7.03206	NA	NA	NA	NA	NA	NA	_S56
885	A0A1W2PNV4			S	642	GLTARERFQNLDKKASSEGGTAAGAGLDSLH	5.44292	NA	5.69887	NA	NA	NA	NA	NA	NA	NA	NA	NA	NA	NA	5.25108	7.70807	7.55912	7.30348	8.1102	8.50342	8.56354	8.27274	8.43727	8.29701	8.29047	7.8437	8.51341	8.74913	8.70017	8.69644	_S642
887	A0A1W2PPZ5	Transcription elongation factor A protein 1	TCEA1	S	100	DLDEKKKEPAITSQNSPEAREESTSSGNVSN	NA	NA	NA	NA	NA	NA	NA	NA	NA	NA	6.12629	6.35821	NA	NA	NA	8.93882	8.64798	9.01419	8.67014	8.70661	8.73381	8.78533	8.77372	8.6284	8.25963	8.51943	8.38051	8.31571	8.11783	8.38364	TCEA1_S100
888	A0A1W2PPZ5	Transcription elongation factor A protein 1	TCEA1	S	81	AKSLIKSWKKLLDGPSTEKDLDEKKKEPAIT	NA	NA	NA	NA	NA	NA	NA	NA	NA	NA	NA	NA	NA	NA	NA	NA	NA	NA	NA	NA	NA	7.28158	7.46064	6.99894	NA	NA	NA	NA	NA	6.47406	TCEA1_S81
889	A0A1X7SBZ2	Probable ATP-dependent RNA helicase DDX17	DDX17	S	64	PPPSVVTRPEPQALPSPAIRAPLPDLYPFGT	NA	NA	NA	NA	NA	NA	NA	5.58328	NA	NA	NA	NA	NA	NA	NA	NA	NA	NA	6.57031	6.49597	6.53343	7.72746	7.69926	7.53737	NA	NA	NA	7.32375	7.36482	7.31685	DDX17_S64		+
890	P68363	Tubulin alpha-1C chain;Tubulin alpha-1B chain;Tubulin alpha-1A chain;Tubulin alpha-3E chain	TUBA1C	S	48	___MPSDKTIGGGDDSFNTFFSETGAGKHVP;DGQMPSDKTIGGGDDSFNTFFSETGAGKHVP	NA	NA	NA	NA	NA	NA	NA	NA	5.71809	NA	NA	NA	NA	NA	NA	7.45282	7.41497	7.22564	7.03507	6.71839	6.78627	7.35331	7.32581	7.43023	7.74593	7.60703	7.37888	7.36947	7.32881	7.39854	TUBA1C_S48
891	A0A1W2PR06	Cationic amino acid transporter 2	SLC7A2	S	480	YDQPKCSPEKDGLGSSPRVTSKSESQVTMLQ	NA	NA	NA	NA	NA	NA	NA	NA	NA	NA	NA	NA	NA	NA	NA	7.59378	7.65863	7.81371	7.57977	7.83128	7.90928	7.86568	7.81798	7.9098	7.73701	7.67681	7.81938	8.36041	7.98697	7.50285	SLC7A2_S480
892	A0A1W2PR06	Cationic amino acid transporter 2	SLC7A2	S	671	EKSAIQANDHHPRNLSSPFIFHEKTSEF___	NA	NA	5.72101	NA	NA	NA	5.24532	NA	5.60347	NA	NA	NA	5.63357	NA	5.80455	7.24614	7.18862	7.30514	7.84705	7.76246	7.68355	7.55157	7.69395	7.67328	7.05231	6.86526	7.25536	7.60296	7.52729	7.46379	SLC7A2_S671	+	+
893	A0A1W2PR06	Cationic amino acid transporter 2	SLC7A2	S	672	KSAIQANDHHPRNLSSPFIFHEKTSEF____	5.98126	5.8264	5.87932	NA	NA	5.39453	5.78584	NA	NA	NA	NA	NA	6.31669	6.04063	6.17287	7.10951	7.35889	7.29038	7.64273	7.27737	7.48957	7.83936	7.76448	7.80742	7.68209	7.73161	7.71539	8.22119	8.16702	8.20859	SLC7A2_S672	FGFR2_Recycling
894	A0A1W2PR06	Cationic amino acid transporter 2	SLC7A2	S	489	KDGLGSSPRVTSKSESQVTMLQRQGFSMRTL	NA	NA	NA	NA	NA	NA	NA	NA	NA	NA	NA	NA	NA	NA	NA	6.72308	NA	NA	6.77513	6.6752	6.56655	6.96586	7.1103	6.56095	6.97823	6.84671	6.83842	7.0888	6.68365	6.96712	SLC7A2_S489
895	H3BMW6	Voltage-dependent T-type calcium channel subunit alpha-1H	CACNA1H	S	626	ELDAEIELEMAQGPGSARRVDADRPPLPQES	5.9242	NA	5.64731	5.63778	5.8112	5.77152	5.63031	NA	NA	5.21806	NA	NA	5.44312	NA	NA	NA	6.74443	6.62074	7.18176	6.83012	6.84342	7.3784	7.4214	7.32138	NA	7.75056	7.84782	NA	7.33899	7.76013	CACNA1H_S626
896	Q5W015	6-phosphofructo-2-kinase/fructose-2,6-bisphosphatase 3;6-phosphofructo-2-kinase;Fructose-2,6-bisphosphatase	PFKFB3	S	461	SEDAKKGPNPLMRRNSVTPLASPEPTKKPRI	NA	NA	NA	NA	NA	NA	NA	5.2519	NA	NA	NA	NA	NA	NA	NA	6.60818	6.73737	6.41583	7.0805	7.30214	7.3925	7.40216	7.44132	7.44559	7.43695	7.1481	7.50108	7.82241	8.08189	8.0467	PFKFB3_S461
897	Q5W015	6-phosphofructo-2-kinase/fructose-2,6-bisphosphatase 3;6-phosphofructo-2-kinase;Fructose-2,6-bisphosphatase	PFKFB3	S	467	GPNPLMRRNSVTPLASPEPTKKPRINSFEEH	NA	NA	NA	NA	NA	NA	NA	NA	NA	NA	NA	NA	NA	NA	NA	NA	NA	6.18311	7.41519	7.24291	7.5152	7.40649	7.21801	7.2406	6.38237	6.27745	6.22275	7.63089	7.59996	7.61923	PFKFB3_S467		+
898	A0A1W2PR28	IQ motif and SEC7 domain-containing protein 2	IQSEC2	S	741	ATGLCKQTYQRETRHSWDSPAFNNDVVQRRH	NA	NA	NA	NA	NA	NA	NA	NA	NA	NA	NA	NA	NA	NA	NA	6.80397	NA	6.93353	7.67463	7.44401	7.15379	6.8076	6.99214	6.85926	7.28603	7.37191	7.30866	7.09346	7.4114	6.93349	IQSEC2_S741
899	A0A1W2PR28	IQ motif and SEC7 domain-containing protein 2	IQSEC2	S	393	RMSRRIILSNMRMQFSFEEYEKAQNPAYFEG	NA	5.15434	NA	NA	NA	NA	5.53058	NA	5.59984	NA	NA	NA	NA	NA	NA	7.47476	7.77448	7.54003	7.79913	7.61265	7.50556	7.21556	7.17377	7.23865	7.06272	7.18741	7.00802	6.48643	6.30324	6.24978	IQSEC2_S393
900	A0A1W2PR67	Thioredoxin reductase 3	TXNRD3	S	4	____________MERSPPQSPGPGKAGDAPN	NA	NA	NA	NA	NA	NA	NA	NA	NA	NA	NA	NA	NA	NA	NA	6.92366	NA	NA	NA	NA	6.86995	NA	NA	NA	NA	NA	NA	NA	NA	NA	TXNRD3_S4
902	H7C5C6	Stromal interaction molecule 2	STIM2	S	478	RSSSLCRSRRSIVPSSPQPQRAQLAPHAPHP	5.62188	5.77734	5.76969	NA	NA	5.60507	NA	NA	5.90282	5.45776	NA	5.34816	5.99085	5.6933	NA	7.07295	7.16548	7.09623	7.21529	6.91527	7.00308	NA	NA	NA	7.39623	7.1955	7.26873	7.09224	7.13304	NA	STIM2_S478
903	A0A1W2PRA3	Protein Dok-7	DOK7	S	109	HYDTPRSLCLAPRDHSPPSQGSPGNSAARDS	5.56873	NA	NA	NA	NA	NA	NA	NA	NA	NA	NA	NA	NA	NA	NA	8.02538	7.5473	8.23297	7.94055	7.80738	7.56521	NA	NA	NA	7.31783	7.25229	7.23089	7.45085	7.40349	NA	DOK7_S109
904	A0A1W2PRV5	Survival motor neuron protein	SMN1	S	4	____________MAMSSGGSGGGVPEQEDSV	NA	NA	NA	NA	NA	NA	NA	NA	NA	NA	NA	NA	NA	NA	NA	7.20706	7.1903	7.19398	6.93635	6.82488	6.84091	6.77093	6.42989	6.48585	7.00667	6.68736	6.60316	6.15462	6.17264	NA	SMN1_S4
905	A0A1W2PRV5	Survival motor neuron protein	SMN1	S	5	___________MAMSSGGSGGGVPEQEDSVL	NA	NA	NA	NA	NA	NA	NA	NA	NA	NA	NA	NA	NA	NA	NA	7.20706	7.1903	7.19398	6.93635	6.82488	6.84091	6.77093	6.42989	6.48585	7.00667	6.68736	6.60316	6.15462	6.17264	NA	SMN1_S5
906	A0A1W2PRV5	Survival motor neuron protein	SMN1	S	8	________MAMSSGGSGGGVPEQEDSVLFRR	NA	NA	NA	NA	NA	NA	NA	NA	NA	NA	NA	NA	NA	NA	NA	7.20706	7.1903	7.19398	6.93635	6.82488	6.84091	6.77093	6.42989	6.48585	7.00667	6.68736	6.60316	6.15462	6.17264	NA	SMN1_S8
907	A0A1W2PRV5	Survival motor neuron protein	SMN1	S	28	PEQEDSVLFRRGTGQSDDSDIWDDTALIKAY	5.97974	6.1877	5.94463	6.00916	5.84917	6.02766	6.37654	NA	6.34411	6.01616	6.28676	6.39051	6.54265	6.97655	6.63679	8.62486	8.83506	8.64126	8.65554	8.57694	8.48126	8.11944	8.0778	8.08475	8.48105	8.47899	8.37197	8.43625	8.35191	8.20429	SMN1_S28
908	A0A1W2PRV5	Survival motor neuron protein	SMN1	S	31	EDSVLFRRGTGQSDDSDIWDDTALIKAYDKA	6.29248	NA	NA	NA	NA	NA	NA	6.14581	NA	NA	NA	6.15563	6.54265	6.72704	6.45548	8.2593	8.41158	8.2496	7.9569	7.91863	7.86881	7.64489	7.64315	7.69026	8.12667	7.94844	7.87695	7.95827	7.8657	7.30885	SMN1_S31
909	A0A1W2PS85	DNA repair protein complementing XP-G cells	BIVM-ERCC5	S	751	SDAPGLPNGRELTPASPTCTNSVSKNETHAE	NA	NA	NA	NA	NA	NA	NA	NA	NA	NA	NA	NA	NA	NA	NA	7.36207	7.41197	6.9679	7.19006	7.1875	7.20723	NA	NA	NA	7.28524	7.13669	7.02501	7.12958	7.06144	NA	BIVM-ERCC5_S751
910	A0A1W2PS85	DNA repair protein complementing XP-G cells	BIVM-ERCC5	S	381	NDLYVLPPLQEEEKHSSEEEDEKEWQERMNQ	NA	NA	NA	NA	NA	NA	NA	NA	NA	NA	NA	NA	NA	NA	NA	8.18523	8.22744	8.18944	8.34944	8.19161	8.35311	7.91574	7.89791	7.81474	8.32597	8.15178	8.13336	8.10024	7.96399	7.78337	BIVM-ERCC5_S381
911	A0A1W2PS85	DNA repair protein complementing XP-G cells	BIVM-ERCC5	S	382	DLYVLPPLQEEEKHSSEEEDEKEWQERMNQK	NA	NA	NA	NA	NA	NA	NA	NA	NA	NA	NA	NA	NA	NA	NA	8.18523	8.22744	8.18944	8.34944	8.19161	8.35311	7.91574	7.89791	7.81474	8.32597	8.15178	8.13336	8.10024	7.96399	7.78337	BIVM-ERCC5_S382
912	A0A1W2PS85	DNA repair protein complementing XP-G cells	BIVM-ERCC5	S	566	CEKLKTEKEPDATPPSPRTLLAMQAALLGSS	6.24437	6.74201	6.72773	6.3603	NA	6.48709	6.84626	6.94807	7.09993	6.42193	6.84896	6.56742	6.34229	NA	6.15587	7.56814	8.23773	7.74919	7.3721	7.50494	7.30591	8.20707	8.03778	7.99187	8.04567	7.83646	7.90478	8.36978	8.39739	8.42382	BIVM-ERCC5_S566
913	A0A1W2PS85	DNA repair protein complementing XP-G cells	BIVM-ERCC5	S	784	EQQNELCPYESKFDSSLLSSDDETKCKPNSA	NA	NA	NA	NA	NA	NA	NA	NA	NA	NA	NA	NA	NA	NA	NA	NA	NA	NA	7.94336	NA	NA	7.62324	NA	NA	NA	NA	NA	NA	NA	NA	BIVM-ERCC5_S784
914	A0A1W2PS85	DNA repair protein complementing XP-G cells	BIVM-ERCC5	S	787	NELCPYESKFDSSLLSSDDETKCKPNSASEV	NA	NA	NA	NA	NA	NA	NA	NA	NA	NA	NA	NA	NA	NA	NA	7.86405	7.92467	7.98	NA	7.95352	7.9708	NA	7.82983	7.97318	7.82496	6.23037	7.58119	7.57667	7.604	7.01859	BIVM-ERCC5_S787
915	A0A1W2PS85	DNA repair protein complementing XP-G cells	BIVM-ERCC5	S	788	ELCPYESKFDSSLLSSDDETKCKPNSASEVI	NA	NA	NA	NA	NA	NA	NA	NA	NA	NA	NA	NA	NA	NA	NA	8.2366	8.18047	8.25713	8.25846	8.35811	8.321	8.15878	8.16752	8.24212	8.22227	7.90485	8.05369	8.10189	8.05362	7.9092	BIVM-ERCC5_S788
916	A0A1W2PS85	DNA repair protein complementing XP-G cells	BIVM-ERCC5	S	607	RQARGRNAPAAVDEGSISPRTLSAIKRALDD	5.41076	5.69183	NA	NA	NA	5.31277	NA	NA	5.89895	5.59768	5.41354	5.64315	5.80266	5.80389	NA	6.13874	NA	NA	6.99263	7.08734	7.00643	6.78315	6.83725	6.97914	7.1798	7.0746	6.98752	7.17665	7.26664	7.05281	BIVM-ERCC5_S607	FGFR2_Recycling
917	A0A1W2PS85	DNA repair protein complementing XP-G cells	BIVM-ERCC5	S	609	ARGRNAPAAVDEGSISPRTLSAIKRALDDDE	6.08964	6.09972	5.91224	5.77929	5.76027	6.05712	6.02341	6.16264	6.40485	6.28771	6.1283	6.3128	6.40664	6.40369	5.76641	8.41231	8.42937	8.40525	8.43755	8.58688	8.55485	8.30359	8.35221	8.32819	8.56708	8.52148	8.61215	8.44826	8.49977	8.50858	BIVM-ERCC5_S609
918	A0A286YEX4	Nuclear factor 1 C-type	NFIC	S	355	EGGISSPVKKTEMDKSPFNSPSPQDSPRLSS	5.52417	5.85382	5.64048	NA	NA	NA	5.65356	5.92211	NA	NA	NA	NA	5.29521	5.15225	NA	8.09383	8.10544	8.02836	7.6611	8.00331	8.2349	7.62641	7.75908	7.67619	8.09872	7.84765	7.8764	7.68698	7.61666	7.54131	NFIC_S355	FGFR2_Recycling
920	A0A286YEX4	Nuclear factor 1 C-type	NFIC	S	361	PVKKTEMDKSPFNSPSPQDSPRLSSFTQHHR	NA	NA	NA	NA	NA	NA	NA	5.49019	5.61308	NA	NA	NA	NA	NA	NA	8.50962	8.51813	8.48612	8.34322	8.50999	8.61243	8.01709	7.9528	8.02235	8.09065	8.2418	8.25406	8.08097	8.11463	8.03124	NFIC_S361	FGFR2_Recycling
921	A0A286YEX4	Nuclear factor 1 C-type	NFIC	S	365	TEMDKSPFNSPSPQDSPRLSSFTQHHRPVIA	NA	NA	NA	NA	NA	NA	NA	NA	NA	NA	NA	NA	NA	NA	NA	7.41924	7.6264	7.45182	7.20343	7.02031	7.44765	6.70449	6.91237	7.03763	6.79237	7.11127	6.67705	7.22018	NA	NA	NFIC_S365
923	A0A286YEX4	Nuclear factor 1 C-type	NFIC	S	345	SSSRNWTEDMEGGISSPVKKTEMDKSPFNSP	5.43843	5.79488	5.79049	5.69013	NA	5.86878	5.69865	5.52286	5.25914	5.90915	5.61583	5.91827	5.56031	5.70445	NA	6.57195	6.79678	6.69255	6.94858	7.11844	6.58671	7.1723	7.50918	7.3509	6.86327	6.56831	6.51591	6.57496	7.7666	7.24018	NFIC_S345
924	A0A2Q2TH77	Golgin subfamily A member 2	GOLGA2	S	426	EEKECSMSRVQELETSLAELRNQMAEPPPPE	NA	NA	NA	NA	NA	NA	NA	NA	NA	NA	NA	NA	NA	NA	NA	6.9162	6.80489	7.1856	NA	6.75171	6.92739	NA	NA	NA	NA	NA	NA	NA	NA	NA	GOLGA2_S426
925	A0A5F9UJV3	AP-3 complex subunit beta-2	AP3B2	S	272	NESLLEENAEKAFYGSEEDEAKGAGSEETAA	NA	NA	NA	NA	NA	NA	NA	NA	5.66518	NA	NA	NA	5.27202	NA	NA	7.75554	7.80704	7.82541	8.07101	7.95113	7.7792	7.78275	7.85015	6.94082	7.86762	7.69936	7.69402	8.26311	8.32639	8.10885	AP3B2_S272
926	A0A5F9UJV3	AP-3 complex subunit beta-2	AP3B2	S	282	KAFYGSEEDEAKGAGSEETAAAAAPSRKPYV	NA	NA	NA	NA	NA	NA	NA	NA	NA	NA	NA	NA	NA	NA	NA	NA	NA	NA	NA	6.51791	6.73544	NA	NA	NA	NA	NA	NA	NA	NA	NA	AP3B2_S282
927	A0A2R8Y3N3	Probable histidine--tRNA ligase, mitochondrial	HARS2	S	67	KPNFIIKTPKGTRDLSPQHMVVREKILDLVI	NA	NA	NA	NA	NA	NA	NA	NA	5.66957	5.61571	NA	NA	5.78377	5.85688	5.61292	7.424	7.39824	7.46521	7.50776	7.43416	7.20065	7.33054	7.48762	7.46051	7.56044	7.70012	7.72417	7.67387	7.4712	7.64522	HARS2_S67
928	O60658	High affinity cAMP-specific and IBMX-insensitive 3',5'-cyclic phosphodiesterase 8B;High affinity cAMP-specific and IBMX-insensitive 3',5'-cyclic phosphodiesterase 8A	PDE8B	S	386	EVSSQRRHSSMARIHSMTIEAPITKVINIIN;PSLQNRRYPSMARIHSMTIEAPITKVINIIN	NA	NA	NA	NA	NA	NA	NA	NA	NA	NA	NA	NA	NA	NA	NA	5.39816	NA	NA	6.21141	NA	NA	7.11286	7.36971	7.06634	7.14241	7.00787	7.26221	7.58687	7.14697	7.62518	PDE8B_S386
929	A0A2R8Y4W2	Epidermal growth factor receptor kinase substrate 8	EPS8	S	633	RMEYGPRPADTPPAPSPPPTPAPVPVPLPPS	NA	NA	NA	NA	NA	NA	NA	NA	NA	NA	NA	NA	NA	NA	NA	NA	NA	NA	7.09549	6.74713	6.78145	7.18877	7.21179	7.37003	NA	NA	NA	7.34426	7.07593	7.35838	EPS8_S633		+
930	A0A2R8Y4W2	Epidermal growth factor receptor kinase substrate 8	EPS8	S	667	PVPVSKVPANITRQNSSSSDSGGSIVRDSQR	NA	5.38617	NA	NA	NA	NA	NA	NA	NA	NA	NA	5.43109	5.45116	NA	5.10603	7.3398	7.3406	7.57587	7.30758	7.12335	7.75985	7.42604	7.50642	7.32174	7.55357	7.329	7.58917	7.548	7.18456	6.92522	EPS8_S667	FGFR2_Recycling
931	A0A2R8Y4W2	Epidermal growth factor receptor kinase substrate 8	EPS8	S	670	VSKVPANITRQNSSSSDSGGSIVRDSQRHKQ	NA	NA	NA	NA	NA	NA	NA	NA	NA	NA	NA	NA	5.45116	NA	5.10603	6.72267	NA	6.84192	6.63046	6.83617	7.13638	NA	6.95579	NA	7.15618	6.9443	7.15117	7.28642	NA	6.43229	EPS8_S670
932	A0A2R8Y4W2	Epidermal growth factor receptor kinase substrate 8	EPS8	S	693	RDSQRHKQLPVDRRKSQMEEVQDELIHRLTI	5.0851	NA	NA	NA	NA	NA	NA	NA	NA	NA	NA	NA	NA	NA	NA	NA	NA	NA	6.38713	6.26336	NA	6.50524	6.68105	6.77289	6.65876	6.86554	6.90471	7.20627	7.24108	7.3018	EPS8_S693
933	A0A2R8Y4Z0	Cyclin-dependent kinase 13	CDK13	S	163	PSYSRHSSYERGGDVSPSPYSSSSWRRSRSP	NA	NA	NA	NA	NA	NA	NA	NA	NA	NA	NA	NA	NA	NA	NA	7.78608	7.66788	7.67567	7.99552	7.7288	NA	7.62617	8.01328	7.42022	7.59175	7.52516	7.26287	7.47295	7.35934	7.39639	CDK13_S163
934	A0A2R8Y4Z0	Cyclin-dependent kinase 13	CDK13	S	217	SRSRHRLSRSRSRHSSISPSTLTLKSSLAAE	NA	NA	NA	NA	NA	NA	NA	NA	NA	5.7761	NA	NA	NA	5.19538	6.26165	7.59618	7.49814	7.53765	7.43603	7.65487	7.62358	7.46925	7.39281	7.4056	NA	NA	NA	7.03633	NA	NA	CDK13_S217
935	A0A2R8Y4Z0	Cyclin-dependent kinase 13	CDK13	S	219	SRHRLSRSRSRHSSISPSTLTLKSSLAAELN	NA	NA	NA	NA	NA	NA	NA	NA	NA	5.7761	NA	NA	NA	5.19538	6.26165	7.59618	7.49814	7.53765	7.43603	7.65487	7.62358	7.46925	7.39281	7.4056	NA	NA	NA	7.03633	NA	NA	CDK13_S219
936	A0A2R8Y4Z0	Cyclin-dependent kinase 13	CDK13	S	305	NHVKDVKKIKIEHAPSPSSGGTLKNDKAKTK	NA	NA	NA	NA	NA	NA	NA	NA	NA	NA	NA	NA	NA	NA	NA	NA	NA	NA	NA	NA	NA	NA	NA	NA	6.68292	7.10143	7.50384	NA	NA	7.35492	CDK13_S305
938	A0A2R8Y4Z0	Cyclin-dependent kinase 13	CDK13	S	138	PAGGGSSPYSRRLPRSPSPYSRRRSPSYSRH	NA	NA	NA	NA	NA	NA	NA	NA	5.79805	5.67155	NA	5.4535	NA	NA	NA	7.73498	7.80848	7.82081	7.28829	7.55	7.66962	7.23183	6.91169	7.11491	7.72987	7.46323	7.57028	7.10768	7.11811	NA	CDK13_S138
939	A0A2R8Y4Z0	Cyclin-dependent kinase 13	CDK13	S	140	GGGSSPYSRRLPRSPSPYSRRRSPSYSRHSS	NA	NA	NA	NA	NA	NA	NA	NA	5.79805	5.67155	NA	5.4535	NA	NA	NA	7.73498	7.80848	7.82081	7.28829	7.55	7.66962	7.23183	6.91169	7.11491	7.72987	7.46323	7.57028	7.10768	7.11811	NA	CDK13_S140
940	A0A2R8Y4Z0	Cyclin-dependent kinase 13	CDK13	S	143	SSPYSRRLPRSPSPYSRRRSPSYSRHSSYER	NA	NA	NA	NA	NA	NA	NA	NA	NA	NA	NA	NA	NA	NA	NA	NA	6.81497	7.05514	6.64629	NA	7.15772	NA	NA	NA	NA	NA	NA	NA	NA	NA	CDK13_S143
941	A0A2R8Y4Z0	Cyclin-dependent kinase 13	CDK13	S	95	YREDKTEPKAYRRRRSLSPLGGRDDSPVSHR	NA	NA	NA	NA	NA	NA	NA	NA	NA	NA	NA	NA	NA	NA	NA	7.64288	7.48084	7.59994	7.50457	7.64894	7.64293	7.05432	7.42797	7.46554	7.26396	NA	NA	7.06707	6.95287	NA	CDK13_S95
942	A0A2R8Y4Z0	Cyclin-dependent kinase 13	CDK13	S	97	EDKTEPKAYRRRRSLSPLGGRDDSPVSHRAS	NA	NA	NA	NA	NA	NA	NA	NA	NA	NA	NA	NA	NA	NA	NA	7.64288	7.48084	7.59994	7.50457	7.64894	7.64293	7.05432	7.42797	7.46554	7.26396	NA	NA	7.06707	6.95287	NA	CDK13_S97
943	A0A2R8Y4Z0	Cyclin-dependent kinase 13	CDK13	S	105	YRRRRSLSPLGGRDDSPVSHRASQSLRSRKS	NA	NA	NA	NA	NA	NA	NA	NA	NA	NA	NA	NA	NA	NA	NA	7.64288	7.48084	7.59994	7.50457	7.64894	7.64293	7.05432	7.42797	7.46554	7.26396	NA	NA	7.06707	6.95287	NA	CDK13_S105
944	A0A2R8Y4Z0	Cyclin-dependent kinase 13	CDK13	S	175	GDVSPSPYSSSSWRRSRSPYSPVLRRSGKSR	NA	NA	NA	NA	NA	NA	NA	NA	NA	NA	NA	NA	NA	NA	NA	6.9917	6.76976	6.90314	7.17504	7.05751	7.12046	6.76283	6.87032	7.02759	6.66302	6.52531	6.45458	6.54234	6.37613	NA	CDK13_S175
945	A0A2R8Y4Z0	Cyclin-dependent kinase 13	CDK13	S	177	VSPSPYSSSSWRRSRSPYSPVLRRSGKSRSR	NA	NA	NA	NA	NA	NA	NA	NA	NA	NA	NA	NA	NA	NA	NA	6.9917	6.76976	6.90314	7.17504	7.05751	7.12046	6.76283	6.87032	7.02759	6.66302	6.52531	6.45458	6.54234	6.37613	NA	CDK13_S177
946	A0A2R8Y4Z8	Coiled-coil domain-containing protein 9	CCDC9	S	376	YSDHDDRWETKEGAASPAPETPQPTSPETSP	NA	NA	NA	NA	NA	NA	NA	NA	NA	NA	NA	NA	NA	NA	NA	NA	NA	NA	6.94199	NA	NA	NA	NA	NA	NA	NA	NA	NA	NA	NA	CCDC9_S376
947	A0A2R8Y4Z8	Coiled-coil domain-containing protein 9	CCDC9	S	386	KEGAASPAPETPQPTSPETSPKETPMQPPEI	NA	NA	NA	NA	NA	NA	NA	NA	NA	NA	NA	NA	NA	NA	NA	NA	NA	NA	NA	7.07096	7.2388	NA	6.74259	NA	7.27079	7.4134	7.352	6.96289	7.378	7.52264	CCDC9_S386
948	A0A2R8Y4Z8	Coiled-coil domain-containing protein 9	CCDC9	S	80	NVAVESEKNLGPSRRSPGTPRPPGASKGGRT	NA	NA	NA	NA	NA	NA	NA	NA	NA	NA	NA	NA	NA	NA	NA	NA	NA	NA	NA	NA	NA	NA	NA	NA	7.48299	NA	NA	NA	NA	NA	CCDC9_S80
949	A0A2R8Y4Z8			S	521	VELNSPRTTHLAGALSPGGGQSAPAFPESGP	NA	NA	NA	NA	NA	NA	NA	NA	NA	NA	NA	NA	NA	NA	NA	NA	NA	NA	7.17259	NA	NA	6.99412	7.38011	7.35341	NA	NA	NA	7.34217	7.52609	7.48032	_S521
950	A0A2R8Y804	Catenin beta-1	CTNNB1	S	191	HQLSKKEASRHAIMRSPQMVSAIVRTMQNTN	NA	NA	NA	NA	NA	NA	NA	NA	NA	NA	NA	NA	NA	NA	NA	6.67308	6.56826	NA	6.68771	6.72205	6.66151	NA	6.32798	6.3469	NA	6.39312	6.85032	6.68333	6.31211	6.68422	CTNNB1_S191
951	A0A2R8Y804	Catenin beta-1	CTNNB1	S	675	FRMSEDKPQDYKKRLSVELTSSLFRTEPMAW	NA	NA	NA	NA	NA	NA	NA	NA	NA	NA	NA	NA	NA	NA	NA	NA	NA	NA	6.94151	6.28148	NA	6.77181	NA	NA	6.57342	6.83885	6.49865	6.9345	7.00691	7.03136	CTNNB1_S675
952	A0A2R8Y804	Catenin beta-1	CTNNB1	S	552	VQLLVRAHQDTQRRTSMGGTQQQFVEGVRME	NA	NA	5.02379	NA	NA	NA	NA	NA	5.55201	NA	NA	NA	NA	NA	NA	6.6766	6.63566	6.7073	6.83542	6.73586	6.74259	7.46045	7.66967	7.27877	7.16657	7.06828	7.10482	7.72986	6.98467	7.57827	CTNNB1_S552
953	A0A2R8Y549	InaD-like protein	INADL	S	1212	PPMKLPPPYKALTDDSDENEEEDAFTDQKIR	NA	NA	NA	NA	NA	NA	NA	NA	NA	NA	NA	NA	5.65567	5.85996	NA	8.22856	8.12249	8.20578	8.22499	8.36642	8.42156	7.88876	7.9025	7.82621	8.07187	7.98778	7.86218	7.94013	7.82517	7.9068	INADL_S1212
954	A0A2R8Y549	InaD-like protein	INADL	S	522	NDNIQALEKLEKVPDSPENELKSRWENLLGP	NA	5.41381	NA	NA	NA	NA	5.53705	NA	NA	NA	5.64818	NA	NA	NA	NA	NA	6.81001	NA	NA	NA	NA	7.13804	7.41526	7.33771	6.80582	7.28255	7.27177	6.98531	NA	7.04874	INADL_S522
955	A0A2R8Y549	InaD-like protein	INADL	S	645	PFTLVCCRRLFDDEASVDEPRRTETSLPETE	5.54126	5.32778	NA	NA	NA	NA	NA	NA	NA	5.46198	NA	NA	5.84559	5.95806	NA	7.41175	7.28755	7.13393	7.6596	7.68595	7.57316	8.07077	7.95053	7.85593	7.9503	7.97678	7.73333	7.93305	7.77475	7.86034	INADL_S645	FGFR2_Recycling
956	Q9P260	LisH domain and HEAT repeat-containing protein KIAA1468	KIAA1468	S	180	EPSTASGGGQLNRAGSISTLDSLDFARYSDD	5.8489	5.85352	5.72789	NA	NA	NA	6.17396	5.90363	5.92336	NA	NA	NA	6.03071	NA	NA	7.41942	7.44633	7.1153	7.14625	7.26046	7.26203	7.36291	6.90603	7.14761	7.04159	6.78978	6.89473	7.2645	7.29865	7.15349	KIAA1468_S180	FGFR2_Recycling
957	Q9P260	LisH domain and HEAT repeat-containing protein KIAA1468	KIAA1468	S	186	GGGQLNRAGSISTLDSLDFARYSDDGNRETD	NA	NA	NA	NA	NA	NA	NA	NA	NA	NA	NA	NA	NA	NA	NA	6.83468	6.90262	NA	6.56076	6.37009	6.4347	6.70246	6.58632	NA	6.61857	6.32264	6.23911	6.30635	6.28479	NA	KIAA1468_S186
958	Q9P260	LisH domain and HEAT repeat-containing protein KIAA1468	KIAA1468	S	193	AGSISTLDSLDFARYSDDGNRETDEKVAVLE	NA	NA	NA	NA	NA	NA	NA	NA	NA	NA	NA	NA	NA	NA	NA	7.49368	7.66649	7.33974	7.5192	7.64858	7.55475	6.76385	NA	6.72079	NA	6.64473	NA	6.96573	NA	6.60802	KIAA1468_S193
959	Q9P260	LisH domain and HEAT repeat-containing protein KIAA1468	KIAA1468	S	453	LSISDEADSTIPKENSPNSFPRREREGMPPS	NA	NA	NA	NA	NA	NA	NA	NA	NA	NA	NA	NA	NA	NA	NA	NA	NA	7.23803	NA	NA	NA	7.61039	7.44311	7.53646	NA	NA	NA	NA	NA	NA	KIAA1468_S453		+
966	A0A2R8YDM9	Ataxin-2	ATXN2	S	701	ENSSSNCTSGSSKPNSPSISPSILSNTEHKR	NA	NA	NA	NA	NA	NA	NA	NA	NA	NA	NA	NA	NA	NA	NA	NA	NA	NA	NA	NA	7.34032	NA	NA	6.81634	7.19302	NA	NA	6.77411	6.82246	NA	ATXN2_S701
968	A0A2R8YDM9	Ataxin-2	ATXN2	S	705	SNCTSGSSKPNSPSISPSILSNTEHKRGPEV	NA	NA	NA	NA	NA	NA	NA	NA	NA	NA	NA	NA	NA	NA	NA	NA	NA	NA	NA	NA	7.34032	NA	NA	6.81634	7.19302	NA	NA	6.77411	6.82246	NA	ATXN2_S705
969	A0A2R8YDM9	Ataxin-2	ATXN2	S	612	NSPAGNKENIKPNETSPSFSKAENKGISPVV	NA	NA	NA	NA	NA	NA	NA	5.59544	5.51915	NA	NA	NA	NA	NA	NA	7.74236	7.94767	8.00634	7.50702	7.58821	8.24409	8.06093	8.14314	8.12374	8.63007	8.59576	8.83303	8.42923	8.49591	8.45809	ATXN2_S612
970	A0A2R8YDM9	Ataxin-2	ATXN2	S	614	PAGNKENIKPNETSPSFSKAENKGISPVVSE	NA	NA	NA	NA	NA	NA	NA	NA	NA	NA	NA	NA	NA	NA	NA	NA	NA	NA	NA	NA	NA	NA	NA	NA	NA	NA	NA	8.13876	8.27337	NA	ATXN2_S614
971	A0A2R8YDM9	Ataxin-2	ATXN2	S	624	NETSPSFSKAENKGISPVVSEHRKQIDDLKK	NA	5.40745	NA	NA	NA	NA	5.35819	NA	5.6427	NA	NA	NA	NA	NA	NA	NA	NA	NA	NA	NA	NA	6.75106	6.95284	6.60871	6.68023	6.74117	6.74667	6.66049	6.73486	NA	ATXN2_S624
972	A0A2R8YDM9	Ataxin-2	ATXN2	S	464	STMPKRMSSEGPPRMSPKAQRHPRNHRVSAG	6.64363	6.99883	6.91705	6.48863	6.05944	6.77332	6.74876	6.3161	6.90535	6.77214	NA	6.74122	6.05947	NA	6.28928	7.97474	7.73563	8.01517	NA	NA	NA	7.52025	7.41606	7.89294	8.32889	8.41648	8.48551	7.83252	7.48193	7.48068	ATXN2_S464
973	A0A2R8YDM9	Ataxin-2	ATXN2	S	353	QRNREVISWGSGRQNSPRMGQPGSGSMPSRS	5.87086	6.2	5.13899	5.6555	5.26015	5.62785	5.90438	5.67644	6.09709	NA	NA	NA	NA	NA	5.0574	NA	NA	NA	NA	NA	NA	NA	NA	NA	NA	NA	NA	NA	NA	NA	ATXN2_S353
974	A0A2R8YDM9	Ataxin-2	ATXN2	S	568	GIIPTEAVAMPIPAASPTPASPASNRAVTPS	7.32917	7.09985	NA	7.31323	7.228	NA	7.14149	7.1418	NA	NA	NA	NA	7.18699	NA	NA	8.22402	8.24323	8.13781	6.28597	7.54655	7.0935	7.26115	7.08411	NA	7.43333	7.35452	7.36317	NA	NA	7.8666	ATXN2_S568
976	A0A2R8YDM9	Ataxin-2	ATXN2	S	507	HNPPSEAATPPVARTSPSGGTWSSVVSGVPR	6.31484	NA	NA	NA	NA	NA	NA	NA	NA	NA	NA	NA	NA	NA	NA	7.37758	NA	7.3429	7.63798	NA	NA	NA	NA	NA	NA	7.56172	NA	NA	NA	NA	ATXN2_S507
977	A0A2R8YDM9	Ataxin-2	ATXN2	S	524	SGGTWSSVVSGVPRLSPKTHRPRSPRQNSIG	6.02485	6.0203	NA	5.9159	5.85711	5.7953	NA	NA	NA	5.75496	NA	5.64973	5.83494	5.98837	NA	NA	6.65674	NA	NA	NA	NA	6.81889	NA	6.76649	NA	NA	NA	NA	NA	NA	ATXN2_S524
978	A0A2R8YDM9	Ataxin-2	ATXN2	S	306	SAQYKARVALENDDRSEEEKYTAVQRNSSER	6.43329	6.36883	5.94253	6.32909	6.28102	6.39441	NA	6.06768	6.34118	6.00811	5.78675	NA	6.19311	NA	5.94376	NA	NA	NA	NA	NA	NA	6.51618	6.98494	6.89877	NA	NA	NA	NA	NA	NA	ATXN2_S306
979	A0A2R8YDM9	Ataxin-2	ATXN2	S	318	DDRSEEEKYTAVQRNSSEREGHSINTRENKY	NA	NA	NA	NA	NA	NA	NA	NA	NA	NA	NA	NA	NA	NA	NA	6.9956	7.14386	7.27987	NA	6.76524	NA	NA	NA	NA	7.46919	7.31146	7.4676	7.33484	7.53117	NA	ATXN2_S318
981	A0A2R8Y5J4	Gasdermin-C	GSDMC	S	3	_____________MPSMLERISKNLVKEIGS	NA	NA	NA	NA	NA	NA	NA	NA	NA	NA	NA	NA	NA	NA	NA	7.47686	6.98979	7.25442	7.63343	7.1835	7.31838	7.99778	7.96017	8.02401	7.58592	7.92263	7.84628	7.52047	7.0245	7.52861	GSDMC_S3
982	A0A2R8Y5P9	Protein Shroom3	SHROOM3	S	829	SSEPEREPEWRDRPGSPESPLLDAPFSRAYR	6.6974	6.49116	6.34429	6.61223	6.56077	6.53695	6.5326	6.26138	6.52279	6.79043	6.09608	6.81515	7.26829	7.12845	7.02454	8.11484	8.32109	8.23253	8.23358	8.26489	8.01963	8.10145	8.07193	8.1471	8.36594	8.53592	8.38426	8.38693	8.34994	8.31166	SHROOM3_S829
983	A0A2R8Y5P9	Protein Shroom3	SHROOM3	S	832	PEREPEWRDRPGSPESPLLDAPFSRAYRNSI	NA	NA	6.34429	NA	NA	NA	NA	NA	NA	6.11393	6.09608	6.53141	6.90627	6.90146	6.71985	7.52492	7.58848	7.61359	7.53	7.74553	7.49746	7.48013	7.57692	7.6291	7.27057	7.33369	7.05784	7.56139	7.57683	7.10982	SHROOM3_S832	+
984	A0A2R8Y5P9	Protein Shroom3	SHROOM3	S	322	RSDSYAAFRHRERPSSWSSLDQKRLCRPQAN	NA	5.16761	NA	NA	NA	NA	NA	NA	5.42264	NA	NA	NA	5.28326	NA	NA	NA	NA	NA	6.99547	6.95456	6.77785	6.73267	6.72919	6.60801	6.38974	NA	6.48203	7.40557	7.4238	7.34423	SHROOM3_S322		+
986	A0A2R8Y5P9	Protein Shroom3	SHROOM3	S	1416	PGRISLRISESVLRDSPPPHEDYEDEVFVRD	NA	NA	NA	NA	NA	NA	NA	NA	NA	NA	NA	NA	NA	NA	NA	NA	NA	NA	NA	NA	NA	NA	NA	NA	NA	7.19477	NA	NA	7.24594	NA	SHROOM3_S1416
988	A0A2R8Y5P9	Protein Shroom3	SHROOM3	S	1140	PREPSSWGARAGKSMSAEDLLERSDVLAGPV	NA	5.66514	NA	NA	NA	NA	5.19057	NA	5.67545	5.54814	NA	NA	5.90056	6.01863	6.00008	NA	NA	NA	6.51619	6.49001	NA	6.8337	7.15227	7.23196	6.8294	NA	6.68882	7.01916	6.58506	6.70907	SHROOM3_S1140
989	A0A2R8Y5P9	Protein Shroom3	SHROOM3	S	358	KSPFIEEQLHTVLEKSPENSPPVKPKHNYTQ	NA	NA	NA	NA	NA	NA	NA	NA	NA	NA	NA	NA	5.90223	NA	NA	NA	NA	7.11334	7.12312	7.18732	7.11198	7.03442	6.84418	6.7725	7.04277	6.88414	NA	7.47858	6.64298	7.32598	SHROOM3_S358
990	A0A2R8Y5P9	Protein Shroom3	SHROOM3	S	362	IEEQLHTVLEKSPENSPPVKPKHNYTQKAQP	NA	NA	NA	NA	NA	NA	NA	NA	NA	NA	NA	NA	5.20846	NA	NA	NA	NA	7.11334	6.88122	6.86061	6.89617	6.70734	NA	NA	7.04277	6.88414	NA	6.92615	6.64298	NA	SHROOM3_S362
992	A0A2R8Y5P9	Protein Shroom3	SHROOM3	S	940	GARRRLTPEQKKRSYSEPEKMNEVGIVEEAE	NA	NA	NA	NA	NA	NA	NA	NA	NA	NA	NA	NA	NA	NA	6.25673	NA	NA	NA	NA	NA	NA	NA	NA	NA	NA	NA	NA	NA	NA	NA	SHROOM3_S940
996	A0A2R8Y5P9	Protein Shroom3	SHROOM3	S	1360	PPPSRAKWAHAAREDSLPEESSAPDFANLKH	NA	NA	NA	NA	NA	NA	NA	NA	NA	NA	NA	NA	5.67602	NA	NA	NA	NA	6.99495	NA	7.49804	NA	6.95498	6.84476	7.1869	7.29759	7.194	7.6734	7.83795	7.92769	7.74043	SHROOM3_S1360
999	A0A2R8Y5S3	Hamartin	TSC1	S	1079	TTMGEASASIPTTVGSLPSSKSFLGMKAREL	6.27817	6.12152	NA	NA	NA	5.8565	6.47988	6.33394	6.39743	NA	NA	NA	NA	NA	NA	6.98338	7.61846	7.04429	7.36954	6.95836	6.70411	7.74527	7.37897	7.72596	6.79823	7.33239	7.15664	7.00363	6.77804	7.15033	TSC1_S1079	FGFR2_Recycling
1002	P67936	Tropomyosin alpha-4 chain	TPM4	S	6	__________MAGLNSLEAVKRKIQALQQQA	NA	NA	NA	NA	NA	NA	NA	NA	NA	NA	NA	NA	NA	NA	NA	6.47529	6.40932	6.60539	6.70575	6.43716	6.42894	6.9865	6.91505	7.07353	6.71636	6.52609	6.49324	6.51384	6.6703	6.75049	TPM4_S6
1006	A0A2R8Y661	Rap guanine nucleotide exchange factor 2	RAPGEF2	S	627	TKHIPTALPVSGTLSSSNPDLLQSHHRILDF	6.90129	NA	NA	NA	NA	NA	NA	NA	NA	6.18928	NA	NA	NA	NA	NA	7.26555	7.36018	NA	NA	NA	NA	7.24342	7.12173	7.06122	6.96746	7.01569	NA	6.96693	6.56886	NA	RAPGEF2_S627
1008	A0A2R8Y661	Rap guanine nucleotide exchange factor 2	RAPGEF2	S	1124	PPFGINSPQALKKILSLSEEGSLERHKKQAE	NA	NA	NA	NA	NA	NA	NA	NA	5.82348	NA	NA	NA	NA	NA	NA	NA	NA	NA	NA	NA	NA	NA	7.15576	NA	NA	NA	NA	NA	NA	NA	RAPGEF2_S1124
1009	A0A2R8Y661	Rap guanine nucleotide exchange factor 2	RAPGEF2	S	1057	LPKNPGDKKPVKSETSPVAPRAGSQQKAQSL	6.3726	5.61057	6.44954	6.43206	6.11326	6.42904	5.95416	6.14205	NA	6.26759	5.62932	NA	5.53451	NA	NA	7.93842	8.20144	8.00506	8.00061	7.4426	7.56168	8.26423	8.45146	8.47165	NA	7.83092	7.8239	7.89671	7.78097	7.49294	RAPGEF2_S1057
1010	A0A2R8Y661	Rap guanine nucleotide exchange factor 2	RAPGEF2	S	970	SVNMDPALMFRTRSLSQGSTNATVLDVAQTG	NA	5.76496	5.64639	NA	NA	NA	NA	NA	6.15556	NA	NA	NA	NA	NA	NA	6.83898	6.68698	7.09536	7.68113	NA	7.09122	7.22844	NA	7.11773	6.64136	6.54926	6.64985	7.0076	6.83285	NA	RAPGEF2_S970
1012	A0A2R8Y6E8		SPG7	S	464	VFIDLPTLQRKGVALSPRLECSAAITTHCGL	NA	NA	NA	NA	NA	NA	NA	NA	NA	NA	NA	NA	NA	NA	NA	7.78928	7.78533	7.68397	7.83647	7.95179	7.71513	8.34039	8.18458	8.18211	7.85075	7.88041	7.79752	7.86705	7.82714	7.9334	SPG7_S464
1013	A0A2R8Y6F3	E3 ubiquitin-protein ligase HECW2	HECW2	S	48	AQSSMPENMTLQRANSDTDLVTSESRSSLTA	5.51584	5.65053	NA	NA	NA	NA	NA	NA	NA	NA	NA	5.77258	NA	5.8681	NA	7.18801	7.21019	7.21152	7.15998	7.29427	7.29654	7.14522	7.02711	7.10446	7.38372	7.29273	7.27124	7.19304	7.28673	7.23833	HECW2_S48
1014	P60709	Actin, cytoplasmic 1;Actin, cytoplasmic 1, N-terminally processed;Actin, aortic smooth muscle;Actin, gamma-enteric smooth muscle;Actin, cytoplasmic 2;Actin, cytoplasmic 2, N-terminally processed;Actin, alpha cardiac muscle 1;Actin, alpha skeletal muscle;POTE ankyrin domain family member E;POTE ankyrin domain family member F;POTE ankyrin domain family member I	ACTB	S	33	KAGFAGDDAPRAVFPSIVGRPRHQGVMVGMG;KAGFAGDDAPRAVFPSIVGRPRQQGMMGGMH	NA	NA	NA	NA	NA	NA	NA	NA	NA	NA	NA	NA	NA	NA	NA	6.57864	6.56005	6.61748	6.41325	6.2802	6.29236	6.6047	NA	6.22078	6.74205	6.52382	6.6234	6.78321	6.90585	6.89084	ACTB_S33
1015	P60709	Actin, cytoplasmic 1;Actin, cytoplasmic 1, N-terminally processed;Actin, aortic smooth muscle;Actin, gamma-enteric smooth muscle;Actin, cytoplasmic 2;Actin, cytoplasmic 2, N-terminally processed;Actin, alpha cardiac muscle 1;Actin, alpha skeletal muscle	ACTB	S	60	VGMGQKDSYVGDEAQSKRGILTLKYPIEHGI	NA	NA	NA	NA	NA	NA	NA	NA	NA	NA	NA	NA	5.47467	NA	5.2246	7.41351	7.3808	7.45346	6.87881	7.13767	6.88352	6.01805	NA	5.89966	6.8645	6.84293	7.05811	6.9897	6.92191	6.29451	ACTB_S60
1016	P60709	Actin, cytoplasmic 1;Actin, cytoplasmic 1, N-terminally processed;Actin, aortic smooth muscle;Actin, gamma-enteric smooth muscle;Actin, cytoplasmic 2;Actin, cytoplasmic 2, N-terminally processed;Actin, alpha cardiac muscle 1;Actin, alpha skeletal muscle;Beta-actin-like protein 2;POTE ankyrin domain family member E;POTE ankyrin domain family member F;Putative beta-actin-like protein 3;Putative bet…	ACTB	S	239	ENEMATAASSSSLEKSYELPDGQVITIGNER;EQEMAMAASSSSVEKSYELPDGQVITIGNER;EQEMATAASSSSLEKSYELPDGQVITIGNER;EQEMVRAAASSSPERSYELPDGQVITIGNER	NA	NA	NA	NA	NA	NA	NA	NA	NA	NA	NA	NA	NA	NA	NA	7.90027	7.8518	7.69702	7.77171	7.5295	7.54369	7.43671	7.356	7.61858	7.27678	7.14253	7.09086	7.19771	7.28051	6.84913	ACTB_S239
1017	E7ETD6	Nucleosome-remodeling factor subunit BPTF	BPTF	S	1092	GIGKTSTNSSKNLSESPVITKAKEGCQSDSM	NA	NA	NA	NA	NA	NA	NA	NA	NA	NA	NA	NA	NA	NA	NA	6.84337	6.84368	6.87417	6.63473	6.84042	NA	NA	NA	NA	6.16368	6.90582	7.06141	NA	NA	NA	BPTF_S1092
1018	E7ETD6	Nucleosome-remodeling factor subunit BPTF	BPTF	S	1171	DVSIRSPETKCPKQNSIENDIEEKVSDLASR	NA	NA	NA	NA	NA	NA	NA	NA	NA	NA	NA	NA	NA	NA	NA	6.76713	6.78283	6.85343	6.94066	7.15979	6.64032	NA	NA	NA	6.66089	6.50131	6.45075	6.49582	6.58378	6.51132	BPTF_S1171
1019	E7ETD6	Nucleosome-remodeling factor subunit BPTF	BPTF	S	624	VGDFKSEKSNGELSESPGAGKGASGSTRIIT	NA	NA	NA	NA	NA	NA	NA	NA	NA	NA	NA	NA	NA	NA	NA	7.14945	7.43618	NA	7.20104	NA	7.11399	NA	6.56607	NA	7.52375	7.31941	7.44124	7.21289	7.19582	6.84085	BPTF_S624
1020	E7ETD6	Nucleosome-remodeling factor subunit BPTF	BPTF	S	77	SSTPGRRKPRVHRPRSPILEEKDIPPLEFPK	NA	5.80836	5.80707	NA	NA	NA	NA	5.60182	6.17031	6.07099	NA	6.19074	5.79804	NA	NA	7.5292	7.54294	7.82627	7.73465	7.75382	7.56323	7.23832	7.68791	7.3867	8.00533	7.70566	8.18577	7.67547	8.55215	8.47751	BPTF_S77
1021	E7ETD6	Nucleosome-remodeling factor subunit BPTF	BPTF	S	1161	KLYPKDRVLDDVSIRSPETKCPKQNSIENDI	5.45097	5.49739	NA	NA	NA	NA	5.44972	NA	5.81938	NA	NA	NA	NA	NA	NA	NA	NA	NA	NA	6.46687	NA	6.67213	6.55393	6.88801	NA	NA	NA	6.36726	NA	6.47841	BPTF_S1161	+
1023	H3BS66	Small integral membrane protein 1	SMIM1	S	22	HVHYSRWEDGSRDGVSLGAVSSTEEASRCRR	NA	NA	NA	NA	NA	NA	NA	NA	NA	NA	NA	NA	NA	NA	NA	NA	NA	NA	NA	NA	NA	7.1835	6.95738	7.01569	6.92209	NA	NA	7.15214	6.98721	6.95157	SMIM1_S22
1024	H3BS66	Small integral membrane protein 1	SMIM1	S	27	RWEDGSRDGVSLGAVSSTEEASRCRR_____	NA	NA	NA	NA	NA	NA	NA	NA	NA	NA	NA	NA	NA	NA	NA	NA	NA	NA	NA	NA	NA	7.1835	6.95738	7.01569	6.92209	NA	NA	7.15214	6.98721	6.95157	SMIM1_S27
1025	A0A2R8Y7W8	Male-enhanced antigen 1	MEA1	S	168	QWEDVVQKALQARQASPAWK___________	NA	5.34979	NA	NA	NA	NA	NA	NA	NA	NA	NA	NA	NA	NA	NA	7.20823	7.19234	7.35199	7.21143	7.3058	7.50502	7.3216	7.45539	7.39418	7.5994	7.45898	7.34149	8.11029	7.96938	7.72354	MEA1_S168
1026	A0A2R8Y7X5	Tuberin	TSC2	S	1344	DILGDPGDKADVGRLSPEVKARSQSGTLDGE	5.54666	NA	NA	NA	NA	NA	NA	NA	NA	NA	NA	NA	NA	NA	NA	7.3889	7.23591	7.22111	7.5157	7.37576	7.2124	6.85317	NA	6.99761	7.22529	7.46927	7.61474	6.66097	7.41498	7.49946	TSC2_S1344
1027	A0A2R8Y7X5	Tuberin	TSC2	S	1353	ADVGRLSPEVKARSQSGTLDGESAAWSASGE	NA	NA	NA	NA	NA	NA	NA	NA	NA	NA	NA	NA	NA	NA	NA	7.00948	7.01151	7.21907	7.47904	7.15923	7.38663	7.12978	7.29394	7.30931	6.7826	6.78271	6.69282	6.86969	6.58591	6.62538	TSC2_S1353
1028	A0A2R8Y7X5	Tuberin	TSC2	S	1380	ASGEDSRGQPEGPLPSSSPRSPSGLRPRGYT	NA	NA	NA	NA	NA	NA	NA	NA	NA	NA	NA	NA	NA	NA	NA	NA	NA	NA	NA	NA	NA	7.58471	NA	7.60226	NA	NA	NA	NA	NA	NA	TSC2_S1380
1031	A0A2R8Y7X5	Tuberin	TSC2	S	1385	SRGQPEGPLPSSSPRSPSGLRPRGYTISDSA	5.15581	5.51442	NA	NA	NA	NA	NA	NA	NA	NA	NA	NA	5.64027	NA	NA	7.60253	NA	7.87312	7.94285	7.92079	8.1313	7.59631	7.59293	NA	NA	NA	7.60677	7.67547	7.56256	NA	TSC2_S1385	FGFR2_Recycling
1032	A0A2R8Y7X5	Tuberin	TSC2	S	1279	DAYSRSSSVSSQEEKSLHAEELVGRGIPIER	NA	NA	NA	NA	NA	NA	NA	NA	NA	NA	NA	NA	NA	NA	NA	6.68278	6.58594	6.68933	7.21246	7.02798	6.6601	6.40078	6.8519	6.73409	6.77784	7.19022	7.32701	7.39505	7.39919	7.35857	TSC2_S1279
1034	A0A2R8Y7X5	Tuberin	TSC2	S	1053	GLDSGELQSGPESSSSPGVHVRQTKEAPAKL	NA	NA	6.12129	NA	6.13804	NA	NA	NA	NA	5.85913	NA	5.79974	NA	NA	NA	7.13374	7.69965	7.50963	NA	7.15546	7.02567	NA	NA	NA	7.44831	7.34433	7.22784	NA	6.9881	NA	TSC2_S1053
1035	A0A2R8Y7X5	Tuberin	TSC2	S	1111	GALDVPASQFLGSATSPGPRTAPAAKPEKAS	6.25658	6.07994	6.28777	5.84243	6.06071	5.81427	6.22801	NA	NA	NA	NA	NA	6.25658	NA	NA	NA	NA	NA	6.49844	NA	NA	6.57294	6.61209	6.68069	6.54183	6.32528	NA	6.48946	6.48538	NA	TSC2_S1111
1036	A0A2R8Y7X5	Tuberin	TSC2	S	1297	AEELVGRGIPIERVVSSEGGRPSVDLSFQPS	NA	NA	NA	NA	5.66428	NA	NA	NA	NA	5.81852	NA	5.70256	NA	NA	NA	6.77115	6.91013	6.78938	7.78844	7.85042	7.74428	7.87605	7.50787	7.4623	7.37344	7.59899	7.62126	7.80473	7.81048	7.9251	TSC2_S1297
1039	A0A2R8Y880	E3 ubiquitin-protein ligase RBBP6	RBBP6	S	1366	MIQVPQSKWDKDDFESEEEDVKSTQPISSVG	5.75414	5.66548	NA	5.27597	NA	NA	5.55961	5.56826	NA	6.21962	NA	5.92526	6.22066	6.08648	NA	8.77692	8.77747	8.65367	8.68249	8.87889	8.67297	8.806	8.80679	8.74562	8.93425	8.96092	8.94743	8.95788	8.84495	8.80073	RBBP6_S1366
1040	A0A2R8Y880	E3 ubiquitin-protein ligase RBBP6	RBBP6	S	899	AAGAQPRPSANRENFSPERFLPLNIRNSPFT	5.5177	NA	5.5214	NA	NA	NA	NA	NA	6.26668	6.24597	5.79462	6.13253	6.10107	NA	5.57473	8.24161	8.28141	8.19293	7.96585	8.31135	8.47223	NA	NA	NA	8.30299	8.18613	8.4025	8.23776	8.3426	8.19033	RBBP6_S899	FGFR2_Recycling
1041	A0A2R8Y880	E3 ubiquitin-protein ligase RBBP6	RBBP6	S	911	ENFSPERFLPLNIRNSPFTRGRREDYVGGQS	NA	NA	NA	NA	NA	NA	NA	NA	NA	5.88832	NA	5.82474	NA	NA	NA	6.44212	6.58994	6.61526	6.93265	6.68203	6.56954	6.70593	6.91416	6.66319	7.55845	7.62135	7.47831	7.85053	7.76015	7.8008	RBBP6_S911
1043	A0A2R8Y880	E3 ubiquitin-protein ligase RBBP6	RBBP6	S	1217	SMKISKLEVTEIVKPSPKRKMEPDTEKMDRT	6.06608	5.63214	NA	NA	NA	5.14315	5.75688	5.7608	6.15409	NA	NA	5.83314	5.71149	6.0972	5.79678	7.78033	7.58352	7.63346	8.0954	8.00605	7.90442	7.74554	7.80296	7.77823	7.83591	8.00528	8.23403	8.15183	8.22769	8.26231	RBBP6_S1217	FGFR2_Recycling
1044	A0A2R8Y880	E3 ubiquitin-protein ligase RBBP6	RBBP6	S	554	GRPGWEHSNKLGYLVSPPQQIRRGERSCYRS	NA	NA	NA	NA	NA	NA	NA	NA	NA	NA	NA	NA	NA	NA	NA	NA	NA	NA	NA	6.63451	NA	NA	NA	NA	NA	NA	NA	NA	NA	NA	RBBP6_S554
1045	A0A2R8Y880	E3 ubiquitin-protein ligase RBBP6	RBBP6	S	1664	TVKPKPQLSHSSRLSSDLTRETDEAAFEPDY	NA	5.35336	NA	NA	NA	NA	NA	NA	5.57929	NA	NA	NA	5.54055	NA	4.88721	NA	NA	NA	7.19828	7.32598	7.36314	7.47508	7.55255	7.44424	NA	6.17054	NA	7.41011	7.28619	6.84621	RBBP6_S1664	FGFR2_Recycling	+
1046	A0A2R8Y880	E3 ubiquitin-protein ligase RBBP6	RBBP6	S	398	PPRPLIQRNLQPLMRSPISRQQDPLMIPVTS	NA	NA	5.77914	NA	NA	NA	6.08489	NA	6.28838	6.15303	5.82307	6.12943	6.34343	NA	5.5116	7.74875	7.74053	7.71954	8.0646	7.9703	7.47861	7.67983	7.91403	7.81926	7.90504	8.01909	8.18247	8.33051	7.88008	8.35607	RBBP6_S398
1047	A0A2R8Y880	E3 ubiquitin-protein ligase RBBP6	RBBP6	S	808	RSRSRSPPYRRYHSRSRSPQAFRGQSPNKRN	NA	NA	NA	NA	NA	NA	NA	NA	NA	NA	NA	NA	NA	NA	NA	8.65163	8.5135	8.8735	8.48573	8.57399	8.43939	8.01434	8.0793	8.2848	8.03928	7.86631	7.68848	7.19929	7.73198	NA	RBBP6_S808
1048	A0A2R8Y880	E3 ubiquitin-protein ligase RBBP6	RBBP6	S	810	RSRSPPYRRYHSRSRSPQAFRGQSPNKRNVP	NA	NA	NA	NA	NA	NA	NA	NA	NA	NA	NA	NA	NA	NA	NA	8.65163	8.5135	8.8735	8.48573	8.57399	8.43939	8.01434	8.0793	8.2848	8.03928	7.86631	7.68848	7.19929	7.73198	NA	RBBP6_S810
1051	A0A2R8Y880	E3 ubiquitin-protein ligase RBBP6	RBBP6	S	1315	SSTLVDYTSTSSTGGSPVRKSEEKTDTKRTV	NA	NA	NA	NA	NA	NA	NA	NA	5.45012	NA	NA	NA	NA	NA	NA	7.8213	7.80531	7.66536	8.10132	7.97706	7.96846	6.6564	7.27283	7.05978	7.56397	7.71742	7.68305	7.28121	7.44187	7.56091	RBBP6_S1315
1052	A0A2R8Y880	E3 ubiquitin-protein ligase RBBP6	RBBP6	S	806	YHRSRSRSPPYRRYHSRSRSPQAFRGQSPNK	NA	NA	NA	NA	NA	NA	NA	NA	NA	NA	NA	NA	NA	NA	NA	8.64834	8.50597	8.8735	8.46751	8.56545	8.41295	7.91637	8.00928	8.24092	8.02749	7.8531	7.68848	7.19929	7.73198	NA	RBBP6_S806
1053	A0A2R8Y891	ATP-dependent 6-phosphofructokinase, muscle type	PFKM	S	878	DTSDHAHLEHITRKRSGEAAV__________	NA	NA	NA	NA	NA	NA	NA	NA	NA	NA	NA	NA	NA	NA	NA	NA	NA	NA	NA	NA	NA	7.16431	NA	NA	NA	NA	NA	NA	NA	NA	PFKM_S878
1054	A0A2R8Y891	ATP-dependent 6-phosphofructokinase, muscle type	PFKM	S	770	FDSRKNVLGHMQQGGSPTPFDRNFATKMGAK	NA	NA	NA	NA	NA	NA	NA	NA	NA	NA	NA	NA	NA	NA	NA	NA	NA	7.19181	NA	7.10133	7.42351	7.59296	7.40822	7.37531	7.22395	7.16485	7.06079	7.14419	NA	7.135	PFKM_S770
1057	A0A2R8YCL1	Growth factor receptor-bound protein 10	GRB10	S	142	QPRASGPPRSIQPQVSPRQRVQRSQPVHILA	NA	6.29229	NA	NA	NA	NA	NA	6.09324	6.403	5.9269	5.70671	5.85368	5.73355	NA	5.30994	7.46917	7.42105	7.38411	6.99002	7.28453	7.46078	7.28005	7.37516	7.3483	7.48464	7.2684	7.51013	7.05824	6.99233	6.69451	GRB10_S142	+
1058	A0A2R8YD63	DNA topoisomerase 2-binding protein 1	TOPBP1	S	812	VAASPAVGQPLQKEPSLHLDTPSKFLSKDKL	NA	NA	NA	NA	NA	NA	NA	NA	NA	NA	NA	NA	NA	NA	NA	NA	NA	NA	NA	NA	NA	6.57922	6.67429	6.83906	NA	6.23835	NA	7.08454	7.04802	7.16743	TOPBP1_S812
1060	H7BXF5	Histone deacetylase complex subunit SAP130	SAP130	S	416	NIPVAKVVPQQITHTSPRIQPDYPAERSSLI	NA	NA	NA	NA	NA	NA	NA	NA	6.08247	NA	NA	NA	NA	NA	NA	NA	NA	NA	6.85891	7.01738	NA	NA	NA	6.87987	NA	NA	NA	7.34511	7.75323	7.34732	SAP130_S416
1061	A0A2R8YDN7	Probable cation-transporting ATPase 13A3	ATP13A3	S	790	SAIDPEAIPVKLVHDSLEDLQMTRYHFAMNG	5.30235	NA	NA	NA	NA	NA	NA	NA	5.09061	NA	NA	NA	NA	NA	NA	7.00318	7.03142	6.97976	7.11769	6.95999	6.85707	7.18762	7.20138	7.01939	7.63088	7.45091	7.54398	7.3416	8.23901	7.83068	ATP13A3_S790
1062	A0A2R8YDN7	Probable cation-transporting ATPase 13A3	ATP13A3	S	97	FCAKIRVLSLETYPVSSPKSMSNKLSNGHAV	NA	NA	NA	NA	NA	NA	NA	NA	NA	NA	NA	NA	NA	NA	NA	6.65877	6.64764	6.64532	6.70036	6.7676	6.79554	NA	NA	NA	7.32868	7.05598	7.32846	7.50222	7.46179	7.54483	ATP13A3_S97
1063	A0A2R8YDN7	Probable cation-transporting ATPase 13A3	ATP13A3	S	98	CAKIRVLSLETYPVSSPKSMSNKLSNGHAVC	NA	NA	NA	NA	NA	NA	NA	NA	NA	NA	NA	NA	NA	NA	NA	NA	NA	NA	NA	NA	NA	NA	NA	NA	NA	7.20406	NA	NA	NA	NA	ATP13A3_S98
1064	A0A2R8YF99	Protein FAM73A	FAM73A	S	257	RAYRLQEEFEATLGASDPNSLADDIDKDTDI	NA	NA	NA	NA	NA	NA	NA	NA	NA	NA	NA	NA	NA	NA	NA	7.48966	NA	7.38651	NA	7.10036	7.16839	6.79008	6.75813	NA	6.83375	7.00403	NA	NA	NA	6.58327	FAM73A_S257
1065	A0A2R8YF99	Protein FAM73A	FAM73A	S	261	LQEEFEATLGASDPNSLADDIDKDTDITMKG	NA	NA	NA	NA	NA	NA	NA	NA	NA	NA	NA	NA	NA	NA	NA	7.48966	NA	7.38651	NA	7.10036	7.16839	6.79008	6.75813	NA	6.83375	7.00403	NA	NA	NA	6.58327	FAM73A_S261
1067	P06733	Alpha-enolase;Enolase	ENO1	S	40	FTSKGLFRAAVPSGASTGIYEALELRDNDKT	NA	NA	NA	NA	NA	NA	NA	NA	NA	NA	NA	NA	NA	NA	NA	NA	6.98652	6.96867	NA	7.1265	6.78859	NA	NA	NA	NA	7.03941	NA	NA	NA	NA	ENO1_S40
1068	P06733	Alpha-enolase;Enolase	ENO1	S	27	FDSRGNPTVEVDLFTSKGLFRAAVPSGASTG	NA	NA	NA	NA	NA	NA	NA	NA	NA	NA	NA	NA	NA	NA	NA	7.61184	7.49692	7.72881	7.5503	7.73517	7.63727	7.59148	7.53344	7.62178	7.65254	7.75446	7.69434	7.70857	7.66552	7.70501	ENO1_S27
1069	P06733	Alpha-enolase;Enolase	ENO1	S	79	KAVEHINKTIAPALVSKKLNVTEQEKIDKLM	NA	NA	NA	NA	NA	NA	NA	NA	NA	NA	NA	NA	NA	NA	NA	6.65713	6.48658	6.7309	6.80238	6.95405	6.6695	6.60338	6.58171	6.93654	6.82234	6.74699	6.76724	6.64053	6.68272	6.82275	ENO1_S79
1070	Q49A74	Myelin transcription factor 1-like protein	MYT1L	S	77	AAKRQKDGYLNGSQFSWKSVKTEGMSCPTPG	NA	NA	NA	NA	NA	NA	NA	NA	NA	NA	NA	NA	NA	NA	NA	NA	8.51013	8.58013	8.57044	8.48209	NA	6.82981	8.83229	7.08694	8.74287	NA	8.53326	8.48547	8.62507	8.56914	MYT1L_S77
1071	Q49A74	Myelin transcription factor 1-like protein	MYT1L	S	80	RQKDGYLNGSQFSWKSVKTEGMSCPTPGCDG	NA	NA	NA	NA	NA	NA	NA	NA	NA	NA	NA	NA	NA	NA	NA	NA	8.51013	8.58013	8.57044	8.48209	NA	6.82981	8.83229	7.08694	8.74287	NA	NA	8.48547	8.62507	8.56914	MYT1L_S80
1072	A0A2R8YFS5	ATP-dependent RNA helicase DDX3Y	DDX3Y	S	593	HHYKGSSRGRSKSRFSGGFGARDYRQSSGAS	5.81053	6.06769	5.88352	5.49689	5.67754	5.80661	5.94382	NA	6.22272	6.02745	5.63179	5.97079	6.06912	6.0071	5.70417	NA	6.21276	NA	6.84246	6.5072	6.42984	8.13829	8.0757	8.09334	7.50289	7.60445	7.4718	7.62011	7.67812	7.42647	DDX3Y_S593
1073	A0A2R8YFS5	ATP-dependent RNA helicase DDX3X	DDX3X	S	90	RSDSRGKSSFFSDRGSGSRGRFDDRGRSDYD	NA	7.00121	6.25575	6.06505	5.70653	6.5056	6.3474	6.21424	6.8997	6.43754	6.36269	6.31795	6.71716	6.56554	NA	6.68778	6.63324	NA	6.92691	6.83766	7.13302	7.80593	8.03694	7.88845	8.10437	7.98259	8.06004	8.2739	8.18856	7.87503	DDX3X_S90
1076	A0A2R8YFS5	ATP-dependent RNA helicase DDX3Y;ATP-dependent RNA helicase DDX3X	DDX3Y	S	410	DFLDEYIFLAVGRVGSTSENITQKVVWVEES	NA	NA	NA	NA	NA	NA	NA	NA	NA	NA	NA	NA	NA	NA	NA	NA	NA	NA	NA	NA	NA	6.97267	NA	NA	NA	NA	NA	NA	NA	NA	DDX3Y_S410
1077	A0A2R8YGN6	Spastin	SPAST	S	230	MKTGSAGLSGHHRAPSYSGLSMVSGVKQGSG	NA	NA	NA	NA	NA	NA	NA	NA	NA	NA	NA	NA	NA	NA	NA	NA	NA	NA	NA	NA	NA	7.02155	7.03119	7.01918	NA	NA	NA	6.83609	NA	6.87731	SPAST_S230
1079	A0A384DVU0	Neuropathy target esterase	PNPLA6	S	345	NELFSHEIQPLRLFPSPGLPTRTSPVRGSKR	NA	5.17264	NA	NA	NA	NA	NA	NA	5.52957	NA	NA	NA	NA	NA	NA	7.11402	7.18895	7.30668	7.44262	7.43694	7.32469	7.64295	7.58544	7.60953	7.12393	7.29064	6.79661	7.44608	7.58068	7.58862	PNPLA6_S345
1080	A0A384DVU0	Neuropathy target esterase	PNPLA6	S	353	QPLRLFPSPGLPTRTSPVRGSKRMVSTSATD	NA	NA	NA	NA	NA	NA	NA	NA	NA	NA	NA	NA	NA	NA	NA	7.11402	7.11722	NA	7.57048	7.66511	6.82251	7.67153	7.72036	NA	7.34784	6.91659	6.79661	7.9124	8.04427	7.93616	PNPLA6_S353
1081	A0A3B3IRJ5	Cilia- and flagella-associated protein 97	CFAP97	S	218	SSKSSKKHVSGITLLSPKHKYKSGIKSTETQ	NA	NA	NA	NA	NA	NA	NA	NA	NA	NA	NA	NA	NA	NA	NA	7.40949	7.2327	7.18333	7.62803	7.55142	7.41565	7.32832	7.11268	7.06914	7.21934	7.28557	7.46584	7.53269	7.49417	7.5224	CFAP97_S218
1082	A0A3B3IRJ9	Phosphatidylinositide phosphatase SAC2	INPP5F	S	1007	HVTPSPSESSSSRAVSPFAKIRSSMVQVASI	NA	NA	NA	NA	NA	NA	NA	NA	5.61769	NA	NA	NA	NA	NA	NA	NA	NA	NA	NA	NA	NA	NA	NA	NA	NA	NA	NA	NA	NA	NA	INPP5F_S1007
1083	A0A3B3IRJ9	Phosphatidylinositide phosphatase SAC2	INPP5F	S	880	SGLGKGQESPLKKSPSAGDVHILTGFAKPMD	NA	NA	NA	NA	NA	NA	NA	NA	NA	NA	NA	NA	NA	NA	NA	6.62569	6.59754	NA	6.62577	6.62827	6.65609	6.24531	NA	NA	6.72499	6.87871	7.10767	7.25296	7.23225	7.14176	INPP5F_S880
1088	A0A3B3IRR3	Fibrosin-1-like protein	FBRSL1	S	786	QERDLLEKTRLLSRASPATPAGHPVSGLLLR	5.82337	NA	NA	5.95386	5.75398	5.76783	5.79585	5.65849	5.92661	NA	NA	NA	5.65819	5.87901	NA	NA	NA	NA	NA	NA	NA	6.68861	NA	6.62574	NA	NA	NA	NA	NA	NA	FBRSL1_S786
1089	A0A3B3IRR3	Fibrosin-1-like protein	FBRSL1	S	1030	TTPLGGLGPGEARDYSPSRNPPEVEAR____	NA	NA	NA	NA	NA	NA	NA	NA	NA	5.54435	4.97269	5.83985	5.93844	5.74801	NA	NA	NA	6.62244	NA	NA	NA	NA	NA	NA	7.13823	6.90844	7.11717	7.05047	7.00535	7.01304	FBRSL1_S1030
1091	A0A3B3IRR3			S	552	GPFGSLQGAFQPKTSSPIEVARRAGAVHTLL	5.98056	6.36817	5.84353	NA	NA	5.65471	6.1892	6.23045	6.30274	5.71241	5.35794	5.76729	6.23978	5.81805	5.79856	NA	NA	NA	NA	NA	NA	6.07371	NA	NA	NA	NA	NA	NA	NA	NA	_S552	FGFR2_Recycling
1092	G5E965	Forkhead box protein P1	FOXP1	S	83	LLLQQQQQQQVSGLKSPKRNDKQPALQVPVS	NA	6.06297	5.97169	6.12824	NA	5.94904	NA	6.10369	NA	6.75202	6.00239	6.59474	6.38489	NA	6.24064	7.14776	6.92562	NA	7.02954	6.77713	6.90939	6.26914	6.55587	6.31254	6.95763	NA	6.82011	6.62275	6.61815	6.75377	FOXP1_S83
1093	A0A3B3IRT8	Translocon-associated protein subunit alpha	SSR1	S	268	MSWIPQETLNQINKASPRRLPRKRAQKRSVG	6.21541	6.3278	NA	NA	NA	6.07606	NA	6.25271	6.1965	NA	NA	6.54918	6.81007	6.97114	6.64232	8.64923	8.6405	8.49499	8.37204	8.46588	8.1493	8.23107	8.18571	8.24123	8.38853	8.26469	8.16039	7.58147	8.49744	8.17146	SSR1_S268	FGFR2_Recycling
1094	A0A3B3IRW6			S	72	GSCSSGSSPSLKASLSYEEGHPSHSETDLLQ	6.00558	6.13816	NA	NA	NA	NA	NA	NA	6.44029	NA	NA	NA	NA	6.03784	5.72162	NA	NA	NA	7.24143	7.08098	NA	NA	7.14874	6.89815	NA	6.66598	NA	7.24175	7.59306	7.55579	_S72
1095	A0A3B3IRW6	Glutamine and serine-rich protein 1	QSER1	S	1060	INDTSLNGNQVTVNLSPVPALQSKMTLDQQH	5.99459	NA	NA	NA	NA	NA	NA	NA	6.07772	NA	NA	NA	NA	NA	NA	6.73214	NA	6.8274	6.78559	7.25518	NA	NA	NA	NA	6.92814	6.72471	NA	NA	NA	6.6228	QSER1_S1060
1096	A0A3B3IRW6	Glutamine and serine-rich protein 1	QSER1	S	1340	SSTTPTPLVSETGGNSPSDKVDNELKNLEHL	NA	NA	NA	NA	NA	NA	NA	NA	NA	NA	NA	NA	NA	NA	NA	7.52246	7.03966	7.25317	NA	7.73372	7.69913	7.35567	7.1376	7.0309	7.75169	7.49799	7.49335	7.49018	7.30816	7.53381	QSER1_S1340
1098	A0A3B3IRW6	Glutamine and serine-rich protein 1	QSER1	S	1116	QSSGPFKKQSATNLESEEDSEAPVDSTLNNN	NA	5.88492	NA	5.74096	5.97668	NA	5.7832	NA	6.02972	NA	NA	NA	NA	NA	NA	NA	NA	NA	NA	NA	NA	NA	NA	NA	NA	NA	NA	NA	NA	NA	QSER1_S1116
1101	A0A3B3IS46	Mediator of RNA polymerase II transcription subunit 13-like	MED13L	S	1478	GSHFQHSRSQGERLLSREAPEELKQQPLALG	NA	NA	NA	NA	NA	NA	NA	NA	NA	NA	NA	NA	NA	NA	NA	6.85051	6.70807	6.63707	7.89703	7.78129	7.74442	7.34784	7.46376	7.329	7.27218	7.20905	7.60077	8.18765	8.15573	8.25971	MED13L_S1478		+
1102	A0A3B3IS46	Mediator of RNA polymerase II transcription subunit 13-like	MED13L	S	318	TQLTEFKMEVEDGLGSPKPEEIKDFSYVHKV	NA	NA	NA	NA	NA	NA	NA	5.36007	5.50859	NA	NA	NA	NA	NA	NA	7.89092	7.4695	7.71247	8.04502	7.98549	7.97453	8.08914	7.90412	7.94992	7.73285	7.86984	8.03938	7.94826	7.68164	7.92572	MED13L_S318
1103	A0A3B3IS46	Mediator of RNA polymerase II transcription subunit 13-like	MED13L	S	273	RMFPTPPSLEQHPAFSPVMNYKDGISSETVT	NA	NA	NA	NA	NA	NA	NA	NA	NA	NA	NA	NA	NA	NA	NA	6.88677	7.12032	NA	6.87737	6.5763	NA	NA	NA	7.16669	6.91194	7.52456	7.22163	7.27124	6.82304	7.3123	MED13L_S273
1104	A0A3B3IRZ6	Zinc finger and BTB domain-containing protein 40	ZBTB40	S	190	TEEAAHSVSQEMSVNSPTAQESQRNAETPAE	NA	NA	NA	NA	NA	NA	NA	NA	NA	NA	NA	NA	NA	NA	NA	7.60415	7.61365	7.53154	7.85676	7.81841	7.8041	7.12333	7.06153	6.65896	7.21707	6.93572	7.01932	6.60496	6.38684	6.82181	ZBTB40_S190
1105	A0A3B3ISE6	Lysine-specific demethylase 5B	KDM5B	S	1415	SHPKDMNNFKLERERSYELVRSAETHSLPSD	5.43584	5.64103	NA	NA	NA	NA	5.55189	5.36841	5.82035	NA	NA	NA	5.45384	NA	NA	6.45528	NA	6.50577	6.40527	6.20057	6.65084	6.93949	6.66283	NA	6.65024	6.57095	6.43018	7.36987	6.91901	6.6468	KDM5B_S1415	FGFR2_Recycling
1107	A0A3B3IS53	Histone acetyltransferase KAT6A	KAT6A	S	941	QPSQDGKPDLPKRRLSEGVEPWRGQLKKSPE	NA	NA	NA	NA	NA	NA	NA	NA	NA	NA	NA	NA	NA	NA	NA	NA	6.06957	NA	6.73264	6.63887	NA	7.02957	6.91977	6.89377	NA	NA	NA	7.25839	7.55075	7.5148	KAT6A_S941		+
1108	A0A3B3IS53	Histone acetyltransferase KAT6A	KAT6A	S	1089	EDENELFPREYFRRLSSQDVLRCQSSSKRKS	5.6068	5.74066	NA	NA	NA	NA	5.94741	NA	5.95443	NA	NA	NA	5.2488	NA	5.02613	NA	NA	NA	6.32558	NA	NA	6.58151	6.87805	6.59393	NA	6.32738	6.38837	6.97436	7.10128	6.63463	KAT6A_S1089	FGFR2_Recycling
1109	A0A3B3IS53	Histone acetyltransferase KAT6A	KAT6A	S	1113	SSSKRKSKDEEEDEESDDADDTPILKPVSLL	NA	NA	NA	NA	NA	NA	NA	NA	NA	5.60737	NA	NA	5.98073	NA	5.77718	7.08463	7.41253	NA	7.22184	7.14271	6.82016	7.54604	7.6487	7.05473	7.36029	7.29287	7.20523	7.29524	7.20584	7.07714	KAT6A_S1113
1112	A0A3B3IS71	Retinoblastoma-associated protein	RB1	S	37	APPPPPPPEEDPEQDSGPEDLPLVRLEFEET	NA	NA	NA	NA	NA	NA	NA	NA	NA	NA	NA	NA	6.23024	NA	NA	7.53513	7.45291	NA	NA	7.37767	7.8703	NA	7.46632	NA	NA	7.38845	7.10041	NA	7.32032	NA	RB1_S37
1113	A0A3B3IS71	Retinoblastoma-associated protein	RB1	S	249	LLKEPYKTAVIPINGSPRTPRRGQNRSARIA	NA	NA	NA	NA	NA	NA	NA	NA	NA	NA	NA	NA	NA	NA	NA	7.4508	7.42893	7.43403	7.54526	7.25534	7.39585	6.93661	7.02358	7.24413	7.70125	7.56037	7.51959	7.40269	7.60201	7.74494	RB1_S249
1115	A0A3B3ISF0	La-related protein 1B	LARP1B	S	562	KNSETSILQAMSRGLSTSLPDLDSEPWIEVK	6.44598	6.29914	5.98387	NA	NA	NA	6.11921	6.10252	NA	NA	NA	NA	NA	6.2787	NA	7.35891	7.43824	7.19303	6.97593	6.83685	NA	6.94893	6.82142	6.986	NA	6.81553	NA	6.88142	6.76319	NA	LARP1B_S562
1116	A0A3B3ISF0	La-related protein 1B	LARP1B	S	541	FCSHTESAPNSPRIGSPLSPKKNSETSILQA	NA	NA	NA	NA	NA	NA	NA	NA	NA	5.92194	NA	5.77867	6.05447	6.04557	NA	NA	NA	NA	NA	NA	NA	NA	NA	NA	NA	NA	NA	NA	NA	NA	LARP1B_S541
1117	A0A3B3ISF0	La-related protein 1B	LARP1B	S	544	HTESAPNSPRIGSPLSPKKNSETSILQAMSR	NA	NA	NA	NA	NA	NA	NA	NA	NA	5.92194	NA	5.77867	6.05447	6.04557	NA	NA	NA	NA	NA	NA	NA	NA	NA	NA	NA	NA	NA	NA	NA	NA	LARP1B_S544
1119	A0A3B3ISF0	La-related protein 1B	LARP1B	S	794	TSAAMVHSLPTAVPESPRIHPTRTPKTPRTP	NA	5.63533	NA	NA	NA	NA	NA	NA	NA	NA	NA	NA	NA	NA	NA	NA	NA	6.78823	6.69241	NA	6.25727	7.04481	7.00128	6.90241	NA	NA	NA	6.23394	NA	6.44491	LARP1B_S794
1120	A0A3B3ISF0	La-related protein 1B	LARP1B	S	261	KENRETKLNGPGENVSEDEAQSSNQRKRANK	NA	NA	NA	NA	NA	NA	NA	NA	NA	NA	NA	NA	NA	NA	NA	7.43663	7.74707	7.56647	7.37698	7.65526	7.60884	6.9943	6.79872	7.01824	7.75869	7.65016	7.85969	7.56585	7.56006	7.50785	LARP1B_S261
1123	B4DKB2	Endothelin-converting enzyme 1	ECE1	S	34	STYKRATLDEEDLVDSLSEGDAYPNGLQVNF	NA	NA	NA	NA	NA	NA	NA	NA	NA	NA	NA	NA	NA	NA	NA	7.97084	8.34123	8.22924	6.69122	8.31929	7.80598	7.57565	7.38368	NA	7.8829	7.79956	7.24956	7.38827	7.40613	NA	ECE1_S34
1124	B4DKB2	Endothelin-converting enzyme 1	ECE1	S	36	YKRATLDEEDLVDSLSEGDAYPNGLQVNFHS	NA	NA	NA	NA	NA	NA	NA	NA	NA	NA	NA	NA	NA	NA	NA	8.17213	8.33098	NA	7.96197	NA	7.63707	7.51332	NA	7.80792	7.19405	7.87242	7.77543	7.83593	8.14151	8.08563	ECE1_S36
1125	A0A3B3ISP1	Ankyrin repeat and SAM domain-containing protein 1A	ANKS1A	S	641	SRAPPTSKPKAELKLSRSLSKSDSDLLTCSP	5.96114	6.4221	NA	NA	NA	NA	6.36367	6.09748	6.48829	5.99096	5.44476	5.69874	6.51222	4.92207	NA	7.13565	7.385	7.39271	8.00703	8.11074	8.21332	8.15252	8.17904	8.18402	8.03707	8.09501	8.18081	8.57956	8.55351	8.34432	ANKS1A_S641
1126	A0A3B3ISP1	Ankyrin repeat and SAM domain-containing protein 1A	ANKS1A	S	643	APPTSKPKAELKLSRSLSKSDSDLLTCSPTE	NA	NA	NA	NA	NA	NA	NA	NA	NA	NA	NA	NA	5.55143	4.92207	NA	6.55606	6.76576	NA	7.07142	6.27377	7.40331	NA	5.80592	NA	7.03339	6.99581	7.03092	7.4591	7.38585	7.28599	ANKS1A_S643
1128	A0A3B3ISP1	Ankyrin repeat and SAM domain-containing protein 1A	ANKS1A	S	682	ESLSNCSIGKKRLEKSPSFASEWDEIEKIMS	NA	5.9651	6.01202	5.76904	5.81726	5.82538	NA	5.68424	NA	NA	NA	NA	5.61962	6.07487	5.72771	NA	NA	NA	NA	NA	NA	NA	NA	6.26113	6.66926	6.27905	NA	NA	NA	6.4291	ANKS1A_S682
1129	A0A3B3ISP1	Ankyrin repeat and SAM domain-containing protein 1A	ANKS1A	S	684	LSNCSIGKKRLEKSPSFASEWDEIEKIMSSI	7.13362	7.03881	6.89453	6.70932	6.86045	6.88721	7.07388	6.93107	6.95075	6.72191	NA	6.73316	7.00699	7.15821	7.02836	8.31978	8.33182	8.21383	8.42148	8.07103	8.11564	8.31116	8.28964	8.39247	8.38688	8.17941	8.03982	8.22833	8.29155	7.91065	ANKS1A_S684
1136	A0A3B3ITF3	Male-specific lethal 3 homolog	MSL3	S	400	FLHLEKKTPVHSRSSSPIPLTPSKEGSAVFA	NA	NA	NA	NA	NA	NA	NA	NA	NA	NA	NA	NA	NA	NA	NA	7.04946	7.01878	6.97027	7.11192	7.01474	7.06271	6.48971	6.89716	6.79916	7.54873	7.31264	7.5924	7.28707	7.06873	7.24619	MSL3_S400
1137	H0YNU5	Bloom syndrome protein	BLM	S	328	SSSSKCLSTLKDLDTSDRKEDVLSTSKDLLS	NA	NA	NA	NA	NA	NA	NA	5.3491	NA	NA	NA	NA	NA	NA	NA	NA	7.04393	6.88242	6.94327	7.32012	7.07005	NA	NA	NA	7.44166	7.20905	7.35114	NA	7.37135	7.23073	BLM_S328
1138	H0YNU5	Bloom syndrome protein	BLM	S	1179	SSPGISLSSSRGPGRSAAEELDEEIPVSSHY	NA	NA	NA	NA	NA	NA	NA	NA	NA	NA	NA	NA	NA	NA	NA	6.99872	7.12012	6.99542	NA	7.07246	7.39778	NA	NA	NA	NA	7.16079	6.9222	NA	NA	NA	BLM_S1179
1143	P14866	Heterogeneous nuclear ribonucleoprotein L	HNRNPL	S	185	FVNYSTSQKISRPGDSDDSRSVNSVLLFTIL	NA	NA	NA	NA	NA	NA	NA	NA	NA	NA	NA	NA	NA	NA	NA	7.1664	NA	NA	7.19799	NA	7.05798	7.6267	7.47716	7.53837	NA	7.1977	7.32453	7.40105	7.10215	NA	HNRNPL_S185
1144	A0A3B3ITU7	Fanconi anemia group E protein	FANCE	S	249	PEHKSLESLADGGSASPIKDQPVMAVKTGED	NA	NA	NA	NA	NA	NA	NA	NA	NA	NA	NA	NA	NA	NA	NA	7.69585	7.15601	7.52036	7.66577	7.63251	7.54799	6.67429	NA	6.30803	7.32042	7.55594	7.32122	7.34887	7.14133	7.39422	FANCE_S249
1145	A0A3B3IU04	Inositol 1,4,5-trisphosphate receptor type 1	ITPR1	S	1589	AMNWRLSARNAARRDSVLAASRDYRNIIERL	NA	NA	NA	NA	NA	NA	NA	NA	NA	NA	NA	NA	NA	NA	NA	NA	NA	NA	7.57903	NA	6.86382	NA	NA	NA	7.69841	7.65267	7.76072	8.48097	8.50935	7.92309	ITPR1_S1589
1146	A0A3B3IU04	Inositol 1,4,5-trisphosphate receptor type 1	ITPR1	S	1755	VNRYYGNVRPSGRRESLTSFGNGPLSAGGPG	NA	NA	NA	NA	NA	NA	NA	NA	NA	NA	NA	NA	NA	NA	NA	NA	NA	NA	6.57867	6.56961	6.72623	NA	6.92222	6.72223	7.05789	6.82887	7.23547	7.01364	6.91643	7.07738	ITPR1_S1755
1147	A0A3B3IU29	Transmembrane protein 87B	TMEM87B	S	118	TSENLTEGIKLRASKSVSNGTAKPATSENFD	NA	NA	NA	NA	NA	NA	NA	NA	NA	NA	NA	NA	NA	NA	NA	6.89171	6.77404	6.8836	7.55049	7.58261	6.36124	6.87812	6.86057	6.80475	7.23514	7.14684	7.10615	7.3612	7.29496	7.13819	TMEM87B_S118
1148	A0A3B3IU29	Transmembrane protein 87B	TMEM87B	S	120	ENLTEGIKLRASKSVSNGTAKPATSENFDED	NA	NA	NA	NA	NA	NA	NA	NA	NA	NA	NA	NA	NA	NA	NA	7.08813	6.83333	6.8836	7.75009	7.72566	7.26359	6.87812	6.86057	6.80475	7.23514	7.45814	7.68555	7.3612	7.29496	7.13819	TMEM87B_S120
1149	A0A3B3IU29	Transmembrane protein 87B	TMEM87B	S	158	IPSSFTDVALPVLVDSDEEIMTRSEMAEKMF	NA	NA	NA	NA	NA	NA	NA	NA	NA	NA	NA	NA	NA	NA	NA	7.45623	NA	7.2647	NA	NA	6.85776	NA	NA	NA	NA	6.91054	NA	NA	6.25817	NA	TMEM87B_S158
1150	A0A3B3IU29	Transmembrane protein 87B	TMEM87B	S	93	SANNQRYAFMPLIDDSDDEIEEFMVTSENLT	NA	NA	NA	NA	NA	NA	NA	NA	NA	NA	NA	NA	NA	NA	NA	NA	NA	NA	6.98191	NA	NA	NA	NA	NA	NA	NA	NA	NA	NA	NA	TMEM87B_S93
1151	A0A3B3IUB1	Translation initiation factor eIF-2B subunit epsilon	EIF2B5	S	552	SEQSMDSEEPDSRGGSPQMDDIKVFQNEVLG	NA	NA	NA	NA	NA	NA	5.44467	NA	5.81216	5.39045	5.20769	5.49603	NA	5.45723	5.17978	7.76707	7.70451	7.75311	7.9756	7.98284	8.11042	7.74153	7.7934	7.73691	7.12558	7.14526	7.23212	7.15841	6.91129	7.03655	EIF2B5_S552
1152	Q9NR09	Baculoviral IAP repeat-containing protein 6	BIRC6	S	2222	NLHTQSLNRSSKGSSSLDRLYSRKIRKQLVH	NA	NA	NA	NA	NA	NA	NA	NA	NA	NA	NA	NA	NA	NA	NA	6.43528	NA	NA	6.4737	6.42923	NA	NA	6.25839	6.16622	6.21354	6.95459	7.10109	7.07456	7.19437	7.19147	BIRC6_S2222
1153	Q9NR09	Baculoviral IAP repeat-containing protein 6	BIRC6	S	480	DIPKLEGDSDDLLEDSDSEEHSRSDSVTGHT	NA	NA	NA	NA	NA	5.36911	5.51002	NA	NA	NA	NA	NA	NA	NA	NA	7.9744	7.30307	7.91376	7.95785	8.0903	8.13992	8.28259	8.31122	8.2876	7.70569	7.57444	7.54224	7.55263	7.52505	7.49492	BIRC6_S480
1155	A0A3F2YNY6	Pre-mRNA-processing factor 40 homolog A	PRPF40A	S	970	SPKKKTGKDSGNWDTSGSELSEGELEKRRRT	NA	NA	NA	NA	NA	NA	NA	NA	NA	NA	NA	NA	NA	NA	NA	7.39758	NA	NA	7.65593	7.33786	NA	7.39328	NA	7.42046	7.14097	NA	7.00288	NA	NA	NA	PRPF40A_S970
1156	A0A3F2YNY6	Pre-mRNA-processing factor 40 homolog A	PRPF40A	S	972	KKKTGKDSGNWDTSGSELSEGELEKRRRTLL	NA	NA	NA	NA	NA	NA	NA	NA	NA	NA	NA	NA	NA	NA	NA	NA	7.60828	7.61265	NA	NA	NA	NA	NA	NA	NA	NA	NA	NA	NA	NA	PRPF40A_S972
1157	A0A3F2YNY6	Pre-mRNA-processing factor 40 homolog A	PRPF40A	S	975	TGKDSGNWDTSGSELSEGELEKRRRTLLEQL	NA	NA	NA	NA	NA	NA	NA	NA	NA	NA	NA	NA	NA	NA	NA	7.68743	7.84244	7.84145	7.86899	7.70335	7.8151	7.39328	7.31875	7.6806	7.37749	7.18056	7.1859	6.78988	6.71827	NA	PRPF40A_S975
1158	A0A3F2YNY6	Pre-mRNA-processing factor 40 homolog A	PRPF40A	S	920	KSKKHKKKSKKRRHKSDSPESDAEREKDKKE	NA	NA	NA	NA	NA	NA	NA	NA	NA	NA	NA	NA	5.49661	NA	NA	8.18784	8.10913	8.0477	7.82919	7.85203	7.7742	NA	7.56635	NA	NA	7.64701	7.6983	7.59345	7.74542	NA	PRPF40A_S920
1159	A0A3F2YNY6	Pre-mRNA-processing factor 40 homolog A	PRPF40A	S	922	KKHKKKSKKRRHKSDSPESDAEREKDKKEKD	NA	NA	NA	NA	NA	NA	NA	NA	NA	NA	NA	NA	NA	NA	NA	8.36807	8.07043	8.49876	8.12323	8.20242	8.18703	7.7944	7.85297	8.08351	7.95362	7.79046	7.52593	7.56456	7.554	NA	PRPF40A_S922
1160	A0A3F2YNY6	Pre-mRNA-processing factor 40 homolog A	PRPF40A	S	925	KKKSKKRRHKSDSPESDAEREKDKKEKDRES	NA	NA	NA	NA	NA	NA	NA	NA	NA	NA	NA	NA	NA	NA	NA	8.71469	8.59976	8.83065	8.66056	8.55773	8.49913	8.35979	8.46611	8.54471	8.5288	8.3712	8.25488	8.12254	8.16137	7.75651	PRPF40A_S925
1162	A0A3F2YNY6	Pre-mRNA-processing factor 40 homolog A	PRPF40A	S	77	LVGMCSGSGRRRSSLSPTMRPGTGAERGGLM	NA	NA	NA	NA	NA	NA	NA	NA	NA	NA	NA	NA	NA	NA	NA	6.93853	6.89378	6.9176	6.80588	7.26103	7.35049	NA	NA	NA	NA	NA	NA	NA	NA	NA	PRPF40A_S77
1163	A0A494BYR6	Kinesin-like protein KIF18B	KIF18B	S	413	VYEGGGQPPPQDLPGSPKSGPPPEHLPSSPL	NA	5.89836	NA	5.65353	5.73682	5.69587	NA	5.15913	6.02243	NA	NA	5.28186	5.7164	5.57772	NA	6.85692	6.58856	6.47026	6.75283	6.91791	NA	6.71081	6.45526	6.37085	NA	6.57591	6.56095	NA	6.45613	6.71059	KIF18B_S413
1164	A0A494BZT8	Transforming acidic coiled-coil-containing protein 3	TACC3	S	317	TAPTNHLVAGRAMTLSPQEEVAAGQMASSSR	5.98792	5.6882	5.84267	NA	NA	NA	NA	NA	NA	5.17402	NA	NA	6.28304	6.0915	6.19816	7.53209	7.68018	7.64092	7.54392	7.43006	7.35479	7.65255	7.50528	7.55224	7.5864	7.69441	7.58587	7.26166	6.80803	7.5318	TACC3_S317	FGFR2_Recycling
1165	A0A494BZT8	Transforming acidic coiled-coil-containing protein 3	TACC3	S	71	TFQTPLRDPQTHRILSPSMASKLEAPFTQDD	NA	NA	NA	NA	NA	NA	4.73651	NA	NA	NA	NA	NA	NA	5.19237	NA	7.25865	7.55031	7.61071	7.99239	7.85004	7.70536	7.86493	7.95617	7.91042	7.56815	7.78443	7.82214	8.14935	7.8292	8.17354	TACC3_S71
1166	A0A494BZT8	Transforming acidic coiled-coil-containing protein 3	TACC3	S	177	GSSENQMVSPGKVSGSPEQAVEENLSSYSLD	NA	NA	NA	NA	NA	NA	NA	NA	NA	NA	NA	NA	NA	NA	NA	7.6188	7.35967	7.71794	7.55376	7.2236	7.46787	7.23283	7.40343	7.45172	7.20488	6.977	6.84884	7.15981	7.08872	7.1676	TACC3_S177
1167	A0A494BZV2	Myosin phosphatase Rho-interacting protein	MPRIP	S	2364	LKEQLKAATEALGEKSPDSATVSGYDIMKSK	6.50651	6.37467	6.62978	NA	NA	6.02841	NA	6.44879	6.55222	NA	NA	NA	6.33285	NA	NA	7.41474	7.4739	7.02393	7.6497	7.34265	7.41936	8.11792	8.21396	8.18124	8.02729	8.32521	8.16975	8.27738	7.92448	8.33525	MPRIP_S2364	FGFR2_Recycling
1169	A0A494BZV2			S	289	KQDLKAEEQQLPPPLSPPSPSTPNHRYSCPE	NA	NA	NA	NA	NA	NA	NA	5.25967	5.51245	NA	NA	NA	NA	NA	NA	7.16971	6.98784	6.99907	7.4957	7.4061	7.51615	7.87927	7.73943	7.74204	7.57381	7.81489	7.83608	7.65311	7.721	7.65268	_S289
1170	A0A494BZV2			S	292	LKAEEQQLPPPLSPPSPSTPNHRYSCPESPS	NA	NA	NA	NA	NA	NA	NA	NA	NA	NA	NA	NA	NA	NA	NA	6.99924	6.8803	6.90212	7.2121	7.1936	7.36175	7.60785	7.58843	7.6231	7.06784	7.42571	7.31504	7.29873	7.38456	7.1797	_S292
1171	A0A494BZV2	Myosin phosphatase Rho-interacting protein	MPRIP	S	444	DIEKAEHMETNAVGPSPSSDTRQGRSEKRAF	NA	NA	NA	NA	NA	NA	NA	NA	NA	NA	NA	5.06738	NA	NA	NA	6.65043	6.76312	6.77757	6.39257	6.54059	6.76339	7.45252	7.51924	7.47222	7.84123	7.97822	8.05473	7.68532	6.97515	7.09728	MPRIP_S444
1173	A0A494BZV2	Myosin phosphatase Rho-interacting protein	MPRIP	S	480	FTNEAPPAPLPDASASPLSPHRRAKSLDRRS	NA	NA	NA	NA	6.03139	NA	NA	NA	NA	NA	NA	NA	NA	NA	NA	7.07274	6.86147	7.1055	7.31537	7.3939	7.40299	NA	8.10622	8.17444	7.88931	7.67382	7.68147	8.18049	8.2649	NA	MPRIP_S480
1174	A0A494BZV2	Myosin phosphatase Rho-interacting protein	MPRIP	S	483	EAPPAPLPDASASPLSPHRRAKSLDRRSTEP	5.95294	5.60556	NA	5.42463	NA	5.30943	4.97959	5.75997	5.57421	NA	NA	NA	NA	NA	NA	6.76129	NA	6.98487	NA	7.08009	7.00237	7.76311	7.74902	7.94355	7.56815	7.68481	7.57804	7.58352	7.7726	7.2686	MPRIP_S483
1177	A0A494BZV2	Myosin phosphatase Rho-interacting protein	MPRIP	S	220	QEEMRTKDQPDGSSLSPAQSPSQSQPPAASS	NA	NA	NA	NA	NA	NA	NA	NA	NA	NA	NA	NA	NA	NA	NA	7.26465	7.14437	7.03047	7.37623	7.48116	7.4207	7.07625	7.37459	7.38352	7.89279	7.85052	7.98349	7.63612	7.51329	7.65599	MPRIP_S220
1178	A0A494BZV2	Myosin phosphatase Rho-interacting protein	MPRIP	S	224	RTKDQPDGSSLSPAQSPSQSQPPAASSLREP	NA	NA	NA	NA	NA	NA	NA	NA	NA	NA	NA	NA	NA	NA	NA	7.08959	6.95038	6.86386	7.0789	7.2734	7.26343	7.22242	7.13773	7.26796	7.31188	7.12809	7.06881	7.02511	7.132	6.92227	MPRIP_S224
1179	A0A494BZV2	Myosin phosphatase Rho-interacting protein	MPRIP	S	737	GPGTEDAALRMEVDRSPGLPMSDLKTHNVHV	6.0557	6.19262	5.92554	5.55956	NA	NA	6.19489	NA	6.45843	5.71709	NA	5.92395	6.24432	6.1351	5.94432	6.9696	6.54167	7.05349	7.76339	7.64838	7.51539	7.98766	8.08402	7.98938	7.76337	7.85385	7.94575	8.2069	8.64417	8.44004	MPRIP_S737	FGFR2_Recycling
1180	A0A494BZV2	Myosin phosphatase Rho-interacting protein	MPRIP	S	789	IAPVHLSSEDGGDRLSTHELTSLLEKELEQS	NA	NA	NA	NA	NA	NA	NA	NA	NA	NA	NA	NA	NA	NA	NA	7.19812	7.05652	6.89652	NA	NA	NA	7.10045	6.91448	7.00895	6.91307	7.1654	7.03698	6.93639	6.98531	6.97908	MPRIP_S789
1181	A0A494BZV2	Myosin phosphatase Rho-interacting protein	MPRIP	S	2403	DRSCVTRQLRNIRSKSLKEGLTVQERLKLFE	5.02286	NA	NA	NA	NA	NA	NA	5.33804	5.54785	NA	NA	NA	NA	NA	NA	NA	NA	NA	NA	NA	NA	6.99461	7.14352	6.57121	NA	NA	NA	NA	NA	NA	MPRIP_S2403
1182	A0A494BZV2	Myosin phosphatase Rho-interacting protein	MPRIP	S	2380	PDSATVSGYDIMKSKSNPDFLKKDRSCVTRQ	5.84045	6.5114	6.55305	NA	NA	5.94202	6.55102	6.29365	6.62011	6.02647	5.44339	NA	5.29647	NA	5.78943	7.1071	NA	NA	7.45497	NA	NA	7.7736	7.81399	8.25351	8.28695	8.04182	7.98761	8.34541	8.47747	8.37138	MPRIP_S2380	FGFR2_Recycling
1183	A0A494BZV2	Myosin phosphatase Rho-interacting protein	MPRIP	S	2278	LRTLLTGDGGGEATGSPLAQGKDAYELEVLL	NA	NA	NA	NA	NA	NA	NA	NA	NA	NA	NA	NA	NA	NA	NA	6.67855	6.44713	6.62441	7.08657	6.88637	6.90275	7.20929	7.11779	7.20497	7.07528	6.94629	6.92066	7.10633	7.04683	7.22631	MPRIP_S2278
1184	A0A494BZV2	Myosin phosphatase Rho-interacting protein	MPRIP	S	265	MSSDRMDCGRKVRVESGYFSLEKTKQDLKAE	NA	NA	NA	NA	NA	NA	NA	NA	NA	NA	NA	NA	NA	NA	NA	NA	6.47228	NA	NA	NA	NA	NA	NA	NA	NA	NA	6.577	NA	7.23142	6.95189	MPRIP_S265
1185	A0A494BZV2	Myosin phosphatase Rho-interacting protein	MPRIP	S	269	RMDCGRKVRVESGYFSLEKTKQDLKAEEQQL	NA	NA	NA	NA	NA	NA	NA	NA	5.66134	NA	NA	NA	NA	5.34337	NA	NA	NA	NA	6.15454	NA	NA	7.40593	7.30836	6.85876	6.57156	6.75257	6.37936	6.55295	6.38607	6.53174	MPRIP_S269
1186	A0A494BZX7	MKL/myocardin-like protein 1	mkl1	S	485	KTELIERLRAYQDQISPVPGAPKAPAATSIL	NA	NA	NA	NA	NA	NA	NA	NA	NA	NA	NA	NA	NA	NA	NA	6.79817	6.74713	6.70118	8.01053	7.86825	7.87704	7.6361	7.76195	7.74011	6.92914	7.05119	7.28581	7.8528	7.83188	7.94153	mkl1_S485		+
1187	A0A494BZX7	MKL/myocardin-like protein 1	mkl1	S	549	ATVASSGVVKFGSTGSTPPVSPTPSERSLLS	5.80224	6.08627	NA	5.71762	5.89726	6.11564	5.92345	5.69737	6.0621	6.39396	NA	6.2921	6.15227	6.09885	NA	NA	NA	7.7523	NA	NA	NA	NA	NA	NA	7.99698	7.75223	7.84595	NA	NA	NA	mkl1_S549
1188	A0A494BZX7	MKL/myocardin-like protein 1	mkl1	S	554	SGVVKFGSTGSTPPVSPTPSERSLLSTGDEN	5.80224	6.08627	NA	5.71762	5.89726	6.11564	5.92345	5.69737	6.0621	6.39396	NA	6.2921	6.15227	6.09885	NA	NA	NA	7.7523	NA	NA	NA	NA	NA	NA	7.99698	7.75223	7.84595	NA	NA	NA	mkl1_S554
1189	A0A494BZX7	MKL/myocardin-like protein 1	mkl1	S	433	SSSGAPGPCGLARQNSTSLTGKPGALPANLD	NA	NA	NA	NA	NA	NA	NA	NA	NA	NA	NA	NA	NA	NA	NA	6.28969	6.73666	NA	6.99079	6.74679	6.6028	NA	7.51718	7.48457	NA	7.03587	NA	NA	7.04907	NA	mkl1_S433
1190	A0A494BZX7	Phosphatase and actin regulator	mkl1	S	106	TREELVSQGIMPPLKSPAAFHEQRRSLERAR	NA	NA	NA	NA	NA	NA	NA	NA	5.42332	NA	NA	NA	5.52627	6.43309	NA	NA	NA	NA	NA	NA	NA	6.74193	7.05649	NA	NA	NA	NA	NA	NA	NA	mkl1_S106	+
1194	A0A494BZX7	MKL/myocardin-like protein 1	mkl1	S	256	LEARVSEPLLSATSASPTQVVSQLPMGRDSR	NA	NA	NA	NA	6.20211	NA	6.40863	NA	NA	NA	NA	6.27565	NA	6.79245	NA	7.31826	7.70946	7.59197	7.69434	7.56526	7.58506	7.87237	7.71002	7.74431	7.17309	7.32236	7.2748	7.61685	7.31539	7.59054	mkl1_S256
1195	A0A494BZY7	Protein-lysine N-methyltransferase METTL10	METTL10	S	17	SSGADGGGGAAVAARSDKGSPGEDGFVPSAL	NA	NA	NA	NA	NA	NA	NA	NA	5.47344	5.55661	NA	NA	NA	NA	NA	7.4342	7.31435	6.95487	7.3992	7.32724	NA	NA	NA	NA	7.05451	6.94009	6.89237	NA	6.87663	NA	METTL10_S17
1197	H0Y6K5	Transcription factor Sp3	SP3	S	5	___________IGPPSPGDDEEEAAAAAGAP	NA	NA	NA	NA	NA	NA	NA	6.10478	NA	NA	NA	NA	NA	NA	NA	6.97421	7.01538	NA	6.9374	6.98313	7.15361	7.66776	7.77368	7.55182	7.11665	6.82782	6.89177	6.79459	6.89831	NA	SP3_S5
1198	H0Y6K5	Transcription factor Sp3	SP3	S	495	IRIKEEEPDPEEWQLSGDSTLNTNDLTHLRV	6.322	6.26856	NA	NA	NA	NA	6.33676	NA	6.41701	NA	NA	NA	NA	NA	NA	NA	7.65899	7.5929	7.11888	7.36574	6.86324	7.42889	NA	7.23511	6.84484	6.79429	7.27854	NA	6.93836	6.73181	SP3_S495	FGFR2_Recycling
1199	A0A494C0K5	Poly(A)-specific ribonuclease PARN	PARN	S	594	GRKKAKKLKRMKKELSPAGSISKNSPATLFE	6.14861	6.00472	6.01492	5.60408	5.25111	5.7281	6.28255	6.28114	6.58612	6.17124	5.9587	6.25399	6.61537	6.25354	NA	8.25891	8.32577	8.24446	8.36633	8.41362	8.41707	8.07794	8.37224	8.28324	8.61178	8.68104	8.74911	8.68226	8.70595	8.72112	PARN_S594
1200	A0A494C0K5	Poly(A)-specific ribonuclease PARN	PARN	S	598	AKKLKRMKKELSPAGSISKNSPATLFEVPDT	NA	NA	NA	NA	NA	NA	NA	NA	NA	NA	NA	NA	NA	NA	NA	NA	6.4259	NA	6.35801	NA	6.53465	NA	6.75214	6.7373	7.03248	6.9847	7.03179	6.94266	6.97064	6.44085	PARN_S598
1201	A0A494C0R8	Clustered mitochondria protein homolog	CLUH	S	702	SLESKSEDPPGQEAGSEEEGSSASGLAKVKE	NA	NA	NA	NA	NA	NA	NA	NA	NA	NA	NA	NA	NA	NA	NA	7.28421	7.11184	6.98733	6.93407	7.11814	7.45607	NA	6.97912	7.12797	7.04533	6.8587	7.04085	6.83155	6.94762	6.91959	CLUH_S702
1202	A0A494C197	Proenkephalin-B;Alpha-neoendorphin;Beta-neoendorphin;Big dynorphin;Dynorphin A(1-17);Dynorphin A(1-13);Dynorphin A(1-8);Leu-enkephalin;Rimorphin;Leumorphin	PDYN	S	101	SVGEGPYSELAKLSGSFLKELEKSKFLPSI_	NA	NA	NA	NA	NA	NA	NA	NA	NA	NA	NA	NA	NA	NA	NA	NA	7.02258	NA	NA	NA	NA	NA	8.52518	8.44639	NA	NA	NA	NA	NA	NA	PDYN_S101
1203	A0A494C108	Protein KRI1 homolog	KRI1	S	177	EQKQLKESFRAFVEDSEDEDGAGEGGSSLLQ	5.95174	5.75498	NA	5.73037	5.6287	5.83998	5.79801	6.00715	6.23516	NA	NA	NA	6.11559	NA	6.13032	8.68749	8.80493	8.64271	8.53031	8.62647	8.46247	8.77099	8.69542	8.6373	8.91245	8.80245	8.72238	8.58759	8.56435	8.68961	KRI1_S177
1204	A0A494C108	Protein KRI1 homolog	KRI1	S	142	KVILEKAGKYVDEENSDGETSNHRLQETSSQ	NA	NA	NA	NA	NA	NA	NA	NA	NA	NA	5.82383	NA	5.55315	NA	NA	8.73323	8.71354	8.96111	8.64589	8.55144	8.41349	8.90297	8.85851	8.83785	8.68266	8.58547	8.47714	8.31346	8.4317	8.33741	KRI1_S142
1206	A0A494C108	Protein KRI1 homolog	KRI1	S	634	QRQLPALDGSLMGPESPPAQEEEAPVSPHKK	NA	NA	NA	NA	NA	NA	NA	NA	NA	NA	NA	NA	NA	NA	NA	8.37194	8.44255	8.46852	8.03064	8.2928	8.20409	8.18226	7.58031	7.95942	8.42897	8.48498	8.37997	8.20984	8.02977	8.2616	KRI1_S634
1207	A0A494C108	Protein KRI1 homolog	KRI1	S	645	MGPESPPAQEEEAPVSPHKKPAPQKRRRAKK	NA	NA	NA	NA	NA	NA	NA	NA	NA	NA	NA	NA	NA	NA	NA	8.27462	8.30656	8.35762	7.83394	8.17422	8.09408	7.79622	6.88718	7.64422	8.1798	8.2402	7.83171	7.91763	7.79709	7.93815	KRI1_S645
1208	A0A494C142	BRCA1-associated RING domain protein 1	BARD1	S	358	PPSTLSSSSYRRVMSSPSAMKLLPNMAVKRN	NA	NA	NA	NA	NA	NA	NA	NA	NA	NA	NA	NA	NA	NA	NA	6.5909	6.62123	6.59482	6.35189	6.37377	NA	6.60284	6.88241	6.67961	6.96013	6.87016	7.11208	6.75525	6.14909	6.67917	BARD1_S358
1209	A0A494C143	Disco-interacting protein 2 homolog A	DIP2A	S	94	QQKSRPTASRDERFRSDVHTEAVQAALAKYK	NA	NA	NA	NA	NA	NA	NA	NA	NA	NA	NA	NA	NA	NA	NA	NA	NA	NA	NA	NA	NA	NA	6.68761	NA	NA	NA	NA	NA	7.00823	7.04719	DIP2A_S94
1210	A0A494C169	Pantothenate kinase 4	PANK4	S	401	SWGENYAGSSGLMSASPELGPAQRARSGTFD	NA	NA	NA	NA	NA	NA	NA	NA	NA	NA	NA	NA	NA	NA	NA	8.11232	8.08054	7.85208	7.97433	7.60301	7.68071	7.62183	7.8147	7.82718	7.45497	7.5907	7.33238	NA	7.16518	7.128	PANK4_S401
1211	A0A494C1D7	Dystonin	DST	S	184	TFQEKTDVFSFRKAASLSSIPSGIERSLEKS	6.18096	6.04338	6.21069	NA	5.97821	5.84504	NA	NA	NA	NA	NA	NA	NA	NA	NA	7.24597	7.19489	6.97851	7.28917	7.18529	7.07795	8.08514	7.96792	7.99097	7.42392	7.685	7.54499	7.68067	7.64763	7.72869	DST_S184
1212	Q03001	Dystonin	DST	S	3968	ADDINGLMTKLKRQKSFSEDVISHKGDLRYI	NA	NA	NA	NA	NA	NA	NA	NA	NA	NA	NA	NA	NA	NA	NA	7.85357	7.7918	7.94274	7.98012	7.95593	7.93428	7.74894	7.86672	7.76052	7.8518	7.88882	7.90686	8.13726	8.13269	7.75467	DST_S3968
1213	Q03001	Dystonin	DST	S	3970	DINGLMTKLKRQKSFSEDVISHKGDLRYITI	NA	NA	NA	NA	NA	NA	NA	NA	NA	NA	NA	NA	NA	NA	NA	NA	NA	7.28162	7.00963	6.94836	6.8468	NA	NA	6.08631	7.57568	7.67973	7.44339	7.60313	NA	7.96875	DST_S3970
1214	A0A494C1F2	Nuclear pore complex protein Nup214	NUP214	S	1069	DSTMLATKTVKHGAPSPSHPISAPQAAAAAA	NA	NA	NA	NA	NA	NA	NA	NA	6.14675	NA	NA	NA	NA	NA	NA	NA	NA	NA	NA	NA	NA	NA	NA	NA	NA	NA	NA	NA	NA	NA	NUP214_S1069
1215	A0A494C1F2	Nuclear pore complex protein Nup214	NUP214	S	666	VQKSPRITPPAAKPGSPQAKSLQPAVAEKQG	7.80896	8.30258	8.19286	8.17387	8.01327	8.28535	7.24507	8.26327	8.21941	7.98259	8.03062	8.18447	7.45075	NA	7.84595	8.52123	8.71802	8.74873	8.5903	8.3862	8.19834	8.73686	8.6816	8.432	8.83318	8.93179	8.92915	8.98141	8.97991	9.00116	NUP214_S666
1219	A0A494C1F2	Nuclear pore complex protein Nup214	NUP214	S	430	KTPERLSLEGERQPKSPGSTPTTPTSSQAPQ	NA	NA	NA	NA	NA	NA	NA	NA	NA	NA	NA	NA	NA	NA	NA	7.22654	7.19514	7.30153	7.35298	7.39496	7.46689	NA	6.76156	6.83968	7.23986	7.25899	7.04118	7.13293	7.28303	6.95711	NUP214_S430
1220	A0A494C1F2	Nuclear pore complex protein Nup214	NUP214	S	433	ERLSLEGERQPKSPGSTPTTPTSSQAPQKLD	NA	NA	NA	NA	NA	NA	NA	NA	NA	5.3189	5.18181	NA	5.43101	NA	5.50747	8.24636	8.0076	8.33073	7.80645	8.25983	8.40048	7.95526	8.02125	8.12215	8.17475	7.85562	7.95944	7.88548	7.89809	7.60453	NUP214_S433
1223	A0A494C1F2	Nuclear pore complex protein Nup214	NUP214	S	654	SAQGSSSPVPSMVQKSPRITPPAAKPGSPQA	NA	5.28635	NA	NA	5.42839	NA	NA	5.37483	6.52895	5.58754	NA	NA	5.3102	NA	NA	NA	NA	NA	6.1389	NA	NA	NA	6.82223	6.50101	6.33738	6.35919	NA	6.46193	6.53584	6.56696	NUP214_S654
1224	A0A494C1F2	Nuclear pore complex protein Nup214	NUP214	S	634	SAPPSSVPLKSSVLPSPSGRSAQGSSSPVPS	5.46496	5.68197	NA	NA	NA	NA	5.78438	5.98261	6.02862	5.1018	NA	NA	5.58698	5.6138	5.46547	6.94732	6.85128	6.86002	7.22915	6.83337	6.82295	7.46543	7.38282	7.13891	6.86737	6.78673	6.84791	7.41585	7.46745	7.48298	NUP214_S634	FGFR2_Recycling
1225	A0A494C1F2	Nuclear pore complex protein Nup214	NUP214	S	1966	SPNKTGGFGAAPVFGSPPTFGGSPGFGGVPA	NA	NA	NA	NA	NA	NA	NA	NA	NA	NA	NA	NA	NA	NA	NA	7.24638	NA	NA	NA	NA	6.72501	6.61764	6.5831	NA	6.67623	NA	6.76589	NA	NA	NA	NUP214_S1966
1226	A0A494C1F2	Nuclear pore complex protein Nup214	NUP214	S	1973	FGAAPVFGSPPTFGGSPGFGGVPAFGSAPAF	NA	NA	NA	NA	NA	NA	NA	NA	NA	NA	NA	NA	NA	NA	NA	7.24638	NA	NA	NA	NA	6.72501	6.61764	6.5831	NA	6.67623	NA	6.76589	NA	NA	NA	NUP214_S1973
1227	A0A494C1F2	Nuclear pore complex protein Nup214	NUP214	S	1990	GFGGVPAFGSAPAFTSPLGSTGGKVFGEGTA	NA	NA	NA	NA	NA	NA	NA	NA	NA	NA	NA	NA	NA	NA	NA	7.17381	7.19558	6.86793	NA	NA	6.50078	6.57437	NA	NA	NA	6.31258	NA	NA	NA	NA	NUP214_S1990
1228	A0A494C1F2	Nuclear pore complex protein Nup214	NUP214	S	1011	AVVQAPRHAPVVRTPSIQPSLLPHAAPFAKS	5.55157	NA	NA	NA	NA	NA	NA	NA	NA	NA	NA	NA	NA	NA	NA	5.55999	NA	NA	NA	NA	NA	7.61584	7.66737	7.65931	7.21817	6.84966	6.79567	7.6379	7.635	7.76031	NUP214_S1011
1229	A0A494C1F2	Nuclear pore complex protein Nup214	NUP214	S	928	IESHTKSLPKVPAKLSPMKQAQLRNFLAKRK	NA	NA	NA	NA	NA	NA	5.5326	5.58761	5.70367	NA	NA	NA	NA	NA	NA	7.24551	7.2979	7.02794	7.02192	7.2418	6.98428	7.62738	7.79318	7.65188	8.00853	8.04499	8.29237	8.2264	7.99991	8.12818	NUP214_S928
1239	A0A494C1J1	Cytospin-A	SPECC1L	S	887	QVPNPAAAAIPRTPLSPSPMKTPPAAAVSPM	NA	NA	NA	NA	NA	NA	NA	NA	NA	NA	NA	NA	NA	NA	NA	6.62216	NA	NA	7.09327	NA	6.84045	7.40707	7.63045	7.56558	7.01442	7.38515	7.38714	7.85114	7.588	7.93518	SPECC1L_S887
1240	A0A494C1L5	Lipopolysaccharide-responsive and beige-like anchor protein	LRBA	S	10	______MASEDNRVPSPPPTGDDGGGGGREE	NA	NA	NA	NA	NA	NA	NA	NA	NA	NA	NA	NA	NA	NA	NA	6.61784	6.66621	6.69131	NA	6.74976	6.81641	6.53085	6.73585	6.6881	NA	6.58916	6.72202	NA	NA	NA	LRBA_S10
1241	A0A494C1L5	Lipopolysaccharide-responsive and beige-like anchor protein	LRBA	S	2485	LLIEPHPPRGSAMQVSPLMFTDKAQQDVIMV	NA	NA	NA	NA	NA	NA	NA	NA	NA	NA	NA	NA	NA	NA	NA	NA	6.89639	6.67705	7.17375	6.88885	6.80555	7.27522	NA	7.22264	NA	NA	6.49262	7.00824	NA	6.93925	LRBA_S2485
1242	A0A494C1L5	Lipopolysaccharide-responsive and beige-like anchor protein	LRBA	S	1787	SSNAKLPSVPTVDSVSQDPVSNMSITERLEH	NA	NA	NA	NA	NA	NA	NA	NA	NA	NA	NA	NA	NA	NA	NA	NA	7.35496	7.17527	6.53462	NA	NA	NA	NA	NA	7.30979	7.0905	7.2532	6.8803	6.75981	NA	LRBA_S1787
1243	A0A494C1L5	Lipopolysaccharide-responsive and beige-like anchor protein	LRBA	S	1488	KPMHSLIPLGKSAAKSPVDIVTGGISPVRDL	5.1949	NA	NA	NA	NA	NA	NA	NA	NA	NA	NA	NA	NA	NA	NA	NA	NA	NA	6.36179	NA	NA	6.83439	6.55976	6.74009	NA	NA	NA	7.04178	6.97704	7.17196	LRBA_S1488		+
1244	A0A494C1L5	Lipopolysaccharide-responsive and beige-like anchor protein	LRBA	S	1767	VSSVDSAQASDMGGESPGSRSSNAKLPSVPT	NA	NA	6.62351	NA	NA	NA	NA	NA	NA	NA	NA	NA	6.61614	NA	NA	NA	7.63217	7.32953	6.94091	NA	6.9703	NA	7.11678	7.304	7.01939	7.24511	7.08433	6.92166	NA	NA	LRBA_S1767
1245	A0A494C1L5	Lipopolysaccharide-responsive and beige-like anchor protein	LRBA	S	2053	NSENEILLEGDDDTLSSVDEKDLENLAGPVS	NA	NA	NA	NA	NA	NA	NA	NA	NA	NA	NA	NA	NA	NA	NA	7.4996	7.7429	NA	7.52458	7.53921	7.30364	7.87368	7.78293	7.83713	8.01244	7.96291	7.73352	7.69305	7.75887	7.61399	LRBA_S2053
1246	A0A494C1L5	Lipopolysaccharide-responsive and beige-like anchor protein	LRBA	S	2054	SENEILLEGDDDTLSSVDEKDLENLAGPVSL	NA	NA	NA	NA	NA	NA	NA	NA	NA	NA	NA	NA	NA	NA	NA	7.12772	7.28244	7.06806	7.18434	NA	7.17045	NA	NA	7.12661	7.43385	7.24532	7.19692	6.88341	7.05586	7.0878	LRBA_S2054
1247	A0A494C1L5	Lipopolysaccharide-responsive and beige-like anchor protein	LRBA	S	1118	EEEEDDDYVELKVEGSPTEEANLPTELQDNS	NA	NA	NA	NA	NA	NA	NA	NA	NA	NA	NA	NA	NA	NA	NA	7.34801	7.29309	7.52417	7.43981	7.58915	7.62383	NA	7.01697	6.47674	6.94277	NA	6.71783	6.62016	NA	6.68525	LRBA_S1118
1248	A0A494C1L5	Lipopolysaccharide-responsive and beige-like anchor protein	LRBA	S	1133	SPTEEANLPTELQDNSLSPAASEAGEKLDMF	NA	NA	NA	NA	NA	NA	NA	NA	NA	NA	NA	NA	NA	NA	NA	7.18099	6.92214	7.21324	7.13034	7.03567	7.24668	NA	NA	NA	NA	NA	NA	NA	NA	NA	LRBA_S1133
1249	A0A494C1L5	Lipopolysaccharide-responsive and beige-like anchor protein	LRBA	S	1135	TEEANLPTELQDNSLSPAASEAGEKLDMFGN	NA	NA	NA	NA	NA	NA	NA	NA	NA	NA	NA	NA	NA	NA	NA	8.00289	7.78021	7.97297	8.07911	8.1687	8.13161	NA	NA	NA	NA	NA	NA	NA	NA	7.0056	LRBA_S1135
1251	A0A494C1T9	Protein FAM83H	FAM83H	S	1226	TEAATEERGPRARLSSATANALYSSNLRDDT	6.33857	6.53177	NA	NA	NA	NA	NA	6.47293	6.66693	5.47553	NA	5.46131	6.74187	NA	NA	NA	NA	NA	7.43777	7.28265	6.95897	8.03027	8.01707	7.92015	7.33643	7.5671	7.6378	8.7343	8.69827	8.79398	FAM83H_S1226		+
1252	A0A494C1T9	Protein FAM83H	FAM83H	S	1262	QISAHGQKHRAVPAPSPGPTHNSPELGRPPA	NA	NA	NA	NA	NA	NA	NA	NA	NA	NA	NA	NA	NA	NA	NA	6.62688	NA	7.09183	6.66299	NA	7.01547	6.91985	6.34806	6.65079	7.39263	7.03174	6.97059	7.69461	7.36965	7.82221	FAM83H_S1262
1253	A0A494C1T9	Protein FAM83H	FAM83H	S	1269	KHRAVPAPSPGPTHNSPELGRPPAAGVLAPD	6.01286	5.89254	NA	NA	NA	NA	5.70836	5.86401	NA	NA	NA	NA	NA	NA	NA	6.62688	NA	7.09183	NA	NA	6.81479	7.45847	NA	7.47875	7.67071	7.90311	8.07557	7.94245	7.78751	8.00928	FAM83H_S1269
1254	A0A494C1T9	Protein FAM83H	FAM83H	S	724	LDYVPSSASREVRHGSDPAFAPGPRGLEPSG	5.56434	5.94324	5.11304	5.35809	5.15751	5.67647	6.06319	NA	6.20916	5.9536	NA	5.4984	5.61875	NA	5.40843	7.41904	7.43448	7.43819	6.99529	6.8784	NA	7.35396	7.2234	7.06939	8.13357	8.20791	8.25947	7.84909	8.13959	7.44047	FAM83H_S724
1258	A0A494C1T9	Protein FAM83H	FAM83H	S	1045	DRLPSRFLSAQSHSTSPQGLDSPLPLEGSGA	NA	NA	NA	NA	NA	NA	NA	NA	NA	NA	NA	NA	NA	NA	NA	NA	NA	NA	NA	NA	NA	NA	NA	NA	NA	NA	7.4329	7.801	NA	NA	FAM83H_S1045
1259	A0A494C1T9	Protein FAM83H	FAM83H	S	714	PELGPDGHQRLDYVPSSASREVRHGSDPAFA	NA	NA	NA	NA	NA	NA	NA	NA	NA	NA	NA	NA	NA	NA	NA	NA	NA	NA	NA	NA	NA	6.64094	NA	NA	7.33725	7.25735	7.12715	7.11514	7.0287	6.89597	FAM83H_S714
1261	A0A494C1T9	Protein FAM83H	FAM83H	S	717	GPDGHQRLDYVPSSASREVRHGSDPAFAPGP	5.66216	6.05664	5.74804	5.90065	6.08138	5.9795	5.77106	5.89173	5.40405	5.78839	NA	5.91092	5.91926	5.88589	5.73006	7.0212	7.05487	NA	7.04452	6.98038	6.73864	NA	7.36086	NA	8.22059	8.41326	8.35046	8.43827	8.01316	8.07508	FAM83H_S717
1262	A0A494C1T9	Protein FAM83H	FAM83H	S	1082	ESKGSPTSAYPERKGSPTPGFSTRRGSPTTG	7.11561	7.44961	7.37842	6.91059	6.64697	7.32976	7.15964	7.21076	7.42146	7.01293	6.2985	7.00577	NA	NA	6.93709	7.83688	7.76828	8.20113	8.21941	8.04342	7.97563	8.46917	8.48627	8.46643	8.9111	8.85488	8.99546	9.19123	9.15534	8.89036	FAM83H_S1082	+
1263	A0A494C1T9	Protein FAM83H	FAM83H	S	1071	EGSGAHQVLHNESKGSPTSAYPERKGSPTPG	NA	NA	NA	NA	NA	NA	NA	NA	NA	NA	NA	NA	NA	NA	NA	NA	7.372	7.18245	NA	7.56563	7.63369	7.4743	7.24794	7.51794	7.97434	7.45266	NA	8.14311	8.08448	7.87062	FAM83H_S1071
1264	A0A494C1T9	Protein FAM83H	FAM83H	S	1175	MEVLRKGSLRLRQLLSPKGERRMEDEGGFPV	5.6426	5.84547	5.04616	NA	NA	NA	5.80945	5.74779	5.96997	5.44879	NA	NA	5.89359	5.86755	5.66343	6.645	6.69569	6.66363	7.63258	7.50253	7.29692	7.51626	7.62037	7.60678	7.65131	7.78017	7.89326	8.16079	8.17009	8.24515	FAM83H_S1175	FGFR2_Recycling
1265	A0A494C1T9	Protein FAM83H	FAM83H	S	1199	DEGGFPVPQENGQPESPRRLSLGQGDSTEAA	NA	NA	NA	NA	NA	NA	NA	NA	NA	NA	5.91398	NA	6.25854	NA	6.27904	7.17652	7.06571	7.10221	7.59058	7.47072	7.57346	7.81985	7.62581	7.5797	7.48753	7.60296	7.67593	7.81564	7.33718	7.59947	FAM83H_S1199
1266	A0A494C1T9	Protein FAM83H	FAM83H	S	1137	ERRSSPVPPVPERRGSLTLTISGESPKAGPA	5.32112	5.57004	5.02776	NA	NA	NA	5.6016	5.75603	5.84823	NA	NA	NA	5.79355	5.7622	5.5473	NA	NA	NA	NA	NA	NA	7.01762	6.82603	6.78074	7.04976	7.39835	7.62293	7.21915	7.1797	7.50248	FAM83H_S1137	FGFR2_Recycling
1267	A0A494C1T9	Protein FAM83H	FAM83H	S	1093	ERKGSPTPGFSTRRGSPTTGFIEQKGSPTSA	6.26197	6.68386	6.3123	NA	NA	NA	6.44107	6.41619	6.73446	6.6781	6.24576	6.63736	7.06462	6.7779	6.04173	7.8206	7.82873	7.80418	7.89935	7.99407	7.87234	7.71959	7.88654	7.4208	8.33833	8.36272	8.4184	8.57859	8.71707	8.58159	FAM83H_S1093	FGFR2_Recycling
1268	A0A494C1T9	Protein FAM83H	FAM83H	S	1104	TRRGSPTTGFIEQKGSPTSAYPERRGSPVPP	NA	NA	5.55147	NA	NA	NA	5.80005	NA	6.00543	6.44514	5.76324	6.32542	6.77116	6.55866	5.98671	7.04696	7.22944	7.07344	7.29999	7.11667	NA	NA	7.17272	NA	7.7543	7.68211	7.50408	NA	7.56274	7.52283	FAM83H_S1104	FGFR2_Recycling
1269	A0A494C1T9	Protein FAM83H	FAM83H	S	1115	EQKGSPTSAYPERRGSPVPPVPERRSSPVPP	6.55972	6.78284	6.79361	6.44493	6.43177	6.45227	6.77689	6.50635	6.9046	6.62635	6.78213	6.88092	6.15346	NA	6.6324	7.33735	7.42929	7.59328	7.48268	7.40313	7.26413	7.77341	7.54787	7.29535	8.32525	8.29636	8.29113	8.45934	8.64049	8.50574	FAM83H_S1115
1270	A0A494C1T9	Protein FAM83H	FAM83H	S	1204	PVPQENGQPESPRRLSLGQGDSTEAATEERG	6.38462	6.55466	NA	NA	NA	NA	NA	6.34791	6.79183	6.26313	6.28201	5.93915	6.25887	5.87308	5.57632	7.19909	7.06728	7.29626	7.57827	7.60111	7.48658	7.31996	7.26267	7.04961	7.75999	7.922	8.08651	8.36765	8.24944	8.45273	FAM83H_S1204
1272	A0A494C1T9	Protein FAM83H	FAM83H	S	1126	ERRGSPVPPVPERRSSPVPPVPERRGSLTLT	5.59474	6.01408	5.80975	NA	NA	5.6781	5.9053	5.84158	5.9656	5.57487	NA	5.66347	5.91926	NA	5.39155	NA	6.64567	6.5847	NA	6.59649	6.60566	6.54311	6.94253	6.76193	7.36087	7.6393	7.48526	7.79359	7.86917	7.69938	FAM83H_S1126	FGFR2_Recycling
1273	A0A494C1T9	Protein FAM83H	FAM83H	S	848	VPAAFPTKVPVPGPGSGGNGPEREGPEEPGL	NA	NA	NA	NA	5.5002	NA	NA	NA	5.49477	NA	NA	NA	NA	NA	NA	7.8916	7.89904	7.89615	7.89918	7.97874	7.91193	7.36964	7.18646	7.26577	8.59922	8.50482	8.66895	8.27943	8.26668	8.48947	FAM83H_S848
1274	A0A499FI31	Squamous cell carcinoma antigen recognized by T-cells 3	SART3	S	8	________MATAAETSASEPEAESKAGPKAD	5.60111	5.54597	NA	5.27849	NA	5.58204	NA	NA	6.30705	5.8225	5.97174	NA	6.20933	6.16803	5.56745	8.22124	8.24115	8.22364	7.90381	8.24424	8.09923	8.01098	7.88355	7.75925	7.85979	7.69092	7.73007	7.53164	7.60038	7.48476	SART3_S8
1275	A0A499FI31	Squamous cell carcinoma antigen recognized by T-cells 3	SART3	S	10	______MATAAETSASEPEAESKAGPKADGE	NA	6.15413	NA	NA	NA	NA	NA	6.30986	NA	NA	6.22978	6.28344	NA	6.26535	NA	8.0293	8.00532	7.76956	NA	8.22707	8.18104	7.45877	6.76124	NA	7.40719	7.21873	7.48645	7.00401	6.93996	7.53549	SART3_S10
1276	A0A499FJN1	MAP kinase-interacting serine/threonine-protein kinase 1	MKNK1	S	407	ARRRALAQAGRGEDRSPPTAL__________	5.12485	5.17693	NA	NA	NA	NA	NA	NA	NA	NA	NA	5.32325	NA	NA	NA	6.45699	NA	6.1082	NA	NA	NA	NA	NA	NA	7.23586	7.3382	7.53344	7.31704	7.37421	7.4446	MKNK1_S407
1277	A0A499FJN1	MAP kinase-interacting serine/threonine-protein kinase 1	MKNK1	S	27	GDRRRKKKRRGRATDSLPGKFEDMYKLTSEL	NA	NA	NA	NA	NA	NA	NA	NA	5.37911	NA	NA	NA	5.00967	NA	NA	6.35228	6.70987	6.59832	6.81243	6.33542	6.57907	7.24554	7.20478	6.97624	6.69131	6.80747	6.73606	7.34494	7.22113	7.44996	MKNK1_S27
1278	A0A499FIZ0	WD repeat-containing protein 26	WDR26	S	221	ATPELGSSLKKKKRLSQSDEDVIRLIGQHLN	6.20716	6.52387	5.85213	5.6812	5.20395	6.12131	6.22332	5.98203	6.59049	5.85801	5.67024	5.93778	6.30748	6.13004	NA	8.23124	8.07791	8.04049	8.30774	8.41635	8.39759	7.95144	8.24133	8.03754	8.16994	8.35352	8.44382	8.52941	8.5739	8.46843	WDR26_S221
1280	O43169	Cytochrome b5 type B	CYB5B	S	85	AGVDASESFEDVGHSSDAREMLKQYYIGDIH	NA	NA	NA	NA	NA	NA	NA	NA	NA	NA	NA	NA	NA	NA	NA	NA	NA	NA	7.51006	7.46334	NA	7.05816	6.93173	NA	NA	NA	NA	6.52998	6.54917	NA	CYB5B_S85
1281	O43169	Cytochrome b5 type B	CYB5B	S	23	AEASGSDGKGQEVETSVTYYRLEEVAKRNSL	NA	NA	NA	NA	NA	NA	NA	NA	NA	NA	NA	NA	NA	NA	NA	NA	NA	NA	NA	6.67919	NA	6.52646	7.01082	NA	NA	NA	NA	NA	NA	NA	CYB5B_S23
1283	A0A590PWR5	Coiled-coil domain-containing protein 154	CCDC154	S	274	KRMKASESSRLKLEGSLRGELESRWEKLRGL	NA	NA	NA	NA	NA	NA	NA	NA	5.38514	NA	NA	NA	NA	NA	NA	NA	NA	6.53728	NA	NA	NA	7.20709	7.06793	6.99258	6.61095	NA	7.55936	NA	NA	NA	CCDC154_S274
1284	R4GNJ5	Adrenocortical dysplasia protein homolog	ACD	S	24	LRPWIRELILGSETPSSPRAGQLLEDAEAAV	NA	NA	NA	5.61179	5.62673	5.72132	NA	NA	NA	5.90466	NA	NA	NA	NA	NA	7.15779	NA	7.07718	7.43417	7.2896	7.11046	7.37579	7.39884	NA	7.58426	7.70528	7.65157	7.74342	7.69776	7.1854	ACD_S24
1286	H0Y3T7	DNA excision repair protein ERCC-6-like 2	ERCC6L2	S	324	PDFVQKSKDAAFETLSDPKYSGKMKVLQQLL	NA	NA	NA	NA	NA	NA	NA	NA	NA	NA	NA	NA	NA	NA	NA	NA	7.41016	7.66536	7.69665	7.87804	8.13699	NA	NA	NA	7.81003	7.4473	NA	7.24411	7.56545	7.44602	ERCC6L2_S324
1287	K7EKN5	Paralemmin-3	PALM3	S	369	GSEEKPGTGRDEAEMSPVVERKGGEKKLELE	NA	NA	NA	NA	NA	NA	NA	NA	NA	NA	NA	NA	NA	NA	NA	NA	6.78716	7.27126	7.67543	7.416	7.45057	7.4316	7.49043	7.08167	7.20194	7.04673	7.68282	7.30529	6.7101	7.32908	PALM3_S369
1288	K7EKN5	Paralemmin-3	PALM3	S	324	GLEGPEVAGRERGDESPLGAEGAKTGGGEET	NA	NA	NA	NA	NA	NA	NA	NA	NA	NA	NA	NA	NA	NA	NA	NA	7.76288	NA	NA	NA	NA	7.85435	7.34039	7.1565	7.70147	7.57141	7.6997	7.75618	NA	7.14817	PALM3_S324
1289	K7EKN5	Paralemmin-3	PALM3	S	92	VEAGSVGQTDLNKRASLPAGLVGTPPESPSE	NA	NA	NA	NA	NA	NA	NA	NA	NA	NA	NA	NA	NA	NA	NA	7.16017	7.26398	7.17599	NA	6.8982	6.8601	7.09146	6.80909	NA	NA	NA	6.95438	7.0214	6.83885	NA	PALM3_S92
1290	K7EKN5	Paralemmin-3	PALM3	S	104	KRASLPAGLVGTPPESPSEPREDVLGFLPGP	NA	NA	NA	NA	NA	NA	NA	NA	NA	NA	NA	NA	NA	NA	NA	7.16017	7.67332	7.60606	7.16589	7.33268	7.48161	7.09146	6.80909	NA	NA	NA	6.95438	7.0214	6.83885	NA	PALM3_S104
1291	K7EKN5	Paralemmin-3	PALM3	S	252	AMGEIGRVPEVVQTSSPRLQERLEAAASIEG	NA	NA	NA	NA	NA	NA	NA	NA	NA	NA	NA	NA	NA	NA	NA	NA	NA	NA	6.61219	6.66111	6.60848	7.22408	7.18631	7.3125	6.42924	6.43786	6.41281	6.55885	6.40405	6.50655	PALM3_S252
1292	A0A590UJK3	Sarcolemmal membrane-associated protein	SLMAP	S	469	ENQTRAKESDFSDTLSPSKEKSSDDTTDAQM	NA	NA	NA	NA	NA	NA	NA	NA	NA	NA	NA	NA	NA	NA	NA	7.47003	7.40267	7.16875	7.64422	7.50999	7.52537	7.23634	7.1485	6.7956	7.68813	7.66441	7.75438	7.44071	7.44255	7.56372	SLMAP_S469
1293	A0A590UJK3	Sarcolemmal membrane-associated protein	SLMAP	S	148	MEARLRSDVIHAPLPSPVDKVAANTPSMYSQ	NA	5.57739	NA	NA	NA	NA	5.34758	5.38856	5.71912	NA	NA	NA	NA	5.53459	5.49106	NA	NA	NA	7.61752	7.53154	7.5968	7.63742	7.44262	7.17603	6.35722	7.09803	7.26946	8.11463	8.14694	8.20073	SLMAP_S148		+
1295	A0A590UJL3	SH3 and multiple ankyrin repeat domains protein 3	SHANK3	S	506	LALAARERALASQAPSRSPTPVHSPDADRPG	NA	NA	NA	NA	NA	NA	NA	NA	NA	NA	NA	NA	NA	NA	NA	NA	NA	6.49165	NA	7.14358	6.96425	NA	NA	NA	NA	NA	NA	NA	NA	NA	SHANK3_S506
1297	A0A590UJL3	SH3 and multiple ankyrin repeat domains protein 3	SHANK3	S	514	ALASQAPSRSPTPVHSPDADRPGPLFVDVQA	NA	NA	NA	NA	NA	NA	NA	NA	NA	NA	NA	NA	NA	NA	NA	7.03065	NA	6.99765	7.25683	7.62	7.48386	NA	NA	6.54504	NA	NA	6.622	NA	NA	NA	SHANK3_S514
1298	A0A590UJL3	SH3 and multiple ankyrin repeat domains protein 3	SHANK3	S	634	APAPMQSAAVAEPLPSPRAQPPGGTPADAGP	NA	5.22751	NA	NA	NA	NA	NA	NA	NA	NA	NA	NA	NA	NA	NA	6.62826	NA	6.70029	6.96064	7.3578	7.36657	NA	NA	NA	NA	NA	NA	NA	NA	6.76652	SHANK3_S634
1299	A0A590UJL3	SH3 and multiple ankyrin repeat domains protein 3	SHANK3	S	1024	EPKEVRFVVRSVSARSRSPSPSPLPSPASGP	NA	NA	NA	NA	NA	NA	NA	NA	NA	NA	NA	NA	NA	NA	NA	7.08164	6.99837	7.00826	6.9468	6.96347	7.04904	NA	NA	NA	NA	NA	NA	NA	NA	NA	SHANK3_S1024
1300	A0A590UJL3	SH3 and multiple ankyrin repeat domains protein 3	SHANK3	S	1026	KEVRFVVRSVSARSRSPSPSPLPSPASGPGP	NA	NA	NA	NA	NA	NA	NA	NA	NA	NA	NA	NA	NA	NA	NA	7.08164	6.99837	7.00826	6.9468	6.96347	7.04904	NA	NA	NA	NA	NA	NA	NA	NA	NA	SHANK3_S1026
1303	A0A590UJN4	DNA-directed RNA polymerase II subunit RPB1	POLR2A	S	1966	SPTYSLTSPAISPDDSDEEN___________	NA	NA	NA	NA	NA	NA	NA	NA	NA	NA	NA	NA	NA	NA	NA	7.69963	7.51758	7.29586	6.68241	NA	NA	NA	NA	NA	6.67962	NA	6.63874	NA	NA	NA	POLR2A_S1966
1304	A0A590UJN4	DNA-directed RNA polymerase II subunit RPB1	POLR2A	S	1913	TSPVYTPTSPKYSPTSPTYSPTSPKYSPTSP	5.6274	6.07819	5.98636	5.74439	5.77093	5.90259	5.8658	6.16401	6.26417	5.71024	NA	5.47261	5.79141	5.82805	NA	6.95356	6.90819	6.89932	NA	NA	NA	7.70944	8.07083	7.96551	7.81132	7.91925	7.90339	7.69584	7.72314	7.84616	POLR2A_S1913
1305	A0A590UJN4	DNA-directed RNA polymerase II subunit RPB1	POLR2A	S	1920	TSPKYSPTSPTYSPTSPKYSPTSPTYSPTSP	5.21302	5.46581	NA	NA	NA	NA	NA	NA	NA	NA	NA	NA	NA	NA	NA	6.95356	6.90819	6.89932	7.23936	6.94188	7.09012	7.61852	7.95865	7.87672	7.77292	7.78412	7.61073	NA	7.55359	7.59441	POLR2A_S1920
1306	A0A590UJN4	DNA-directed RNA polymerase II subunit RPB1	POLR2A	S	1878	TSPKYSPTSPKYSPTSPTYSPTTPKYSPTSP	5.62036	NA	NA	5.52598	NA	NA	NA	NA	NA	5.54252	5.63313	NA	5.67878	5.92924	NA	NA	NA	6.72167	7.35786	6.88205	NA	7.47903	7.91303	7.74703	7.54239	7.40388	7.88694	7.68452	7.7606	7.85579	POLR2A_S1878
1308	Q6KC79	Nipped-B-like protein	NIPBL	S	350	EKEQSEKAAMYDIISSPSKDSTKLTLRLSRV	NA	NA	NA	NA	NA	NA	NA	5.62551	5.66699	NA	NA	NA	NA	NA	NA	8.32747	8.11479	8.37663	8.15005	8.31049	8.12357	8.38731	8.28607	8.32319	8.17945	8.42184	8.24906	8.30953	8.06281	8.3261	NIPBL_S350
1309	Q6KC79	Nipped-B-like protein	NIPBL	S	2658	TNARNKAITSLLGGGSPKNNTAAETEDDESD	6.63825	6.36578	6.55583	5.90538	5.84344	6.1139	6.37151	6.50769	6.8132	6.49769	5.82811	6.46889	6.78467	6.46824	6.66476	9.15698	9.03736	8.94355	9.11212	9.08732	9.01352	9.07407	8.98554	8.9359	9.17768	9.20608	9.10075	9.08426	9.02037	9.15652	NIPBL_S2658	FGFR2_Recycling
1310	Q6KC79	Nipped-B-like protein	NIPBL	S	318	PCSSPRDVPPDILLDSPERKQKKQKKMKLGK	NA	NA	5.57302	NA	5.18188	NA	NA	5.59467	5.51873	5.8266	NA	5.70643	6.04112	5.8716	5.81568	7.69158	7.72394	7.69453	7.5457	7.49844	7.24959	7.81223	7.69674	7.79252	7.63326	7.81383	7.2666	7.6923	7.69505	7.81164	NIPBL_S318
1314	Q6KC79	Nipped-B-like protein	NIPBL	S	255	RHGSSEDYLHMVHRLSSDDGDSSTMRNAASF	NA	NA	NA	NA	NA	NA	NA	NA	NA	NA	NA	NA	NA	NA	NA	NA	6.19601	NA	6.85051	6.42578	6.50345	6.49117	6.76092	6.45843	NA	NA	NA	7.08096	6.6548	7.32035	NIPBL_S255
1315	A0A590UJS4	Nipped-B-like protein	NIPBL	S	2623	GSPKNNTAAETEDDESDGEDRGGGTSGVRRR	NA	6.15594	NA	NA	NA	NA	NA	NA	NA	NA	NA	NA	NA	NA	NA	8.01714	8.05827	8.07256	7.17721	NA	NA	NA	NA	7.1107	7.52739	7.38389	7.34987	7.37758	7.39451	NA	NIPBL_S2623
1318	A0A590UJT9	Protein FAM122A	FAM122A	S	166	TAMQISHSWEESFSLSDNDVEKSASPKRIDF	6.23191	6.63809	NA	6.24572	5.72242	6.25532	6.54129	6.62191	6.77036	6.05181	5.8313	5.96464	6.22975	5.93331	5.68628	8.43316	NA	NA	NA	8.38018	NA	NA	NA	NA	8.6521	NA	NA	NA	NA	NA	FAM122A_S166	FGFR2_Recycling
1319	A0A590UJT9	Protein FAM122A	FAM122A	S	118	NSTTFPSRHGLLLPASPVRMHSSRLHQIKQE	NA	NA	NA	NA	NA	NA	NA	NA	NA	NA	NA	5.12048	NA	NA	NA	7.45649	7.31991	7.31391	7.76392	7.58852	7.56032	7.35087	7.43147	7.32697	7.52361	7.56843	7.76821	8.02376	7.96685	8.05996	FAM122A_S118
1320	A0A590UJT9	Protein FAM122A	FAM122A	S	185	VEKSASPKRIDFIPVSPAPSPTRGIGKQCFS	NA	NA	NA	NA	NA	NA	NA	NA	NA	NA	NA	NA	5.37526	NA	NA	7.68424	7.71719	7.76258	7.62893	7.77503	7.72391	7.67746	7.65593	7.61637	7.54985	7.37106	7.23316	7.43414	7.40392	7.3916	FAM122A_S185
1321	A0A590UJT9	Protein FAM122A	FAM122A	S	189	ASPKRIDFIPVSPAPSPTRGIGKQCFSPSLQ	NA	NA	NA	NA	NA	NA	NA	NA	NA	NA	NA	NA	5.37526	NA	NA	7.7668	7.81394	7.80689	7.7387	7.82306	7.75018	7.76413	7.79294	7.78144	7.62189	7.43166	7.31448	7.54287	7.52672	7.54157	FAM122A_S189
1323	A0A590UJT9	Protein FAM122A	FAM122A	S	79	EGGGSGGGGGLRRSNSAPLIHGLSDTSPVFQ	6.16542	NA	6.35375	NA	NA	NA	NA	NA	NA	NA	NA	NA	NA	6.50303	NA	7.81263	7.99694	7.98205	8.31171	8.07934	8.00663	7.83442	8.08808	8.08955	7.91824	8.06177	7.67374	7.74317	7.75252	7.88128	FAM122A_S79
1327	A0A590UK01			S	243	PIWRLRAAEGKALMASDRTPITAESRASPLA	NA	NA	NA	NA	NA	NA	NA	NA	6.22605	NA	NA	NA	NA	7.3497	7.41568	NA	NA	NA	NA	NA	NA	NA	NA	NA	NA	NA	NA	NA	NA	NA	_S243
1329	Q13247	Serine/arginine-rich splicing factor 6	SRSF6	S	45	EVDLKNGYGFVEFEDSRDADDAVYELNGKEL	NA	NA	NA	NA	NA	NA	NA	NA	NA	NA	NA	NA	NA	NA	NA	7.98642	8.09652	7.80141	7.98445	7.77455	7.01695	NA	NA	NA	NA	NA	NA	NA	NA	NA	SRSF6_S45
1330	B1AKN5	Nuclear factor 1;Nuclear factor 1 A-type	NFIA	S	258	SLPSTSSTSSTKRLKSVEDEMDSPGEEPFYT	6.05453	5.87011	5.73127	NA	NA	NA	5.81566	5.97431	5.58863	NA	NA	NA	6.20513	NA	5.73793	5.94504	6.32658	NA	7.08783	7.21324	6.95478	8.31622	8.28206	8.28699	NA	6.55352	NA	7.20701	6.85265	7.00202	NFIA_S258	FGFR2_Recycling	+
1331	B1AKN5	Nuclear factor 1;Nuclear factor 1 A-type	NFIA	S	265	TSSTKRLKSVEDEMDSPGEEPFYTGQGRSPG	NA	NA	NA	NA	NA	NA	NA	NA	NA	NA	NA	NA	NA	NA	5.73793	7.60325	7.64766	7.14546	7.94533	6.98462	6.95478	8.05101	8.09206	8.13945	7.5019	7.55499	7.28323	7.43687	7.28427	7.26253	NFIA_S265
1332	B1AKN5	Nuclear factor 1;Nuclear factor 1 A-type	NFIA	S	49	QARKRKYFKKHEKRMSKEEERAVKDELLSEK	NA	NA	NA	NA	NA	NA	NA	NA	NA	NA	NA	NA	NA	NA	NA	NA	NA	6.84744	NA	NA	NA	NA	NA	NA	7.16327	NA	NA	NA	NA	NA	NFIA_S49
1333	B1AKN5	Nuclear factor 1;Nuclear factor 1 A-type	NFIA	S	278	MDSPGEEPFYTGQGRSPGSGSQSSGWHEVEP	NA	NA	NA	NA	NA	NA	NA	NA	NA	NA	NA	NA	NA	NA	NA	7.09053	NA	7.18067	7.58718	7.65583	7.72687	7.58627	7.47229	7.51611	6.69008	6.85414	6.54788	6.89505	6.67835	6.8614	NFIA_S278
1334	B1AKN5	Nuclear factor 1;Nuclear factor 1 A-type	NFIA	S	297	GSQSSGWHEVEPGMPSPTTLKKSEKSGFSSP	NA	NA	NA	NA	NA	NA	NA	NA	NA	NA	NA	NA	NA	NA	NA	7.09053	NA	7.18067	7.58718	7.65583	7.72687	7.58627	7.47229	7.51611	6.69008	6.85414	6.54788	6.89505	6.67835	6.8614	NFIA_S297
1335	B1AKN5	Nuclear factor 1;Nuclear factor 1 A-type	NFIA	S	236	NFSLSDLESSSYYSMSPGAMRRSLPSTSSTS	NA	NA	NA	NA	NA	NA	NA	NA	NA	NA	NA	NA	NA	NA	NA	7.37083	NA	NA	7.16915	NA	NA	NA	NA	7.12407	NA	NA	NA	NA	NA	NA	NFIA_S236
1337	A0A5E8	GAS2-like protein 1	GAS2L1	S	490	PRARSPAAPRLSRVSSPSPELGTTPASIFRT	5.90024	NA	NA	5.52153	NA	5.82262	NA	6.0353	5.51482	5.8747	NA	5.88069	6.06479	6.40787	6.00621	6.61973	6.8837	6.57426	6.98851	6.64865	6.65385	7.0534	7.01748	7.24678	7.55268	7.43948	7.56959	7.51323	7.50855	7.68112	GAS2L1_S490
1338	A0A5F9UK94	AMP deaminase 2	AMPD2	S	64	GPAPCLKHFPLDLRTSMDGKCKEIAEELFTR	NA	5.36047	NA	NA	NA	NA	NA	5.12681	5.67928	NA	NA	NA	NA	NA	NA	NA	7.78967	7.85386	8.06843	NA	7.55142	7.13971	7.15747	7.22701	7.68831	7.92485	7.67444	NA	7.37549	7.6583	AMPD2_S64
1339	A0A5F9UK94	AMP deaminase 2	AMPD2	S	114	IEQLEERRQRLERQISQDVKLEPDILLRAKQ	7.38555	7.23494	7.28795	7.08928	7.13414	7.11622	7.26691	7.10689	7.04363	6.46168	6.77387	6.79649	7.59026	7.70677	7.46208	8.74364	8.97236	8.76808	8.64719	8.55828	8.26034	8.50648	8.45711	8.58454	8.51884	8.57687	8.46503	8.8229	8.79512	8.82029	AMPD2_S114	FGFR2_Recycling
1340	A0A5F9UK94	AMP deaminase 2	AMPD2	S	821	SEMLETIPEEAGITMSPGPQ___________	NA	NA	NA	NA	NA	NA	NA	NA	NA	NA	NA	NA	NA	NA	NA	NA	NA	NA	7.37764	7.04362	6.96476	NA	7.27227	7.2937	6.68744	6.928	NA	6.7208	6.79208	NA	AMPD2_S821		+
1341	A0A5F9UP49	45 kDa calcium-binding protein	SDF4	S	350	YSEFFTGSKLVDYARSVHEEF__________	NA	NA	NA	NA	NA	NA	NA	NA	NA	NA	NA	NA	5.93898	6.12454	6.19032	NA	NA	NA	NA	NA	NA	NA	NA	NA	6.94455	7.39604	7.39289	7.48058	7.56418	7.22033	SDF4_S350
1343	A0A5F9UY30	Trans-Golgi network integral membrane protein 2	TGOLN2	S	298	LADKGKLSPHAFKTESGEETDLISPPQEEVK	NA	NA	NA	NA	NA	NA	NA	NA	NA	NA	NA	NA	NA	NA	NA	7.44121	NA	7.50561	7.7629	7.34188	7.70162	7.03776	6.86447	6.90298	7.48131	7.72269	7.75883	7.62517	7.41045	7.62928	TGOLN2_S298
1344	A0A5F9ZI30	Ankyrin-2	ANK2	S	3739	GTETSETQKAMIVPSSPSKTPEEVSTPAEEE	NA	NA	NA	NA	NA	NA	NA	NA	NA	NA	NA	NA	NA	NA	NA	7.79481	7.55137	7.77737	7.84079	7.86666	7.89377	6.63754	6.58698	6.74942	7.13312	7.17666	7.27946	7.32807	7.07275	7.26423	ANK2_S3739
1346	A0A5F9ZI30	Ankyrin-2	ANK2	S	3769	EKLYLQTPTSSERGGSPIIQEPEEPSEHREE	NA	NA	NA	NA	NA	NA	NA	NA	NA	NA	NA	NA	NA	NA	NA	7.37958	7.08776	7.13839	6.60353	7.04428	7.26854	6.30585	6.61017	6.37182	NA	NA	NA	NA	NA	NA	ANK2_S3769
1350	A0A5F9ZHH4		ATXN2	S	394	SGSDQRVVNGGPPRMSPKAQRHPRNHRVSAG	NA	NA	NA	NA	NA	NA	NA	NA	NA	NA	NA	NA	NA	NA	NA	NA	NA	NA	NA	NA	NA	NA	NA	NA	NA	NA	7.74335	NA	NA	6.59141	ATXN2_S394
1352	A0A5F9ZHU7	DNA primase large subunit	PRIM2	S	579	QKTKDASSALASLNSSLEMDMEGLEDYFSED	NA	NA	NA	NA	NA	NA	NA	NA	NA	NA	NA	NA	NA	NA	NA	NA	NA	NA	6.51037	NA	NA	6.8323	NA	NA	NA	NA	NA	6.4825	NA	NA	PRIM2_S579
1353	A0A5F9ZHU7	DNA primase large subunit	PRIM2	S	592	NSSLEMDMEGLEDYFSEDS____________	NA	NA	NA	NA	NA	NA	NA	NA	NA	NA	NA	NA	NA	NA	NA	NA	NA	NA	NA	NA	6.57689	NA	7.28884	7.36251	7.23718	7.34543	7.19774	7.03836	6.97495	6.65315	PRIM2_S592
1354	A0A5F9ZHU7	DNA primase large subunit	PRIM2	S	595	LEMDMEGLEDYFSEDS_______________	NA	NA	NA	NA	NA	NA	NA	NA	NA	NA	NA	NA	NA	NA	NA	NA	NA	NA	NA	NA	NA	NA	7.28884	NA	6.96113	NA	NA	NA	NA	NA	PRIM2_S595
1355	V9GYM8	Rho guanine nucleotide exchange factor 2	ARHGEF2	S	827	FPEGPERREKLCRANSRDGEAGRAGAAPVAP	6.6809	7.0564	7.04457	6.31306	5.95526	NA	7.0339	7.14387	7.19091	NA	NA	NA	NA	NA	5.91411	NA	NA	NA	NA	NA	NA	NA	NA	NA	NA	NA	NA	NA	NA	NA	ARHGEF2_S827	FGFR2_Recycling
1357	V9GYM8	Rho guanine nucleotide exchange factor 2	ARHGEF2	S	741	REPALPLEPDSGGNTSPGVTANGEARTFNGS	NA	NA	NA	NA	NA	NA	NA	NA	NA	NA	5.87374	NA	6.53123	NA	NA	8.24767	8.34996	8.34037	8.64294	8.39406	8.65486	8.24626	8.10646	8.14182	7.90395	7.73775	7.56939	7.92806	8.04978	8.0195	ARHGEF2_S741
1358	V9GYM8	Rho guanine nucleotide exchange factor 2	ARHGEF2	S	167	SVSLRSKTTIRERPSSAIYPSDSFRQSLLGS	NA	NA	NA	NA	NA	NA	NA	NA	NA	NA	NA	NA	NA	NA	NA	NA	NA	NA	6.15183	NA	NA	6.65083	6.43863	6.57359	7.12094	7.24211	7.2552	7.33669	7.04724	7.04507	ARHGEF2_S167
1359	V9GYM8	Rho guanine nucleotide exchange factor 2	ARHGEF2	S	219	FNDESPLGLRRILSQSTDSLNMRNRTLSVES	6.87844	6.64691	6.09145	6.61513	6.61344	6.71971	6.08069	6.15647	6.45481	6.5335	NA	6.4554	6.43885	6.32312	6.31267	7.25768	7.18402	7.13047	7.45304	7.35859	7.16199	7.98296	NA	8.01574	8.54389	8.57331	8.33231	8.09173	NA	8.18745	ARHGEF2_S219
1360	V9GYM8	Rho guanine nucleotide exchange factor 2	ARHGEF2	S	222	ESPLGLRRILSQSTDSLNMRNRTLSVESLID	NA	NA	NA	NA	NA	NA	NA	NA	NA	5.58902	NA	NA	5.47157	NA	5.68806	NA	NA	NA	NA	NA	NA	NA	NA	NA	7.49232	7.30419	7.28028	6.71699	NA	6.40961	ARHGEF2_S222	FGFR2_Recycling
1363	V9GYM8	Rho guanine nucleotide exchange factor 2	ARHGEF2	S	1001	SDPDTGSEEEGSSRLSPPHSPRDFTRMQDIP	NA	NA	5.8549	NA	NA	NA	6.10552	NA	5.16121	NA	5.96047	NA	NA	NA	6.09893	NA	NA	NA	7.667	NA	7.8095	NA	6.84952	6.63159	NA	7.53929	NA	7.50178	NA	7.52209	ARHGEF2_S1001
1364	V9GYM8	Rho guanine nucleotide exchange factor 2	ARHGEF2	S	1005	TGSEEEGSSRLSPPHSPRDFTRMQDIPEETE	NA	NA	5.8549	NA	NA	NA	6.10552	NA	5.16121	NA	5.96047	NA	NA	NA	6.09893	7.63462	NA	NA	7.59	7.66887	7.8095	NA	6.84952	6.63159	7.70708	7.76753	7.75654	7.50178	7.52133	7.52209	ARHGEF2_S1005
1365	V9GYM8	Rho guanine nucleotide exchange factor 2	ARHGEF2	S	977	SVHRNFEDRERQELGSPEERLQDSSDPDTGS	6.36728	6.73052	5.77622	NA	NA	6.42218	6.6586	NA	6.65639	6.69458	6.38809	6.72629	6.66464	5.86607	NA	8.08373	8.01795	8.14149	8.12165	8.40534	8.50804	8.29464	8.13474	8.18745	7.81985	7.74531	8.02763	8.10475	7.95591	7.57967	ARHGEF2_S977
1366	V9GYM8	Rho guanine nucleotide exchange factor 2	ARHGEF2	S	931	AEAPWARRPVDPRRRSLPAGDALYLSFNPPQ	NA	NA	NA	NA	NA	NA	NA	NA	NA	NA	NA	NA	NA	NA	NA	NA	NA	NA	NA	NA	NA	NA	NA	NA	NA	NA	NA	NA	6.89959	7.04566	ARHGEF2_S931
1367	V9GYM8	Rho guanine nucleotide exchange factor 2	ARHGEF2	S	690	GMALPTLPRGLFRSESLESPRGERLLQDAIR	6.19239	6.59587	6.22465	NA	NA	6.21105	NA	NA	NA	6.10701	NA	6.05466	6.31007	NA	6.39495	7.38442	NA	7.60328	NA	NA	NA	7.33109	NA	NA	7.25792	7.23225	NA	7.67496	7.84954	7.69283	ARHGEF2_S690
1368	V9GYM8	Rho guanine nucleotide exchange factor 2	ARHGEF2	S	196	GSRRGRSSLSLAKSVSTTNIAGHFNDESPLG	NA	NA	NA	NA	NA	NA	NA	NA	NA	NA	NA	NA	NA	NA	NA	NA	NA	NA	NA	NA	NA	NA	NA	NA	NA	NA	6.97593	NA	NA	7.08037	ARHGEF2_S196
1369	V9GYM8	Rho guanine nucleotide exchange factor 2	ARHGEF2	S	208	KSVSTTNIAGHFNDESPLGLRRILSQSTDSL	6.55693	6.43353	6.38896	6.54745	6.62947	6.57826	NA	6.162	6.20662	NA	NA	5.94758	5.96682	5.81381	NA	6.44328	6.43842	NA	6.46387	NA	NA	6.98339	6.87153	NA	7.2247	NA	7.02676	NA	NA	6.86019	ARHGEF2_S208
1370	A0A5F9ZI63	Polycomb protein EED	EED	S	94	KKQKLSSDENSNPDLSGDENDDAVSIESGTN	NA	NA	NA	NA	NA	NA	NA	NA	NA	NA	NA	NA	NA	NA	NA	7.44005	6.95676	7.34063	7.19848	7.2617	7.45655	NA	NA	6.76876	7.15718	6.95868	6.97866	7.0314	NA	6.86182	EED_S94
1371	A0A5F9ZI63			S	62	PRPRRQEPGGRRRNMSEREVSTAPAGTDMPA	NA	NA	NA	NA	NA	NA	NA	NA	NA	NA	NA	NA	NA	NA	NA	NA	NA	NA	NA	NA	NA	NA	NA	NA	NA	NA	NA	7.42534	NA	7.31128	_S62
1372	A0A5H1ZRP4	Negative elongation factor B	NELFB	S	605	SQLGEKLEQLDHRKPSPAQAAETPALELPLP	NA	NA	NA	NA	NA	NA	NA	NA	NA	NA	NA	NA	NA	NA	NA	7.41276	7.55521	7.24134	6.96151	7.05439	6.81599	7.14073	7.07562	7.16761	7.08981	6.73295	6.62033	6.68228	6.8976	6.59693	NELFB_S605
1373	Q5T4Y8	Connector enhancer of kinase suppressor of ras 3	CNKSR3	S	145	SSKCKQPLPGPKGSESPNSFLDQESRRRRFT	5.59183	5.29034	NA	NA	NA	NA	NA	NA	NA	NA	NA	NA	5.55495	5.54869	NA	7.09087	7.0933	6.99873	NA	7.22388	7.0481	7.32973	7.34761	7.27605	7.40663	7.26699	7.23953	NA	NA	7.27871	CNKSR3_S145
1374	A0A5H1ZRS1	Pericentriolar material 1 protein	PCM1	S	65	KKFGVESDKRVTNDISPESSPGVGRRRTKTP	6.11833	6.12318	5.84691	5.44668	NA	NA	6.00834	6.01478	6.24323	5.71938	5.68367	5.82418	6.09337	6.14397	5.4813	7.90618	8.12706	8.03025	7.61387	8.05333	7.99755	8.00054	8.1605	8.23667	8.10312	7.96814	7.95048	7.92121	7.93728	7.91425	PCM1_S65	FGFR2_Recycling
1375	A0A5H1ZRS1	Pericentriolar material 1 protein	PCM1	S	68	GVESDKRVTNDISPESSPGVGRRRTKTPHTF	NA	NA	NA	NA	NA	NA	NA	NA	NA	NA	NA	NA	NA	NA	NA	7.15462	NA	7.14361	6.56323	7.1171	7.21117	NA	6.41246	NA	7.38128	7.14917	7.29157	6.8318	6.81105	6.66169	PCM1_S68
1376	A0A5H1ZRS1	Pericentriolar material 1 protein	PCM1	S	69	VESDKRVTNDISPESSPGVGRRRTKTPHTFP	NA	NA	NA	NA	NA	NA	NA	NA	NA	NA	NA	NA	NA	NA	NA	7.90618	7.91285	7.87828	7.27552	7.77248	7.83271	5.94611	7.20097	7.21712	7.87302	7.62823	7.67485	7.40292	7.44772	7.25879	PCM1_S69
1377	A0A5H1ZRS1	Pericentriolar material 1 protein	PCM1	S	1722	QSCAKEAKRILEDHGSPAGEIDDEDKDKDET	NA	5.17947	NA	NA	NA	NA	NA	NA	NA	NA	NA	NA	NA	NA	NA	NA	6.78242	6.77808	7.19672	6.81147	6.66676	7.37651	7.53279	7.42529	7.16514	7.45733	7.53302	7.22186	7.37837	7.33166	PCM1_S1722
1378	A0A5H1ZRS1	Pericentriolar material 1 protein	PCM1	S	110	PEQAELEKLKQRINFSDLDQRSIGSDSQGRA	NA	NA	NA	NA	NA	NA	NA	NA	NA	NA	NA	NA	NA	NA	NA	NA	NA	7.74081	7.23401	7.27504	7.22988	6.76733	6.97691	7.01772	NA	7.4867	7.34005	7.04342	7.05963	NA	PCM1_S110
1379	A0A5H1ZRS1	Pericentriolar material 1 protein	PCM1	S	116	EKLKQRINFSDLDQRSIGSDSQGRATAANNK	NA	NA	NA	NA	NA	NA	NA	NA	NA	NA	NA	NA	NA	NA	NA	7.3026	7.3442	7.24134	6.75417	6.92519	6.76213	NA	NA	NA	7.45806	7.24387	7.21077	6.70949	6.72319	NA	PCM1_S116
1380	A0A5H1ZRS1	Pericentriolar material 1 protein	PCM1	S	119	KQRINFSDLDQRSIGSDSQGRATAANNKRQL	NA	NA	NA	NA	NA	NA	NA	NA	NA	NA	NA	NA	NA	NA	NA	7.57138	7.7042	7.74081	7.23401	7.27504	7.22988	6.76733	6.97691	7.01772	7.49345	7.4867	7.34005	7.04342	7.05963	NA	PCM1_S119
1381	A0A5H1ZRS1	Pericentriolar material 1 protein	PCM1	S	1283	VDPTTVTKTFKTRKASAQASLASKDKTPKSK	NA	NA	NA	NA	NA	NA	NA	NA	NA	NA	NA	NA	NA	NA	NA	NA	NA	NA	7.24674	NA	NA	NA	NA	NA	NA	NA	7.16825	7.48177	7.4389	7.70833	PCM1_S1283
1382	A0A5H1ZRS1	Pericentriolar material 1 protein	PCM1	S	384	ESLSLTREVSQSRKPSASERLPDEKVELFSK	NA	NA	NA	NA	NA	NA	NA	5.4939	NA	NA	NA	NA	NA	NA	NA	7.22945	7.53185	7.37669	NA	7.62041	7.37366	NA	7.48805	7.31798	7.58135	7.84591	NA	NA	8.0633	8.11538	PCM1_S384
1383	A0A5H1ZRS1	Pericentriolar material 1 protein	PCM1	S	386	LSLTREVSQSRKPSASERLPDEKVELFSKMR	NA	NA	NA	NA	NA	NA	NA	NA	NA	NA	NA	NA	NA	NA	NA	NA	NA	NA	7.64187	NA	NA	NA	NA	NA	NA	NA	NA	8.04431	NA	NA	PCM1_S386
1386	A0A5H1ZRS1			S	430	GELHTLRDQHLNNSSSSPQRSVDQRSTSAPS	NA	NA	NA	NA	NA	NA	NA	NA	NA	NA	NA	NA	NA	NA	NA	6.62496	NA	NA	7.2625	7.23412	7.24542	NA	NA	NA	7.05057	6.9649	7.3743	6.54466	6.78172	7.17671	_S430
1388	A0A5H1ZRS1	Pericentriolar material 1 protein	PCM1	S	960	NGKETKNRWKNNCPFSADENYRPLAKTRQQN	NA	NA	NA	NA	NA	NA	NA	NA	NA	NA	NA	NA	NA	NA	NA	6.92666	7.11205	7.07304	7.03222	6.92614	7.06115	NA	NA	NA	6.95161	6.81757	6.76686	6.54691	6.38965	6.66579	PCM1_S960
1389	A0A5H1ZRS1	Pericentriolar material 1 protein	PCM1	S	1757	QTQTSEVYDGPKNVRSDISDQEEDEESEGCP	NA	NA	NA	NA	NA	NA	NA	NA	NA	NA	NA	NA	NA	NA	NA	7.27776	7.33961	7.32842	7.55611	7.52446	7.35143	NA	NA	NA	NA	NA	NA	NA	NA	NA	PCM1_S1757
1390	A0A5H1ZRS1	Pericentriolar material 1 protein	PCM1	S	1760	TSEVYDGPKNVRSDISDQEEDEESEGCPVSI	NA	NA	NA	NA	NA	NA	NA	NA	NA	NA	NA	NA	NA	NA	NA	7.27776	7.33961	7.32842	7.55611	7.52446	7.35143	NA	NA	NA	NA	NA	NA	NA	NA	NA	PCM1_S1760
1394	A0A5H1ZRS1	Pericentriolar material 1 protein	PCM1	S	1188	KTEYMAFPKPFESSSSIGAEKPRNKKLPEEE	NA	NA	NA	NA	NA	NA	NA	NA	NA	NA	NA	NA	NA	NA	NA	NA	NA	6.91402	6.80439	7.09937	7.10237	NA	NA	NA	NA	6.52312	7.2398	6.73189	7.28385	NA	PCM1_S1188
1395	A0A5H1ZRS1	Pericentriolar material 1 protein	PCM1	S	1257	NQLDTNGRRRQFDEESLESFSSMPDPVDPTT	NA	NA	NA	NA	NA	NA	NA	NA	NA	NA	NA	NA	NA	NA	6.37561	7.72605	7.80423	7.72633	7.48041	6.65725	7.25769	NA	NA	7.19371	7.35521	7.3598	7.26391	7.05671	NA	NA	PCM1_S1257
1396	A0A5H1ZRS1	Pericentriolar material 1 protein	PCM1	S	1260	DTNGRRRQFDEESLESFSSMPDPVDPTTVTK	NA	NA	NA	NA	NA	NA	NA	NA	NA	NA	NA	NA	NA	NA	6.37561	NA	7.80423	7.72633	7.23747	6.65725	7.25769	NA	NA	6.87176	7.35521	7.3598	7.20251	7.05671	NA	NA	PCM1_S1260
1397	A0A5H1ZRS1	Pericentriolar material 1 protein	PCM1	S	1262	NGRRRQFDEESLESFSSMPDPVDPTTVTKTF	NA	NA	NA	NA	NA	NA	NA	NA	NA	NA	NA	NA	NA	NA	NA	7.72605	NA	NA	NA	NA	7.19535	NA	NA	NA	NA	NA	NA	NA	NA	NA	PCM1_S1262
1398	A0A5H1ZRS1	Pericentriolar material 1 protein	PCM1	S	1263	GRRRQFDEESLESFSSMPDPVDPTTVTKTFK	NA	NA	NA	NA	NA	NA	NA	NA	NA	NA	NA	NA	NA	NA	6.37561	7.72605	7.80423	7.65936	7.23747	NA	7.14001	NA	NA	6.87176	7.27351	7.3598	7.20251	7.05671	NA	NA	PCM1_S1263
1399	A0A5H1ZRS1	Pericentriolar material 1 protein	PCM1	S	861	LMAEHQRRQGLAETASPVAVSLRSDGSENLC	6.03144	NA	5.35466	5.28141	NA	NA	5.67549	5.64498	5.98745	NA	NA	NA	5.94926	5.76027	5.7373	7.74085	7.70271	7.63041	7.87935	7.79886	7.68846	6.86064	7.14219	7.0887	7.42186	7.66102	7.73818	7.69641	7.70443	7.77533	PCM1_S861	FGFR2_Recycling
1400	A0A5H1ZRS1	Pericentriolar material 1 protein	PCM1	S	991	ISMQRQENLRWVSELSYVEEKEQWQEQINQL	NA	NA	NA	NA	NA	NA	NA	NA	NA	NA	NA	NA	NA	NA	NA	7.68181	7.96022	7.62379	7.76746	7.8543	7.6058	7.44448	7.65169	7.42195	7.7827	NA	NA	7.89524	7.80703	7.80661	PCM1_S991
1401	A0A5H1ZRS1	Pericentriolar material 1 protein	PCM1	S	93	KTPHTFPHSRYMSQMSVPEQAELEKLKQRIN	NA	NA	NA	NA	NA	NA	NA	NA	NA	NA	NA	NA	NA	NA	NA	6.41137	6.64033	NA	7.26222	7.0779	6.82323	8.17406	8.02326	8.03289	7.33158	7.27637	7.17373	8.0154	7.43939	8.00011	PCM1_S93
1402	A0A5K1VW61	Cytoplasmic polyadenylation element-binding protein 2	CPEB2	S	526	QPPPPAAPQQPQSRRSPVSPQLQQQHQAAAA	NA	NA	NA	NA	NA	NA	NA	NA	NA	NA	NA	NA	NA	NA	NA	7.29038	7.20756	7.0973	NA	7.57013	7.67993	NA	NA	NA	NA	NA	NA	7.16847	6.78983	6.92912	CPEB2_S526
1403	A0A5K1VW61	Cytoplasmic polyadenylation element-binding protein 2	CPEB2	S	529	PPAAPQQPQSRRSPVSPQLQQQHQAAAAAFL	5.8353	NA	NA	NA	NA	5.37227	NA	NA	NA	5.82604	NA	NA	6.07376	NA	NA	7.29038	7.20756	7.0973	NA	7.57013	7.67993	NA	NA	NA	NA	NA	NA	7.16847	6.78983	6.92912	CPEB2_S529
1404	A0A5S6SZ32	DNA-directed primase/polymerase protein	PRIMPOL	S	126	EESWTSNSKKLERLGSAEQSSPDLSFLVVKN	NA	NA	NA	NA	NA	NA	NA	NA	NA	NA	NA	NA	NA	NA	NA	NA	NA	NA	NA	NA	6.86189	NA	NA	NA	NA	NA	NA	NA	NA	NA	PRIMPOL_S126
1405	A0AVK6	Transcription factor E2F8	E2F8	S	417	KSIESDRRKINSAPSSPIKTNKAESSQNSAP	NA	NA	NA	NA	NA	NA	NA	NA	NA	NA	NA	NA	NA	NA	NA	NA	NA	NA	NA	NA	NA	NA	NA	NA	6.18098	NA	NA	NA	NA	NA	E2F8_S417
1406	A0AVK6	Transcription factor E2F8	E2F8	S	71	PWTPTANLKMLISAVSPEIRNRDQKRGLFDN	6.09579	5.85789	5.73818	5.69766	5.80118	5.89992	5.62174	5.67097	6.12533	5.71634	NA	5.59233	5.76265	5.68213	5.82481	7.39162	7.46832	7.4228	7.56795	7.48284	7.26693	7.53203	7.4212	7.50456	7.34858	7.62389	7.38108	7.03939	7.05158	6.97198	E2F8_S71
1407	H7BXI1	Extended synaptotagmin-2	ESYT2	S	700	LLASPGHISVKEPTPSIASDISLPIATQELR	NA	NA	NA	NA	NA	NA	NA	NA	NA	NA	NA	NA	NA	NA	NA	7.70438	7.89522	7.78799	6.80412	7.39623	7.43475	7.28453	7.38384	7.52521	7.31806	7.32693	7.12464	6.76443	6.04071	NA	ESYT2_S700
1408	H7BXI1	Extended synaptotagmin-2	ESYT2	S	703	SPGHISVKEPTPSIASDISLPIATQELRQRL	7.52304	NA	6.63425	6.42059	7.12905	NA	7.59694	NA	7.4937	6.34366	NA	NA	7.88462	7.95815	7.91137	8.53116	9.10204	8.50898	7.69606	8.14046	8.12798	8.01253	7.9618	7.78054	7.97649	8.05198	7.84446	7.70194	7.58632	7.60943	ESYT2_S703	FGFR2_Recycling
1409	H7BXI1	Extended synaptotagmin-2	ESYT2	S	706	HISVKEPTPSIASDISLPIATQELRQRLRQL	7.56495	6.84122	6.96618	6.42059	7.12905	6.71158	7.6495	7.67107	7.56957	6.34366	NA	6.93103	7.90928	8.03096	7.95133	8.50885	9.09885	8.49021	7.6187	8.14046	8.12798	7.96328	8.04182	8.04052	7.97649	8.07221	7.84446	7.70194	7.58632	7.54792	ESYT2_S706	FGFR2_Recycling
1411	H7BXI1	Extended synaptotagmin-2	ESYT2	S	636	SVSKEGRKTSIKSHMSGSPGPGGSNTAPSTP	5.21577	5.60736	NA	NA	NA	NA	NA	NA	6.04736	5.90549	NA	NA	5.74632	5.46697	NA	8.09648	7.95789	7.88921	8.00086	7.96954	8.218	7.91475	8.09249	7.92601	7.37819	7.54351	7.7895	7.95646	7.03529	7.74132	ESYT2_S636	FGFR2_Recycling
1412	H7BXI1	Extended synaptotagmin-2	ESYT2	S	638	SKEGRKTSIKSHMSGSPGPGGSNTAPSTPVI	5.21577	5.60736	5.33159	NA	NA	NA	NA	NA	5.81125	5.90549	NA	NA	5.74632	5.46697	NA	8.09002	7.95789	7.88921	8.01155	7.93909	8.18926	7.81443	7.88828	7.84676	7.74159	7.77487	NA	8.20455	NA	7.7453	ESYT2_S638	+
1419	H7BXI1	Extended synaptotagmin-2	ESYT2	S	688	QGLHDLGRSSSSLLASPGHISVKEPTPSIAS	NA	NA	NA	NA	NA	NA	NA	NA	NA	NA	NA	NA	NA	NA	NA	7.26875	7.03485	6.74947	7.28754	6.6116	7.14108	7.2281	7.33518	6.97526	6.71679	6.57279	6.2246	6.62591	6.49193	6.93253	ESYT2_S688
1421	A0JNW5	UHRF1-binding protein 1-like	UHRF1BP1L	S	414	NVEMLKQAVKDHNVGSPPKSPTHASPQHTQT	NA	NA	NA	NA	NA	NA	NA	NA	NA	NA	NA	NA	NA	NA	NA	7.9024	7.56029	8.17905	7.42429	8.00653	8.06487	7.70554	6.93459	6.60277	7.88386	7.79612	7.82178	7.6516	7.79662	7.6516	UHRF1BP1L_S414
1422	A0JNW5	UHRF1-binding protein 1-like	UHRF1BP1L	S	418	LKQAVKDHNVGSPPKSPTHASPQHTQTEKDY	NA	NA	NA	NA	NA	NA	NA	NA	NA	NA	NA	NA	NA	NA	NA	7.9024	7.56029	8.17905	7.42429	8.00653	8.06487	7.70554	6.93459	6.60277	7.88386	7.79612	7.82178	7.6516	7.79662	7.6516	UHRF1BP1L_S418
1423	A0MZ66	Shootin-1	KIAA1598	S	249	FAQEMFIEQNKLKRQSHLLLQSSIPDQQLLK	NA	NA	NA	NA	NA	NA	NA	NA	NA	NA	NA	NA	NA	NA	NA	NA	NA	NA	NA	NA	NA	NA	NA	NA	6.44908	NA	NA	NA	NA	NA	KIAA1598_S249
1424	A0MZ66	Shootin-1	KIAA1598	S	506	DSSSPTGILATSESKSMPVLGSVSSVTKTAL	NA	NA	NA	NA	NA	NA	NA	NA	NA	NA	NA	NA	NA	NA	NA	NA	NA	NA	NA	6.01314	NA	7.05969	7.37142	7.33424	6.78222	6.93728	6.84988	6.57817	6.20985	6.41193	KIAA1598_S506
1427	A0MZ66	Shootin-1	KIAA1598	S	494	RILRRRKVTAEADSSSPTGILATSESKSMPV	NA	NA	NA	NA	NA	NA	NA	NA	5.20165	NA	NA	NA	NA	NA	NA	NA	NA	NA	NA	NA	NA	7.14413	NA	7.15153	NA	NA	NA	NA	NA	NA	KIAA1598_S494
1431	A1E5M1	cAMP-specific 3',5'-cyclic phosphodiesterase 7B	PDE7B	S	97	IRLRGQTGVRAERRGSYPFIDFRLLNSTTYS	NA	5.26557	NA	5.01629	NA	NA	NA	5.39473	5.64325	NA	NA	NA	5.50234	5.61256	5.65357	NA	6.98882	6.94913	7.09044	7.14878	NA	6.78918	6.60064	7.11185	6.98008	NA	6.77051	NA	NA	NA	PDE7B_S97
1432	A1E5M1	cAMP-specific 3',5'-cyclic phosphodiesterase 7B;High affinity cAMP-specific 3',5'-cyclic phosphodiesterase 7A	PDE7B	S	126	EIEVSVSARNIRRLLSFQRYLRSSRFFRGTA;YSGEIGTKKKVKRLLSFQRYFHASRLLRGII	NA	NA	NA	NA	NA	NA	NA	NA	5.61274	NA	NA	5.28484	NA	NA	NA	7.46157	7.58041	7.48454	7.93172	7.71309	7.5241	7.19542	7.40637	7.32718	7.72668	7.65116	7.75438	7.97828	7.95776	7.84802	PDE7B_S126
1433	A1KXE4	Myelin-associated neurite-outgrowth inhibitor	FAM168B	S	6	__________MNPVYSPGSSGVPYANAKGIG	6.57171	6.48019	6.73439	6.39078	6.33011	6.16049	6.4976	6.53293	5.52676	6.43009	NA	6.04641	6.60001	6.66866	6.4564	7.1179	7.20189	NA	7.34601	6.95133	7.09484	NA	NA	NA	7.10342	6.46542	6.93473	NA	NA	NA	FAM168B_S6
1434	A1L170	Uncharacterized protein C1orf226	C1orf226	S	222	SQDESKLKMTECRRASSPSLIERNGFKLSLS	NA	NA	NA	NA	NA	NA	NA	NA	NA	NA	NA	NA	NA	NA	NA	6.9286	6.95204	NA	7.14959	7.22516	NA	6.98418	NA	NA	NA	7.58296	NA	NA	NA	6.88225	C1orf226_S222
1435	A1L170	Uncharacterized protein C1orf226	C1orf226	S	223	QDESKLKMTECRRASSPSLIERNGFKLSLSP	6.60952	6.52801	6.45857	6.2193	5.96961	6.47664	6.34064	6.33057	6.67512	6.23864	5.92522	6.27291	6.59004	6.31586	5.6897	7.94542	8.01119	8.01806	8.10223	8.07668	7.99544	8.03194	8.04495	7.96748	7.23458	7.90893	8.25906	8.17402	8.19516	8.22765	C1orf226_S223
1436	A1L170	Uncharacterized protein C1orf226	C1orf226	S	237	SSPSLIERNGFKLSLSPISLAESWEDGSPPP	NA	NA	NA	NA	NA	NA	NA	NA	NA	NA	NA	NA	NA	NA	NA	6.86723	6.81119	6.91294	6.83485	6.73744	6.87795	6.99261	6.76958	7.00192	6.81156	6.53034	6.63758	6.30943	6.50361	6.64348	C1orf226_S237
1437	A1L170	Uncharacterized protein C1orf226	C1orf226	S	244	RNGFKLSLSPISLAESWEDGSPPPQARTSSL	NA	NA	NA	NA	NA	NA	NA	NA	NA	NA	NA	NA	NA	NA	NA	6.86723	6.81119	6.91294	6.83485	6.73744	6.87795	6.99261	6.76958	7.00192	6.81156	6.53034	6.63758	6.30943	6.50361	6.64348	C1orf226_S244
1438	A1L170	Uncharacterized protein C1orf226	C1orf226	S	249	LSLSPISLAESWEDGSPPPQARTSSLDNEGP	NA	NA	NA	NA	NA	NA	NA	NA	NA	NA	NA	NA	NA	NA	NA	6.86723	6.81119	6.91294	6.83485	6.73744	6.87795	6.99261	6.76958	7.00192	6.81156	6.53034	6.63758	6.30943	6.50361	6.64348	C1orf226_S249
1439	A1L170	Uncharacterized protein C1orf226	C1orf226	S	18	ENLNTALTPKLQASRSFPHLSKPVAPGSAPL	NA	NA	NA	NA	NA	NA	NA	NA	NA	NA	NA	NA	NA	NA	NA	6.57622	6.23753	6.36349	6.96688	6.65626	6.76019	6.21926	6.21399	NA	6.6177	6.60618	6.76866	7.02835	6.87735	6.64789	C1orf226_S18
1440	A1L170	Uncharacterized protein C1orf226	C1orf226	S	258	ESWEDGSPPPQARTSSLDNEGPHPDLLSFE_	6.67932	6.5522	6.45366	6.30568	6.38588	6.4024	NA	5.61279	5.65804	5.91521	NA	NA	6.46127	6.69567	6.4461	7.37902	7.36749	7.28354	7.44669	7.17456	7.39909	7.64021	7.6709	7.65393	7.02463	7.20385	6.91761	7.26896	7.35398	7.16334	C1orf226_S258	FGFR2_Recycling
1441	A1L390	Pleckstrin homology domain-containing family G member 3	PLEKHG3	S	76	SNNNSSSWLNVKGPLSPFNSRAAAGPAHHKL	5.99679	5.88981	6.00176	NA	NA	NA	5.86894	5.66161	6.00423	6.13881	NA	5.89912	6.16388	6.13773	6.23869	7.52368	7.43191	7.41947	7.67639	7.5395	7.36024	7.96647	7.96986	7.93887	8.3778	8.48968	8.35213	8.42986	8.3816	8.4019	PLEKHG3_S76
1443	A1L390	Pleckstrin homology domain-containing family G member 3	PLEKHG3	S	741	NAEHHDAGFSVRRRESLSYIPKGLVRNSISR	NA	NA	NA	NA	NA	NA	NA	NA	NA	NA	NA	NA	NA	NA	NA	NA	NA	NA	NA	NA	NA	NA	7.06135	NA	NA	6.91961	7.21422	7.4289	7.62336	7.52631	PLEKHG3_S741
1444	A1L390	Pleckstrin homology domain-containing family G member 3	PLEKHG3	S	1081	AGGGRPRGPPVNRSHSVPENMVEPPLSGRVG	NA	NA	NA	NA	NA	NA	NA	NA	NA	NA	NA	NA	NA	NA	NA	NA	NA	NA	NA	NA	NA	7.17514	NA	NA	7.06598	6.88861	6.77788	7.44844	NA	7.30952	PLEKHG3_S1081
1445	A1L390	Pleckstrin homology domain-containing family G member 3	PLEKHG3	S	631	RSSVAQEDSKSSGFGSPRLVSRSSSVLSLEG	NA	5.55967	NA	NA	NA	NA	NA	NA	NA	NA	NA	NA	5.344	NA	NA	NA	NA	NA	NA	NA	NA	6.44247	6.86572	NA	7.18888	6.98899	7.23299	7.15996	6.92943	6.29621	PLEKHG3_S631
1446	A1L390	Pleckstrin homology domain-containing family G member 3	PLEKHG3	S	643	GFGSPRLVSRSSSVLSLEGSEKGLARHGSAT	6.1167	5.85436	5.63695	5.54063	5.45691	5.50709	5.81773	5.92755	6.05584	5.88486	NA	5.69104	6.03878	6.1414	6.3488	7.0011	6.69179	6.68056	7.10785	6.44042	6.74897	7.03348	7.15328	7.33812	7.48537	7.53206	7.28381	7.45423	7.14911	7.29028	PLEKHG3_S643
1450	A2A2D0	Stathmin	STMN1	S	16	MASSDIQVKELEKRASGQAFELILSPRSKES	NA	NA	NA	NA	NA	NA	NA	NA	5.48197	6.17801	NA	5.83985	6.56487	6.87027	6.03643	8.70147	8.6937	8.85764	8.54228	8.78693	8.54898	8.46729	8.43213	8.46699	8.47188	8.40617	8.33059	8.31397	8.30781	8.35339	STMN1_S16
1451	A2A2D0	Stathmin	STMN1	S	25	ELEKRASGQAFELILSPRSKESVPEFPLSPP	6.38275	6.23116	6.1365	5.8341	NA	NA	6.36935	6.22657	6.43142	6.97663	6.60615	6.98273	7.7264	7.76542	7.58977	8.57756	8.46286	8.72587	8.67207	8.82173	8.66345	8.9167	8.88628	8.89286	8.0902	8.01124	7.91887	8.71649	8.65132	8.56328	STMN1_S25	FGFR2_Recycling
1452	A2A2D0	Stathmin	STMN1	S	3	_____________MASSDIQVKELEKRASGQ	NA	NA	NA	NA	NA	NA	NA	NA	NA	NA	NA	NA	NA	NA	NA	6.83861	6.63776	6.93178	6.76424	6.85814	6.69049	NA	NA	NA	NA	NA	6.77279	6.86016	6.86072	6.96322	STMN1_S3
1453	A2A2D0	Stathmin	STMN1	S	4	____________MASSDIQVKELEKRASGQA	NA	NA	NA	NA	NA	NA	NA	NA	NA	NA	NA	NA	NA	NA	NA	NA	NA	6.71823	NA	NA	NA	NA	NA	NA	6.87664	6.76649	NA	NA	NA	NA	STMN1_S4
1454	A2A2D0	Stathmin;Stathmin-2	STMN1	S	46	SEAPRTLASPKKKDLSLEEIQKKLEAAEERR;SVPEFPLSPPKKKDLSLEEIQKKLEAAEERR	NA	NA	NA	NA	NA	NA	NA	NA	NA	NA	NA	NA	NA	NA	NA	7.70142	7.39762	7.79979	7.6162	7.74402	7.70043	7.46148	7.2441	7.43751	7.38951	7.56433	7.5404	7.42441	7.45179	7.32772	STMN1_S46
1455	A2A2D0	Stathmin	STMN1	S	38	ILSPRSKESVPEFPLSPPKKKDLSLEEIQKK	NA	NA	NA	5.46295	NA	NA	NA	6.47797	6.53329	5.4613	NA	5.68319	5.2807	5.48677	5.48263	8.7472	8.70399	8.86469	9.12063	9.05957	8.97699	9.16878	9.08412	9.18625	9.17537	9.35486	9.2088	9.45105	9.46196	9.51828	STMN1_S38
1456	A2A2D0	Stathmin	STMN1	S	63	EEIQKKLEAAEERRKSHEAEVLKQLAEKREH	NA	NA	NA	NA	NA	NA	NA	NA	NA	NA	NA	NA	NA	NA	NA	8.63766	8.36694	9.05054	8.96468	8.70121	8.6918	8.02041	NA	7.65858	8.74783	8.3566	8.83194	7.99397	8.07325	8.0613	STMN1_S63
1459	Q9NQG5	Regulation of nuclear pre-mRNA domain-containing protein 1B	RPRD1B	S	166	QQIQEEEDDDYPGSYSPQDPSAGPLLTEELI	NA	6.15932	NA	NA	NA	NA	NA	6.34876	6.21442	NA	NA	NA	6.46779	6.71171	6.45254	9.31852	9.16461	8.90652	8.91294	8.80562	8.68846	8.01196	8.32068	8.18181	8.67771	8.68828	8.52459	8.57392	8.51889	8.53901	RPRD1B_S166
1466	A2AJT9-3	Uncharacterized protein CXorf23	CXorf23	S	78	IPSRGNIYYQSYEHRSPSPNIRNSLENVYMY	NA	NA	NA	NA	NA	NA	NA	NA	NA	NA	NA	NA	NA	NA	NA	7.16367	7.19971	7.05224	7.23224	7.24012	7.17682	6.54364	6.66641	6.96909	7.16387	7.04503	6.88771	6.8122	6.6959	6.7562	CXorf23_S78
1467	A2AJT9-3	Uncharacterized protein CXorf23	CXorf23	S	192	QRIQEEKYSQSTRRGSEDFETRSSFQKRYPE	NA	6.38835	NA	NA	NA	NA	6.32146	NA	NA	NA	NA	NA	6.00274	NA	5.95413	NA	NA	NA	NA	NA	NA	NA	NA	NA	NA	NA	NA	NA	NA	7.24988	CXorf23_S192
1470	A2RU67	Uncharacterized protein KIAA1467	KIAA1467	S	30	KSPDLGEYDPLTQADSDESEDDLVLNLQKNG	NA	NA	NA	NA	NA	NA	NA	NA	NA	NA	NA	NA	NA	NA	NA	7.76019	7.81956	7.69588	7.25926	7.10743	7.20804	6.83327	NA	6.95099	NA	NA	NA	6.68393	6.43018	NA	KIAA1467_S30
1471	A2RU67	Uncharacterized protein KIAA1467	KIAA1467	S	33	DLGEYDPLTQADSDESEDDLVLNLQKNGGVK	NA	NA	NA	NA	NA	NA	NA	NA	NA	NA	NA	NA	NA	NA	NA	7.76019	7.81956	7.69588	7.25926	7.10743	7.20804	6.83327	NA	6.95099	NA	NA	NA	6.68393	6.43018	NA	KIAA1467_S33
1472	A2RU67	Uncharacterized protein KIAA1467	KIAA1467	S	62	VKNGKSPLGEAPEPDSDAEVAEAAKPHLSEV	NA	NA	NA	NA	NA	NA	NA	NA	NA	NA	NA	NA	NA	NA	NA	8.26513	8.12577	8.06928	8.25804	8.09367	8.09657	8.16636	8.1156	8.14011	8.11501	8.31833	8.22815	8.07997	8.14618	8.24755	KIAA1467_S62
1473	A3KN83-3	Protein strawberry notch homolog 1	SBNO1	S	792	IRKDHKKNKEKKKKKSIDPDSIQSALLASGL	NA	NA	NA	NA	NA	NA	NA	NA	NA	NA	NA	NA	NA	NA	NA	NA	NA	NA	NA	NA	NA	NA	NA	NA	NA	NA	NA	6.68486	NA	NA	SBNO1_S792
1474	A3KN83-3	Protein strawberry notch homolog 1	SBNO1	S	212	EGARMWINDMKMRSFSPTMKVPVVKEDDEPE	NA	NA	NA	NA	NA	NA	NA	NA	NA	NA	NA	NA	NA	NA	NA	7.44445	7.56823	7.43943	7.52019	7.29278	7.3546	7.3689	7.62055	7.46836	7.5496	7.714	7.67167	7.72282	7.40814	7.70126	SBNO1_S212
1475	C9J1X0	WD repeat-containing protein 91	WDR91	S	221	ELAMVCSQRNASLSQSPRVGFLSSLLPQSKK	6.27341	NA	6.42582	NA	NA	6.49378	6.59504	6.39738	NA	NA	NA	NA	NA	NA	NA	NA	NA	NA	NA	NA	NA	NA	NA	NA	NA	NA	NA	NA	NA	NA	WDR91_S221	FGFR2_Recycling
1479	A6ND36	Protein FAM83G	FAM83G	S	356	AKKLVNPKYALVKAKSVDEIAKISSEKQEAK	6.08705	6.47236	6.26131	6.35944	5.88477	6.49654	6.33548	6.32731	6.65442	6.58796	6.19542	6.95842	6.05904	NA	6.12826	7.48551	NA	7.69296	7.86675	7.33354	7.21065	7.70294	7.6034	7.47967	7.94395	7.85613	8.01506	7.99967	8.01853	7.47255	FAM83G_S356
1480	A6ND36	Protein FAM83G	FAM83G	S	760	QAKGGQVPRLLPDPGSPRLAQNARPMTDGRA	5.36845	NA	5.34378	NA	5.19735	5.58077	5.38752	NA	5.8416	5.82713	NA	5.72622	5.88081	5.76333	NA	7.34582	7.28383	7.36795	7.39552	7.36357	7.02518	7.26722	7.23684	6.69238	7.57483	7.64929	7.69417	7.64642	7.696	7.66833	FAM83G_S760
1481	A6ND36	Protein FAM83G	FAM83G	S	650	EQVANGPTPPPRRQLSAPHITRGTFVGPQGG	NA	NA	NA	NA	NA	NA	5.18068	NA	NA	NA	NA	NA	5.35822	NA	NA	6.83661	6.78171	6.7957	7.29688	7.26419	7.25813	7.234	7.14572	7.15733	6.95592	6.62633	7.04154	7.28464	7.25483	7.31035	FAM83G_S650		+
1483	A6NEM2	Host cell factor 1;HCF N-terminal chain 1;HCF N-terminal chain 2;HCF N-terminal chain 3;HCF N-terminal chain 4;HCF N-terminal chain 5;HCF N-terminal chain 6;HCF C-terminal chain 1;HCF C-terminal chain 2;HCF C-terminal chain 3;HCF C-terminal chain 4;HCF C-terminal chain 5;HCF C-terminal chain 6	HCFC1	S	1883	VMVTHYFLPPDDAVPSDDDLGTVPDYNQLKK	NA	NA	NA	NA	NA	NA	NA	NA	NA	NA	NA	NA	NA	NA	NA	7.66822	NA	7.4254	NA	7.22849	NA	7.41221	NA	7.30949	7.24025	7.20861	7.2115	7.33391	NA	NA	HCFC1_S1883
1484	A6NEM2	Host cell factor 1;HCF N-terminal chain 1;HCF N-terminal chain 2;HCF N-terminal chain 3;HCF N-terminal chain 4;HCF N-terminal chain 5;HCF N-terminal chain 6;HCF C-terminal chain 1;HCF C-terminal chain 2;HCF C-terminal chain 3;HCF C-terminal chain 4;HCF C-terminal chain 5;HCF C-terminal chain 6	HCFC1	S	1222	AFVQLAPLSSKVRLSSPSIKDLPAGRHSHAV	NA	NA	NA	NA	NA	NA	NA	NA	NA	NA	NA	NA	NA	NA	NA	NA	NA	NA	NA	NA	NA	7.16693	NA	NA	NA	NA	NA	NA	NA	NA	HCFC1_S1222
1486	A6NEM2	Host cell factor 1;HCF N-terminal chain 1;HCF N-terminal chain 2;HCF N-terminal chain 3;HCF N-terminal chain 4;HCF N-terminal chain 5;HCF N-terminal chain 6;HCF C-terminal chain 1;HCF C-terminal chain 2;HCF C-terminal chain 3;HCF C-terminal chain 4;HCF C-terminal chain 5;HCF C-terminal chain 6	HCFC1	S	2065	KDSSGTKPANKRPMSSPEMKSAPKKSKADGQ	5.90977	6.2787	6.38454	6.45568	NA	6.09828	6.5769	6.86038	NA	NA	NA	NA	NA	NA	NA	7.91704	NA	8.14799	8.2385	7.61903	7.61606	8.53055	8.36704	8.48118	7.5363	NA	8.19039	8.46373	NA	7.89844	HCFC1_S2065
1487	A6NEM2	Host cell factor 1;HCF N-terminal chain 1;HCF N-terminal chain 2;HCF N-terminal chain 3;HCF N-terminal chain 4;HCF N-terminal chain 5;HCF N-terminal chain 6;HCF C-terminal chain 1;HCF C-terminal chain 2;HCF C-terminal chain 3;HCF C-terminal chain 4;HCF C-terminal chain 5;HCF C-terminal chain 6	HCFC1	S	666	TTVVGGVTKTITLVKSPISVPGGSALISNLG	6.73841	6.7219	6.7605	6.00748	NA	6.30623	6.86211	6.84027	6.60259	NA	NA	6.26558	7.159	7.11357	7.06815	6.94146	7.24886	NA	NA	6.92086	NA	7.3073	7.42957	7.34782	6.86467	6.3681	6.56587	7.63673	7.61725	7.72815	HCFC1_S666	FGFR2_Recycling
1488	A6NEM2	Host cell factor 1;HCF N-terminal chain 1;HCF N-terminal chain 2;HCF N-terminal chain 3;HCF N-terminal chain 4;HCF N-terminal chain 5;HCF N-terminal chain 6;HCF C-terminal chain 1;HCF C-terminal chain 2;HCF C-terminal chain 3;HCF C-terminal chain 4;HCF C-terminal chain 5;HCF C-terminal chain 6	HCFC1	S	597	VTPGTTTLPATVKVASSPVMVSNPATRMLKT	5.79965	5.87924	5.89773	NA	NA	NA	NA	6.06171	6.26904	NA	NA	NA	6.04677	6.06785	NA	NA	NA	NA	7.35009	NA	NA	6.99314	7.73029	7.30078	NA	NA	NA	7.56426	NA	NA	HCFC1_S597
1489	A6NEM2	Host cell factor 1;HCF N-terminal chain 1;HCF N-terminal chain 2;HCF N-terminal chain 3;HCF N-terminal chain 4;HCF N-terminal chain 5;HCF N-terminal chain 6;HCF C-terminal chain 1;HCF C-terminal chain 2;HCF C-terminal chain 3;HCF C-terminal chain 4;HCF C-terminal chain 5;HCF C-terminal chain 6	HCFC1	S	598	TPGTTTLPATVKVASSPVMVSNPATRMLKTA	5.95865	5.87924	5.89773	NA	NA	NA	NA	6.06171	6.26904	NA	NA	5.65012	6.04677	6.06785	NA	7.54788	7.55568	7.60634	7.71416	7.71528	7.70296	7.51149	NA	7.29672	7.59014	7.67604	7.81229	7.62268	7.65329	8.01446	HCFC1_S598	FGFR2_Recycling
1491	A6NFI3	Zinc finger protein 316	ZNF316	S	10	______MAALHTTPDSPAAQLERAEDGSECD	6.93107	6.63048	6.82207	6.65874	6.54504	6.5935	6.30711	6.55216	6.62801	6.1963	NA	6.22891	6.22663	6.20555	NA	8.02044	7.88368	7.93743	8.21538	8.28169	8.22202	8.22449	8.14171	8.07665	7.8256	8.02692	8.03497	NA	7.89865	7.86684	ZNF316_S10
1492	A6NFI3	Zinc finger protein 316	ZNF316	S	112	ALGTQERLSRGGDAKSPVLQEKGLQASRAPA	NA	NA	NA	NA	NA	NA	NA	NA	6.77357	NA	NA	NA	NA	NA	NA	NA	NA	NA	NA	NA	NA	NA	NA	NA	NA	NA	NA	NA	NA	NA	ZNF316_S112
1493	A6NFX8	ADP-sugar pyrophosphatase	NUDT5	S	3	_____________MESQEPTESSQNGKQYII	NA	NA	NA	NA	NA	NA	NA	NA	NA	NA	NA	NA	NA	NA	NA	7.55862	7.61118	7.80024	7.50168	7.84467	7.92687	7.0994	7.13132	7.0746	6.68122	6.2683	6.82183	6.65	6.12074	NA	NUDT5_S3
1495	A6NHN7	Zinc finger MYM-type protein 3	ZMYM3	S	265	PPKPEVVDSTESIPVSDEDSDAMVDDPNDED	NA	6.27192	NA	NA	NA	NA	6.33357	NA	NA	NA	NA	NA	NA	NA	NA	7.88769	7.92217	7.8958	7.40738	7.40897	7.56072	7.90565	7.49902	7.68872	7.57462	7.14137	7.58289	6.99946	NA	7.09499	ZMYM3_S265
1497	A6NHN7	Zinc finger MYM-type protein 3	ZMYM3	S	776	NLDTQSGPESLLNSQSPESKPQTPSQTKVEN	NA	NA	NA	NA	NA	NA	NA	NA	NA	NA	NA	NA	NA	NA	NA	NA	NA	NA	NA	NA	6.26516	NA	NA	NA	7.41871	7.27522	7.37045	7.22649	NA	7.25093	ZMYM3_S776
1498	A6NHN7	Zinc finger MYM-type protein 3	ZMYM3	S	51	ESQTAPTRGWAPPGPSPSSGALDLLDTPAGL	NA	NA	NA	NA	NA	NA	NA	NA	NA	NA	NA	NA	NA	NA	NA	7.55734	7.52189	7.48678	7.26203	7.06142	6.97633	7.25549	7.3845	7.38384	7.45177	7.54331	7.5076	7.47311	7.37321	7.45509	ZMYM3_S51
1500	A6NHN7	Zinc finger MYM-type protein 3	ZMYM3	S	214	LGDGINSSQTKPGGSSPPAHPSLPGDGLTAK	NA	NA	NA	NA	NA	NA	NA	NA	NA	NA	NA	NA	NA	NA	NA	NA	NA	NA	6.79711	NA	NA	5.50292	NA	6.24486	NA	6.89549	7.23608	NA	6.86721	6.72197	ZMYM3_S214
1501	A6NHN7	Zinc finger MYM-type protein 3	ZMYM3	S	466	NCCDQCGAYIYTKTGSPGPELLFHEGQQKRF	NA	NA	NA	NA	NA	NA	NA	NA	NA	NA	NA	NA	NA	NA	NA	6.70883	6.69698	NA	7.20676	7.08638	6.9248	6.55099	6.59199	6.85448	NA	6.94401	6.84112	7.23572	6.81218	7.22725	ZMYM3_S466
1503	A6NHQ4	Uncharacterized protein C17orf96	C17orf96	S	15	_METLCPAPRLAVPASPRGSPCSPTPRKPCR	NA	NA	NA	NA	NA	NA	NA	NA	NA	NA	NA	NA	NA	NA	NA	6.41498	NA	5.93082	6.41105	6.10998	6.31801	6.9827	6.96426	7.02095	6.70416	6.48426	6.57513	6.84896	6.81842	6.75743	C17orf96_S15
1505	A6NIT2	Phosphorylase b kinase regulatory subunit alpha, skeletal muscle isoform;Phosphorylase b kinase regulatory subunit alpha, liver isoform	PHKA1	S	7	_________MRSRSNSGVRLDGYARLVQQTI	6.38893	6.17594	6.31751	5.91262	5.49499	6.2929	6.1453	6.23336	6.58787	5.83776	5.34475	5.74492	6.16236	5.33529	NA	7.34333	7.56145	7.24933	7.18767	7.1423	6.84182	NA	NA	NA	7.51541	7.70868	7.78286	7.69398	7.78984	7.8888	PHKA1_S7
1506	A6NKD9	Coiled-coil domain-containing protein 85C	CCDC85C	S	246	GPHKAPDGKAGATRRSLDDLSAPPHHRSIPN	NA	NA	NA	NA	NA	NA	NA	NA	NA	NA	NA	NA	NA	NA	NA	6.65472	6.64905	6.5475	6.35086	6.68998	6.83685	6.39643	6.70861	6.55619	7.03938	7.24966	7.08927	6.56923	6.64697	6.55489	CCDC85C_S246
1507	F8WC89	SAC3 domain-containing protein 1	SAC3D1	S	356	VVMAEEEDEGTDRPGSPA_____________	7.41038	7.18008	6.8131	7.20038	7.21787	7.20279	7.42651	7.47425	7.44551	7.25681	7.50508	7.26903	7.67569	7.85363	7.59685	8.78208	8.83383	8.7432	8.51298	8.46845	8.33762	8.68687	8.68077	8.60505	8.57356	8.39833	8.3398	8.3274	8.18347	8.41304	SAC3D1_S356
1508	P49792	RanBP2-like and GRIP domain-containing protein 3;RANBP2-like and GRIP domain-containing protein 8;E3 SUMO-protein ligase RanBP2;RANBP2-like and GRIP domain-containing protein 5/6	RGPD3	S	1993	LFSSQYGKMANKANTSGDFEKDDDAYKTEDS;LFSSRYGKMANKANTSGDFEKDDDAYKTEDS	NA	NA	NA	NA	NA	NA	NA	NA	NA	NA	NA	NA	NA	NA	NA	7.83829	7.80289	8.11809	7.83107	7.76618	8.02765	6.51708	NA	NA	7.54547	7.23704	7.34442	7.37945	7.26999	6.69689	RGPD3_S1993
1509	P49792	RanBP2-like and GRIP domain-containing protein 3;RANBP2-like and GRIP domain-containing protein 8;E3 SUMO-protein ligase RanBP2;RANBP2-like and GRIP domain-containing protein 5/6	RGPD3	S	2008	SGDFEKDDDAYKTEDSDDIHFEPVVQMPEKV	NA	NA	NA	5.82581	5.52071	NA	NA	NA	NA	NA	NA	NA	NA	NA	NA	8.23447	7.88689	8.0221	8.23241	7.89816	8.13876	NA	NA	6.53629	7.44285	7.50311	7.40613	7.3807	7.02427	6.78856	RGPD3_S2008
1510	P49792	RanBP2-like and GRIP domain-containing protein 3;E3 SUMO-protein ligase RanBP2	RGPD3	S	2510	VEVSSTSETTPKAVVSPPKFVFGSESVKSIF;VEVSSTSETTTKAVVSPPKFVFGSESVKRIF	6.50033	6.06016	6.12398	6.58644	6.61848	6.40756	6.41764	6.2229	6.38888	6.21319	NA	6.39818	6.28099	NA	6.02442	6.50409	7.44948	6.59113	6.98048	6.73894	6.42761	8.00474	7.74193	7.71915	7.81312	7.8563	7.80064	7.89377	8.02706	8.12281	RGPD3_S2510
1511	P49792	RanBP2-like and GRIP domain-containing protein 3;RANBP2-like and GRIP domain-containing protein 8;E3 SUMO-protein ligase RanBP2;RANBP2-like and GRIP domain-containing protein 5/6	RGPD3	S	2454	AKTAQEKDSLITPHVSRSSTPRESPCGKIAV	5.31498	5.65205	5.32552	NA	NA	NA	5.59623	NA	5.9822	NA	5.38171	NA	NA	5.55119	NA	7.9596	7.8512	7.91195	8.10091	8.05897	8.0692	7.71643	7.86697	7.67522	7.8302	7.37231	7.63574	7.83508	7.85258	7.67316	RGPD3_S2454	FGFR2_Recycling
1514	P49792	RanBP2-like and GRIP domain-containing protein 3;RANBP2-like and GRIP domain-containing protein 8;E3 SUMO-protein ligase RanBP2;RANBP2-like and GRIP domain-containing protein 5/6	RGPD3	S	2246	EDALDDSVSSSSVHASPLASSPVRKNLFHFD;EDALDDSVSSSSVHASPLASSPVRKNLFRFD;EDALDDSVSSSSVHASPLASSPVRKNLFRFG	NA	NA	NA	NA	NA	NA	NA	NA	NA	NA	NA	NA	NA	NA	NA	NA	6.6788	6.74171	7.50149	7.34563	7.69968	7.47131	7.37542	7.41965	NA	NA	NA	6.90061	6.6018	6.91327	RGPD3_S2246		+
1516	P49792	RanBP2-like and GRIP domain-containing protein 3;RANBP2-like and GRIP domain-containing protein 8;E3 SUMO-protein ligase RanBP2;RANBP2-like and GRIP domain-containing protein 5/6	RGPD3	S	2251	DSVSSSSVHASPLASSPVRKNLFHFDESTTG;DSVSSSSVHASPLASSPVRKNLFRFDESTTG;DSVSSSSVHASPLASSPVRKNLFRFGESTTG	NA	NA	5.82327	NA	NA	NA	NA	NA	5.71581	NA	NA	NA	NA	NA	NA	NA	6.42441	NA	7.55013	6.66834	NA	NA	7.66553	7.59806	NA	NA	NA	6.49222	NA	6.77899	RGPD3_S2251
1517	P49792	RanBP2-like and GRIP domain-containing protein 3;RANBP2-like and GRIP domain-containing protein 8;RANBP2-like and GRIP domain-containing protein 5/6;E3 SUMO-protein ligase RanBP2	RGPD3	S	128	RAEYWVERAAKLFPGSPAIYKLKEQLLDCEG;RAKYWLERAAKLFPGSPAIYKLKEQLLDCEG;RAKYWVERAAKLFPGSPAIYKLKEQLLDCEG	NA	NA	NA	NA	NA	NA	NA	NA	NA	NA	NA	NA	NA	NA	NA	6.51556	6.79369	6.77565	6.86016	6.59306	6.52598	7.15594	6.74829	7.02603	6.78963	7.27753	7.20716	7.22772	7.30233	7.32179	RGPD3_S128
1518	Q99666	RanBP2-like and GRIP domain-containing protein 3;RANBP2-like and GRIP domain-containing protein 8;RANBP2-like and GRIP domain-containing protein 5/6	RGPD3	S	1304	TGSNFSFKSALSLSKSPAKLNQSGTSVGTDE	NA	NA	NA	NA	NA	NA	NA	5.16709	5.56161	NA	NA	NA	NA	NA	NA	NA	6.97087	6.32225	NA	NA	NA	7.04919	7.16314	7.05122	7.05331	6.73781	7.09232	7.19231	7.10443	NA	RGPD3_S1304
1519		RanBP2-like and GRIP domain-containing protein 3;RANBP2-like and GRIP domain-containing protein 8;RANBP2-like and GRIP domain-containing protein 5/6	RGPD3	S	NA	SEIKHSTPSPTKYSLSPSKSYKYSPETPPRW;SEIKHSTPSPTKYSLSPSKSYKYSPKTPPRW	NA	6.14165	NA	NA	NA	NA	NA	6.17904	6.34916	NA	NA	NA	NA	NA	NA	8.213	8.22621	8.1431	7.96693	8.0655	8.11266	8.3575	8.41594	8.44171	8.18026	8.21346	8.22492	8.3981	8.33606	8.19997	RGPD3_SNA	FGFR2_Recycling
1521	A6NL93	Non-histone chromosomal protein HMG-14	HMGN1	S	76	KEDLPAENGETKTEESPASDEAGEKEAKSD_	NA	NA	NA	NA	NA	NA	NA	NA	NA	NA	NA	NA	NA	NA	NA	7.63033	7.46255	7.63468	7.52482	7.48388	7.72103	7.33918	7.46238	7.40765	7.59467	7.5135	7.72209	7.45473	7.43135	7.50296	HMGN1_S76
1522	A6NL93	Non-histone chromosomal protein HMG-14	HMGN1	S	79	LPAENGETKTEESPASDEAGEKEAKSD____	NA	NA	NA	NA	NA	NA	NA	NA	NA	NA	NA	NA	NA	NA	NA	8.26423	7.96234	8.23111	8.00611	8.08187	8.3076	7.82157	7.8041	7.67248	8.032	7.73571	7.83826	7.77293	7.86187	7.90888	HMGN1_S79
1524	A6NM62	Leucine-rich repeat-containing protein 53	LRRC53	S	736	LHPFRKVRVHPEKSLSSLPKQCKQVLLPPKK	NA	NA	NA	NA	NA	NA	5.8394	NA	5.89567	NA	NA	NA	NA	NA	NA	NA	NA	NA	NA	NA	NA	NA	NA	NA	NA	NA	NA	NA	NA	NA	LRRC53_S736
1525	A6NMQ1	DNA polymerase;DNA polymerase alpha catalytic subunit	POLA1	S	215	FSVHTATAVPSGKIASPVSRKEPPLTPVPLK	6.76365	7.13687	6.89958	6.75037	6.45524	6.73669	7.09905	7.27729	7.26474	6.74546	6.13515	6.91256	6.41088	NA	6.81455	7.51126	7.40312	7.72545	NA	7.65212	7.61569	8.4358	8.20402	8.53816	7.58837	7.74878	7.7084	8.02517	7.87905	7.57318	POLA1_S215
1526	A6NMQ1	DNA polymerase;DNA polymerase alpha catalytic subunit	POLA1	S	192	PQITPPPVMILKKKRSIGASPNPFSVHTATA	6.24896	6.24963	6.35087	5.48492	NA	NA	NA	NA	6.53999	5.87667	NA	5.66815	6.41653	NA	6.37998	7.22561	7.39942	7.42635	8.03812	8.09527	7.9784	8.21114	8.16981	8.03	7.59275	7.68853	7.63868	7.97123	7.66376	8.12575	POLA1_S192		+
1528	A6NMQ3	Alpha-endosulfine	ENSA	S	131	TGDHIPTPQDLPQRKSSLVTSKLAG______	NA	NA	NA	NA	NA	NA	NA	NA	NA	NA	NA	NA	NA	NA	NA	NA	NA	NA	NA	NA	NA	7.14236	NA	NA	NA	NA	NA	NA	NA	NA	ENSA_S131
1529	A6NMQ3	Alpha-endosulfine	ENSA	S	2	______________MSQKQEEENPAEETGEE	NA	NA	NA	NA	NA	NA	NA	NA	NA	NA	NA	NA	NA	NA	NA	8.18391	8.16789	8.40466	7.50366	8.34946	8.52352	7.57271	7.56964	7.5069	7.60475	7.39491	7.56644	7.42751	7.35745	7.27947	ENSA_S2
1530	C9JXU1	Protein Shroom1	SHROOM1	S	166	RVLRETSFQRKELRMSLPARLRPTVPARPPA	NA	5.62441	NA	NA	NA	NA	5.07925	NA	5.69525	NA	NA	NA	NA	NA	NA	6.65348	6.70987	6.64312	7.4287	7.16291	7.23494	6.75058	7.07741	6.79386	6.97319	7.16398	7.39735	7.71369	7.39351	7.69891	SHROOM1_S166
1531	C9JXU1	Protein Shroom1	SHROOM1	S	12	____MEALGPGGDRASPASSTSSLDLWHLSM	NA	NA	NA	NA	NA	NA	NA	NA	NA	NA	NA	NA	NA	NA	NA	NA	NA	NA	NA	NA	NA	NA	NA	NA	NA	NA	NA	NA	NA	6.94224	SHROOM1_S12
1532	C9JXU1	Protein Shroom1	SHROOM1	S	133	LAAEAEAAAQAAEPPSPPASRAAYRQRLQGA	NA	NA	NA	NA	NA	NA	6.20035	NA	NA	NA	NA	NA	6.32678	6.83171	6.67927	8.03605	7.92596	7.56302	7.34273	7.67767	7.58638	7.72074	7.40601	7.77279	7.17201	7.67796	7.60535	7.1312	NA	7.56169	SHROOM1_S133	FGFR2_Recycling
1535	A6PW57	Phosphatidylinositol 4-phosphate 5-kinase type-1 alpha	PIP5K1A	S	446	RFMCNTVFKKIPLKPSPSKKFRSGSSFSRRA	NA	NA	NA	NA	NA	NA	NA	NA	NA	NA	NA	NA	NA	NA	NA	7.19246	7.75914	7.53336	7.21847	7.31751	7.3394	6.73352	7.39748	NA	7.91222	7.54026	7.7438	7.68913	7.73141	7.65803	PIP5K1A_S446
1536	S4R3H3	Zinc finger SWIM domain-containing protein 8	ZSWIM8	S	1130	LALGSRGGYNGRGWGSPGRPKKKHTGMASID	NA	NA	NA	NA	NA	NA	NA	NA	NA	NA	NA	NA	NA	NA	NA	NA	NA	NA	NA	NA	NA	NA	NA	NA	7.5182	NA	NA	NA	NA	NA	ZSWIM8_S1130
1539	S4R3H3	Zinc finger SWIM domain-containing protein 8	ZSWIM8	S	1156	MASIDSSAPETTSDSSPTLSRRPLRGGWAPT	NA	NA	NA	5.73345	NA	NA	5.83312	5.85696	6.14507	NA	NA	NA	NA	NA	NA	NA	NA	NA	NA	NA	NA	7.74431	7.97411	7.94957	NA	NA	NA	NA	NA	NA	ZSWIM8_S1156	FGFR2_Recycling
1540	A7KAX9	Rho GTPase-activating protein 32	ARHGAP32	S	952	STWDKCVEERDATNRSPTQIVKMKTNETVAQ	NA	NA	NA	NA	NA	NA	NA	NA	NA	NA	NA	NA	NA	NA	NA	NA	NA	NA	6.50925	NA	NA	NA	NA	NA	NA	NA	NA	6.88076	7.07488	7.02488	ARHGAP32_S952
1541	A7KAX9	Rho GTPase-activating protein 32	ARHGAP32	S	871	SPLQEKLSPFFTLDLSPTEDKSSKPSSFTEK	NA	NA	NA	NA	NA	NA	NA	NA	NA	NA	NA	NA	6.16432	NA	NA	NA	NA	NA	NA	NA	NA	NA	NA	NA	NA	NA	NA	NA	NA	NA	ARHGAP32_S871
1542	A7KAX9	Rho GTPase-activating protein 32	ARHGAP32	S	706	ALKGGRAEGTLRSAKSEESLTSLHAVDGDSK	NA	NA	NA	NA	NA	NA	NA	NA	NA	5.6691	5.6559	5.47007	NA	5.62456	5.23569	7.09114	7.1334	NA	7.33949	7.23336	6.94962	6.55961	7.21373	NA	7.13542	7.56889	6.99376	7.27646	7.25312	7.29326	ARHGAP32_S706
1544	A7KAX9	Rho GTPase-activating protein 32	ARHGAP32	S	892	SSKPSSFTEKVVYAFSPKIGRKLSKSPSMSI	6.31099	6.14094	5.89214	NA	5.98611	5.9718	5.82689	5.90496	6.26205	NA	NA	5.6579	6.15074	5.79129	5.79966	7.28222	7.25517	7.16608	7.55641	7.22499	7.13605	7.46005	7.37667	7.30146	7.55342	7.69661	7.71695	7.71602	7.75652	7.83977	ARHGAP32_S892
1545	A7MCY6	TANK-binding kinase 1-binding protein 1	TBKBP1	S	521	RRAFEGIRLRFEKQPSEEDEWAVPTSPPSPE	NA	NA	NA	NA	NA	NA	NA	NA	NA	NA	NA	NA	NA	NA	NA	NA	NA	NA	6.50386	6.28798	NA	NA	6.54848	NA	6.44281	NA	6.19079	NA	NA	NA	TBKBP1_S521
1546	A7MCY6	TANK-binding kinase 1-binding protein 1	TBKBP1	S	531	FEKQPSEEDEWAVPTSPPSPEVGTIRCASFC	NA	NA	NA	NA	NA	NA	NA	NA	NA	NA	NA	NA	NA	NA	NA	NA	NA	NA	6.50386	6.28798	NA	6.7778	6.54848	NA	6.44281	NA	6.19079	NA	NA	NA	TBKBP1_S531
1547	A7MCY6	TANK-binding kinase 1-binding protein 1	TBKBP1	S	534	QPSEEDEWAVPTSPPSPEVGTIRCASFCAGF	NA	NA	NA	NA	NA	NA	NA	NA	NA	NA	NA	NA	NA	NA	NA	NA	NA	NA	NA	NA	NA	6.7778	NA	NA	NA	NA	NA	NA	NA	NA	TBKBP1_S534
1548	A7UKX8	E3 ubiquitin-protein ligase Mdm2	mdm2	S	166	HLVSRPSTSSRRRAISETEENSDELSGERQR	NA	5.58351	NA	NA	NA	NA	NA	NA	NA	5.52983	NA	NA	5.76426	5.944	NA	7.14187	7.03262	7.06596	7.36134	7.50038	7.26432	7.35133	7.50062	7.44989	7.05404	7.10282	NA	7.12099	7.32919	7.3842	mdm2_S166
1549	A8CG34	Nuclear envelope pore membrane protein POM 121C;Nuclear envelope pore membrane protein POM 121	POM121C	S	674	LQAETATKPQATSAPSPAPKQSFLFGTQNTS	5.49894	NA	NA	NA	NA	NA	NA	NA	NA	NA	NA	NA	NA	NA	NA	NA	6.49398	NA	6.43909	NA	NA	6.39031	6.82245	6.64073	6.80258	6.99473	7.06798	7.03666	7.21565	7.15688	POM121C_S674
1550	A8CG34	Nuclear envelope pore membrane protein POM 121C	POM121C	S	322	QIFLDGQENKRRRHDSSGSGHSAFEPLVASG	NA	NA	NA	NA	NA	NA	NA	NA	NA	NA	NA	NA	6.16184	NA	NA	7.45151	7.71375	6.42352	6.9123	7.0755	NA	7.27443	7.04499	7.21605	7.39899	7.13836	7.10506	7.25467	7.13098	NA	POM121C_S322
1551	A8CG34	Nuclear envelope pore membrane protein POM 121C	POM121C	S	323	IFLDGQENKRRRHDSSGSGHSAFEPLVASGV	6.09203	NA	NA	NA	NA	NA	5.49601	NA	NA	NA	NA	NA	6.11055	NA	NA	6.94855	7.40679	7.09106	6.90349	6.82163	7.09505	6.79841	6.72489	NA	6.97726	6.72003	6.73349	6.67359	6.72596	6.72879	POM121C_S323
1554	A8K855-2	EF-hand calcium-binding domain-containing protein 7	EFCAB7	S	200	DSKLMRHQFGNHIEGSPERDPSPVPKPSPKI	NA	NA	NA	NA	NA	NA	NA	NA	NA	NA	NA	NA	NA	NA	NA	NA	7.33067	6.91547	NA	NA	7.01875	NA	NA	NA	NA	7.08164	5.96827	NA	NA	NA	EFCAB7_S200
1555	A8K855-2	EF-hand calcium-binding domain-containing protein 7	EFCAB7	S	212	IEGSPERDPSPVPKPSPKITRKTDPETFLNK	NA	NA	NA	NA	NA	NA	NA	NA	NA	NA	NA	NA	NA	NA	NA	NA	7.33067	6.91547	NA	NA	7.01875	NA	NA	NA	NA	7.08164	5.96827	NA	NA	NA	EFCAB7_S212
1556	A8KAH6	Heat shock protein beta-2	HSPB2	S	65	RPRAAPAGEGSRAGASELRLSEGKFQAFLDV	NA	NA	NA	NA	NA	NA	NA	NA	NA	NA	NA	NA	NA	NA	NA	NA	NA	NA	NA	NA	NA	7.88666	7.91999	7.84521	6.92648	NA	7.17292	7.86187	7.50878	NA	HSPB2_S65
1557	Q96FC9-4	Probable ATP-dependent RNA helicase DDX11;Putative ATP-dependent RNA helicase DDX11-like protein 8	DDX11	S	204	QLESGEEELVLAEYESDEEKKVASRVDEDED	NA	NA	NA	NA	NA	NA	NA	NA	NA	NA	NA	NA	NA	NA	NA	8.21706	8.2386	8.07283	7.95097	7.82763	7.63743	7.78034	7.60605	7.71429	7.74257	7.79327	7.61186	7.18848	7.29463	7.42736	DDX11_S204
1558	A8MQ02	Afadin	MLLT4	S	1042	GLSQERAAELMTRTSSVVTLEVAKQGAIYHG	NA	NA	NA	NA	NA	NA	NA	NA	NA	NA	NA	NA	NA	NA	NA	NA	NA	NA	6.73113	NA	NA	NA	NA	NA	NA	NA	NA	NA	NA	NA	MLLT4_S1042
1559	A8MQD4	Mesoderm induction early response protein 3	MIER3	S	87	PDMTLDKEEIAKDLLSGDDEETQSSADDLTP	NA	NA	NA	NA	NA	NA	NA	NA	NA	NA	NA	NA	NA	NA	NA	NA	NA	7.73763	NA	7.29011	NA	NA	NA	NA	NA	6.79983	NA	6.91232	6.96667	NA	MIER3_S87
1560	Q8IUC4	Putative rhophilin-2-like protein RHPN2P1;Rhophilin-2	RHPN2P1	S	639	DDDKTDKTKKISKKLSFLSWGTNKNRQKSAS;DDNKTDKTQKISKKLSFLSWGTNKNRQKSAS	5.64581	NA	NA	NA	NA	NA	5.9634	NA	NA	NA	NA	NA	5.73025	6.10469	5.85248	6.68307	6.81916	6.71931	7.30777	7.18842	6.90318	7.36565	7.38895	7.37917	7.25484	7.3907	7.45594	8.1515	8.04399	8.14453	RHPN2P1_S639	FGFR2_Recycling
1561	Q8IUC4	Putative rhophilin-2-like protein RHPN2P1;Rhophilin-2	RHPN2P1	S	642	KTDKTKKISKKLSFLSWGTNKNRQKSASTLC;KTDKTQKISKKLSFLSWGTNKNRQKSASTLC	NA	NA	NA	NA	NA	NA	NA	NA	NA	NA	NA	NA	5.09416	5.44841	NA	NA	NA	NA	6.31757	6.24753	5.90133	6.21682	6.27768	6.21566	7.00352	6.9659	6.70485	7.29918	6.96447	7.22227	RHPN2P1_S642	FGFR2_Recycling
1562	P61956-2	Small ubiquitin-related modifier 3;Small ubiquitin-related modifier 2;Small ubiquitin-related modifier 4	SUMO3	S	28	ENNDHINLKVAGQDGSVVQFKIKRHTPLSKL;ENNNHINLKVAGQDGSVVQFKIKRQTPLSKL;TENDHINLKVAGQDGSVVQFKIKRHTPLSKL	NA	NA	NA	NA	NA	NA	NA	NA	NA	NA	NA	NA	NA	NA	NA	7.08861	6.56872	7.19362	6.97336	7.20229	6.81417	6.86574	6.74858	6.9637	7.13729	6.94709	7.27295	6.69923	6.93513	7.13221	SUMO3_S28
1563	A8MUM1	Protein TSSC1	TSSC1	S	347	ISSEPFGHLVDDDDISDQEDHRSEEKSKEPL	NA	NA	NA	NA	NA	NA	NA	NA	NA	NA	NA	NA	NA	NA	6.32582	9.27989	9.39366	9.14866	9.02441	9.0497	8.49457	8.93738	8.81536	8.99217	8.87851	9.043	8.84016	8.95364	8.91084	9.04144	TSSC1_S347
1564	A8MUM1	Protein TSSC1	TSSC1	S	354	HLVDDDDISDQEDHRSEEKSKEPLQDNVIAT	NA	NA	NA	NA	NA	NA	NA	NA	NA	NA	NA	NA	NA	NA	NA	NA	7.90255	7.76308	7.1828	NA	NA	NA	6.85821	NA	7.2367	NA	NA	NA	7.11713	NA	TSSC1_S354
1568	A8MVW0	Protein FAM171A2	FAM171A2	S	789	RGDSSRSSASELRRDSLTSPEDELGAEVGDE	NA	NA	NA	NA	NA	NA	NA	NA	5.24165	NA	NA	NA	NA	NA	NA	NA	NA	NA	6.71725	NA	NA	7.16928	7.20592	6.94826	NA	NA	NA	NA	NA	NA	FAM171A2_S789
1569	A8MX12	Myomesin-1	MYOM1	S	6	__________MVPIFSGRQKHVSGITDTEEE	NA	NA	NA	NA	NA	NA	NA	NA	NA	NA	NA	NA	NA	NA	NA	6.71006	6.47042	6.60136	7.09445	7.00021	7.15525	7.26428	7.27636	7.45745	6.67185	6.52168	6.53473	7.19132	6.91349	7.03741	MYOM1_S6		+
1570	Q9NTI5	Sister chromatid cohesion protein PDS5 homolog B	PDS5B	S	1283	KRLKEDILENEDEQNSPPKKGKRGRPPKPLG	NA	NA	NA	NA	NA	NA	NA	NA	NA	NA	NA	NA	NA	NA	NA	7.68344	7.73056	7.73789	7.36887	7.74365	7.83367	7.39282	7.31232	7.22907	7.76934	7.75974	7.95596	7.68717	7.69021	7.61313	PDS5B_S1283
1571	Q9NTI5	Sister chromatid cohesion protein PDS5 homolog B	PDS5B	S	1257	KPKGSQRSRKRGHTASESDEQQWPEEKRLKE	NA	NA	NA	NA	NA	NA	NA	NA	5.22056	NA	NA	NA	NA	5.7464	5.30131	7.82925	7.80168	7.88549	7.36392	7.64755	8.14743	7.86684	7.89746	7.95018	7.61065	7.42887	7.66773	7.74275	7.73895	7.32731	PDS5B_S1257
1572	Q9NTI5	Sister chromatid cohesion protein PDS5 homolog B	PDS5B	S	1259	KGSQRSRKRGHTASESDEQQWPEEKRLKEDI	NA	NA	NA	NA	NA	NA	NA	NA	NA	NA	NA	NA	NA	NA	NA	7.9528	7.6567	7.84028	7.41798	7.88909	8.19738	7.70402	7.40941	7.53991	7.48219	7.20973	7.32198	7.50299	7.52024	6.57967	PDS5B_S1259
1573	Q9NTI5	Sister chromatid cohesion protein PDS5 homolog B	PDS5B	S	1176	SSNPSSPGRIKGRLDSSEMDHSENEDYTMSS	NA	NA	NA	NA	NA	NA	NA	NA	NA	NA	NA	NA	NA	NA	NA	6.89845	6.79581	6.76894	7.59775	7.23044	7.05645	7.54314	7.65153	7.48232	6.89846	7.13379	6.77218	7.432	6.73044	7.61358	PDS5B_S1176
1575	Q9NTI5	Sister chromatid cohesion protein PDS5 homolog B	PDS5B	S	1182	PGRIKGRLDSSEMDHSENEDYTMSSPLPGKK	NA	NA	NA	NA	NA	NA	NA	NA	NA	NA	NA	NA	NA	NA	NA	8.14199	7.98878	7.88353	8.0081	7.52321	7.82742	7.70756	7.74149	7.63441	8.13723	8.38969	8.36465	7.89942	6.95641	7.79468	PDS5B_S1182
1578	Q9NTI5	Sister chromatid cohesion protein PDS5 homolog B	PDS5B	S	1162	TKSSRMETVSNASSSSNPSSPGRIKGRLDSS	NA	NA	NA	NA	NA	NA	NA	NA	NA	NA	NA	NA	NA	NA	NA	NA	7.0059	6.98012	6.86344	6.76546	7.22614	7.21672	7.29827	7.31897	7.02961	6.95716	7.01234	6.88962	6.65635	6.60312	PDS5B_S1162
1580	Q9NTI5	Sister chromatid cohesion protein PDS5 homolog B	PDS5B	S	1166	RMETVSNASSSSNPSSPGRIKGRLDSSEMDH	NA	6.02331	5.83219	NA	NA	5.60129	5.51086	5.77737	5.38636	6.01897	5.83643	NA	NA	NA	5.4217	7.58828	7.9649	7.79554	7.36641	7.55644	7.82849	7.21672	7.29827	7.31897	8.3547	8.40116	8.52763	8.27347	8.13524	8.32032	PDS5B_S1166	FGFR2_Recycling
1581	A9Z1X7	Serine/arginine repetitive matrix protein 1	SRRM1	S	747	RVSRTPEPKKIKKAASPSPQSVRRVSSSRSV	6.10188	6.42054	6.27288	6.16704	5.61834	6.1476	6.18374	6.75937	6.75801	7.84049	7.82614	7.88522	7.22969	6.24935	7.31772	9.06175	9.20421	9.1523	9.16135	9.25807	9.23033	9.33087	9.24155	9.24422	9.09329	9.08075	9.06709	9.0241	8.83156	8.62043	SRRM1_S747
1582	A9Z1X7	Serine/arginine repetitive matrix protein 1	SRRM1	S	749	SRTPEPKKIKKAASPSPQSVRRVSSSRSVSG	NA	NA	NA	NA	NA	NA	NA	NA	NA	6.75958	6.54095	6.56252	6.38663	6.16676	6.11885	8.58917	8.5371	8.59955	8.41159	8.79379	8.93522	8.66556	8.56703	8.61393	8.58098	8.42548	8.49322	8.38101	8.20963	7.69383	SRRM1_S749	+
1583	A9Z1X7	Serine/arginine repetitive matrix protein 1	SRRM1	S	752	PEPKKIKKAASPSPQSVRRVSSSRSVSGSPE	NA	NA	NA	NA	NA	NA	NA	NA	NA	NA	NA	NA	NA	NA	NA	NA	NA	NA	6.11829	6.41647	6.81821	7.05044	6.89175	7.1083	NA	NA	6.64155	6.49803	NA	NA	SRRM1_S752		+
1584	A9Z1X7	Serine/arginine repetitive matrix protein 1	SRRM1	S	703	NKRHSPSPRPRAPQTSSSPPPVRRGASSSP_;NKRHSPSPRPRAPQTSSSPPPVRRGASSSPQ	NA	NA	NA	NA	NA	NA	NA	NA	NA	NA	5.01939	NA	NA	NA	NA	7.55769	7.56534	7.53436	9.25505	NA	7.85128	7.61311	7.57815	7.69881	7.6659	7.43802	7.53501	7.23817	7.27508	6.69294	SRRM1_S703
1585	A9Z1X7	Serine/arginine repetitive matrix protein 1	SRRM1	S	704	KRHSPSPRPRAPQTSSSPPPVRRGASSSP__;KRHSPSPRPRAPQTSSSPPPVRRGASSSPQR	NA	5.40081	NA	NA	NA	NA	NA	NA	NA	NA	5.01939	7.07685	6.05247	5.38976	6.87899	9.06963	NA	NA	7.25564	NA	7.85128	7.68178	NA	7.37333	NA	NA	7.37012	9.05121	7.57923	9.01647	SRRM1_S704
1586	A9Z1X7	Serine/arginine repetitive matrix protein 1	SRRM1	S	705	RHSPSPRPRAPQTSSSPPPVRRGASSSP___;RHSPSPRPRAPQTSSSPPPVRRGASSSPQRR	NA	NA	NA	NA	NA	NA	NA	NA	6.28533	7.52779	7.56143	7.69328	6.83742	5.99812	6.72971	8.85042	8.99739	9.04349	9.0348	8.91593	8.71955	NA	8.87889	8.8226	8.92429	8.96618	8.86142	8.80771	8.73773	8.85101	SRRM1_S705	+
1587	A9Z1X7	Serine/arginine repetitive matrix protein 1	SRRM1	S	910	HLREKALRSMRKAQVSPQS____________	NA	NA	NA	NA	NA	NA	NA	NA	NA	6.36419	NA	6.42005	5.76457	NA	5.60054	NA	7.67959	7.47116	NA	7.28001	7.43902	7.8052	7.68035	7.74679	6.72605	NA	NA	NA	NA	NA	SRRM1_S910
1588	A9Z1X7	Serine/arginine repetitive matrix protein 1	SRRM1	S	684	HRKGSSPSRSTREARSPQPNKRHSPSPRPRA	NA	NA	NA	NA	NA	NA	NA	NA	NA	NA	NA	NA	NA	NA	NA	NA	5.40261	5.67996	5.95243	5.54788	5.38455	NA	6.68532	5.23444	NA	NA	5.73209	5.95256	NA	NA	SRRM1_S684
1589	A9Z1X7	Serine/arginine repetitive matrix protein 1	SRRM1	S	883	QEEPVAAPEPKKETESEAEDNLDDLEKHLRE	5.9024	5.81201	NA	5.52711	NA	5.70354	5.62816	6.27633	6.55329	7.4779	6.81264	7.37639	7.29488	7.16169	6.7328	9.13627	8.96822	8.96671	9.52393	9.44703	9.43589	9.62991	9.57922	9.46368	9.42423	9.39588	9.41972	9.40396	9.19646	9.26546	SRRM1_S883
1590	A9Z1X7	Serine/arginine repetitive matrix protein 1	SRRM1	S	397	RLSPSASPPRRRHRPSPPATPPPKTRHSPTP	NA	NA	NA	NA	NA	NA	NA	5.7127	5.587	7.37007	7.18918	7.45477	6.78871	5.4917	6.74934	9.63565	9.49261	9.67491	9.40541	9.48355	9.47557	9.38927	9.34619	9.34622	9.5475	9.44041	9.47155	9.34282	9.25274	9.06438	SRRM1_S397	+
1591	A9Z1X7	Serine/arginine repetitive matrix protein 1	SRRM1	S	692	RSTREARSPQPNKRHSPSPRPRAPQTSSSPP	NA	NA	NA	NA	NA	NA	NA	NA	NA	NA	NA	NA	NA	NA	NA	NA	5.64836	5.58677	NA	5.44333	NA	6.08055	NA	6.82258	NA	NA	NA	NA	NA	NA	SRRM1_S692
1592	A9Z1X7	Serine/arginine repetitive matrix protein 1	SRRM1	S	694	TREARSPQPNKRHSPSPRPRAPQTSSSPPPV	NA	NA	NA	NA	NA	NA	NA	NA	NA	NA	NA	NA	NA	NA	NA	NA	5.64836	5.58677	NA	5.44333	NA	6.08055	NA	6.82258	NA	NA	NA	NA	NA	NA	SRRM1_S694
1593	A9Z1X7	Serine/arginine repetitive matrix protein 1	SRRM1	S	778	SGSPEPAAKKPPAPPSPVQSQSPSTNWSPAV	NA	NA	NA	NA	NA	NA	NA	NA	5.22199	6.91937	6.1044	6.70518	6.57291	6.20028	6.56525	8.53708	8.66544	8.53584	8.35849	8.35448	8.77287	8.48687	8.53984	8.49164	8.76583	8.64706	8.66651	8.56854	8.42248	8.58346	SRRM1_S778	+
1594	A9Z1X7	Serine/arginine repetitive matrix protein 1	SRRM1	S	782	EPAAKKPPAPPSPVQSQSPSTNWSPAVPVKK	NA	NA	NA	NA	NA	NA	NA	NA	NA	6.57344	NA	6.47885	NA	NA	NA	7.48345	7.55809	7.53956	7.6155	7.26791	7.66092	7.56414	7.24829	7.52969	7.42545	7.32748	7.23761	7.12322	6.99702	6.83738	SRRM1_S782
1595	A9Z1X7	Serine/arginine repetitive matrix protein 1	SRRM1	S	784	AAKKPPAPPSPVQSQSPSTNWSPAVPVKKAK	NA	NA	NA	NA	NA	NA	NA	NA	NA	6.82123	NA	6.62285	6.47466	NA	NA	8.07241	8.37649	8.15305	8.24845	8.26662	8.48866	8.43057	8.48007	8.43603	8.72749	8.58183	8.53859	8.48176	8.28516	8.45758	SRRM1_S784
1596	A9Z1X7	Serine/arginine repetitive matrix protein 1	SRRM1	S	786	KKPPAPPSPVQSQSPSTNWSPAVPVKKAKSP	NA	NA	NA	NA	NA	NA	NA	NA	NA	NA	NA	5.21483	NA	NA	NA	NA	7.2481	8.17761	NA	7.47621	8.66912	6.60413	NA	NA	8.41239	NA	8.20898	NA	NA	NA	SRRM1_S786
1597	A9Z1X7	Serine/arginine repetitive matrix protein 1	SRRM1	S	790	APPSPVQSQSPSTNWSPAVPVKKAKSPTPSP	NA	NA	NA	NA	NA	NA	NA	NA	NA	6.26505	NA	5.77943	NA	NA	NA	8.07241	8.16125	8.1858	8.23404	8.19664	8.30316	7.98491	8.10138	8.14451	8.2464	8.07723	8.01853	7.98374	7.83545	7.80409	SRRM1_S790
1598	A9Z1X7	Serine/arginine repetitive matrix protein 1	SRRM1	S	458	RESPSPAPKPRKVELSESEEDKGGKMAAADS	5.45968	5.07674	NA	NA	NA	NA	NA	6.43299	6.5104	7.71331	7.72023	6.99941	6.6883	NA	7.04434	8.78048	9.27563	9.29863	9.14923	9.23626	9.15024	9.59192	9.53114	9.50338	9.32608	9.43575	9.32556	9.26371	9.27015	9.10387	SRRM1_S458	FGFR2_Recycling
1599	A9Z1X7	Serine/arginine repetitive matrix protein 1	SRRM1	S	460	SPSPAPKPRKVELSESEEDKGGKMAAADSVQ	NA	NA	NA	NA	NA	NA	NA	NA	NA	7.21985	6.94358	7.1344	6.76114	NA	6.78697	8.78048	9.07018	9.25706	9.10798	9.15191	9.128	9.3573	9.27439	9.2907	9.25938	9.2558	9.20605	9.05946	9.06003	8.72871	SRRM1_S460
1600	A9Z1X7	Serine/arginine repetitive matrix protein 1	SRRM1	S	654	PPKRRVSHSPPPKQRSSPVTKRRSPSLSSKH	NA	NA	NA	NA	NA	NA	NA	NA	NA	NA	NA	NA	NA	NA	NA	NA	NA	NA	NA	NA	NA	NA	NA	NA	NA	NA	NA	5.90899	NA	NA	SRRM1_S654
1601	A9Z1X7	Serine/arginine repetitive matrix protein 1	SRRM1	S	655	PKRRVSHSPPPKQRSSPVTKRRSPSLSSKHR	NA	NA	NA	NA	NA	NA	NA	NA	6.26293	NA	5.63648	5.71603	5.0536	NA	NA	7.72972	7.7862	8.17761	8.16241	8.28683	7.9114	9.07952	9.02376	8.89162	7.86473	7.6665	7.76916	8.34834	7.88541	7.91618	SRRM1_S655	+
1602	A9Z1X7	Serine/arginine repetitive matrix protein 1	SRRM1	S	722	PPVRRGASSSPQRRQSPSPSTRPIRRVSRTP	NA	NA	NA	NA	NA	NA	NA	NA	NA	7.29088	7.0568	7.13232	6.47792	5.08834	6.10874	9.12081	8.85576	9.32477	9.21056	9.12137	9.10953	9.40595	9.36883	9.33644	8.8725	8.79746	8.80478	8.65468	8.59791	8.48882	SRRM1_S722
1603	A9Z1X7	Serine/arginine repetitive matrix protein 1	SRRM1	S	724	VRRGASSSPQRRQSPSPSTRPIRRVSRTPEP	NA	NA	NA	NA	NA	NA	NA	NA	NA	7.09876	6.76435	6.98848	6.32171	NA	6.10874	9.05087	8.81828	9.31583	9.15888	9.07362	9.08085	9.40595	9.30503	9.3071	8.84547	8.79746	8.78844	8.65468	8.59791	8.21631	SRRM1_S724
1604	A9Z1X7	Serine/arginine repetitive matrix protein 1	SRRM1	S	726	RGASSSPQRRQSPSPSTRPIRRVSRTPEPKK	NA	NA	NA	NA	NA	NA	NA	NA	NA	NA	5.84776	NA	NA	NA	NA	NA	NA	8.71532	NA	8.67758	8.77863	8.91564	8.7352	8.75571	8.42225	NA	NA	8.1904	8.1822	7.61565	SRRM1_S726		+
1605	A9Z1X7	Serine/arginine repetitive matrix protein 1	SRRM1	S	445	GRTSVTKHKGTEKRESPSPAPKPRKVELSES;TSGKVTKHKGTEKRESPSPAPKPRKVELSES	NA	NA	NA	NA	NA	NA	NA	NA	6.92428	7.37749	NA	NA	6.75147	6.49119	NA	8.07704	NA	NA	NA	8.10025	7.83108	8.55319	8.75726	8.52319	8.40967	8.68254	8.49413	8.73788	NA	8.68631	SRRM1_S445
1607	A9Z1X7	Serine/arginine repetitive matrix protein 1	SRRM1	S	384	PPKRTSSPPRKTRRLSPSASPPRRRHRPSPP	NA	NA	NA	NA	NA	NA	NA	NA	NA	6.57632	6.10883	6.24026	6.05073	NA	5.48543	8.76194	8.6304	8.71056	8.69854	8.89028	9.07826	8.87345	8.77822	8.83592	8.70112	8.62857	8.52614	8.59113	8.45776	7.75324	SRRM1_S384	+
1608	A9Z1X7	Serine/arginine repetitive matrix protein 1	SRRM1	S	386	KRTSSPPRKTRRLSPSASPPRRRHRPSPPAT	NA	NA	NA	NA	NA	NA	NA	NA	NA	6.57632	5.26965	NA	5.46303	NA	NA	8.48261	8.29659	8.32475	8.39723	8.38838	8.7275	8.54484	8.41146	8.46992	8.22499	8.19176	8.01002	8.15397	7.91051	7.11031	SRRM1_S386
1609	A9Z1X7	Serine/arginine repetitive matrix protein 1	SRRM1	S	388	TSSPPRKTRRLSPSASPPRRRHRPSPPATPP	NA	NA	NA	NA	NA	NA	NA	NA	NA	5.30832	6.10883	6.24026	6.05073	NA	5.48543	8.74265	8.61815	8.71056	8.69854	8.88485	9.07826	8.87345	8.77822	8.83592	8.68627	8.62857	8.52614	8.59113	8.45776	7.75324	SRRM1_S388	+
1610	A9Z1X7	Serine/arginine repetitive matrix protein 1	SRRM1	S	635	KRRTASPPPPPKRRASPSPPPKRRVSHSPPP	NA	NA	NA	NA	NA	NA	NA	NA	NA	NA	6.75978	NA	NA	NA	NA	8.87465	8.69728	8.77382	8.41649	8.38318	8.41601	7.33658	5.58439	6.30591	8.47839	NA	8.51583	8.23536	NA	8.00192	SRRM1_S635
1611	A9Z1X7	Serine/arginine repetitive matrix protein 1	SRRM1	S	637	RTASPPPPPKRRASPSPPPKRRVSHSPPPKQ	NA	NA	NA	NA	NA	NA	NA	NA	NA	NA	6.75978	NA	NA	NA	NA	8.87465	8.69728	8.77382	8.41649	8.38318	8.41601	7.33658	5.58439	6.30591	8.47839	NA	8.51583	8.23536	NA	8.00192	SRRM1_S637
1612	A9Z1X7	Serine/arginine repetitive matrix protein 1	SRRM1	S	662	SPPPKQRSSPVTKRRSPSLSSKHRKGSSPSR	NA	NA	NA	NA	NA	NA	5.0531	NA	NA	NA	NA	NA	NA	NA	NA	NA	NA	NA	NA	NA	NA	7.9934	7.44018	7.84411	NA	NA	NA	NA	NA	NA	SRRM1_S662
1613	A9Z1X7	Serine/arginine repetitive matrix protein 1	SRRM1	S	569	RRRRSPSPPPTRRRRSPSPAPPPRRRRTPTP	NA	NA	NA	NA	NA	NA	NA	NA	NA	7.42452	5.24461	7.24194	6.78653	6.02963	NA	8.82849	8.80751	8.90127	8.50958	8.59372	8.62297	8.64044	8.46324	8.68528	8.57694	8.43055	8.37672	8.302	8.44367	8.02701	SRRM1_S569
1614	A9Z1X7	Serine/arginine repetitive matrix protein 1	SRRM1	S	571	RRSPSPPPTRRRRSPSPAPPPRRRRTPTPPP	NA	NA	NA	NA	NA	NA	NA	NA	NA	7.42452	5.24461	7.24194	6.78653	6.02963	NA	8.82849	8.80751	8.90127	8.50958	8.59372	8.62297	8.64044	8.46324	8.68528	8.57694	8.43055	8.37672	8.302	8.44367	8.02701	SRRM1_S571
1615	A9Z1X7	Serine/arginine repetitive matrix protein 1	SRRM1	S	558	KRWQSPVTKSGRRRRSPSPPPTRRRRSPSPA	NA	NA	NA	NA	NA	NA	NA	NA	NA	7.28039	7.08047	7.19891	6.93519	6.58723	7.01233	8.57387	8.63415	8.60951	8.45977	8.37076	8.43485	8.42206	8.36049	8.45986	NA	8.3109	8.2081	8.12417	8.10777	7.87332	SRRM1_S558
1616	A9Z1X7	Serine/arginine repetitive matrix protein 1	SRRM1	S	560	WQSPVTKSGRRRRSPSPPPTRRRRSPSPAPP	NA	NA	NA	NA	NA	NA	NA	NA	NA	7.28039	7.08047	7.19891	6.93519	6.58723	7.01233	8.57387	8.63415	8.60951	8.45977	8.37076	8.43485	8.42206	8.36049	8.45986	NA	8.3109	8.2081	8.12417	8.10777	7.87332	SRRM1_S560	+
1617	A9Z1X7	Serine/arginine repetitive matrix protein 1	SRRM1	S	625	QRRYSPSPPPKRRTASPPPPPKRRASPSPPP	NA	NA	NA	NA	NA	NA	NA	6.67428	6.54895	6.84444	6.48415	6.90595	6.29259	NA	6.03352	9.36652	9.31331	9.56039	9.16723	9.2458	9.26021	9.27251	9.30828	8.91075	9.18233	9.25776	9.17751	9.15615	8.78864	8.97992	SRRM1_S625
1618	A9Z1X7	Serine/arginine repetitive matrix protein 1	SRRM1	S	592	RRRRTPTPPPRRRTPSPPPRRRSPSPRRYSP	NA	NA	NA	NA	NA	NA	NA	NA	NA	NA	5.53941	NA	5.28844	NA	NA	8.95661	8.6089	9.01985	8.94046	8.85997	8.89561	8.99971	8.79544	9.0006	8.60152	8.62553	8.48934	8.49857	8.47286	NA	SRRM1_S592
1619	A9Z1X7	Serine/arginine repetitive matrix protein 1	SRRM1	S	645	PKRRASPSPPPKRRVSHSPPPKQRSSPVTKR	NA	NA	NA	NA	NA	NA	NA	NA	NA	NA	NA	NA	NA	NA	NA	8.97895	8.62539	8.81591	8.60352	8.52045	NA	8.88524	8.58877	8.43079	8.38224	NA	8.27891	8.05462	8.32895	7.98941	SRRM1_S645
1620	A9Z1X7	Serine/arginine repetitive matrix protein 1	SRRM1	S	647	RRASPSPPPKRRVSHSPPPKQRSSPVTKRRS	NA	NA	NA	NA	NA	NA	NA	NA	NA	NA	NA	NA	NA	NA	NA	8.97895	8.62539	8.81591	8.60352	8.52045	NA	8.89581	8.58877	8.43146	8.38224	NA	8.27891	8.05462	8.32895	7.98941	SRRM1_S647
1622	A9Z1X7	Serine/arginine repetitive matrix protein 1	SRRM1	S	761	ASPSPQSVRRVSSSRSVSGSPEPAAKKPPAP	NA	NA	NA	NA	NA	NA	NA	NA	NA	NA	NA	NA	NA	NA	NA	7.20505	7.05627	7.22833	6.6683	6.58317	7.35611	NA	NA	NA	6.84796	6.68069	6.89797	6.75721	6.61585	NA	SRRM1_S761
1623	A9Z1X7	Serine/arginine repetitive matrix protein 1	SRRM1	S	763	PSPQSVRRVSSSRSVSGSPEPAAKKPPAPPS	NA	NA	NA	NA	NA	NA	NA	NA	NA	NA	NA	NA	NA	NA	NA	7.85211	NA	8.0266	NA	NA	6.52549	7.46827	7.40301	7.61243	7.5782	7.45159	7.41896	7.3242	7.26632	6.39989	SRRM1_S763
1624	A9Z1X7	Serine/arginine repetitive matrix protein 1	SRRM1	S	765	PQSVRRVSSSRSVSGSPEPAAKKPPAPPSPV	NA	NA	NA	NA	NA	NA	NA	NA	NA	6.71884	6.39451	6.61387	5.85137	NA	5.82435	7.85211	7.75275	8.19602	7.65361	NA	7.47804	7.46827	7.78009	7.72459	7.5782	7.61554	7.41896	7.3242	7.26632	6.39989	SRRM1_S765	+
1625	A9Z1X7		SRRM1	S	547	QKETSPRMQMGKRWQSPVTKSGRRRRSPSPP	5.78501	6.08033	5.64113	5.30404	5.16807	5.78565	5.98363	5.81708	6.13397	7.49247	7.25547	7.26577	7.06803	NA	5.6109	7.21393	7.26889	7.17673	7.24513	7.38465	6.92301	7.98032	8.11173	8.05892	7.61912	8.13266	8.2499	7.79023	7.76773	7.74689	SRRM1_S547
1626	A9Z1X7	Serine/arginine repetitive matrix protein 1	SRRM1	S	606	PSPPPRRRSPSPRRYSPPIQRRYSPSPPPKR	6.00974	5.93913	NA	NA	NA	NA	6.03345	6.5919	6.74031	7.10912	6.38563	5.35678	6.64211	5.04291	5.97242	8.44062	8.56153	8.4957	8.46629	8.66331	8.38636	8.72839	8.81781	8.68241	8.91799	8.90439	8.93503	8.97269	9.03823	8.90223	SRRM1_S606	FGFR2_Recycling
1627	A9Z1X7	Serine/arginine repetitive matrix protein 1	SRRM1	S	614	SPSPRRYSPPIQRRYSPSPPPKRRTASPPPP	NA	NA	NA	NA	NA	NA	NA	NA	NA	6.53008	6.2233	6.31883	5.88365	NA	5.92253	9.22127	9.13668	9.49166	9.29916	9.29283	9.28592	9.21	9.08059	9.26161	9.17136	9.07274	9.0278	8.90326	8.86984	8.28042	SRRM1_S614
1628	A9Z1X7	Serine/arginine repetitive matrix protein 1	SRRM1	S	616	SPRRYSPPIQRRYSPSPPPKRRTASPPPPPK	NA	NA	NA	NA	NA	NA	NA	NA	NA	6.53008	6.2233	6.31883	5.88365	NA	5.92253	9.22127	9.13668	9.49166	9.29916	9.29283	9.28592	9.21	9.08059	9.26161	9.17136	9.07274	9.0278	8.90326	8.86984	8.28042	SRRM1_S616
1630	A9Z1X7	Serine/arginine repetitive matrix protein 1	SRRM1	S	424	SPTPQQSNRTRKSRVSVSPGRTSGKVTKHKG	NA	NA	NA	6.1714	5.94469	NA	NA	NA	NA	NA	6.66999	6.87261	NA	NA	NA	9.43198	9.12011	9.51978	9.39694	9.33297	9.30982	9.43428	8.68738	9.53374	NA	9.05855	8.95904	8.91726	8.86313	8.07677	SRRM1_S424
1631	A9Z1X7	Serine/arginine repetitive matrix protein 1	SRRM1	S	426	TPQQSNRTRKSRVSVSPGRTSGKVTKHKGTE	NA	NA	NA	6.43684	5.94469	NA	5.55799	NA	6.70809	NA	6.66999	6.87261	NA	NA	NA	9.49024	9.21415	9.53992	9.48119	9.40849	9.36582	9.55154	9.55619	9.65794	7.76769	9.05855	8.96088	8.92261	8.9415	8.33188	SRRM1_S426	+
1632	A9Z1X7	Serine/arginine repetitive matrix protein 1	SRRM1	S	409	HRPSPPATPPPKTRHSPTPQQSNRTRKSRVS	NA	NA	NA	NA	NA	NA	NA	NA	NA	NA	NA	NA	NA	NA	NA	NA	NA	NA	NA	NA	NA	7.43416	7.70489	7.49313	NA	NA	NA	NA	NA	NA	SRRM1_S409
1633	A9Z1X7	Serine/arginine repetitive matrix protein 1	SRRM1	S	234	KTPELPEPSVKVKEPSVQEATSTSDILKVPK	NA	NA	NA	NA	NA	NA	NA	NA	NA	NA	NA	NA	NA	NA	NA	6.46304	5.5633	NA	6.4947	6.31623	6.09779	6.74135	6.50255	6.90582	6.75441	7.11254	6.60685	7.18149	7.22413	6.90745	SRRM1_S234
1634	A9Z1X7	Serine/arginine repetitive matrix protein 1	SRRM1	S	260	LKVPKPEPIPEPKEPSPEKNSKKEKEKEKTR	NA	NA	NA	5.25072	NA	NA	NA	6.84249	6.59492	5.8924	5.71342	5.90537	5.80039	NA	5.23349	9.10725	9.17301	9.07159	9.11709	9.2481	9.19488	8.97431	9.19103	9.02959	9.26476	9.37775	9.6047	9.38774	9.44656	9.44331	SRRM1_S260	FGFR2_Recycling
1635	B0QY16	Uncharacterized protein KIAA0930	KIAA0930	S	189	STPPTPERNNRPAFFSPSLKRKVPRNRIAEM	NA	NA	NA	NA	NA	NA	NA	NA	NA	NA	NA	NA	NA	NA	NA	6.44952	6.4054	6.32901	6.44623	6.5485	6.46041	6.96377	7.0836	6.84413	7.34696	7.36539	7.20178	7.55169	7.45399	7.12161	KIAA0930_S189
1636	B0QY16	Uncharacterized protein KIAA0930	KIAA0930	S	209	RKVPRNRIAEMKKSHSANDSEEFFREDDGGA	NA	5.5581	NA	NA	NA	NA	NA	5.66265	NA	NA	NA	NA	NA	NA	NA	7.14458	6.99072	6.86021	7.36994	7.29158	NA	7.12869	NA	NA	7.22108	7.16006	7.566	7.22368	7.25369	7.75875	KIAA0930_S209
1638	B0QY89	Eukaryotic translation initiation factor 3 subunit L	EIF3L	S	107	PEVIKNFIQYFHKTVSDLIDQKVYELQASRV	NA	NA	NA	NA	NA	NA	NA	NA	NA	NA	NA	NA	NA	NA	NA	NA	NA	NA	NA	NA	NA	NA	NA	NA	NA	NA	6.97491	NA	NA	NA	EIF3L_S107
1639	B0QY89	Eukaryotic translation initiation factor 3 subunit L	EIF3L	S	120	TVSDLIDQKVYELQASRVSSDVIDQKVYEIQ	NA	NA	NA	NA	NA	NA	NA	NA	NA	NA	NA	NA	NA	NA	NA	NA	NA	NA	NA	NA	NA	NA	NA	NA	NA	NA	6.97491	NA	NA	NA	EIF3L_S120
1640	B0QY95	Mitochondrial dynamics protein MID51	MIEF1	S	55	GIATLAVKRMYDRAISAPTSPTRLSHSGKRS	NA	NA	NA	NA	NA	NA	NA	NA	NA	NA	NA	NA	NA	NA	NA	7.53177	7.49426	7.51773	7.3875	7.44933	7.62889	7.44664	6.51261	7.39549	7.67432	7.56792	7.56318	7.2083	7.24312	7.04354	MIEF1_S55
1641	B0QY95	Mitochondrial dynamics protein MID51	MIEF1	S	59	LAVKRMYDRAISAPTSPTRLSHSGKRSWEEP	6.04669	6.34165	6.14886	NA	5.45987	NA	6.46865	6.49263	6.65073	NA	5.5511	6.11642	6.219	NA	5.74565	7.9781	8.15278	8.20988	8.38714	8.57839	8.5871	7.74865	8.25768	8.27125	8.36235	8.20688	8.17245	8.58126	8.64574	8.40707	MIEF1_S59
1642	B0QY95	Mitochondrial dynamics protein MID51	MIEF1	S	64	MYDRAISAPTSPTRLSHSGKRSWEEPNWMGS	NA	NA	NA	NA	NA	NA	NA	NA	NA	NA	NA	NA	NA	NA	NA	6.31521	6.35912	6.18588	NA	NA	NA	NA	NA	NA	7.07045	6.77877	7.11056	NA	NA	7.21152	MIEF1_S64
1643	B0QYS6	Transcription factor EB	TFEB	S	469	DSLLPLASDPLLSTMSPEASKASSRRSSFSM	NA	NA	NA	NA	NA	NA	NA	NA	NA	NA	NA	NA	NA	NA	NA	NA	NA	7.19751	7.0961	NA	6.59889	NA	7.0288	NA	6.44449	6.95008	6.8702	6.56731	NA	NA	TFEB_S469
1644	B0QYS6	Transcription factor EB	TFEB	S	437	EGPPGYPEPLAPGHGSPFPSLSKKDLDLMLL	NA	NA	NA	NA	NA	NA	NA	NA	NA	NA	NA	NA	NA	NA	NA	6.48929	NA	6.48954	6.58446	6.57505	NA	7.0047	7.01406	7.08556	NA	6.33394	NA	6.61623	NA	6.62003	TFEB_S437
1645	B0QYS6	Transcription factor EB	TFEB	S	123	EYLSETYGNKFAAHISPAQGSPKPPPAASPG	NA	NA	NA	NA	NA	NA	NA	NA	NA	NA	NA	NA	NA	NA	NA	7.29378	7.22342	7.32718	7.56452	7.83471	7.88991	7.53756	7.54916	7.54917	7.88107	7.87333	7.71203	7.68596	7.4482	7.54415	TFEB_S123
1646	B0QYS6	Transcription factor EB	TFEB	S	128	TYGNKFAAHISPAQGSPKPPPAASPGVRAGH	NA	NA	NA	NA	NA	NA	NA	NA	NA	NA	NA	NA	NA	NA	NA	7.58553	7.58447	7.64292	7.82015	7.58683	7.92107	7.65162	7.82468	7.72862	8.03967	7.75854	7.89176	7.67656	7.4482	7.73956	TFEB_S128
1647	B0QYS6	Transcription factor EB	TFEB	S	136	HISPAQGSPKPPPAASPGVRAGHVLSSSAGN	NA	NA	NA	NA	NA	NA	NA	NA	NA	NA	NA	NA	NA	NA	NA	7.61444	7.51681	7.65899	7.84099	7.84605	8.01787	7.6579	7.77871	7.75066	8.05403	7.91099	7.94768	7.72621	7.55325	7.79343	TFEB_S136
1649	B0QYS6	Transcription factor EB	TFEB	S	481	STMSPEASKASSRRSSFSMEEGDVL______	NA	5.8872	5.67769	NA	5.6124	5.30022	5.6402	NA	5.76068	NA	NA	NA	5.71997	5.6778	5.60102	7.632	7.49066	7.72025	8.04034	7.86416	7.77691	7.9488	7.87523	7.83358	7.32738	7.51046	7.40074	7.66569	7.21546	7.33688	TFEB_S481
1650	B0QYS6	Transcription factor EB	TFEB	S	346	QELEMQARVHGLPTTSPSGMNMAELAQQVVK	NA	NA	NA	NA	NA	NA	NA	NA	NA	NA	NA	5.82265	NA	NA	NA	8.04445	8.02245	8.06177	8.13551	8.12399	7.63433	8.38146	8.21581	8.01007	8.28013	8.17743	8.16603	8.16321	7.57354	8.09602	TFEB_S346
1653	B1AJQ6	Syntaxin-12	STX12	S	139	VSEKEKESIARARAGSRLSAEERQREEQLVS	NA	NA	NA	NA	NA	NA	NA	NA	NA	NA	NA	NA	NA	NA	NA	NA	7.79037	NA	NA	7.82989	NA	NA	NA	NA	NA	NA	NA	NA	NA	NA	STX12_S139
1654	B1AJQ6	Syntaxin-12	STX12	S	142	KEKESIARARAGSRLSAEERQREEQLVSFDS	NA	6.64861	6.46697	6.024	NA	6.36251	NA	NA	5.85835	6.35413	NA	6.52612	6.43803	5.26555	6.40054	8.68005	8.54392	8.92379	9.04031	8.22379	8.61471	8.83579	8.69325	8.64627	8.62494	8.74823	8.81856	8.9773	8.94678	8.93655	STX12_S142
1655	B1AKC9	Receptor protein-tyrosine kinase;Ephrin type-B receptor 2	EPHB2	S	771	KVSDFGLSRFLEDDTSDPTYTSALGGKIPIR	NA	NA	NA	NA	NA	NA	NA	NA	NA	NA	NA	NA	NA	NA	NA	7.29471	7.61709	NA	7.73152	7.51375	NA	7.65861	7.7043	7.6821	7.20213	7.07919	6.95898	7.07093	7.12231	NA	EPHB2_S771
1656	Q15121	Astrocytic phosphoprotein PEA-15	PEA15	S	116	RIPSAKKYKDIIRQPSEEEIIKLAPPPKKA_	5.32005	5.37887	NA	NA	NA	NA	NA	NA	NA	5.82348	NA	5.69166	5.61011	5.5035	NA	9.18754	9.01433	9.00835	9.27463	9.21424	9.12972	8.57653	8.6371	8.561	9.13649	9.34833	9.23562	9.11688	9.05556	9.1403	PEA15_S116
1657	Q15121	Astrocytic phosphoprotein PEA-15	PEA15	S	104	ISEEDELDTKLTRIPSAKKYKDIIRQPSEEE	NA	6.10119	6.12672	NA	NA	NA	6.0941	5.80663	6.326	6.31318	NA	6.46366	NA	NA	6.03415	8.40393	8.69205	8.71349	8.79851	8.64214	8.49809	7.49261	7.05599	7.67486	9.01402	8.93325	9.04147	9.2137	9.25614	9.19188	PEA15_S104
1658	B1AL69	Hsp90 co-chaperone Cdc37-like 1	CDC37L1	S	31	AEGEAEEESDFDVFPSSPRCPQLPGGGAQMY	5.85938	5.65349	5.90068	NA	NA	NA	NA	NA	5.84222	NA	NA	NA	NA	NA	NA	NA	NA	NA	NA	NA	NA	NA	NA	NA	NA	NA	NA	7.11415	NA	7.10499	CDC37L1_S31	+
1659	B1AL69	Hsp90 co-chaperone Cdc37-like 1	CDC37L1	S	32	EGEAEEESDFDVFPSSPRCPQLPGGGAQMYS	NA	5.65349	5.72025	NA	NA	NA	5.97603	5.70901	NA	NA	NA	NA	NA	NA	NA	7.01201	6.87575	NA	NA	6.92933	NA	7.77473	7.52238	7.69555	6.49803	NA	6.90566	6.37389	7.17668	6.37909	CDC37L1_S32
1660	B1ALK7	Rho guanine nucleotide exchange factor 7	ARHGEF7	S	619	AHSYRMGSTSRSRKESAPQVLLPEEEKIIVE	NA	NA	NA	NA	NA	NA	NA	5.05111	NA	NA	NA	NA	NA	NA	NA	6.96552	6.95932	6.80368	7.11054	7.28207	6.96552	6.65772	6.81464	6.83813	7.21355	7.38616	7.51278	7.43576	7.43085	7.26521	ARHGEF7_S619
1661	B1ALK7	Rho guanine nucleotide exchange factor 7	ARHGEF7	S	516	TMKKLLPKRKPERKPSDEEFASRKSTAALEE	NA	NA	NA	NA	NA	NA	5.82862	NA	NA	NA	NA	NA	5.2757	NA	NA	7.739	NA	7.79292	8.41409	7.99569	8.17397	8.32688	8.12059	8.45854	7.42951	7.38358	7.09104	7.74679	7.68452	7.27304	ARHGEF7_S516
1662	B1ALK7	Rho guanine nucleotide exchange factor 7;Rho guanine nucleotide exchange factor 6	ARHGEF7	S	525	KPERKPSDEEFASRKSTAALEEDAQILKVIE	NA	NA	NA	NA	NA	NA	NA	NA	NA	NA	NA	NA	NA	NA	NA	7.40949	6.97287	7.09801	7.52126	7.63745	7.18129	7.7783	7.72864	7.74305	7.58995	7.30148	7.33497	7.38151	7.34693	7.38946	ARHGEF7_S525
1663	B1ALK7	Rho guanine nucleotide exchange factor 7;Rho guanine nucleotide exchange factor 6	ARHGEF7	S	340	LFPNVLLMLSASPRMSGFIYQGKLPTTGMTI	6.17641	6.089	6.35192	NA	NA	5.61895	5.77251	5.76958	6.23263	5.96739	NA	5.92288	6.23392	6.15791	6.26852	9.08431	9.013	8.85228	9.22712	9.15837	9.02846	9.23816	9.12033	9.0475	9.08226	9.23566	9.19751	9.2659	8.8372	9.11644	ARHGEF7_S340	FGFR2_Recycling
1664	B1ALK7	Rho guanine nucleotide exchange factor 7	ARHGEF7	S	638	VLLPEEEKIIVEETKSNGQTVIEEKSLVDTV	NA	NA	NA	NA	NA	NA	NA	NA	NA	NA	NA	NA	NA	NA	NA	7.00978	7.08803	7.02727	7.13412	7.12747	7.44621	5.93832	6.15106	NA	7.5143	7.41219	7.53819	6.66658	6.51922	6.5325	ARHGEF7_S638
1665	B1AM27	Protein unc-13 homolog B	UNC13B	S	266	SMQSYDLDYPERRAISPTSSSRYGSSCNVSQ	6.10474	6.53732	6.51449	6.23484	5.85005	6.38328	6.54046	6.50175	6.58867	5.98741	NA	6.14296	NA	NA	5.96218	NA	NA	NA	7.53893	NA	7.08262	7.17142	7.36992	7.12689	NA	7.34751	NA	NA	NA	NA	UNC13B_S266	+
1666	B1AMV7	Sideroflexin-4	SFXN4	S	8	________MAPTVFLSMTPLKGIKSVILPQV	NA	NA	NA	NA	NA	NA	NA	NA	NA	NA	NA	NA	NA	NA	NA	NA	NA	NA	NA	NA	NA	NA	8.65843	NA	NA	NA	NA	NA	NA	NA	SFXN4_S8
1667	B1AP22	Presenilin;Presenilin-2;Presenilin-2 NTF subunit;Presenilin-2 CTF subunit	PSEN2	S	55	SDSEEEVCDERTSLMSAESPTPRSCQEGRQG	NA	NA	NA	NA	NA	NA	NA	NA	NA	NA	NA	NA	NA	NA	NA	7.60484	7.46815	7.50077	7.51613	7.62541	7.67783	6.95787	7.10691	7.25207	NA	NA	NA	NA	NA	NA	PSEN2_S55
1668	B1AP22	Presenilin;Presenilin-2;Presenilin-2 NTF subunit;Presenilin-2 CTF subunit	PSEN2	S	58	EEEVCDERTSLMSAESPTPRSCQEGRQGPED	5.5959	5.87809	5.60953	NA	5.71444	NA	5.74169	5.85987	5.00394	NA	NA	NA	NA	5.40964	NA	8.13104	8.02442	8.05944	8.20714	8.1797	8.15248	7.24267	7.6567	7.55059	7.55	7.69113	7.69382	7.65414	7.13814	7.62498	PSEN2_S58	FGFR2_Recycling
1669	B1AVT0	Dual specificity protein kinase CLK2	CLK2	S	140	RTFSRSSSHSSRRAKSVEDDAEGHLIYHVGD	NA	NA	NA	NA	NA	NA	NA	NA	NA	NA	NA	NA	NA	NA	NA	6.98071	7.39979	7.17087	7.26966	7.52849	6.62184	7.22726	7.14195	7.2697	6.95801	NA	NA	7.1919	NA	NA	CLK2_S140
1672	B2R5W2	Heterogeneous nuclear ribonucleoproteins C1/C2	HNRNPC	S	220	EKEQSKQAVEMKNDKSEEEQSSSSVKKDETN	NA	NA	NA	NA	NA	NA	NA	NA	NA	NA	NA	NA	NA	NA	NA	7.35183	7.73833	7.32504	7.19443	7.57088	7.40435	7.45085	7.56482	7.47502	7.74772	7.95035	8.04426	8.03404	7.82295	7.99905	HNRNPC_S220
1673	B2R5W2	Heterogeneous nuclear ribonucleoproteins C1/C2	HNRNPC	S	228	VEMKNDKSEEEQSSSSVKKDETNVKMESEGG	NA	NA	NA	NA	NA	NA	NA	NA	NA	NA	NA	NA	NA	NA	NA	7.26356	7.12665	7.22245	7.08878	7.24986	7.16414	NA	7.11746	6.48315	NA	NA	NA	7.10481	NA	7.07446	HNRNPC_S228
1675	F5H5N2	Iron-sulfur cluster assembly enzyme ISCU, mitochondrial	ISCU	S	29	SALLLRSPRLPARELSAPARLYHKKVVDHYE	4.86048	5.52682	NA	NA	NA	NA	NA	NA	NA	5.69433	NA	5.3221	5.66318	NA	NA	7.00168	7.4079	7.39788	6.67122	6.89449	NA	NA	NA	NA	7.92009	8.0214	8.17368	7.97481	8.08246	8.01192	ISCU_S29
1676	B3KS98	Eukaryotic translation initiation factor 3 subunit H	EIF3H	S	197	RLTPKLMEVCKEKDFSPEALKKANITFEYMF	NA	NA	NA	NA	NA	NA	NA	NA	NA	NA	NA	NA	NA	NA	NA	7.4263	7.28539	7.39504	7.43238	7.39171	7.26375	7.36268	7.26204	7.30078	7.4459	7.6021	7.51421	7.51532	7.51509	7.4841	EIF3H_S197
1677	Q92843-2	Polyadenylate-binding protein 2;Bcl-2-like protein 2	PABPN1	S	177	KLKELQNEVEKQMNMSPPPGNAGPVIMSIEE	NA	NA	5.8534	NA	NA	NA	6.05321	NA	5.3155	NA	NA	6.0517	6.25449	6.67565	6.23644	8.21468	8.30977	8.24753	8.02794	8.11688	7.87785	8.11693	8.04411	8.11692	8.06218	8.11026	8.07998	8.06517	7.54524	8.02967	PABPN1_S177
1678	B4DKD1	Protein tweety homolog;Protein tweety homolog 2	TTYH2	S	483	GRNPRYENVPLIGRASPPPTYSPSMRATYLS	NA	NA	NA	NA	NA	NA	NA	NA	NA	NA	NA	NA	NA	NA	NA	6.56707	NA	6.70879	NA	NA	NA	NA	NA	NA	NA	7.09967	7.07103	NA	NA	7.15825	TTYH2_S483
1679	Q5W0G0	Kin of IRRE-like protein 1	KIRREL	S	366	DIKVETVNREPLTMHSDREDDTASVSTATRV	NA	NA	NA	NA	NA	NA	NA	NA	NA	NA	NA	NA	NA	NA	NA	6.58306	NA	NA	6.88394	6.72751	NA	NA	6.51084	NA	6.43038	6.8294	7.08537	7.06981	7.00823	6.99054	KIRREL_S366
1680	Q5W0G0	Kin of IRRE-like protein 1	KIRREL	S	374	REPLTMHSDREDDTASVSTATRVMKAIYSSF	NA	NA	NA	NA	NA	NA	NA	NA	NA	NA	NA	NA	NA	NA	NA	NA	NA	NA	NA	NA	NA	6.52854	NA	6.72371	NA	7.13787	7.34555	6.98237	6.96947	7.1034	KIRREL_S374
1681	B4DQP0	Akirin-1	AKIRIN1	S	22	LKRPMEFEAALLSPGSPKRRRCAPLPGPTPG	NA	NA	NA	NA	NA	NA	NA	NA	NA	NA	NA	NA	5.2036	NA	NA	7.62272	7.78815	7.64064	7.54595	7.6902	7.44118	7.65542	7.5427	7.62815	7.73408	7.80223	7.75385	7.81325	7.64184	7.70859	AKIRIN1_S22
1682	B4DR80	Serine/threonine-protein kinase 24;Serine/threonine-protein kinase 24 36 kDa subunit;Serine/threonine-protein kinase 24 12 kDa subunit	STK24	S	4	____________MAHSPVQSGLPGMQNLKAD	NA	NA	NA	NA	NA	NA	NA	5.18396	5.16676	NA	NA	NA	5.85382	NA	NA	7.79754	7.9784	7.87854	7.88979	7.85671	7.72024	7.78424	7.78751	7.85773	7.94789	7.87877	7.78329	7.79806	7.80824	7.94185	STK24_S4
1683	C9JEN3	Protein lifeguard 3	TMBIM1	S	81	NYGPGHGYDGEERAVSDSFGPGEWDDRKVRH	NA	NA	NA	NA	NA	NA	NA	NA	NA	NA	NA	NA	NA	NA	NA	6.89124	6.39918	7.08849	6.6298	6.46278	6.57224	7.57322	7.41318	7.49799	7.51029	7.6899	7.50349	7.7304	7.70712	7.70149	TMBIM1_S81
1684	C9JEN3	Protein lifeguard 3	TMBIM1	S	83	GPGHGYDGEERAVSDSFGPGEWDDRKVRHTF	NA	NA	NA	NA	NA	NA	NA	NA	NA	NA	NA	NA	NA	NA	NA	NA	NA	6.82902	NA	NA	NA	NA	NA	7.08848	7.01866	7.26961	7.20038	7.43652	7.36162	7.43827	TMBIM1_S83
1685	Q96JC9	ELL-associated factor 2;ELL-associated factor 1	EAF2	S	21	FSHLDRRERVLKLGESFEKQPRCAFHTVRYD;NPLLDREEHCLRLGESFEKRPRASFHTIRYD	NA	NA	NA	NA	NA	NA	NA	NA	NA	NA	NA	NA	NA	NA	NA	6.88903	6.94278	6.86249	7.03059	7.25024	7.05516	NA	NA	NA	6.69768	6.4679	6.5814	6.41119	6.61969	6.53975	EAF2_S21
1686	B4DWJ3	ELL-associated factor 2	EAF2	S	154	NLVKHSPSEDKMSPASPIDDIERELKAEASL	NA	NA	NA	NA	NA	NA	NA	NA	NA	NA	NA	NA	NA	NA	NA	NA	6.55893	NA	6.82112	7.0426	6.57132	NA	NA	6.82354	6.80916	6.73616	6.6455	6.98375	6.87372	7.11586	EAF2_S154
1688	B4DZ31	PCNA-interacting partner	PARPBP	S	645	KVAKSNKCTAKDKLISGQAKLTQFFRL____	6.81216	6.83763	6.76449	NA	NA	NA	6.64063	6.5445	6.95986	6.27116	NA	NA	6.75526	6.74708	6.71401	7.57412	7.39575	7.39359	8.2843	8.15351	8.01857	8.48365	8.04294	8.0071	7.53003	7.56688	7.37563	8.39167	8.30651	8.39699	PARPBP_S645	FGFR2_Recycling	+
1689	Q8NBY1	Serine/threonine-protein kinase 26	STK26	S	4	____________MAHSPVAVQVPGMQNNIAD	6.58272	NA	6.44141	NA	NA	NA	6.34368	6.59526	6.62201	NA	NA	NA	6.2743	6.45876	6.32755	8.27524	8.32046	8.23579	8.22734	8.11593	8.01186	8.16602	8.07376	8.09042	7.93219	7.97773	7.95515	8.18608	7.93779	8.12923	STK26_S4	FGFR2_Recycling
1690	B4E1M0	Myb/SANT-like DNA-binding domain-containing protein 2	MSANTD2	S	48	DGNPSLSDPSTPRGASPLGPGSAAGSGAAAS	5.72851	5.47269	5.64496	5.36878	NA	NA	NA	NA	NA	5.74606	NA	5.70095	5.85195	6.05565	NA	7.63635	7.97154	7.67778	8.05226	8.05698	7.73328	7.02845	7.0338	7.14361	7.77661	7.07189	6.48148	7.17103	NA	7.01236	MSANTD2_S48	FGFR2_Recycling
1694	B4E1M0	Myb/SANT-like DNA-binding domain-containing protein 2	MSANTD2	S	27	NSPLKIPKMEVLSPASPGGLSDGNPSLSDPS	NA	NA	NA	NA	NA	NA	NA	NA	NA	NA	NA	NA	NA	NA	NA	7.48835	7.7378	7.45863	7.59674	7.66549	7.56204	7.63649	7.57415	7.19941	7.56112	7.62709	7.57478	7.009	7.37502	7.41083	MSANTD2_S27
1697	B4E2D5	Transcription factor SPT20 homolog	SUPT20H	S	345	KIQPCKADEESDSQMSPSHSSTDDHSNWFII	NA	NA	NA	NA	NA	NA	NA	NA	NA	NA	NA	NA	NA	NA	NA	7.29147	7.49221	7.16567	7.89315	7.62145	7.73003	6.86787	6.98855	7.01454	7.21088	7.20469	7.33355	7.45362	7.36321	7.42774	SUPT20H_S345
1698	B5MBX0	Sororin	CDCA5	S	21	TRSGGAAQRSGPRAPSPTKPLRRSQRKSGSE	NA	5.52961	NA	NA	NA	NA	5.61113	NA	5.8363	NA	NA	NA	NA	NA	5.17425	NA	NA	NA	NA	NA	NA	7.76508	7.57759	7.3171	NA	NA	NA	NA	NA	NA	CDCA5_S21
1699	B5MBX5	Protein LBH	LBH	S	46	PSDFDRCCKLKDRLPSIVVEPTEGEVESGEL	NA	NA	NA	NA	NA	NA	NA	NA	NA	NA	NA	NA	NA	NA	NA	NA	NA	NA	7.21935	6.63931	6.5932	8.33549	8.35576	8.53595	7.11881	7.53019	7.39436	8.15591	8.21588	8.14742	LBH_S46
1700	B5MBX5	Protein LBH	LBH	S	17	TEVMMNTQPMEEIGLSPRKDGLSYQIFPDPS	NA	NA	NA	NA	NA	NA	NA	NA	NA	NA	NA	NA	NA	NA	NA	7.2332	7.43737	7.4931	7.38802	7.02265	7.21381	7.90592	7.78839	7.83837	7.87222	7.55862	7.93038	7.82019	7.0961	7.91704	LBH_S17
1703	Q9HC35	Echinoderm microtubule-associated protein-like 4	EML4	S	144	KEESHSNDQSPQIRASPSPQPSSQPLQIHRQ	NA	6.4341	6.50892	NA	NA	NA	NA	5.21597	6.65328	NA	5.14238	NA	6.63472	NA	NA	8.55442	8.60509	8.53653	8.3892	8.48419	8.55414	8.14201	8.3633	8.30598	8.64591	8.59415	8.75914	8.46818	8.55035	8.57379	EML4_S144	FGFR2_Recycling
1704	Q9HC35	Echinoderm microtubule-associated protein-like 4	EML4	S	146	ESHSNDQSPQIRASPSPQPSSQPLQIHRQTP	5.53436	5.38541	NA	NA	NA	NA	NA	5.53313	5.65699	NA	NA	NA	5.58523	5.47065	NA	8.1056	8.00023	8.15384	7.80518	8.00097	8.20889	7.34652	7.44452	7.39502	7.94	7.89599	8.0764	7.67308	7.9534	7.84153	EML4_S146	FGFR2_Recycling
1705	Q9HC35	Echinoderm microtubule-associated protein-like 4	EML4	S	978	KEQAKATLLEDQQDPSPSS____________	NA	NA	NA	NA	NA	NA	NA	NA	NA	NA	NA	NA	NA	NA	NA	NA	7.22865	NA	7.27382	NA	7.30866	NA	7.06379	7.00813	7.13525	7.04064	7.01035	7.0262	7.1063	7.1194	EML4_S978
1709	Q9HC35	Echinoderm microtubule-associated protein-like 4	EML4	S	11	_____MDGFAGSLDDSISAASTSDVQDRLSA	NA	NA	NA	NA	NA	NA	NA	NA	NA	NA	NA	NA	NA	NA	NA	7.27707	7.45193	7.21944	6.99938	6.92833	6.76916	7.67815	7.54443	7.56263	7.49452	7.44531	7.31338	7.03112	7.0991	7.04414	EML4_S11
1710	Q9HC35	Echinoderm microtubule-associated protein-like 4	EML4	S	13	___MDGFAGSLDDSISAASTSDVQDRLSALE	NA	NA	NA	NA	NA	NA	NA	NA	NA	NA	NA	NA	NA	NA	NA	6.88923	7.0613	6.74851	NA	NA	NA	NA	NA	NA	6.61916	6.50982	6.52983	6.08731	NA	NA	EML4_S13
1711	Q9HC35	Echinoderm microtubule-associated protein-like 4	EML4	S	16	MDGFAGSLDDSISAASTSDVQDRLSALESRV	NA	NA	NA	NA	NA	NA	NA	NA	NA	NA	NA	NA	NA	NA	NA	7.27707	7.45193	7.21944	6.99938	6.92833	6.76916	7.67815	7.54443	7.56263	7.49452	7.37458	7.31338	7.08693	7.0991	7.04414	EML4_S16
1712	Q9HC35	Echinoderm microtubule-associated protein-like 4	EML4	S	176	PESKNATPTKSIKRPSPAEKSHNSWENSDDS	NA	NA	NA	NA	NA	NA	NA	NA	NA	NA	NA	NA	NA	NA	NA	NA	NA	NA	NA	NA	NA	7.43049	7.19806	7.14968	NA	NA	NA	5.02801	NA	NA	EML4_S176
1713	B5MCF9	Pescadillo homolog	PES1	S	290	EEEAEVDEFPTDGEMSAQEEDRRKELEAQEK	NA	NA	NA	NA	NA	NA	NA	NA	NA	NA	NA	NA	NA	NA	NA	NA	NA	6.96765	6.55869	NA	6.6954	6.89557	6.81074	6.78515	7.3518	7.52903	7.46619	7.3855	6.84355	6.8353	PES1_S290
1714	B5MCR8	Zinc transporter 6	SLC30A6	S	308	TDDLNPVTSTPAKPSSPPPEFSFNTPGKNVN	5.83957	NA	NA	NA	NA	NA	5.55395	NA	6.06659	NA	NA	NA	NA	NA	NA	6.58762	7.20209	7.04473	7.80677	7.77021	7.59631	7.9083	7.78881	7.85236	7.13604	6.90772	6.98513	8.01283	8.08748	8.19109	SLC30A6_S308	FGFR2_Recycling	+
1715	B5MCU0	R3H domain-containing protein 2	R3HDM2	S	363	DGSVRSMRPPVTKASSFSGISILTRGDSIGS	6.54956	6.31813	6.45796	6.15096	6.0178	5.93389	6.39604	6.18302	6.31376	6.14649	6.00587	6.13799	6.24856	NA	6.16422	7.55097	7.61454	7.19829	7.54245	7.39667	7.21816	7.15189	7.07267	7.42915	7.17682	7.01746	6.98667	7.2494	7.11978	7.09807	R3HDM2_S363
1717	Q15032-4	R3H domain-containing protein 2;R3H domain-containing protein 1	R3HDM2	S	86	KASDKLPRKMLSRDSSQEYTDSTGIDLHEFL;KNKEKIPRKMLSRDSSQEYTDSTGIDLHEFL	NA	NA	NA	NA	NA	NA	NA	NA	NA	NA	NA	NA	NA	NA	NA	7.4458	7.56671	7.40804	7.08577	6.81889	6.53074	NA	NA	NA	NA	6.41432	NA	NA	NA	NA	R3HDM2_S86
1719	B5MCU0	R3H domain-containing protein 2	R3HDM2	S	869	LKHGNRGKRQALKSASTDLGTADVVLGRVLE	5.96523	NA	NA	6.19405	NA	6.12679	NA	5.95759	6.12779	6.07632	5.92662	6.021	NA	NA	NA	7.01874	7.37099	7.26097	7.48913	7.31048	7.3576	NA	NA	NA	7.41946	7.61983	7.50504	7.05183	7.34212	7.21359	R3HDM2_S869	+
1720	Q15032-4	cAMP-regulated phosphoprotein 21;R3H domain-containing protein 1	R3HDM2	S	226	DNQIRVPLQDGRRSKSIEEREEEYQRVRERI;DNQMRIRLKDDRRSKSIEEREEEYQRARDRI	6.10611	7.11541	6.78842	6.91283	NA	6.83724	6.67023	NA	6.95879	NA	NA	6.54124	NA	NA	5.98552	7.63266	NA	7.54526	7.7389	NA	NA	7.73911	7.95372	NA	NA	7.62558	7.4394	7.55548	7.63675	7.64685	R3HDM2_S226
1722	B7WPE2	Echinoderm microtubule-associated protein-like 3	EML3	S	177	SPSERPRQKLSRKAISSANLLVRSGSTESRG	NA	NA	NA	NA	NA	NA	NA	5.15075	5.50671	NA	NA	NA	NA	NA	NA	7.32401	7.29031	7.23854	7.84342	7.72249	7.58123	7.99193	7.92087	7.91691	7.63991	7.7573	7.68128	7.90785	7.94372	8.06597	EML3_S177
1724	B7WPE2	Echinoderm microtubule-associated protein-like 3	EML3	S	157	RPLQPPQRADTPRRNSSSSSSPSERPRQKLS	NA	NA	NA	NA	NA	NA	NA	NA	NA	NA	NA	NA	NA	NA	NA	NA	NA	NA	NA	NA	NA	7.25016	NA	NA	NA	NA	NA	NA	NA	NA	EML3_S157
1727	Q9BUJ2-2	Heterogeneous nuclear ribonucleoprotein U-like protein 1	HNRNPUL1	S	718	PPQPPPQQPPPPPSYSPARNPPGASTYNKNS	NA	NA	NA	NA	NA	NA	NA	5.62676	5.42527	NA	NA	NA	NA	NA	NA	NA	6.95526	6.9886	7.7521	7.44372	7.67166	7.5629	7.86412	7.50226	6.83619	6.88913	7.42128	7.17258	7.31086	7.01492	HNRNPUL1_S718
1728	Q9BUJ2-2	Heterogeneous nuclear ribonucleoprotein U-like protein 1	HNRNPUL1	S	194	RGRGYFEHREDRRGRSPQPPAEEDEDDFDDT	6.289	6.18265	NA	NA	NA	NA	NA	NA	NA	NA	NA	NA	NA	NA	NA	8.06273	8.29587	7.54166	7.76203	7.93852	7.48138	NA	7.09355	7.49389	7.10152	7.41464	6.78618	6.99535	7.22983	NA	HNRNPUL1_S194	FGFR2_Recycling
1729	Q9BUJ2-2	Heterogeneous nuclear ribonucleoprotein U-like protein 1	HNRNPUL1	S	512	RKKRNYILDQTNVYGSAQRRKMRPFEGFQRK	NA	NA	NA	NA	NA	NA	NA	NA	NA	NA	NA	NA	NA	NA	NA	7.19118	7.15279	6.98756	7.37577	6.84825	6.89972	NA	NA	NA	NA	NA	NA	NA	NA	NA	HNRNPUL1_S512
1730	B7Z6D5	Probable ATP-dependent RNA helicase DDX27	DDX27	S	23	IGTIGEDDEVPVEPESDSGDEEEEGPIVLGR	NA	NA	NA	NA	NA	NA	NA	NA	NA	NA	NA	NA	NA	NA	NA	7.41517	7.59503	7.63208	7.46221	7.36981	7.07726	7.4764	8.00032	8.16795	8.04507	7.91723	7.86957	7.49167	8.1173	7.80943	DDX27_S23
1731	B7Z6D5	Probable ATP-dependent RNA helicase DDX27	DDX27	S	25	TIGEDDEVPVEPESDSGDEEEEGPIVLGRRQ	NA	NA	NA	NA	NA	NA	NA	NA	NA	NA	NA	NA	NA	NA	NA	7.76787	7.78563	7.8313	7.47858	7.51667	7.36605	7.73321	8.19788	8.32628	8.29397	8.19062	8.15721	7.76666	8.23134	7.95765	DDX27_S25
1732	O75970-5	Multiple PDZ domain protein	MPDZ	S	1562	EKKNSSQSLMVPQSGSPEPESIRNTSRSSTP	NA	NA	NA	NA	NA	NA	NA	NA	NA	5.22288	NA	NA	5.37214	5.51273	5.53554	6.86918	7.21958	6.8574	7.11143	6.96245	7.00218	7.37813	7.5069	7.4905	7.48946	7.57652	7.72106	7.40805	7.07916	7.41607	MPDZ_S1562	FGFR2_Recycling
1733	B7ZBM3	Forkhead box protein P4	FOXP4	S	542	DEREYQKRRPPKMTGSPTLVKNMISGLSYGA	5.72121	5.90744	5.61448	NA	NA	NA	6.12773	NA	6.42071	5.77336	5.53217	5.90329	6.28457	5.88929	NA	7.12732	7.09143	7.01406	7.56164	7.48972	7.56054	7.47237	7.58296	7.45228	7.31592	7.34219	7.52748	7.8262	7.49668	7.74919	FOXP4_S542
1736	B7ZLQ8	Cytoplasmic polyadenylation element-binding protein 4	CPEB4	S	97	SQQQEQQDPLEKQQLSPSPGQEAGILPETEK	5.87653	5.78363	6.0112	NA	5.31946	NA	5.68695	NA	NA	NA	NA	NA	5.81906	6.08377	5.91472	6.78092	6.8652	6.70553	7.0347	7.01141	6.99862	6.71124	6.74664	6.63769	6.90282	6.66022	6.781	7.06181	7.12049	7.37524	CPEB4_S97	+
1737	B7ZLQ8	Cytoplasmic polyadenylation element-binding protein 4	CPEB4	S	99	QQEQQDPLEKQQLSPSPGQEAGILPETEKAK	NA	5.85524	NA	NA	NA	NA	6.08943	NA	NA	6.4199	NA	6.1972	NA	NA	NA	NA	6.88106	NA	NA	NA	NA	NA	NA	NA	NA	NA	6.99763	NA	NA	NA	CPEB4_S99
1738	F5H562	Copper-transporting ATPase 2;WND/140 kDa	ATP7B	S	132	GDMGFEASIAEGKAASWPSRSLPAQEAVVKL	5.53076	5.67707	NA	NA	NA	NA	5.49259	5.35277	NA	NA	NA	NA	5.58304	NA	5.25725	6.92947	7.2129	6.94436	6.91522	6.55316	7.02629	7.22895	6.93148	7.22872	7.0702	7.17528	6.91193	7.15293	7.22749	7.14707	ATP7B_S132
1739	B7ZM87	SLIT-ROBO Rho GTPase-activating protein 2	SRGAP2	S	993	PLKTSPVVAPTSEPSSPLHTQLLKDPEPAFQ	NA	NA	NA	NA	NA	NA	NA	NA	NA	NA	NA	NA	NA	NA	NA	6.38807	NA	NA	6.70191	6.52727	6.64465	NA	6.54582	NA	NA	NA	NA	7.15645	6.9947	7.01466	SRGAP2_S993
1740	B8ZZ87	Mitotic-spindle organizing protein 2B	MZT2B	S	212	QPSATRLPKGGGPGKSPTRGST_________	NA	NA	NA	NA	NA	NA	NA	NA	NA	NA	NA	NA	NA	NA	NA	NA	NA	NA	NA	NA	NA	7.11108	NA	NA	NA	NA	NA	NA	NA	NA	MZT2B_S212
1741	B8ZZ87	Mitotic-spindle organizing protein 2B;Mitotic-spindle organizing protein 2A	MZT2B	S	199	RSSREGSSQRMPRQPSATRLPKGGGPGKSPT	NA	NA	NA	NA	NA	NA	5.21452	5.69489	NA	NA	6.18153	5.77326	NA	NA	5.75948	7.60893	7.72995	7.744	7.44827	7.64059	7.40936	7.75599	7.5632	7.42784	8.53373	8.55462	8.26719	8.74149	8.80683	8.62645	MZT2B_S199
1742	B8ZZF5	Protein eva-1 homolog A	EVA1A	S	102	RHRRFERTLNKNVFTSAEELERAQRLEERER	NA	NA	NA	NA	NA	NA	NA	NA	NA	NA	NA	NA	NA	NA	NA	7.5282	7.35456	7.33341	7.52213	7.12359	7.09791	NA	NA	7.04304	7.69897	7.48065	7.18764	7.22352	7.2792	7.14256	EVA1A_S102
1743	B8ZZN6	Small ubiquitin-related modifier 1	SUMO1	S	2	______________MSDQEAKPSTEDLGDKK	NA	5.75882	NA	NA	NA	NA	NA	5.2947	5.72192	5.39116	5.7788	5.61822	NA	NA	NA	8.53997	8.40875	8.74981	8.17402	8.95034	8.95988	8.78635	8.65211	8.65611	8.75219	8.65185	8.94421	8.76152	8.63816	8.48404	SUMO1_S2	+
1744	B8ZZQ6	Prothymosin alpha;Prothymosin alpha, N-terminally processed;Thymosin alpha-1	PTMA	S	2	______________MSDAAVDTSSEITTKDL	NA	NA	NA	NA	NA	NA	NA	5.8886	5.81173	6.34889	NA	6.37715	6.0382	6.14067	NA	8.98672	8.6523	8.93216	8.79657	9.04164	9.09017	9.04887	8.96091	8.82138	9.07407	9.02517	8.9912	8.84898	8.78229	8.97838	PTMA_S2
1745	B8ZZQ6	Prothymosin alpha;Prothymosin alpha, N-terminally processed;Thymosin alpha-1	PTMA	S	9	_______MSDAAVDTSSEITTKDLKEKKEVV	NA	NA	NA	NA	NA	NA	NA	NA	5.48514	NA	NA	NA	NA	NA	NA	8.14069	7.82686	8.21961	8.01198	8.02009	8.35023	8.53629	8.29844	8.34091	8.50612	7.84473	8.30376	8.13017	8.05288	8.27384	PTMA_S9
1746	B8ZZQ6	Prothymosin alpha;Prothymosin alpha, N-terminally processed;Thymosin alpha-1	PTMA	S	10	______MSDAAVDTSSEITTKDLKEKKEVVE	NA	NA	NA	NA	NA	NA	NA	NA	NA	NA	NA	NA	NA	NA	NA	NA	NA	6.53025	7.39159	6.75358	NA	NA	7.67134	7.0968	NA	8.25147	7.90169	6.45516	6.90458	NA	PTMA_S10
1748	B8ZZS2	NGFI-A-binding protein 1	NAB1	S	183	ESEHSLSPADLGSPASPKESSEALDAAAALS	5.4764	NA	NA	NA	NA	NA	NA	NA	NA	NA	NA	NA	NA	NA	NA	NA	7.32369	7.6873	8.14779	7.85885	7.85979	7.00059	NA	7.41205	7.60288	7.79875	7.86872	7.47406	7.83729	7.91997	NAB1_S183
1750	B8ZZS2	NGFI-A-binding protein 1	NAB1	S	402	QHAERRLSAGLYRQSSEEHSPNGLTSDNSDG	NA	NA	NA	NA	NA	NA	NA	NA	NA	NA	NA	NA	NA	NA	NA	7.89481	7.18359	7.28986	8.39391	7.97675	8.267	7.85182	7.62908	7.59075	7.75234	7.49729	7.57871	7.58368	6.71968	7.6972	NAB1_S402
1751	B8ZZS2	NGFI-A-binding protein 1	NAB1	S	406	RRLSAGLYRQSSEEHSPNGLTSDNSDGQGER	NA	NA	NA	NA	NA	NA	NA	NA	NA	NA	NA	NA	NA	NA	NA	7.3201	7.18359	7.2301	7.6209	7.4617	7.61657	6.98893	7.01216	7.13803	7.05277	6.81087	6.75089	6.78262	6.71968	6.83826	NAB1_S406
1752	B8ZZS2	NGFI-A-binding protein 1	NAB1	S	394	NQAGYERLQHAERRLSAGLYRQSSEEHSPNG	6.05882	5.97537	5.50044	NA	NA	NA	5.87996	5.8832	6.36466	NA	NA	NA	5.74741	5.55277	NA	6.69473	6.73366	6.49632	7.43842	7.25485	7.21718	NA	NA	6.8559	6.83787	7.08018	7.20392	7.84161	7.943	7.85747	NAB1_S394	FGFR2_Recycling
1753	C9JCI8	Cyclic AMP-dependent transcription factor ATF-2	ATF2	S	54	KKASEDDIKKMPLDLSPLATPIIRSKIEEPS	NA	NA	NA	NA	NA	NA	NA	NA	NA	NA	NA	NA	NA	NA	NA	6.81239	NA	6.73425	6.59051	6.66061	6.30123	7.37689	6.68345	7.25773	6.71457	6.89265	7.01552	7.49944	7.15005	7.39013	ATF2_S54
1754	B9A018	U4/U6.U5 tri-snRNP-associated protein 2	USP39	S	46	ERDREREPEAASSRGSPVRVKREFEPASARE	NA	NA	NA	NA	NA	NA	NA	NA	NA	NA	NA	NA	NA	NA	NA	NA	NA	NA	NA	NA	NA	NA	NA	NA	NA	NA	NA	NA	NA	7.85854	USP39_S46
1755	B9A018	U4/U6.U5 tri-snRNP-associated protein 2	USP39	S	82	VPFVRVKREREVDEDSEPEREVRAKNGRVDS	7.22836	7.66432	6.18536	7.34936	6.91831	7.40914	7.53538	7.19881	7.71011	7.4637	6.87152	7.54269	6.3894	5.2884	7.25967	9.02862	9.00529	9.16186	8.89493	8.43116	8.80158	8.89106	8.8803	8.96546	9.13473	NA	9.18419	9.09634	9.07794	8.7962	USP39_S82
1756	J3KMX2	SWI/SNF-related matrix-associated actin-dependent regulator of chromatin subfamily D member 2	SMARCD2	S	128	LTQKRKLRIYISNTFSPSKAEGDSAGTAGTP	NA	NA	NA	NA	NA	NA	NA	NA	NA	NA	NA	NA	NA	NA	NA	7.5147	7.36169	7.33935	7.63361	7.4848	7.37767	6.66834	6.5859	6.75366	7.42914	7.57903	7.1604	7.30998	7.29949	7.3925	SMARCD2_S128
1757	B9EGQ5	Protein Wiz	WIZ	S	698	EAGRAADGGERPLAASPPGTVKAEEHQRQNI	NA	NA	NA	NA	NA	NA	NA	NA	NA	NA	NA	NA	NA	NA	NA	NA	NA	6.70154	6.73085	6.80478	6.72281	NA	6.87973	6.67223	NA	6.90378	7.12067	6.80609	6.97766	6.81715	WIZ_S698
1758	B9EGQ5	Protein Wiz	WIZ	S	206	SLSPRPASPKAQWPQSEDEGPLNLTSGPEPA	NA	NA	NA	NA	NA	NA	NA	NA	NA	NA	NA	NA	NA	NA	NA	NA	NA	NA	7.13938	6.98196	7.12417	NA	NA	NA	6.79133	6.58138	6.39613	NA	NA	NA	WIZ_S206
1759	B9EGQ5	Protein Wiz	WIZ	S	164	SPPGFSAKGLGHPPSSPLLKKTPLALAGSPT	NA	NA	NA	NA	NA	NA	NA	NA	NA	NA	NA	NA	NA	NA	NA	NA	6.38073	6.5079	6.87521	6.73646	NA	6.68119	7.0988	6.81759	6.54585	6.69029	7.096	7.31218	7.30257	7.46835	WIZ_S164
1760	B9EGQ5	Protein Wiz	WIZ	S	327	LHISPLAKKLPPPPGSPLGHSPTASPPPTAR	5.3594	NA	5.53848	NA	NA	NA	5.76293	5.19524	5.89086	NA	NA	5.36699	5.91519	5.40636	NA	7.09006	7.12628	7.03522	7.63062	7.59967	7.71386	7.56819	7.55678	7.31332	7.10394	7.0046	6.99824	7.32989	7.39638	7.59791	WIZ_S327	FGFR2_Recycling	+
1761	B9EGQ5	Protein Wiz	WIZ	S	332	LAKKLPPPPGSPLGHSPTASPPPTARKMFPG	NA	NA	NA	NA	NA	NA	NA	NA	NA	NA	NA	NA	NA	NA	NA	6.8323	6.78963	6.76454	7.06705	6.99465	7.2647	6.61911	NA	6.83395	6.55297	6.48497	7.19474	6.70237	6.59245	6.59895	WIZ_S332
1762	B9EGQ5	Protein Wiz	WIZ	S	336	LPPPPGSPLGHSPTASPPPTARKMFPGLAAP	NA	NA	NA	NA	NA	NA	NA	NA	NA	NA	NA	NA	NA	NA	NA	6.8323	6.78963	6.76454	7.06705	6.99465	7.2647	6.61911	NA	6.83395	6.55297	6.48497	6.08795	6.70237	6.59245	6.59895	WIZ_S336
1763	B9EGQ5	Protein Wiz	WIZ	S	177	PSSPLLKKTPLALAGSPTPKNPEDKSPQLSL	NA	NA	NA	NA	NA	NA	4.88421	NA	5.54542	NA	NA	NA	NA	NA	NA	7.59172	7.56936	7.59654	7.7154	7.75736	7.74786	7.44517	7.58676	7.44537	7.71497	7.61185	7.84311	7.73987	7.71975	7.79074	WIZ_S177
1764	B9EGQ5	Protein Wiz	WIZ	S	308	KMMGGAGPGSSLEARSPSDLHISPLAKKLPP	NA	NA	NA	NA	NA	NA	NA	NA	NA	NA	NA	NA	NA	NA	NA	NA	NA	NA	NA	NA	NA	7.0754	6.88113	6.88855	NA	NA	6.91372	7.17615	NA	7.20729	WIZ_S308		+
1765	B9EGQ5	Protein Wiz	WIZ	S	315	PGSSLEARSPSDLHISPLAKKLPPPPGSPLG	NA	NA	NA	NA	NA	NA	NA	NA	5.20876	NA	NA	NA	NA	NA	NA	6.37945	6.42752	6.2544	6.72062	6.41024	6.3987	6.96508	6.94204	6.81097	6.58102	6.41935	7.26968	7.12062	7.03748	6.9152	WIZ_S315
1766	B9EGQ5	Protein Wiz	WIZ	S	187	LALAGSPTPKNPEDKSPQLSLSPRPASPKAQ	NA	NA	NA	NA	NA	NA	NA	NA	NA	NA	NA	NA	NA	NA	NA	NA	7.28009	7.22802	7.45464	7.53639	7.74946	7.48354	7.26616	7.45429	7.10746	6.98828	6.82246	7.24376	7.17331	7.11419	WIZ_S187
1767	B9EGQ5	Protein Wiz	WIZ	S	191	GSPTPKNPEDKSPQLSLSPRPASPKAQWPQS	NA	NA	NA	NA	NA	NA	NA	NA	NA	NA	NA	NA	NA	NA	NA	7.61015	7.64481	7.64923	7.45464	8.12205	8.05716	7.21965	7.65432	7.50847	7.69741	NA	7.4379	7.43757	7.28069	7.41805	WIZ_S191
1768	B9EGQ5	Protein Wiz	WIZ	S	193	PTPKNPEDKSPQLSLSPRPASPKAQWPQSED	5.59039	5.41693	5.52208	NA	NA	5.49349	5.57862	NA	5.75377	NA	5.07066	5.83675	5.85912	5.72531	NA	NA	7.34513	NA	NA	NA	7.74946	8.05968	7.94015	8.00538	7.26513	7.12694	7.15868	7.39344	7.31046	7.37181	WIZ_S193	FGFR2_Recycling
1769	B9EGQ5	Protein Wiz	WIZ	S	198	PEDKSPQLSLSPRPASPKAQWPQSEDEGPLN	NA	NA	NA	NA	NA	NA	NA	NA	NA	NA	NA	NA	NA	NA	NA	8.05907	8.04114	8.02075	8.19868	8.22981	8.31612	7.7108	7.72606	7.87725	8.23324	8.04432	8.25322	8.04324	8.07432	8.10639	WIZ_S198
1770	B9ZVR7	Striated muscle preferentially expressed protein kinase	SPEG	S	349	QPKSERGAPWGTPGASQEELRAPGSVAERRR	NA	NA	NA	NA	NA	NA	NA	NA	NA	NA	NA	NA	NA	NA	NA	7.1984	7.22022	7.37553	7.13263	7.33896	6.97529	6.92761	6.8761	7.16892	7.35972	7.2031	7.21289	6.71334	6.60735	NA	SPEG_S349
1771	B9ZVU2		DNPEP	S	2	______________MSGHSPTRGAMQVAMNG	NA	NA	NA	NA	NA	NA	NA	NA	NA	NA	NA	6.80392	NA	NA	NA	NA	NA	NA	NA	NA	NA	NA	NA	NA	NA	NA	NA	NA	NA	NA	DNPEP_S2
1772	B9ZVU2		DNPEP	S	5	___________MSGHSPTRGAMQVAMNGKAR	6.0322	6.25807	5.75746	NA	4.96834	6.10874	NA	5.49761	6.45288	6.72463	6.26374	NA	6.85011	6.62855	6.16324	7.46451	7.71446	7.55419	7.47249	7.39553	7.34984	NA	NA	NA	8.04297	8.01428	8.23556	8.06429	7.78045	8.11512	DNPEP_S5
1773	F8WEB1	Zinc finger protein 655	ZNF655	S	12	____MEEIPAQEAAGSPRVQFQSLETQSECL	6.20203	6.07509	NA	NA	NA	6.15129	NA	5.8324	6.1998	5.98947	NA	NA	6.12335	6.18347	6.10049	7.56387	7.6381	7.56469	6.77107	7.64325	7.10976	7.59336	7.53956	7.43315	7.45397	7.39744	7.23474	7.14068	7.01224	7.29924	ZNF655_S12	FGFR2_Recycling
1774	C9J3R1	Zinc finger protein 639	ZNF639	S	88	DGIKARNRNQNYLVPSPVLRILDHTAFSTEK	NA	NA	NA	NA	NA	NA	NA	NA	NA	NA	NA	NA	NA	NA	NA	6.56452	6.78463	6.72921	7.19503	7.14288	6.72967	7.2993	7.18726	7.28301	6.71425	7.04697	6.46794	6.63001	6.57776	7.18177	ZNF639_S88
1775	C9J3R1	Zinc finger protein 639	ZNF639	S	60	MRQPDLKYFDNKDDDSDTETSNDLPKFADGI	NA	NA	NA	NA	NA	NA	NA	NA	NA	NA	NA	NA	NA	NA	NA	7.75176	7.73016	7.72443	7.6866	7.78584	7.82768	7.42723	7.66195	7.56389	7.57287	7.61377	7.38001	7.17335	7.2533	7.2545	ZNF639_S60
1776	C9J069	Uncharacterized protein C9orf172	C9orf172	S	856	GPTVRKFAKVALAAGSPARPPPARSREPDME	5.56375	5.92792	5.73717	NA	5.24488	5.46793	5.22301	5.8971	6.07994	5.50542	NA	5.46053	NA	NA	NA	NA	6.43411	6.37236	NA	NA	NA	6.48725	6.13325	6.52844	6.59979	NA	6.47087	NA	NA	NA	C9orf172_S856
1777	C9J0A7	Charged multivesicular body protein 2b	CHMP2B	S	169	AARSLPSASTSKATISDEEIERQLKALGVD_	6.52783	6.77258	5.62646	6.17379	6.2614	6.6163	6.6978	6.68975	7.08662	7.00929	6.93194	7.07107	7.16061	7.01785	NA	9.1095	8.9743	9.03678	9.18305	9.16352	9.13231	9.08252	9.06739	8.92296	9.22327	9.23019	9.27168	9.24675	9.22462	9.22573	CHMP2B_S169
1779	C9J0I9	Nuclear-interacting partner of ALK	ZC3HC1	S	56	APEEGGVDAKDTSATSQSVNGSPQAEQPSLE	NA	NA	NA	NA	NA	NA	NA	NA	NA	NA	NA	NA	NA	NA	NA	NA	6.84735	NA	6.75643	6.94343	7.00099	7.2928	NA	7.06479	7.12371	NA	7.05684	6.88177	6.68755	6.77217	ZC3HC1_S56
1780	C9J0I9	Nuclear-interacting partner of ALK	ZC3HC1	S	58	EEGGVDAKDTSATSQSVNGSPQAEQPSLEST	NA	NA	NA	NA	NA	NA	NA	NA	NA	NA	NA	NA	NA	NA	NA	6.91482	6.84735	NA	6.75643	6.94343	7.00099	7.2928	7.14742	7.06479	7.23489	NA	7.05684	6.88177	6.68755	6.77217	ZC3HC1_S58
1781	C9J0I9	Nuclear-interacting partner of ALK	ZC3HC1	S	62	VDAKDTSATSQSVNGSPQAEQPSLESTSKEA	NA	NA	NA	NA	NA	NA	NA	NA	NA	5.67641	NA	5.57488	NA	NA	NA	8.08066	8.0294	8.10904	7.85834	7.81305	8.08966	7.2928	7.98967	7.99619	8.06875	7.93295	8.03341	7.55224	7.59604	7.73136	ZC3HC1_S62
1782	C9J0I9	Nuclear-interacting partner of ALK	ZC3HC1	S	364	VPSSPLRKAKRARLCSSSSSDTSSRSFFDPT	6.39345	6.507	6.15456	6.04741	5.6843	6.08212	6.51688	6.48513	6.57633	NA	NA	NA	5.34894	NA	NA	NA	NA	7.13674	7.09688	NA	NA	7.42622	7.47324	6.70192	NA	NA	NA	NA	NA	NA	ZC3HC1_S364	FGFR2_Recycling
1783	C9J0I9	Nuclear-interacting partner of ALK	ZC3HC1	S	278	PGLEGRPERLPLVPESPRRMMTRSQDATFSP	5.44518	NA	NA	NA	NA	NA	5.25233	5.80598	5.78435	NA	NA	NA	5.29753	NA	NA	7.47491	7.50128	7.51023	7.78374	7.70963	7.51448	8.00621	8.21144	8.06722	7.85036	7.9281	7.97509	8.26353	8.29504	8.2897	ZC3HC1_S278
1784	C9J0I9	Nuclear-interacting partner of ALK	ZC3HC1	S	24	AFAVGVEKNWGAVVRSPEGTPQKIRQLIDEG	NA	NA	NA	NA	NA	NA	NA	NA	NA	5.55136	NA	5.71469	NA	NA	NA	8.08452	8.16722	8.07512	8.0848	8.05628	8.0469	7.87759	7.97649	7.85317	8.30037	8.26171	8.34275	8.24358	8.22597	8.22587	ZC3HC1_S24
1786	C9J0I9	Nuclear-interacting partner of ALK	ZC3HC1	S	351	TRSMGTGDTPGLEVPSSPLRKAKRARLCSSS	6.017	NA	5.49012	5.44167	5.69464	5.67286	5.65534	5.9381	6.01026	NA	NA	NA	5.39295	NA	NA	6.73247	6.5043	6.93993	NA	6.74514	6.8935	7.14279	7.1207	6.72593	6.92264	6.50489	7.44359	7.39022	7.3704	7.32713	ZC3HC1_S351
1787	C9J0I9	Nuclear-interacting partner of ALK	ZC3HC1	S	352	RSMGTGDTPGLEVPSSPLRKAKRARLCSSSS	7.01977	6.00739	6.46625	5.88135	6.3467	NA	NA	7.06425	7.09365	NA	5.98917	6.28067	NA	6.44803	NA	7.9428	7.77787	7.65312	8.12377	8.02927	7.93781	8.14071	8.00247	7.91512	8.14713	8.17639	8.21025	8.23622	8.88549	8.56163	ZC3HC1_S352
1788	C9J0I9	Nuclear-interacting partner of ALK	ZC3HC1	S	301	SQDATFSPGSEQAEKSPGPIVSRTRSWDSSS	7.46656	7.53197	7.2757	7.1403	7.20517	7.13723	7.34528	7.53656	7.71791	6.99848	6.04821	7.10572	7.52832	7.34084	6.70103	8.1979	8.14349	8.08766	8.7638	8.17293	8.46974	8.86079	8.97426	8.887	8.23045	8.09588	7.92371	8.50599	8.52812	7.90572	ZC3HC1_S301
1789	C9J0I9	Nuclear-interacting partner of ALK	ZC3HC1	S	292	ESPRRMMTRSQDATFSPGSEQAEKSPGPIVS	6.36817	NA	5.71068	6.06944	6.15486	NA	NA	NA	6.41357	NA	5.26271	6.38672	6.72793	6.4947	6.70103	8.34199	7.94335	8.22456	7.45947	8.27193	8.54022	8.17158	8.12617	8.15885	7.75605	7.67225	8.11537	8.07679	7.91111	7.98534	ZC3HC1_S292
1790	C9J0I9	Nuclear-interacting partner of ALK	ZC3HC1	S	311	EQAEKSPGPIVSRTRSWDSSSPVDRPEPEAA	6.13002	6.44877	NA	NA	6.08354	6.23649	NA	6.51449	7.02004	6.13807	5.5967	5.91978	7.0261	6.14875	6.14239	7.95207	7.56792	7.78438	8.75338	7.97947	8.62837	6.96908	8.17564	7.54701	7.95851	8.12056	8.078	8.09465	7.58209	8.31085	ZC3HC1_S311
1793	C9J0I9	Nuclear-interacting partner of ALK	ZC3HC1	S	316	SPGPIVSRTRSWDSSSPVDRPEPEAASPTTR	NA	5.48721	5.15919	NA	NA	5.98226	5.51693	NA	5.79664	5.97874	6.44126	NA	NA	NA	NA	7.30701	NA	8.01122	7.837	7.45111	6.85951	6.78512	7.56222	6.89901	8.04328	8.14445	7.26677	NA	NA	7.02658	ZC3HC1_S316
1794	C9J0I9	Nuclear-interacting partner of ALK	ZC3HC1	S	327	WDSSSPVDRPEPEAASPTTRTRPVTRSMGTG	6.65529	6.75837	6.34657	6.61043	6.62172	6.68308	6.69908	6.73217	6.98849	6.37835	NA	6.46259	6.78218	6.57833	6.49112	8.35173	7.92569	8.2428	8.52234	8.42779	8.46063	8.23721	8.54934	8.47537	8.46163	8.55197	8.56523	8.39535	8.36991	8.45644	ZC3HC1_S327
1795	C9JE98	Nuclear receptor corepressor 2	NCOR2	S	2357	GKAKVSGRPSSRKAKSPAPGLASGDRPPSVS	5.46575	NA	NA	NA	NA	NA	5.71494	NA	6.0463	NA	NA	NA	NA	NA	NA	NA	6.78401	NA	NA	6.77428	6.86291	NA	7.05948	NA	NA	NA	NA	NA	6.83313	6.44973	NCOR2_S2357
1796	C9JE98	Nuclear receptor corepressor 2	NCOR2	S	938	RPSLLTPTGDPRANASPQKPLDLKQLKQRAA	6.31402	6.72798	6.32617	6.11394	5.72061	6.50727	6.86021	6.87244	6.9937	6.31156	6.07943	6.39119	6.26689	6.09603	5.72593	7.57477	7.62616	7.54794	7.40363	7.71184	7.75063	7.00198	7.69769	7.68803	7.96124	7.89119	8.07319	7.90858	7.97318	7.79396	NCOR2_S938	FGFR2_Recycling
1797	C9JE98	Nuclear receptor corepressor 2	NCOR2	S	1529	RGAPVIVPELGKPRQSPLTYEDHGAPFAGHL	6.06215	5.78419	NA	NA	NA	NA	5.89207	NA	6.23349	NA	NA	NA	NA	NA	NA	NA	NA	NA	NA	NA	NA	NA	NA	NA	NA	NA	NA	NA	NA	NA	NCOR2_S1529
1799	C9JE98	Nuclear receptor corepressor 2	NCOR2	S	2193	GAPARGSPHSEGGKRSPEPNKTSVLGGGEDG	NA	NA	NA	NA	NA	NA	5.18303	NA	5.31864	NA	NA	NA	NA	NA	NA	NA	NA	NA	NA	NA	NA	6.19497	7.31545	7.42305	NA	NA	NA	NA	NA	NA	NCOR2_S2193
1800	C9JE98	Nuclear receptor corepressor 2	NCOR2	S	1768	TAPQPFSSRHSSSPLSPGGPTHLTKPTTTSS	NA	5.9236	5.64865	5.60157	NA	NA	5.93301	NA	6.18504	NA	NA	NA	5.66378	NA	5.19758	NA	NA	NA	NA	NA	NA	6.62966	7.3459	6.93378	NA	NA	NA	NA	7.25416	NA	NCOR2_S1768	FGFR2_Recycling
1801	C9JE98	Nuclear receptor corepressor 2	NCOR2	S	1241	DVLYKGTITRIIGEDSPSRLDRGREDSLPKG	6.17315	NA	5.78654	6.01472	5.73048	6.4169	6.26092	6.04682	6.65838	6.48369	6.35604	6.548	NA	6.17792	5.54495	7.68622	7.80802	7.61527	7.33017	7.50471	7.39838	7.40725	7.44383	7.4102	7.79962	7.93929	8.09227	7.6037	7.6121	7.6322	NCOR2_S1241
1802	C9JE98	Nuclear receptor corepressor 2	NCOR2	S	1163	PKKLAPFSGVKQEQLSPRGQAGPPESLGVPT	6.027	6.57317	6.10011	6.03494	6.25905	NA	NA	6.24203	6.87704	6.49265	5.8263	6.37602	6.36159	6.18175	NA	NA	NA	NA	NA	NA	NA	NA	NA	NA	NA	NA	NA	NA	NA	NA	NCOR2_S1163
1803	C9JE98	Nuclear receptor corepressor 2	NCOR2	S	149	DLTKDRSLTGKLEPVSPPSPPHTDPELELVP	6.18889	NA	NA	NA	6.27377	5.89717	NA	NA	NA	6.74341	NA	6.534	6.70575	6.84479	NA	7.99848	7.62188	7.92407	7.6675	7.69337	7.71211	8.04864	7.97962	7.92857	7.40092	7.29935	7.17778	7.14813	7.08794	7.08089	NCOR2_S149
1804	C9JE98	Nuclear receptor corepressor 2	NCOR2	S	152	KDRSLTGKLEPVSPPSPPHTDPELELVPPRL	6.18889	NA	NA	NA	6.27377	5.89717	NA	NA	5.49403	6.74341	NA	6.534	6.70575	6.84479	NA	7.99848	7.62188	7.92407	7.68562	7.71424	7.71211	8.07711	8.00639	7.97805	7.40092	7.29935	7.22713	7.14813	7.08794	7.13147	NCOR2_S152
1805	C9JE98	Nuclear receptor corepressor 2	NCOR2	S	921	DEVDEAEGGDKNRLLSPRPSLLTPTGDPRAN	6.44641	6.23385	6.36303	NA	NA	NA	6.01124	NA	6.3991	NA	NA	NA	5.7426	5.69015	NA	NA	NA	NA	6.91779	6.96651	NA	7.72246	7.25535	7.40982	7.01472	6.51999	NA	7.13214	7.03448	7.37314	NCOR2_S921	FGFR2_Recycling	+
1806	C9JE98	Nuclear receptor corepressor 2	NCOR2	S	925	EAEGGDKNRLLSPRPSLLTPTGDPRANASPQ	NA	6.59978	6.68051	NA	6.4242	NA	NA	NA	6.88686	6.44321	5.47026	6.08211	NA	NA	NA	7.03704	7.20851	6.84372	7.65483	7.16186	6.90298	7.86048	7.81892	7.89294	7.26555	7.13321	7.08459	7.36588	7.50474	8.12973	NCOR2_S925
1808	C9JE98	Nuclear receptor corepressor 2	NCOR2	S	2248	YRDGEQTEPSRMGSKSPGNTSQPPAFFSKLT	6.57941	6.49349	6.31003	5.86769	6.03285	6.26114	6.27672	6.27302	6.60999	6.29716	5.88245	6.22565	6.35414	6.3129	5.76573	6.58565	NA	NA	NA	6.59122	NA	NA	6.53923	NA	6.79507	6.62154	6.83136	6.80841	NA	6.97227	NCOR2_S2248
1811	C9JE98	Nuclear receptor corepressor 2	NCOR2	S	215	LEEEAAKPPEPEKPVSPPPIESKHRSLVQII	6.90782	6.5406	6.85745	6.57855	6.63492	6.45762	6.33608	6.61166	6.67364	6.32474	6.15854	6.26378	6.32216	6.40855	5.81933	7.01234	7.24474	7.10323	6.99855	7.01196	6.94891	7.27296	7.16096	7.076	7.37443	7.50687	7.41023	7.41987	7.41589	7.35065	NCOR2_S215
1812	C9JE98	Nuclear receptor corepressor 2	NCOR2	S	67	HLSPGSIIQPQRRRPSLLSEFQPGNERSQEL	6.72342	6.62824	5.81265	5.62515	6.1031	5.91814	6.31757	6.44422	6.64118	5.86632	NA	5.94821	6.3298	6.41925	NA	NA	NA	NA	NA	6.28527	NA	7.22462	7.24152	6.95443	NA	6.88486	7.04484	7.38847	7.63945	7.69478	NCOR2_S67
1814	C9JE98	Nuclear receptor corepressor 2	NCOR2	S	1961	FLAKPPARSGLEPASSPSKGSEPRPLVPPVS	5.6885	5.94456	6.05889	5.62235	5.41112	5.86978	5.47295	5.67299	6.3913	5.95823	5.60946	NA	5.4727	NA	5.15751	7.56114	7.91608	7.92262	7.45097	7.48614	7.89688	7.85559	7.71245	7.8213	7.99075	8.03968	8.04847	7.87124	7.81668	7.54973	NCOR2_S1961
1818	C9JE98	Nuclear receptor corepressor 2	NCOR2	S	2036	QELELRSLGYHGSSYSPEGVEPVSPVSSPSL	NA	NA	NA	NA	NA	NA	6.0373	6.43043	NA	NA	NA	NA	5.84242	5.77778	NA	7.69462	7.53246	7.35942	7.74178	7.42377	7.76056	7.29252	6.92063	7.5154	NA	7.41016	6.98379	NA	NA	NA	NCOR2_S2036
1819	C9JE98	Nuclear receptor corepressor 2	NCOR2	S	2044	GYHGSSYSPEGVEPVSPVSSPSLTHDKGLPK	NA	6.02375	6.60078	NA	NA	6.07717	6.0373	6.96302	6.69156	NA	NA	5.83263	6.23468	6.12542	5.90705	7.77737	7.61995	7.35942	7.88641	7.42377	7.76056	7.41672	7.71994	7.67902	7.37208	7.67363	7.44067	7.2798	7.35829	7.35925	NCOR2_S2044	+
1822	C9JE98	Nuclear receptor corepressor 2	NCOR2	S	1469	STTGSKKHDVRSLIGSPGRTFPPVHPLDVMA	6.5191	6.58755	6.49013	6.33046	6.15572	6.60812	6.47837	6.51123	6.82549	6.82006	6.7716	6.83352	6.67623	6.48318	NA	7.96975	7.99787	7.96423	7.84142	7.76335	7.73886	7.83468	8.00601	8.03105	7.81489	7.94386	7.85268	7.71536	7.75233	NA	NCOR2_S1469
1823	C9JE98	Nuclear receptor corepressor 2	NCOR2	S	2213	KTSVLGGGEDGIEPVSPPEGMTEPGHSRSAV	NA	NA	NA	NA	NA	NA	NA	NA	NA	NA	6.10234	6.02335	NA	5.65622	NA	7.78797	7.8507	7.77042	8.07947	7.76009	7.90089	8.20175	8.36899	8.14063	7.99889	8.25911	8.10057	8.06767	7.70731	8.0572	NCOR2_S2213
1825	C9JE98	Nuclear receptor corepressor 2	NCOR2	S	2397	RRTPLTNRVWEDRPSSAGSTPFPYNPLIMRL	NA	6.45864	NA	NA	NA	NA	NA	NA	NA	6.39859	NA	6.19572	6.38436	6.64263	NA	NA	7.73032	7.69172	7.07423	6.96861	7.04673	NA	NA	NA	NA	7.33052	7.75312	NA	6.95344	7.33427	NCOR2_S2397
1827	E7ETK1	Enhancer of polycomb homolog;Enhancer of polycomb homolog 2	EPC2	S	95	QPFNLDNEQPDYDMDSEDETLLNRLNRKMEI	NA	NA	NA	NA	NA	NA	NA	NA	NA	NA	NA	NA	NA	NA	NA	8.00324	8.20491	8.05322	7.49017	7.56405	7.47969	7.32776	6.9854	7.25454	6.99448	7.0733	7.03475	7.20388	6.87323	6.60336	EPC2_S95
1828	Q9Y6M7-13	Anion exchange protein;Sodium-driven chloride bicarbonate exchanger;Sodium bicarbonate cotransporter 3	SLC4A10	S	242	HQNEKRFTSRIPLVRSFADIGKKHSDPHLLE;HQNQKKLTNRIPIVRSFADIGKKQSEPNSMD	NA	NA	NA	NA	NA	NA	NA	NA	NA	NA	NA	NA	NA	NA	NA	6.8223	6.61121	6.70928	7.07166	6.94661	6.82626	7.68385	7.75521	7.67111	7.12807	7.47861	7.40023	7.20469	7.2089	7.05406	SLC4A10_S242
1830	I3L413	G1/S-specific cyclin-E1	CCNE1	S	260	KARAKKAMLSEQNRASPLPSGLLTPPQSGKK	NA	NA	NA	NA	NA	NA	NA	NA	NA	NA	NA	NA	NA	NA	NA	NA	NA	NA	NA	NA	NA	NA	NA	NA	NA	6.89818	NA	NA	NA	NA	CCNE1_S260
1831	C9J2V2		IKBKG	S	19	PSGGPAADQDVLGEESPLGKPAMLHLPSEQG	NA	NA	NA	NA	NA	NA	NA	NA	NA	NA	NA	NA	NA	NA	NA	NA	7.33	7.40337	7.11782	NA	7.12338	7.28294	NA	7.23366	6.83253	7.18703	7.17555	NA	6.70974	6.78068	IKBKG_S19
1832	C9J494	Probable E3 ubiquitin-protein ligase makorin-2	MKRN2	S	137	PSMVSNPGSCSDPQPSPEMKPHSYLDAIRSG	NA	6.31009	6.02838	NA	NA	5.55642	NA	NA	6.2788	NA	NA	NA	NA	NA	NA	NA	NA	NA	NA	NA	NA	NA	NA	6.38656	NA	NA	NA	NA	NA	NA	MKRN2_S137	FGFR2_Recycling
1833	F8WD19	Protein downstream neighbor of Son	DONSON	S	34	VRLRRKRARSRGAAASPPRELTEPAARRAAL	5.67114	NA	NA	NA	NA	NA	NA	NA	6.17748	NA	NA	NA	NA	NA	NA	NA	NA	NA	NA	NA	NA	6.56007	6.93348	6.87961	NA	6.82557	NA	6.86877	7.14459	6.98507	DONSON_S34
1834	C9J5X1	Tyrosine-protein kinase receptor;Insulin-like growth factor 1 receptor;Insulin-like growth factor 1 receptor alpha chain;Insulin-like growth factor 1 receptor beta chain	IGF1R	S	1338	KAENGPGPGVLVLRASFDERQPYAHMNGGRK	NA	NA	NA	NA	NA	NA	NA	NA	NA	NA	NA	NA	NA	NA	NA	NA	NA	NA	6.74717	6.90579	NA	NA	NA	NA	NA	NA	NA	NA	NA	6.89276	IGF1R_S1338
1835	Q7Z2W4	Zinc finger CCCH-type antiviral protein 1	ZC3HAV1	S	310	RKFTYLGSQDRARPPSGSSKATDLGGTSQAG	6.42532	6.89683	NA	6.42364	NA	6.32755	6.58418	6.62575	6.78106	NA	5.73782	NA	6.24028	NA	6.24446	NA	NA	NA	NA	NA	NA	NA	NA	NA	NA	NA	NA	NA	NA	NA	ZC3HAV1_S310
1838	Q7Z2W4	Zinc finger CCCH-type antiviral protein 1	ZC3HAV1	S	284	ERSCTPSPDQISHRASLEDAPVDDLTRKFTY	7.30712	6.97565	6.92916	NA	6.72468	NA	NA	6.84141	6.91126	NA	NA	NA	NA	NA	NA	6.75832	NA	NA	7.33216	7.23916	6.81845	7.00335	7.10929	6.75859	6.86293	6.85306	NA	7.38136	7.39225	7.05828	ZC3HAV1_S284	FGFR2_Recycling	+
1839	Q7Z2W4	Zinc finger CCCH-type antiviral protein 1	ZC3HAV1	S	335	GTSQAGTSQRFLENGSQEDLLHGNPGSTYLA	6.64003	NA	NA	6.49337	6.79115	6.6802	NA	NA	NA	6.63987	6.15024	6.56376	6.62007	6.79799	NA	8.18094	8.30141	8.15624	7.81378	7.77975	7.71364	7.80776	7.77925	7.85451	7.97089	7.97982	7.85992	7.51025	7.57427	7.52921	ZC3HAV1_S335	+
1840	C9J6P4	Zinc finger CCCH-type antiviral protein 1	ZC3HAV1	S	572	PGESTAPAQVSTLPQSPAALSSSNRAAVWGA	5.86534	NA	NA	NA	NA	NA	NA	NA	NA	NA	NA	NA	NA	NA	NA	6.5234	6.65567	NA	7.18516	7.24804	7.15662	7.20414	NA	6.87731	6.88742	NA	6.76445	7.09804	6.98878	7.29124	ZC3HAV1_S572
1841	Q7Z2W4	Zinc finger CCCH-type antiviral protein 1	ZC3HAV1	S	378	TSWTNDQGARRKTVFSPTLPAARSSLGSLQT	6.95972	6.62051	6.54867	6.41207	6.46162	6.27398	6.15906	6.68478	6.78017	6.3854	NA	6.50565	6.9924	6.59144	7.01827	8.05873	8.13428	8.10479	8.51957	8.33678	8.19347	8.25487	8.44477	8.48477	8.43089	8.47464	8.30028	8.50749	8.62862	8.61786	ZC3HAV1_S378
1846	C9J710	Centrosomal protein of 70 kDa	CEP70	S	101	ANQEQRANDLEQIMESVKSKIGELEDESLSR	NA	NA	NA	NA	NA	NA	NA	NA	NA	NA	NA	NA	NA	NA	NA	6.54205	6.96301	6.97634	6.63801	NA	NA	NA	NA	6.89151	7.05544	7.52851	7.79245	7.26651	7.30144	7.58231	CEP70_S101
1847	P00338	L-lactate dehydrogenase A chain;L-lactate dehydrogenase B chain;L-lactate dehydrogenase	LDHB	S	105	KIVVVTAGVRQQEGESRLNLVQRNVNVFKFI;KLVIITAGARQQEGESRLNLVQRNVNIFKFI	NA	NA	NA	NA	NA	NA	NA	NA	5.49533	NA	NA	5.25108	NA	NA	NA	7.39945	7.38406	7.45741	6.85557	7.07025	7.16393	6.64255	6.39951	6.64532	6.9273	6.76627	NA	6.87893	6.84921	6.93701	LDHB_S105
1848	C9J858	E3 ubiquitin-protein ligase RNF8	RNF8	S	100	QMIEKNKELRTKRKFSLDELAGPGAEGPSNL	NA	5.09798	NA	NA	NA	NA	5.33216	NA	NA	NA	NA	NA	NA	NA	NA	NA	NA	NA	7.21598	NA	NA	NA	NA	NA	NA	NA	NA	7.43219	7.46853	7.43444	RNF8_S100
1849	C9J9D3		SORBS2	S	27	RAAMSVTLTSVKRVQSSPNLLAAGRDSQSPD	NA	NA	NA	NA	NA	NA	NA	NA	NA	NA	NA	NA	NA	NA	NA	6.9733	6.86355	7.05109	7.15308	7.25311	7.23581	6.46256	6.74531	6.57746	7.19974	7.02656	7.25479	6.9392	7.0137	6.78746	SORBS2_S27
1852	C9J9D3		SORBS2	S	40	VQSSPNLLAAGRDSQSPDSAKGFRSVRPNLQ	NA	5.45988	NA	NA	NA	NA	NA	NA	NA	NA	NA	NA	NA	NA	NA	6.94242	NA	NA	NA	NA	6.93331	NA	NA	NA	7.66292	7.54489	7.85229	7.30856	7.42404	7.2085	SORBS2_S40
1853	C9JA08	60S ribosomal export protein NMD3	NMD3	S	468	RKNVNIYRDSAIPVESDTDDEGAPRISLAEM	6.23323	6.04541	NA	NA	NA	6.1194	6.05385	6.06809	6.29626	6.33168	6.06111	6.40748	6.51692	6.31762	5.50931	8.50445	8.46086	8.44166	8.63324	8.69656	8.81629	8.30079	8.28903	8.26775	8.5459	8.44921	8.43831	8.20716	8.13	8.13181	NMD3_S468	FGFR2_Recycling
1854	C9JA28	Translocon-associated protein subunit gamma	SSR3	S	105	QKREDAVSKEVTRKLSEADNRKMSRKEKDER	NA	NA	NA	NA	NA	NA	5.65094	5.33529	5.59289	NA	NA	NA	NA	NA	NA	NA	NA	NA	NA	NA	NA	8.02969	7.57058	7.60877	NA	NA	NA	NA	NA	NA	SSR3_S105	FGFR2_Recycling
1855	C9JA69	HMG box transcription factor BBX	BBX	S	479	NDKSTPKKTCKKRQSSESDIESVIYTIEAVA	NA	NA	NA	NA	NA	NA	NA	NA	NA	NA	NA	NA	NA	NA	NA	6.84761	6.87629	6.8443	6.80457	6.77066	6.84764	7.55915	7.52363	7.65131	NA	6.20734	6.16782	6.21553	NA	NA	BBX_S479
1856	C9JA69	HMG box transcription factor BBX	BBX	S	481	KSTPKKTCKKRQSSESDIESVIYTIEAVAKG	NA	NA	NA	NA	NA	NA	NA	NA	NA	NA	NA	NA	NA	NA	NA	NA	NA	NA	6.42764	6.43642	6.28687	NA	6.56507	6.80712	NA	NA	NA	NA	NA	NA	BBX_S481
1857	C9JA69	HMG box transcription factor BBX	BBX	S	794	KTKITHLVRTADGRVSPAGGTLDDKPKEQLQ	NA	5.31672	5.50945	NA	5.31666	NA	5.69481	5.93193	5.74224	NA	NA	NA	NA	NA	NA	NA	NA	NA	7.34068	NA	NA	7.91964	7.85171	7.52431	NA	NA	NA	7.64901	8.42851	8.32516	BBX_S794	+	+
1859	C9JEZ4	Cdc42 effector protein 3	CDC42EP3	S	100	FRANSTSDSVFTETPSPVLKNAISLPTIGGS	NA	5.56291	5.58102	NA	NA	NA	NA	NA	NA	NA	NA	NA	NA	NA	NA	6.31422	6.42957	NA	7.61458	7.54598	7.1596	NA	NA	NA	6.7969	6.55534	6.59628	7.01944	7.09166	7.27897	CDC42EP3_S100
1860	Q9NP87-2	DNA-directed DNA/RNA polymerase mu	POLM	S	12	____MLPKRRRARVGSPSGDAASSTPPSTRF	6.3472	6.03024	NA	NA	NA	6.0947	6.3109	6.37158	6.29731	NA	NA	NA	6.4938	6.65117	6.50426	NA	NA	7.07451	NA	NA	NA	NA	NA	NA	NA	NA	6.80497	7.12554	NA	7.14509	POLM_S12	FGFR2_Recycling
1861	Q6IA17-2		SIGIRR	S	364	DPDPEGDLGMPAQPHSPTGEAQHRAEWGQAQ	NA	NA	NA	NA	NA	NA	NA	NA	NA	NA	NA	NA	NA	NA	NA	6.79276	6.90414	6.7515	7.30482	7.21676	7.43283	7.26407	7.22949	7.20028	7.10696	7.59282	7.59376	7.34263	NA	7.27991	SIGIRR_S364
1862	Q9BYW2	Histone-lysine N-methyltransferase SETD2	SETD2	S	614	ELRMINKNPEREKAGSPAPSNRLNDSPTLKK	NA	NA	NA	NA	NA	NA	NA	NA	NA	NA	NA	NA	NA	NA	NA	6.81827	6.90959	6.8083	6.71979	6.70851	6.83987	NA	NA	NA	7.01714	6.79565	7.13832	6.69508	6.6641	6.84304	SETD2_S614
1863	Q9BYW2	Histone-lysine N-methyltransferase SETD2	SETD2	S	618	INKNPEREKAGSPAPSNRLNDSPTLKKLDEL	NA	NA	NA	NA	NA	NA	NA	NA	NA	NA	NA	NA	NA	NA	NA	NA	NA	NA	NA	NA	NA	NA	NA	NA	NA	NA	7.37412	NA	NA	NA	SETD2_S618
1864	Q9BYW2	Histone-lysine N-methyltransferase SETD2	SETD2	S	624	REKAGSPAPSNRLNDSPTLKKLDELPIFKSE	5.30915	5.61575	NA	NA	NA	NA	5.84334	5.63812	5.91826	NA	NA	5.49244	5.46168	NA	NA	8.06546	8.04982	7.95688	7.96616	8.27657	8.32506	8.05219	8.25809	8.1962	8.20252	8.2928	8.3439	8.08749	8.03278	7.84205	SETD2_S624	FGFR2_Recycling
1865	Q9BYW2	Histone-lysine N-methyltransferase SETD2	SETD2	S	344	RTSSSQRSHDLKFSASIEKERDFKKSSAPLK	NA	NA	NA	NA	NA	NA	NA	NA	NA	NA	NA	NA	NA	NA	NA	6.69135	6.61276	6.50681	6.86777	6.60827	6.69415	6.7084	6.65709	6.80928	6.80428	6.70482	6.93001	6.58532	6.67974	6.61566	SETD2_S344
1866	Q9BYW2	Histone-lysine N-methyltransferase SETD2	SETD2	S	742	CKEKDLDDTCMLHKKSESPFRETEPLVSPHQ	NA	NA	NA	NA	NA	NA	NA	NA	NA	NA	NA	NA	NA	NA	NA	7.15405	NA	NA	7.20634	6.52271	6.52661	NA	NA	6.99213	NA	NA	7.48608	6.64953	6.95211	6.85463	SETD2_S742		+
1867	Q9BYW2	Histone-lysine N-methyltransferase SETD2	SETD2	S	744	EKDLDDTCMLHKKSESPFRETEPLVSPHQDK	NA	NA	NA	NA	NA	NA	NA	NA	NA	NA	NA	NA	NA	NA	NA	6.55812	7.26487	7.65528	7.78516	8.12707	8.16497	7.71032	7.51553	7.34648	7.74573	7.68586	7.87021	7.65896	7.63975	7.59543	SETD2_S744
1868	Q9BYW2	Histone-lysine N-methyltransferase SETD2	SETD2	S	754	HKKSESPFRETEPLVSPHQDKLMSMPVMTVD	NA	NA	NA	NA	NA	NA	NA	NA	NA	NA	NA	NA	NA	NA	NA	7.46072	7.54887	7.62563	7.87428	8.12707	8.16497	7.71032	7.70624	7.49466	7.63546	7.56669	7.7449	7.65896	7.63975	7.59543	SETD2_S754
1869	Q9BYW2	Histone-lysine N-methyltransferase SETD2	SETD2	S	130	KMKMEIGDTLSTAEESSPPKSRVELGKIHFK	NA	NA	NA	NA	NA	NA	NA	NA	NA	NA	NA	NA	NA	NA	NA	7.61376	7.28663	NA	NA	NA	7.4135	NA	NA	NA	6.43348	7.31623	NA	NA	NA	NA	SETD2_S130
1870	Q9BYW2	Histone-lysine N-methyltransferase SETD2	SETD2	S	131	MKMEIGDTLSTAEESSPPKSRVELGKIHFKK	NA	NA	NA	NA	NA	NA	NA	NA	NA	NA	NA	NA	NA	NA	NA	NA	7.21569	7.54487	7.66187	7.6853	7.21596	7.31767	7.16266	7.3345	7.39431	7.29855	7.29757	7.17066	6.99377	7.22927	SETD2_S131
1871	Q9BYW2	Histone-lysine N-methyltransferase SETD2	SETD2	S	321	GSKKKSSQSEGIFLGSESDEDSVRTSSSQRS	NA	NA	NA	NA	NA	NA	NA	NA	NA	NA	NA	NA	NA	NA	NA	NA	7.77895	NA	NA	NA	NA	NA	NA	NA	NA	NA	NA	NA	NA	NA	SETD2_S321
1872	Q9BYW2	Histone-lysine N-methyltransferase SETD2	SETD2	S	323	KKKSSQSEGIFLGSESDEDSVRTSSSQRSHD	NA	NA	NA	NA	NA	NA	NA	NA	NA	NA	NA	NA	NA	NA	NA	NA	7.77895	NA	NA	NA	NA	NA	NA	NA	NA	NA	NA	NA	NA	NA	SETD2_S323
1874	C9JGI3	Thymidine phosphorylase	TYMP	S	23	GTGAPPAPGDFSGEGSQGLPDPSPEPKQLPE	NA	NA	NA	NA	NA	NA	NA	NA	NA	NA	NA	NA	NA	NA	NA	NA	7.1471	7.02413	6.86361	6.69716	6.59076	7.30444	7.10509	7.27204	6.83169	6.72948	6.87267	6.46094	NA	6.52512	TYMP_S23
1875	C9JH25-3	Proline-rich transmembrane protein 4	PRRT4	S	685	LQEQFLDACRQIDELSVGSDTIDL_______	NA	NA	NA	NA	NA	NA	NA	NA	NA	NA	NA	NA	NA	NA	NA	7.02435	7.06601	7.08732	6.61625	6.75249	6.62383	NA	6.65408	6.74797	6.63957	6.53378	6.48058	6.04571	6.2007	6.09132	PRRT4_S685
1876	C9JH25-3	Proline-rich transmembrane protein 4	PRRT4	S	688	QFLDACRQIDELSVGSDTIDL__________	NA	NA	NA	NA	NA	NA	NA	NA	NA	NA	NA	NA	NA	NA	NA	7.02435	7.06601	7.08732	6.61625	6.75249	6.62383	NA	6.65408	6.74797	6.63957	6.53378	6.48058	6.04571	6.2007	6.09132	PRRT4_S688
1877	C9JI46	Ligand-dependent nuclear receptor corepressor-like protein	LCORL	S	455	QYDHEIMEEAIAMVMSGKMSVSKAQGIYGVP	NA	NA	NA	NA	NA	NA	NA	NA	NA	NA	NA	NA	NA	NA	NA	NA	NA	NA	NA	NA	NA	NA	NA	NA	NA	NA	NA	NA	7.41263	7.32452	LCORL_S455
1878	C9JIF9	Acylamino-acid-releasing enzyme	APEH	S	185	RPKAESFFQTKALDVSASDDEIARLKKPDQA	NA	NA	NA	NA	NA	NA	NA	NA	NA	NA	NA	NA	NA	NA	NA	7.57338	NA	7.44487	NA	NA	NA	NA	NA	NA	NA	NA	NA	7.08471	NA	NA	APEH_S185
1879	C9JIF9	Acylamino-acid-releasing enzyme	APEH	S	187	KAESFFQTKALDVSASDDEIARLKKPDQAIK	6.07541	6.23896	5.42855	6.21826	6.06536	6.24357	6.137	6.25579	6.43288	6.45325	NA	NA	NA	NA	NA	7.50054	7.70911	7.40877	8.08281	7.91924	8.00278	7.69591	7.69796	NA	7.86942	7.65901	7.63244	7.6917	7.64737	7.77782	APEH_S187
1880	C9JJX6	Armadillo repeat protein deleted in velo-cardio-facial syndrome	ARVCF	S	272	MVTAPLAQPERGSMGSLDRLVRRSPSVDSAR	NA	NA	NA	NA	NA	NA	NA	NA	NA	NA	NA	NA	NA	NA	NA	6.91568	6.71777	6.92609	6.76076	6.85253	6.95872	7.08323	7.38137	7.17964	7.10603	7.20839	NA	7.17296	6.8035	6.38305	ARVCF_S272
1881	C9JKI3	Caveolin;Caveolin-1	CAV1	S	6	__________MADELSEKQVYDAHTKEIDLV	6.51083	6.73619	5.89893	NA	5.70147	6.47918	6.42126	NA	6.69971	5.60794	5.72846	NA	6.80508	5.72424	5.7489	NA	NA	NA	NA	NA	NA	8.3649	8.49046	8.40076	6.19634	7.05538	7.14667	6.99986	NA	7.45439	CAV1_S6
1884	C9JKL2	MLN64 N-terminal domain homolog	STARD3NL	S	196	IPGGLSDGQFYSPPESEAGSEEAEEKQDSEK	NA	NA	NA	NA	NA	NA	NA	NA	NA	NA	NA	NA	NA	NA	NA	NA	NA	7.4233	NA	NA	7.22261	6.70065	NA	NA	NA	NA	NA	NA	NA	NA	STARD3NL_S196
1885	C9JKL2	MLN64 N-terminal domain homolog	STARD3NL	S	200	LSDGQFYSPPESEAGSEEAEEKQDSEKPLLE	NA	NA	NA	NA	NA	NA	NA	NA	NA	NA	NA	NA	NA	NA	NA	NA	NA	7.4233	NA	NA	7.22261	6.70065	NA	NA	NA	NA	NA	NA	NA	NA	STARD3NL_S200
1886	C9JKL2	MLN64 N-terminal domain homolog	STARD3NL	S	39	NIHSINPTQLMARIESYEGREKKGISDVRRT	NA	NA	NA	NA	NA	NA	NA	NA	5.13098	NA	NA	NA	NA	NA	NA	6.46746	NA	6.53361	6.58558	6.56243	6.81767	7.60498	7.52377	7.55508	6.22225	6.18549	6.45876	6.95268	6.85333	6.27417	STARD3NL_S39
1887	C9JLA7	SET domain-containing protein 5	SETD5	S	72	PYATIIPRSDLNGLPSPVEERCGDSPNSEGE	NA	NA	NA	NA	NA	NA	NA	NA	6.01321	NA	NA	NA	NA	NA	NA	7.0069	6.86766	6.88872	7.11169	7.13613	6.87855	6.96733	6.9113	NA	6.99213	6.59213	6.60826	6.68956	6.60998	6.86738	SETD5_S72
1890	C9JLW8	Protein FAM195B	FAM195B	S	21	VSRVVYNGKRTSSPRSPPSSSEIFTPAHEEN	NA	NA	NA	NA	NA	NA	NA	NA	5.18973	NA	NA	NA	NA	NA	NA	7.32541	7.06869	7.40634	7.68997	7.6645	7.67484	7.65669	7.50809	7.48666	7.0037	7.0212	6.78877	6.92341	7.07414	6.28964	FAM195B_S21
1891	C9JME2	FERM, RhoGEF and pleckstrin domain-containing protein 1	FARP1	S	920	PDNKSPDEATAADQESEDDLSASRTSLERQA	NA	NA	NA	NA	NA	NA	NA	NA	NA	NA	NA	NA	NA	NA	NA	7.15505	7.01749	7.15328	6.96416	6.97011	7.1648	6.9021	6.86001	6.8971	6.77304	6.75164	6.57396	NA	NA	NA	FARP1_S920
1895	C9JXB8	60S ribosomal protein L24	RPL24	S	86	RTRRAVKFQRAITGASLADIMAKRNQKPEVR	NA	NA	NA	NA	NA	NA	NA	NA	NA	NA	NA	NA	NA	NA	NA	NA	NA	NA	NA	NA	NA	NA	NA	NA	NA	NA	NA	6.66222	NA	NA	RPL24_S86
1896	C9JP26	TBC1 domain family member 14	TBC1D14	S	91	PEPVPCSAVHVRRKQSDSDLIPERAFQSACA	5.63252	5.98457	5.16962	NA	NA	NA	5.99162	5.86856	6.13695	5.87182	NA	NA	NA	NA	NA	7.26826	7.26238	7.08871	7.27405	7.48409	7.46443	7.15496	7.26441	7.20688	7.45788	7.56509	7.7195	7.73619	7.82598	7.26832	TBC1D14_S91	FGFR2_Recycling
1899	C9JRJ5	LIM domain-containing protein 1	LIMD1	S	423	WSSDGSLGSVLLDSPSSPRVRLPCQPLVPGP	NA	NA	NA	NA	NA	NA	NA	NA	6.3969	NA	NA	NA	NA	NA	NA	7.20924	7.25864	6.96891	7.47754	7.14211	6.96393	7.19475	6.57901	6.81151	6.50845	6.4909	6.54352	7.0941	NA	6.98468	LIMD1_S423
1900	C9JRJ5	LIM domain-containing protein 1	LIMD1	S	424	SSDGSLGSVLLDSPSSPRVRLPCQPLVPGPE	NA	6.34347	NA	NA	NA	NA	NA	6.37743	NA	NA	NA	NA	NA	NA	NA	NA	NA	NA	NA	7.19419	7.0674	NA	NA	NA	NA	NA	NA	NA	NA	NA	LIMD1_S424
1902	C9JRJ5	LIM domain-containing protein 1	LIMD1	S	316	LALSCPRQGGLPRSNSGLGGEVSGVMSKPNV	6.30826	6.22456	NA	NA	NA	NA	NA	6.13949	NA	NA	NA	NA	NA	NA	NA	7.43305	7.48565	7.30437	7.82171	7.32833	7.54273	7.40386	7.5228	7.5431	NA	NA	6.87964	7.11294	7.0421	NA	LIMD1_S316
1903	C9JRJ5	LIM domain-containing protein 1	LIMD1	S	277	LWSTASSQRVSPGLPSPNLENGAPAVGPVQP	6.13322	5.90524	NA	NA	5.67002	5.42849	6.1969	NA	NA	NA	NA	NA	5.89862	6.01813	5.96147	NA	7.00726	NA	7.52706	7.57199	7.34335	7.10628	6.99648	NA	NA	NA	6.44088	6.85286	NA	7.08452	LIMD1_S277	FGFR2_Recycling	+
1904	C9JRZ6	MICOS complex subunit MIC19	CHCHD3	S	113	ANEQLTRAILRERICSEEERAKAKHLDIEDK	5.66746	5.9202	5.54788	NA	NA	NA	5.97868	NA	5.88706	NA	NA	NA	NA	NA	NA	NA	NA	7.05062	7.48058	NA	7.12739	NA	6.44271	6.37679	6.93768	NA	6.90038	7.53796	7.41301	NA	CHCHD3_S113	FGFR2_Recycling
1906	C9JRZ6	MICOS complex subunit MIC19	CHCHD3	S	50	RMKESSPSGSKSQRYSGAYGASVSDEELKRR	NA	5.4802	NA	NA	NA	NA	NA	NA	NA	NA	NA	NA	5.72803	5.65574	NA	7.22413	7.21626	NA	7.58435	7.24486	7.05935	6.73995	7.47291	7.3392	7.28061	7.57377	6.93584	7.58837	7.58655	7.60866	CHCHD3_S50	FGFR2_Recycling
1907	C9JSZ1		FUBP1	S	76	GGQKRPLEDGDGSWTSPSSTTHWEGMPSPFK	NA	NA	NA	NA	NA	NA	NA	NA	NA	NA	NA	NA	NA	NA	NA	NA	NA	NA	NA	NA	NA	NA	NA	NA	NA	7.34072	7.24687	NA	NA	NA	FUBP1_S76
1908	C9JSZ1		FUBP1	S	88	SWTSPSSTTHWEGMPSPFKDQPDAKKVAPQN	NA	NA	NA	NA	NA	NA	NA	NA	NA	NA	NA	NA	NA	NA	NA	NA	NA	NA	NA	NA	NA	NA	6.92033	NA	NA	7.33186	7.09513	7.00644	7.10683	7.29542	FUBP1_S88
1909	H7C1N3	BET1 homolog	BET1	S	65	LTESLRSKVTAIKSLSIEIGHEVKTQNKLLA	6.41189	6.17943	5.83076	NA	NA	NA	6.04444	6.12056	6.4787	5.34277	NA	5.53012	6.36817	6.34742	6.18969	7.83197	7.57335	7.554	8.61265	8.28462	8.40642	8.80241	8.91064	8.80616	8.47979	8.68324	8.76243	9.22951	9.12942	9.23131	BET1_S65	FGFR2_Recycling
1910	F8WAY9	Transcription factor Dp-2	TFDP2	S	24	TSTNAEVRGFIDQNLSPTKGNISFVAFPVSN	NA	NA	NA	NA	NA	NA	NA	NA	NA	NA	NA	NA	NA	NA	NA	6.77707	6.65743	NA	NA	7.41081	6.1376	NA	NA	NA	7.55686	6.25735	7.20416	NA	NA	NA	TFDP2_S24
1911	C9JUL9		SRRT	S	11	_____MAPSDRAMGDSDDEYDRRRRDKFRRE	NA	NA	NA	NA	NA	NA	NA	NA	NA	NA	NA	NA	NA	NA	NA	7.07033	7.21814	7.38609	7.32041	7.21419	7.36271	7.08496	7.25555	6.68451	7.24961	7.29423	7.29309	7.37736	6.96923	6.57191	SRRT_S11
1912	Q9BXP5-4	Serrate RNA effector molecule homolog	SRRT	S	67	RGEYRDYDRNRRERFSPPRHELSPPQKRMRR	NA	NA	4.86957	NA	NA	NA	NA	NA	5.60296	4.83831	NA	NA	NA	NA	NA	8.86072	8.8771	8.7653	8.45589	8.7251	8.79631	8.39296	8.37882	8.32171	8.71133	8.50388	8.56982	8.43777	8.42645	8.25791	SRRT_S67
1913	Q9BXP5-4	Serrate RNA effector molecule homolog	SRRT	S	74	DRNRRERFSPPRHELSPPQKRMRRDWDEHSS	NA	NA	NA	NA	NA	NA	NA	NA	5.15584	NA	NA	NA	NA	NA	NA	8.87874	8.87337	8.76028	8.57473	8.71814	8.81882	8.60661	8.54113	8.5885	8.70425	8.50388	8.55985	8.46612	8.4045	8.25791	SRRT_S74
1914	C9JVP0	Forkhead box protein J3	FOXJ3	S	187	RSVERVTLYNTDQDGSDSPRSSLNNSLSDQS	NA	NA	NA	NA	NA	NA	NA	NA	NA	NA	NA	NA	NA	NA	NA	NA	6.92911	7.06186	7.07058	7.18031	7.02377	7.04016	7.23966	7.35745	NA	NA	NA	NA	NA	NA	FOXJ3_S187
1915	Q8TB72-3	Pumilio homolog 2	PUM2	S	136	AETDGPEKGDQKGKASPFEEDQNRDLKQGDD	5.52138	NA	NA	5.47407	NA	NA	6.25717	6.07887	6.33628	NA	NA	NA	6.30585	NA	NA	8.11569	8.22191	8.21825	8.08637	8.24554	8.27898	7.67181	7.79363	7.67222	8.51945	8.67443	8.79612	8.80879	8.7693	8.70571	PUM2_S136
1916	Q8TB72-3	Pumilio homolog 2	PUM2	S	178	NGMDADCKDFNRTPGSRQASPTEVVERLGPN	NA	6.12516	5.90675	NA	5.73373	NA	5.90334	NA	6.37784	NA	5.8892	5.7279	5.72732	NA	NA	7.59544	7.51346	7.5084	7.54444	7.63923	7.8334	7.49827	7.47136	7.54893	7.96605	7.83899	7.80128	7.78119	7.73855	7.4664	PUM2_S178	FGFR2_Recycling
1917	Q8TB72-3	Pumilio homolog 2	PUM2	S	182	ADCKDFNRTPGSRQASPTEVVERLGPNTNPS	7.49492	7.66961	7.2109	7.22039	6.8269	7.62636	7.46626	7.46652	7.72709	7.64288	7.52594	7.66704	7.73343	7.35649	7.06946	8.47162	8.35102	8.40701	8.23824	8.4176	8.44156	8.10608	7.84949	8.21374	8.27416	8.24552	8.05125	8.10265	8.12696	7.66095	PUM2_S182
1918	Q8TB72-3	Pumilio homolog 2	PUM2	S	82	SGQGFHGNSEVNAILSPRSESGGLGVSMVEY	6.96446	6.72878	6.96033	6.57618	6.57533	NA	6.53039	6.71103	6.92086	6.97461	NA	7.05605	7.04952	7.07691	7.04685	7.30801	7.25468	6.09728	7.38612	7.66637	7.32513	6.98196	6.93978	6.75938	NA	NA	6.79432	7.43075	6.99652	7.33539	PUM2_S82
1921	Q8TB72-3	Pumilio homolog 2	PUM2	S	102	SGGLGVSMVEYVLSSSPADKLDSRFRKGNFG	6.32252	NA	6.18988	6.551	NA	6.66158	6.5793	6.55146	6.47445	6.50687	NA	NA	NA	NA	NA	NA	NA	NA	6.86554	NA	NA	NA	NA	NA	NA	NA	NA	NA	NA	NA	PUM2_S102	FGFR2_Recycling
1922	C9JWC4	Holliday junction recognition protein	HJURP	S	363	EIEIRFDQLHREYCLSPRNQPRRMCLPDSWA	5.36563	NA	NA	NA	5.39496	5.63953	5.53096	5.55161	6.01663	NA	NA	NA	NA	NA	NA	NA	NA	NA	NA	NA	NA	NA	NA	NA	NA	NA	NA	NA	NA	NA	HJURP_S363
1923	C9JWC4	Holliday junction recognition protein	HJURP	S	388	LPDSWAMNMYRGGPASPGGLQGLETRRLSLP	6.69643	6.33595	6.8043	6.47453	6.45774	6.30227	6.1913	6.3839	6.54239	6.28171	NA	6.27477	6.45998	6.41661	5.3908	7.71126	7.69666	7.57358	7.81075	7.92955	7.58062	8.131	7.52623	7.40457	6.90151	7.77186	7.74124	7.86886	7.79805	7.9732	HJURP_S388
1924	C9JWC4	Holliday junction recognition protein	HJURP	S	401	PASPGGLQGLETRRLSLPSSKAKAKSLSEAF	NA	5.53516	NA	NA	NA	NA	NA	NA	5.70069	NA	NA	NA	NA	NA	NA	NA	NA	NA	NA	NA	NA	NA	NA	NA	NA	NA	NA	NA	NA	NA	HJURP_S401
1927	C9JWC4	Holliday junction recognition protein	HJURP	S	116	PAVPAPGYCSRISRKSPGDPAKPASSPREWD	NA	NA	NA	NA	NA	NA	NA	NA	NA	NA	NA	NA	NA	NA	NA	7.3018	7.12899	7.09974	NA	NA	7.05814	NA	NA	NA	NA	NA	NA	NA	NA	NA	HJURP_S116
1929	C9JWC4	Holliday junction recognition protein	HJURP	S	327	NLDEENRFRTLKWLISPVKIVSRPTIRQGHG	5.90124	5.84773	5.89477	5.56644	5.57983	5.62876	6.27867	5.98886	6.15656	NA	NA	NA	5.52837	NA	5.55782	7.48737	7.74953	7.66776	7.6271	7.45427	7.26325	8.38454	7.95707	8.00091	7.81221	7.9536	7.82146	7.95753	7.91873	8.07042	HJURP_S327
1930	C9JWL1		NCL	S	168	EIEPAAMKAAAAAPASED_____________	NA	NA	NA	NA	NA	NA	NA	NA	NA	6.12065	5.60071	6.27662	5.60461	NA	NA	6.35433	NA	6.55035	6.26052	6.57093	6.71009	NA	NA	NA	NA	6.25889	6.36685	NA	NA	NA	NCL_S168
1933	P19338	Nucleolin	NCL	S	67	KGKKAAATSAKKVVVSPTKKVAVATPAKKAA	5.72454	6.26486	6.06334	6.23794	5.58253	5.86262	6.32832	6.15708	7.34927	7.47264	7.71067	7.62644	6.63563	NA	6.57683	9.59361	9.47213	9.63119	9.96849	9.74301	9.54684	9.67731	9.83939	9.7333	9.86326	9.78597	10.0966	10.1017	10.0922	10.0477	NCL_S67
1934	C9JZE3	Replication initiator 1	REPIN1	S	86	MGLAQPRLLSGPSQESPQTLGKESRGLRQQG	NA	NA	NA	NA	NA	NA	NA	NA	NA	NA	NA	NA	NA	NA	NA	6.78551	6.894	7.08228	6.9125	7.02564	7.11921	NA	NA	NA	NA	6.70009	6.5951	6.33934	NA	NA	REPIN1_S86
1937	Q96ET8	Golgi apparatus membrane protein TVP23 homolog;Golgi apparatus membrane protein TVP23 homolog C;Golgi apparatus membrane protein TVP23 homolog B	TVP23B	S	6	__________MLQQDSNDDTEDVSLFDAEEE	NA	NA	NA	NA	NA	6.14871	NA	NA	NA	6.35747	NA	6.43086	6.43687	6.62938	NA	8.01481	7.67267	7.72349	7.52196	7.78935	7.6253	NA	7.15036	NA	7.33008	7.14742	NA	NA	7.57792	NA	TVP23B_S6
1939	O94875-12	Sorbin and SH3 domain-containing protein 2	SORBS2	S	26	VQSSPNLLAAGRDSQSPDSAWRSYNDGNQET	5.51685	5.69604	NA	NA	NA	NA	NA	NA	NA	5.79912	5.82002	5.94179	5.68727	5.94012	NA	7.8463	7.76873	7.83825	7.9384	7.82509	7.84907	8.083	8.1237	8.03143	7.91563	7.97574	7.94654	7.85931	7.79971	7.69966	SORBS2_S26	FGFR2_Recycling
1940	O94875-12	Sorbin and SH3 domain-containing protein 2	SORBS2	S	13	___MSVTLTSVKRVQSSPNLLAAGRDSQSPD;RAAMSVTLTSVKRVQSSPNLLAAGRDSQSPD	NA	NA	NA	NA	NA	NA	NA	NA	NA	NA	NA	NA	NA	NA	NA	6.9733	6.86355	7.05109	7.15308	7.25311	7.23581	6.46256	6.74531	6.57746	7.19974	7.02656	7.25479	6.9392	7.0137	6.78746	SORBS2_S13
2030	D3YTB5	Interleukin-1 receptor-associated kinase 1	IRAK1	S	157	PRPSSIPAPAEAEAWSPRKLPSSASTFLSPA	NA	NA	NA	NA	NA	5.37673	NA	NA	NA	NA	NA	NA	NA	NA	NA	NA	NA	NA	7.06753	6.74416	6.68796	7.2861	7.19493	7.34757	6.60982	6.39752	NA	6.80145	6.62997	6.79208	IRAK1_S157		+
2031	D4PHA4	Vasculin	GPBP1	S	49	AWTENRYDVNRRRHNSSDGFDSAIGRPNGGN	NA	NA	NA	NA	NA	NA	NA	NA	NA	NA	NA	NA	NA	NA	NA	6.7994	6.75292	NA	7.11436	6.87427	6.93453	6.47368	6.85708	6.81128	NA	6.76965	6.91947	6.89729	6.97105	6.84476	GPBP1_S49
2032	D4PHA4	Vasculin	GPBP1	S	401	IIRSSTFPQTDVLSSSLEAEHRLLKEMGWQE	5.79832	5.59312	5.92136	NA	NA	5.50203	NA	NA	5.84644	NA	NA	NA	NA	5.44364	NA	7.44535	7.44984	7.31049	7.50044	6.90062	6.97076	7.24569	7.12214	7.02299	7.05807	7.3704	7.23523	7.16563	7.32622	7.39907	GPBP1_S401
2033	D6R938	Calcium/calmodulin-dependent protein kinase type II subunit delta	CAMK2D	S	329	FSAKSLLKKPDGVKESTESSNTTIEDEDVKA	NA	5.31442	NA	NA	NA	NA	NA	NA	NA	NA	NA	NA	NA	NA	NA	7.18751	NA	NA	7.52939	7.76879	7.84477	6.98361	NA	6.95791	7.47617	7.82632	7.96197	7.15516	7.43562	6.96974	CAMK2D_S329
2036	D6R992	Transcription factor RelB	RELB	S	570	FPNHYREAAFGGGLLSPGPEAT_________	6.21892	6.14823	6.20654	NA	NA	NA	6.26548	6.04537	5.33501	NA	NA	NA	6.95223	6.53133	6.48013	7.34243	7.30525	7.32536	7.80149	7.54263	7.71904	6.77608	6.5719	6.62057	7.25913	7.22296	7.22978	7.53058	7.60421	7.57334	RELB_S570	FGFR2_Recycling
2037	D6R9P3	Heterogeneous nuclear ribonucleoprotein A/B	HNRNPAB	S	242	KVAQPKEVYQQQQYGSGGRGNRNRGNRGSGG	NA	NA	NA	NA	NA	NA	NA	NA	NA	NA	NA	NA	NA	NA	NA	7.22627	7.03846	7.19663	6.76843	NA	7.09896	6.7257	6.62119	6.74061	6.64097	NA	NA	NA	NA	NA	HNRNPAB_S242
2038	D6R9U7	DNA-directed RNA polymerase III subunit RPC7	POLR3G	S	157	LKKMEELEKRGDGEKSDEENEEKEGSKEKSK	NA	NA	NA	NA	NA	NA	NA	NA	NA	NA	NA	NA	NA	NA	NA	NA	NA	NA	NA	NA	NA	6.71044	NA	NA	NA	NA	NA	NA	NA	NA	POLR3G_S157
2039	D6RA06	Nephrocystin-4	NPHP4	S	142	SCGFGILRIFSNQPDSPISASQDKRLRLYHG	NA	NA	NA	NA	NA	NA	NA	NA	NA	NA	NA	NA	NA	NA	NA	6.95118	6.9283	6.87563	7.07221	7.08383	7.12665	7.0092	7.06739	7.19169	7.23623	7.07797	NA	7.08726	7.16936	7.31722	NPHP4_S142
2041	D6RAC8	Matrix extracellular phosphoglycoprotein	MEPE	S	479	GKGSWGRQPHSNRRFSSRRRDDSSESSDSGS	NA	NA	NA	NA	NA	NA	NA	NA	5.94561	NA	NA	NA	NA	NA	5.39282	8.10961	8.00601	8.24407	8.05689	7.73191	7.66476	NA	8.4212	8.39202	8.528	8.39198	8.67861	8.05203	8.32827	8.31975	MEPE_S479
2042	D6RAG4	Homeobox protein Hox-C10	HOXC10	S	77	FEQRASLNPRAEHLESPQLGGKVSFPETPKS	NA	NA	NA	NA	NA	NA	NA	5.27954	5.56553	NA	NA	NA	5.30413	NA	5.3177	6.57965	6.61389	NA	NA	NA	NA	6.41669	6.66805	6.59606	NA	6.76297	6.94108	7.49905	7.27688	7.34953	HOXC10_S77
2044	D6RAJ6	F-box only protein 4	FBXO4	S	12	____MAGSEPRSGTNSPPPPFSDWGRLEAAI	6.07789	6.05758	6.19749	NA	5.86153	NA	NA	5.23983	5.50607	5.82464	NA	5.80147	5.99961	NA	5.92386	7.7477	7.86815	7.8348	7.89631	7.79736	7.79631	7.60194	7.64255	7.15787	7.40198	7.58594	7.3917	7.25324	7.45037	7.45486	FBXO4_S12
2045	D6RAJ6	F-box only protein 4	FBXO4	S	48	TFWQSVSKERVARTTSREEVDEAASTLTRLP	NA	NA	NA	NA	NA	NA	5.41115	NA	5.66546	NA	NA	NA	NA	NA	NA	6.66231	6.53556	6.4879	7.51151	7.04851	7.05902	7.17969	7.46694	7.23326	6.75783	6.80694	6.55537	NA	7.17562	7.38142	FBXO4_S48
2048	D6RB01	Soluble lamin-associated protein of 75 kDa	FAM169A	S	575	EQLDQFTQSAEKAVDSSSEEIEVEVPVVDRR	NA	NA	NA	NA	NA	NA	NA	NA	NA	NA	NA	NA	NA	5.67891	NA	8.10698	8.15255	8.13376	8.00107	7.9732	7.86613	7.15525	7.48961	7.66207	7.74921	7.8155	7.69187	7.57648	7.63302	7.39877	FAM169A_S575
2049	D6RB01	Soluble lamin-associated protein of 75 kDa	FAM169A	S	576	QLDQFTQSAEKAVDSSSEEIEVEVPVVDRRN	NA	NA	NA	NA	NA	NA	NA	NA	NA	NA	NA	NA	NA	5.67891	NA	7.98101	7.98096	7.99183	7.77152	7.65298	7.87847	7.15525	7.29635	7.49497	7.54467	7.48996	7.36485	7.38201	7.3581	6.89436	FAM169A_S576
2050	D6RB01	Soluble lamin-associated protein of 75 kDa	FAM169A	S	577	LDQFTQSAEKAVDSSSEEIEVEVPVVDRRNL	NA	NA	NA	NA	NA	NA	NA	NA	NA	NA	NA	NA	NA	NA	NA	7.71757	7.54955	7.61587	7.08499	6.88234	7.00858	NA	6.54922	6.89465	NA	6.86243	6.68912	6.43303	6.69473	NA	FAM169A_S577
2052	D6RB01	Soluble lamin-associated protein of 75 kDa	FAM169A	S	339	EEEPEQRGIEFEDESSDRDARPALETQPQQE	NA	NA	NA	NA	NA	NA	NA	NA	NA	NA	NA	NA	NA	NA	NA	7.23983	NA	7.06621	7.67077	7.46646	7.56725	NA	6.64325	6.61538	NA	7.40874	7.44983	7.44668	7.3094	7.46558	FAM169A_S339
2055	D6RB01	Soluble lamin-associated protein of 75 kDa	FAM169A	S	318	TASINKLESTARPSESSEEFLEEEPEQRGIE	NA	NA	NA	NA	NA	NA	NA	NA	NA	NA	NA	NA	NA	NA	NA	7.60459	7.45876	7.72373	7.98413	7.62761	7.62503	7.20853	7.06887	7.2552	7.53208	7.30482	7.31914	7.25183	7.19841	7.02639	FAM169A_S318
2056	D6RB01	Soluble lamin-associated protein of 75 kDa	FAM169A	S	319	ASINKLESTARPSESSEEFLEEEPEQRGIEF	NA	NA	NA	NA	NA	NA	NA	NA	NA	NA	NA	NA	NA	NA	NA	7.78126	7.45876	7.53716	8.00998	7.79866	7.62503	7.20853	7.06887	7.13628	7.53208	7.30482	7.31914	7.53312	7.54595	7.72028	FAM169A_S319
2057	D6REK2	E3 ubiquitin-protein ligase TRIM41	TRIM41	S	157	DLTLDPDTAHPALMLSPDRRGVRLAERRQEV	5.57488	NA	NA	NA	NA	NA	NA	NA	5.71457	NA	NA	NA	NA	NA	NA	6.49854	6.73497	6.75466	6.77401	NA	NA	7.16568	7.11977	7.30683	6.83278	7.27114	6.73499	NA	NA	NA	TRIM41_S157
2061	D6REL5	BRCA1-A complex subunit Abraxas	FAM175A	S	357	DEEIEKMKGFGEYSRSPTF____________	5.737	5.02385	5.16122	NA	NA	NA	NA	5.65542	6.29955	5.66141	NA	5.37507	5.94101	6.33602	5.93742	8.2438	8.32862	8.16578	8.46901	8.2912	8.22107	8.48582	8.38945	8.43881	8.39441	8.53047	8.36034	8.5744	8.51668	8.49416	FAM175A_S357
2063	Q96HH9-3	GRAM domain-containing protein 3	GRAMD3	S	257	NPSSAENSFRADRPSSLPLDFNDEFSDLDGV	NA	NA	NA	NA	NA	NA	NA	NA	5.70156	NA	NA	NA	NA	NA	NA	8.47475	8.55928	8.38264	8.30207	8.24306	8.13205	8.21227	8.1722	8.07955	8.26664	8.29495	8.25751	8.49203	8.31322	8.24881	GRAMD3_S257
2064	Q96HH9-3	GRAM domain-containing protein 3	GRAMD3	S	267	ADRPSSLPLDFNDEFSDLDGVVQQRRQDMEG	NA	NA	NA	NA	NA	NA	NA	NA	NA	NA	NA	NA	NA	NA	NA	NA	NA	NA	NA	NA	NA	NA	NA	NA	7.1278	NA	6.98981	7.19566	7.14171	7.07602	GRAMD3_S267
2065	D6REP5		GRAMD3	S	20	RLPSSDTVFRFETPGSPRKANVEASRSSTDS	NA	5.98848	NA	NA	NA	NA	6.1095	5.8401	6.12307	5.68666	NA	5.87693	6.30445	5.18475	5.56053	NA	NA	NA	NA	NA	NA	7.13401	6.9978	NA	NA	NA	NA	NA	NA	NA	GRAMD3_S20
2067	Q96HH9-3	GRAM domain-containing protein 3	GRAMD3	S	87	DSPDQKKIISLWSKSSFDGASLASDKNDCKT	NA	NA	NA	NA	NA	NA	NA	NA	NA	NA	NA	NA	NA	NA	NA	8.732	8.36983	8.54714	8.9894	8.79935	8.81077	6.58292	7.39656	6.6429	6.5675	8.01225	7.48358	7.59313	6.82506	6.68263	GRAMD3_S87
2068	D6REP5		GRAMD3	S	8	________MVKKRLPSSDTVFRFETPGSPRK	5.47155	5.7231	5.5777	NA	NA	NA	5.89972	5.62464	6.10405	NA	NA	NA	6.15938	6.0703	5.66673	6.78749	6.66666	6.69408	7.59577	7.10694	7.16774	7.67771	7.88299	7.81107	NA	6.81116	6.76328	7.91613	7.88769	7.85053	GRAMD3_S8	FGFR2_Recycling	+
2070	Q96HH9-3	GRAM domain-containing protein 3	GRAMD3	S	236	TYKLLKSVCGHLENTSVGNSPNPSSAENSFR	NA	NA	NA	NA	NA	NA	NA	NA	NA	NA	NA	NA	NA	NA	NA	7.49889	NA	7.20825	7.31425	7.79505	7.42757	6.62077	6.49941	6.32732	7.24939	6.70606	6.55171	7.02398	6.68299	NA	GRAMD3_S236
2071	Q96HH9-3	GRAM domain-containing protein 3	GRAMD3	S	240	LKSVCGHLENTSVGNSPNPSSAENSFRADRP	NA	NA	NA	NA	NA	NA	NA	NA	NA	NA	NA	NA	NA	NA	NA	7.18393	7.16082	6.89372	7.31425	NA	7.42757	NA	NA	NA	6.7528	6.70606	6.55171	6.77256	6.00641	NA	GRAMD3_S240
2072	D6RGI3	Septin-11	2011-09-01	S	9	_______MAVAVGRPSNEELRNLSLSGHVGF	NA	NA	NA	NA	NA	NA	NA	NA	NA	NA	NA	NA	5.61912	NA	NA	7.46316	7.22252	7.39098	7.61203	7.47173	7.47335	7.46486	7.48275	7.45445	7.7734	7.87939	7.90595	7.69833	7.65401	7.77348	SEPT11_S9
2073	D6REX3	Protein transport protein Sec31A	SEC31A	S	799	DRLCRAQGEPVAGHESPKIPYEKQQLPKGRP	7.40024	7.20702	7.2279	6.84196	6.37018	7.02699	6.89109	7.16837	7.38555	NA	5.92243	6.2724	6.67101	NA	6.24589	8.47587	8.58695	8.43321	8.61107	8.61596	8.6315	8.50923	8.91751	8.64382	8.7399	8.88482	9.06917	8.68455	9.18426	9.15929	SEC31A_S799
2074	D6REX3	Protein transport protein Sec31A	SEC31A	S	527	DGANVALKDSDQVAQSDGEESPAAEEQLLGE	NA	NA	NA	NA	NA	NA	NA	NA	NA	NA	NA	NA	NA	NA	NA	8.00698	7.66406	8.09502	7.93293	7.96876	7.91514	6.89073	7.12667	7.12063	7.78763	7.95782	7.8346	7.65838	7.77969	7.63299	SEC31A_S527
2075	D6REX3	Protein transport protein Sec31A	SEC31A	S	532	ALKDSDQVAQSDGEESPAAEEQLLGEHIKEE	NA	NA	NA	NA	NA	NA	NA	NA	NA	NA	NA	NA	NA	NA	NA	7.26017	NA	7.41432	6.938	6.95172	NA	NA	6.72387	6.76748	NA	6.81347	NA	NA	6.90565	NA	SEC31A_S532
2076	D6REX3	Protein transport protein Sec31A	SEC31A	S	1194	KRLEFLYDKLREQTLSPTITSGLHNIARSIE	6.41892	5.94894	6.29191	NA	5.83903	NA	6.2021	6.15957	6.00853	NA	NA	NA	NA	5.73798	NA	7.91129	7.84118	7.82352	8.19665	8.1471	8.01439	7.98958	7.76881	7.54467	7.86056	8.12193	7.53639	8.38644	8.44932	8.56772	SEC31A_S1194	FGFR2_Recycling
2078	D6REY2	Colorectal mutant cancer protein	MCC	S	230	RELQTRLQSVQATGPSSPGRLTSTNRPINPS	NA	NA	NA	NA	NA	NA	NA	NA	NA	NA	NA	NA	NA	NA	NA	NA	7.01359	7.0785	NA	NA	NA	6.74908	7.36686	7.35728	6.42304	NA	NA	NA	NA	NA	MCC_S230
2079	D6REY2	Colorectal mutant cancer protein	MCC	S	231	ELQTRLQSVQATGPSSPGRLTSTNRPINPST	NA	NA	NA	NA	NA	NA	NA	NA	NA	NA	NA	NA	NA	NA	NA	7.14347	7.01359	7.37403	6.87858	7.45303	7.48747	7.47854	7.14018	6.87788	7.49803	7.53826	7.61162	7.10364	7.10239	6.81587	MCC_S231
2092	D6RIY6	Exosome complex component RRP45	EXOSC9	S	290	QRITAFKMEKAPIDTSDVEEKAEEIIAEAEP	NA	6.02249	NA	NA	NA	NA	5.82919	6.04483	6.29498	6.10084	5.93792	6.19656	6.14627	6.18496	5.78329	8.81459	8.45451	8.7075	8.79572	8.76033	8.84135	7.97559	8.01394	7.87422	8.60806	8.54273	8.62506	8.43386	8.48437	8.41088	EXOSC9_S290	FGFR2_Recycling
2093	D6RIY6	Exosome complex component RRP45	EXOSC9	S	376	VEVSDIGSQDAPIILSDSEEEEMIILEPDKN	NA	NA	NA	NA	NA	NA	NA	NA	NA	NA	NA	NA	NA	NA	NA	7.56737	7.96108	7.88686	7.05611	7.25944	7.23829	7.60399	7.60392	7.73413	6.27626	7.53953	7.26899	7.01153	6.87887	NA	EXOSC9_S376
2094	D6RIY6	Exosome complex component RRP45	EXOSC9	S	378	VSDIGSQDAPIILSDSEEEEMIILEPDKNPK	NA	NA	NA	NA	NA	NA	NA	NA	NA	NA	NA	NA	NA	NA	NA	7.56737	7.96108	7.88686	7.05611	7.25944	7.23829	7.60399	7.60392	7.73413	6.27626	7.53953	7.26899	7.01153	6.87887	NA	EXOSC9_S378
2095	E2QRF0	Ubiquitin carboxyl-terminal hydrolase;Ubiquitin carboxyl-terminal hydrolase 45	USP45	S	402	ERSQLIHDRKCIRKLSSGETVTYQKNENLEM	NA	NA	NA	NA	NA	NA	NA	NA	NA	NA	NA	NA	NA	NA	NA	6.54421	NA	NA	6.59243	7.04019	NA	NA	NA	6.62478	5.39051	6.39806	NA	6.5747	NA	6.82407	USP45_S402
2096	E7ERI8	CLIP-associating protein 2	CLASP2	S	663	LDGTASEDGRVRAKLSAPLAGMGNAKADSRG	NA	NA	NA	NA	NA	NA	NA	NA	4.84531	NA	NA	NA	NA	NA	NA	NA	NA	NA	NA	6.3649	NA	6.51658	6.73207	6.69866	NA	NA	NA	6.81639	6.82976	6.96197	CLASP2_S663
[truncated: 10,330 more rows]
