# Supplementary material for: Spatially resolved phosphoproteomics reveals fibroblast growth factor receptor recycling-driven regulation of autophagy and survival
Source: Nat Commun. 2022 Nov 3;13:6589. doi: 10.1038/s41467-022-34298-2 (PMC9633600; doi:10.1038/s41467-022-34298-2)
Supplement: Supplementary file 11 — Source Data [file 41467_2022_34298_MOESM11_ESM.zip]

Archive with 4 entries (4 files):
- SourceData_Watson_Ferguson.xlsx
- __MACOSX/._SourceData_Watson_Ferguson.xlsx
- WesternBlots_Watson_Ferguson.pdf
- __MACOSX/._WesternBlots_Watson_Ferguson.pdf
