# Supplementary material for: Spatially resolved phosphoproteomics reveals fibroblast growth factor receptor recycling-driven regulation of autophagy and survival
Source: Nat Commun. 2022 Nov 3;13:6589. doi: 10.1038/s41467-022-34298-2 (PMC9633600; doi:10.1038/s41467-022-34298-2)
Supplement: Supplementary file 11 — Source Data [file 41467_2022_34298_MOESM11_ESM.zip › SourceData_Watson_Ferguson.xlsx]

## Sheet: Figure1b
construct	condition	time	CELLS	FGFR2b and construct overlap	FGFR2b and EEA1 overlap
wtRAB11	UT	0	1	0	0
		0	2	0	0
		0	3	0	0.0316624
		0	4	0.00134599	0.033626
	UT	0	1	0	0
		0	2	0	0.0391002
		0	3	0.000220514	0.00106343
		0	4	0	0
		0	5	0.000574361	0.000513259
	UT	0	1	0	0.000250031
		0	2	0	0
		0	3	0	0
	UT	40	1	0.00792992	0.0445935
		40	2	0.0169304	0.0449661
		40	3	0.0245269	0
		40	4	0.00222901	0.0154455
	UT	40	1	0.00151013	0
		40	2	0.00226651	0
		40	3	1.89576e-05	0
		40	4	0.00384958	0
	UT	40	1	0	0
		40	2	0	0
		40	3	0	0
	UT	120	1	0.000946015	0
		120	2	0	0
		120	3	0.00103746	0
	UT	120	1	0	0
		120	2	0.00279553	0
		120	3	0.00654949	0
		120	4	0	0
	UT	120	1	0	0
		120	2	0	0
		120	3	0	0
		120	4	0	0
	FGF10	0	1	0	0
		0	2	0	0
		0	3	0	0
	FGF10	0	1	0	0
		0	2	0	0
		0	3	0	0
		0	4	0	0
	FGF10	0	1	0	0
		0	2	0	0
		0	3	0	0
		0	4	0	0
		0	5	0	0
	FGF10	40	1	0.0438829	0
		40	2	0.0459893	0
		40	3	0.0612644	0
		40	4	0.0744156	0.0515688
	FGF10	40	1	0.051514	0.0308739
		40	2	0.0574459	0
		40	3	0.0580273	0
		40	4	0.0479903	0
		40	5	0.0580273	0
	FGF10	40	1	0.0410205	0
		40	2	0.0358027	0
		40	3	0.0458001	0
		40	4	0.0458002	0
		40	5	0.058001	0
		40	6	0.039564	0
	FGF10	120	1	0.0095852	0.00584983
		120	2	0.0388371	0
		120	3	0	0
		120	4	0.00050056	0
		120	5	0	0.0206986
	FGF10	120	1	0	0
		120	2	0	0
		120	3	0	0
	FGF10	120	1	0	0
		120	2	0	0
		120	3	0	0
DnRAB11	UT	0	1	0.00314066	0.0174836
		0	2	0	0.0252584
		0	3	0	0.0229114
		0	4	0	0.0237473
		0	5	0	0.0026296
		0	6	0.00724582	0.0106956
	UT	0	1	8.20446e-05	0.00827283
		0	2	0.0034476	0.0263416
		0	3	0.00657511	0.0187648
		0	4	0	0.0160134
		0	5	0	0
		0	6	0	0
	UT	0	1	0	0
		0	2	0	0
		0	3	0	0
		0	4	0	0
	UT	40	1	0.00982958	0.0158341
		40	2	0.00915452	0.038612
		40	3	0	0.00788881
		40	4	0.0199677	0.0286242
		40	5	0	0.0156295
	UT	40	1	3.68071e-05	0.00858832
		40	2	0.0379698	0.0252484
		40	3	0.009454	0.029796
		40	4	0	0
		40	5	0	0
		40	6	0	0
		40	7	0	0
	UT	40	1	0	0
		40	2	0	0
		40	3	0	0
	UT	120	1	0	0
		120	2	0	0
	UT	120	1	0	0
		120	2	0	0
		120	3	0	0
		120	4	0	0
	UT	120	1	0	0
		120	2	0	0
	FGF10	0	1	0.00411531	0.0217641
		0	2	0.00984444	0.0316961
		0	3	0.00929156	0.0251803
	FGF10	0	1	0.00371901	0.0229392
		0	2	0	0
		0	3	0	0
		0	4	0	0
	FGF10	0	1	0	0
		0	2	0	0
		0	3	0	0
		0	4	0	0
	FGF10	40	1	0.0800385	0.150342
		40	2	0.0745737	0.167635
		40	3	0.0910551	0.178556
	FGF10	40	1	0.0910048	0.166055
		40	2	0.0781044	0.14725
		40	3	0.0891111	0.120665
		40	4	0.0791833	0.115127
		40	5	0.0912967	0.177054
		40	6	0.0900204	0.100936
	FGF10	40	1	0.0871555	0.133011
		40	2	0.0732976	0.152938
		40	3	0.0715971	0.122655
	FGF10	120	1	0	0.138584
		120	2	0.00102622	0.12173
		120	3	0	0.174979
		120	4	0.0144367	0.121865
		120	5	0	0.122244
	FGF10	120	1	0	0.139969
		120	2	0	0.100985
		120	3	0	0.17302
	FGF10	120	1	0	0.094422
		120	2	0	0.123401
		120	3	0	0.188452
		120	4	0	0.0900274
DnDNM2	UT	0	1	0	0
		0	2	0	0
		0	3	0	0.057979
		0	4	0.0189565	0
	UT	0	1	0	0
		0	2	0.0101196	0
		0	3	0	0
		0	4	0	0
	UT	0	1	0	0
		0	2	0	0
		0	3	0	0
	UT	40	1	0	0
		40	2	0	0
		40	3	0	0
	UT	40	1	0	0
		40	2	0	0.000363983
		40	3	0	0
	UT	40	1	0	0
		40	2	0	0
		40	3	0	0.00298426
	UT	120	1	0	0.00897426
		120	2	0	0.0108384
		120	3	0	0.0135952
		120	4	0	0
	UT	120	1	0	0
		120	2	0	0
		120	3	0	0
	UT	120	1	0	0
		120	2	0	0
		120	3	0	0
	FGF10	0	1	0	0
		0	2	0	0
		0	3	0	0
	FGF10	0	1	0	0
		0	2	0	0
		0	3	0	0
		0	4	0	0
		0	5	0	0
	FGF10	0	1	0	0.00781402
		0	2	0	0
		0	3	0	0
	FGF10	40	1	0	0
		40	2	0	0.0379458
		40	3	0	0
	FGF10	40	1	0	0
		40	2	0	0
		40	3	0	0
		40	4	0	0.00486782
		40	5	0	0
	FGF10	40	1	0	0
		40	2	0	0
		40	3	0	0
		40	4	0	0
	FGF10	120	1	0	0.00322275
		120	2	0	0
		120	3	0	0
	FGF10	120	1	0	0
		120	2	0	0
		120	3	0	0
		120	4	0	0
	FGF10	120	1	0	0
		120	2	0	0
		120	3	0	0
		120	4	0	0
		120	5	0	0

## Sheet: Figure2c
Phosphorylated site	tsne_dimension_1	tsne_dimension_2	Cluster	Membership value
AARS_S555	11.3402	-14.5235	1	0.572144
AATF_S316	-2.28463	10.794	2	0.677138
ABCA2_T2413	12.291	-12.9388	1	0.518351
ABCC1_S919	1.97754	12.2504	2	0.380058
ABCF1_S105	-22.9521	7.13869	3	0.574371
ABCF1_S228	14.2978	-1.53286	4	0.321514
ABI2_S245	10.7912	11.945	5	0.839121
ABL1_S809	22.8072	1.98305	6	0.852253
ABL2_S797	28.3268	-0.443283	6	0.782347
ACACA_S5	17.0988	-16.1697	1	0.816358
ACAP2_S774	5.33377	13.5844	5	0.530896
ACBD5_S189	-19.4994	14.1191	7	0.526595
ACIN1_S182	-4.10047	21.3216	7	0.309674
ACIN1_S326	3.28618	12.3036	5	0.40365
ACIN1_S597	0.810972	12.2638	2	0.545092
ACIN1_S652	28.592	-2.69776	6	0.621039
ACIN1_S67	-19.4907	-17.4219	8	0.614493
ACIN1_S840	-19.9094	-18.0702	8	0.413864
ACIN1_S885	-2.0072	29.1017	9	0.436061
ACSL3_T688	25.0791	-2.48353	6	0.892315
ACSL4_T638	24.8673	-2.56934	6	0.865459
ACTB_S323	-6.52613	-24.7839	10	0.39904
ACTB_T318	-19.8971	-17.5924	8	0.514952
ACTR8_S21	-5.27762	-11.0477	11	0.40518
ACTR8_S301	11.9964	4.68177	5	0.754986
ADAM17_S791	29.4994	-1.47226	6	0.542304
ADAR_S823	4.81348	-20.0645	10	0.599281
ADCY6_S576	-21.9674	4.02092	3	0.848809
ADCY9_S1259	-23.7217	7.60044	3	0.492848
ADD1_S12	11.0144	11.3111	5	0.862945
ADD1_S358	25.5061	1.58026	6	0.898142
ADD2_S693	-0.615787	23.1723	9	0.673516
ADD3_S647	-25.4603	-3.70355	3	0.694507
ADD3_T12	-7.87469	0.474428	11	0.369267
ADNP_S921	-2.39267	13.8749	2	0.789646
ADNP_S955	-19.7025	6.4733	3	0.450374
ADSL_S9	0.869607	-23.111	10	0.937605
AEBP2_S18	23.8809	1.38371	6	0.909771
AFAP1_S342	7.41517	-6.43194	4	0.84731
AFAP1_S343	11.0782	-2.27126	4	0.679323
AFF4_S694	-26.6961	-6.14138	3	0.410426
AFTPH_S411	14.8894	-16.7287	1	0.804633
AGFG1_S322	8.11385	-8.88625	4	0.829653
AGPAT9_S68	14.2069	-10.1511	1	0.479673
AHCTF1_T1369	-18.4606	1.35573	3	0.627512
AHNAK_S210	-22.72	3.63391	3	0.89482
AHNAK_S212	14.961	-14.6401	1	0.833761
AHNAK_S216	4.86882	-7.2457	4	0.568154
AHNAK_S3426	8.91533	-10.4845	4	0.799013
AHNAK_S4960	-17.9612	16.3014	7	0.676469
AHNAK_S5077	-0.934656	-23.1444	10	0.931928
AHNAK_S5110	-22.1701	-9.79544	8	0.75587
AHNAK_S5448	-2.19275	-26.5486	10	0.550241
AHNAK_S5780	-1.73514	-22.4718	10	0.935003
AHNAK_S5784	7.23537	-10.7019	4	0.737281
AHNAK_S5857	2.73893	-17.0875	10	0.261494
AHNAK_T2845	4.39146	-9.15157	4	0.485451
AIDA_S162	24.0471	-1.67488	6	0.875623
AIFM1_S264	10.1652	3.21839	5	0.583517
AKAP11_S444	-6.68086	-8.31895	11	0.838863
AKAP12_S276	3.83014	-9.61726	4	0.311676
AKAP12_S283	16.0145	-19.3908	1	0.570092
AKAP12_S522	8.31314	7.68508	5	0.841048
AKAP12_S524	10.0629	7.94456	5	0.862164
AKAP12_S627	-0.298588	27.2845	9	0.888532
AKAP13_S1584	-22.0434	3.55082	3	0.861717
AKAP13_S1627	6.80511	-4.54521	4	0.722149
AKAP13_S1914	-17.4151	14.1121	7	0.817111
AKAP13_S2325	7.29533	-8.46943	4	0.832635
AKAP13_S2689	22.8694	-5.12071	6	0.640322
AKAP17A_S537	9.21224	4.26768	5	0.67991
AKAP2_S1009	-18.5991	16.7958	7	0.519104
AKAP2_S383	-6.94783	-9.66915	11	0.674996
AKR7A2_S255	16.4773	-14.7042	1	0.844975
AKT1_S62	9.98949	11.5827	5	0.789569
AKT1_S67	3.18148	17.4671	5	0.37896
AKT1S1_S222	8.563	12.9714	5	0.812219
AKT1S1_S232	-2.2075	17.9476	2	0.46457
ALDOA_S39	-22.0807	2.05925	3	0.921036
ALDOA_S46	-5.91023	14.9802	2	0.785644
ALKBH5_S69	-4.74548	14.4456	2	0.836283
ALPP_S114	-24.1706	0.408359	3	0.924973
ALPPL2_S111	-24.6553	-0.246611	3	0.910407
ALS2_S492	18.6409	-2.68539	6	0.390632
AMOTL2_S474	-19.5821	-11.9932	8	0.920055
AMOTL2_S485	-5.9607	-8.0692	11	0.769277
AMOTL2_S598	8.95561	8.56215	5	0.898113
AMOTL2_T467	-18.7728	-14.3269	8	0.923506
AMPD2_S139	21.7119	-3.61442	6	0.725392
AMPD2_S89	-0.0147601	28.004	9	0.855996
ANAPC4_S779	23.123	2.73202	6	0.834578
ANK1_S856	-1.36845	26.6744	9	0.826401
ANK2_S31	9.57562	12.6852	5	0.84772
ANK2_S34	9.57564	12.6852	5	0.84772
ANK2_S846	21.6949	-3.46308	6	0.755511
ANKHD1_S1679	6.02518	-16.0188	4	0.380248
ANKLE2_S528	-9.24461	-9.20872	11	0.557774
ANKRD11_S834	-5.76043	2.01531	6	0.255984
ANKRD17_S2044	-6.52052	6.20222	2	0.27077
ANKRD17_S2046	-20.3581	8.07764	3	0.473149
ANKRD50_S1167	15.7156	-16.7403	1	0.862767
ANKS1A_S647	2.19753	26.4005	9	0.82967
ANKS1A_S663	18.2242	-13.5572	1	0.694912
ANLN_S449	-17.7292	-0.387707	3	0.34821
ANLN_S54	24.3149	2.4227	6	0.867283
ANO8_S1032	0.346361	25.7932	9	0.88579
ANXA2_Y24	-1.49277	-26.3099	10	0.675443
AP3D1_S632	17.7679	5.1752	5	0.408249
AP3D1_S634	17.4085	5.10897	5	0.473033
AP3D1_S636	-1.24126	12.8704	2	0.725906
AP3D1_T878	-26.5419	-11.3757	8	0.329415
APC_S2129	28.115	-2.85713	6	0.694646
APC_S2461	5.62834	-18.5147	10	0.371278
APC_S2473	6.27845	-16.2785	4	0.344359
APC_S2535	6.77337	4.25056	5	0.431985
APEH_S187	-4.59373	11.4282	2	0.845181
APIP_S87	11.2108	3.19406	5	0.591289
ARAP1_S229	16.3423	-6.09317	4	0.328678
ARFGAP2_S368	19.2068	-4.0586	6	0.435878
ARFGEF1_S1569	-9.09774	-8.68171	11	0.609319
ARFGEF1_S52	-0.431598	-20.9158	10	0.864094
ARFGEF2_S1514	0.938181	24.4032	9	0.816208
ARFIP1_S5	9.44907	-15.2951	1	0.443516
ARFIP1_S79	4.00192	-8.3345	4	0.415619
ARHGAP1_S51	6.02053	-10.3992	4	0.615988
ARHGAP12_S240	4.76042	10.9323	5	0.526234
ARHGAP12_T231	4.98416	10.7874	5	0.535898
ARHGAP20_S692	9.2546	-8.27651	4	0.888341
ARHGAP20_S694	9.15548	-10.2629	4	0.804632
ARHGAP27_S410	25.5702	-1.27682	6	0.90479
ARHGAP29_S1029	9.16659	4.12058	5	0.65763
ARHGAP35_S1179	-17.5886	13.5122	7	0.758311
ARHGAP5_S1173	1.60066	12.3019	2	0.430389
ARHGAP5_S1202	-19.3651	1.38567	3	0.684909
ARHGEF1_S919	3.24433	26.7102	9	0.743781
ARHGEF10_S906	4.24498	20.1891	9	0.35126
ARHGEF11_S1195	-8.21668	-0.390296	11	0.495768
ARHGEF11_S1335	-8.88875	-8.1561	11	0.648476
ARHGEF11_S1520	27.1958	2.34467	6	0.80521
ARHGEF11_S256	8.77538	8.67004	5	0.863905
ARHGEF11_S291	17.7006	-17.9234	1	0.693872
ARHGEF11_T1501	5.33175	-18.6336	10	0.393102
ARHGEF16_S107	4.70285	12.9222	5	0.550115
ARHGEF18_S1035	11.7065	0.46418	4	0.364573
ARHGEF18_S1037	8.70947	2.22932	5	0.504041
ARHGEF18_S694	-18.3341	-8.76316	8	0.567194
ARHGEF2_S1001	11.7004	4.9752	5	0.747402
ARHGEF2_S1005	12.6325	4.53641	5	0.702139
ARHGEF5_S1125	-22.9556	2.73431	3	0.924651
ARHGEF5_S450	9.58609	10.7304	5	0.90662
ARHGEF5_S652	16.5968	-7.29344	4	0.308858
ARHGEF7_S619	-23.9041	8.74094	3	0.397905
ARID3A_S119	-20.3108	9.21942	3	0.381413
ARID4B_S296	-17.9627	4.52665	3	0.396203
ARL6IP4_S140	-6.60171	14.4272	2	0.681225
ASAP2_S701	10.1741	-11.2588	4	0.654377
ASF1A_S166	3.89883	-8.19252	4	0.362643
ASUN_S626	-22.8274	-3.2405	3	0.769286
ATF7IP_S496	-0.246136	28.2543	9	0.835927
ATG16L1_S304	13.3169	-10.1537	4	0.437148
ATG2B_S255	-24.8674	3.19161	3	0.818719
ATG2B_S497	12.5219	-9.79534	4	0.578795
ATG9A_S735	10.1693	-3.39361	4	0.704715
ATG9A_S828	-8.17882	15.5828	2	0.420558
ATL1_S23	-4.41058	17.6286	2	0.577048
ATP2A2_S663	6.47427	-4.80545	4	0.686805
ATP2B1_T1129	21.447	1.83111	6	0.671024
ATRX_S1489	-21.7005	-4.39596	3	0.566558
ATXN2L_S306	9.39129	8.54205	5	0.896362
ATXN2L_S409	-7.18944	-8.32521	11	0.854568
ATXN2L_S449	-3.3533	-19.2314	10	0.489986
ATXN2L_S634	-3.95945	-23.9265	10	0.824284
ATXN7L3B_S92	-6.16985	10.5594	2	0.764551
BABAM1_S29	10.166	6.90807	5	0.867547
BABAM1_S49	1.74033	25.6752	9	0.840524
BAD_S75	18.5608	6.70851	5	0.369346
BAG2_S73	-7.80305	1.40657	11	0.250007
BAG3_S136	-19.7966	-13.6025	8	0.924768
BAG3_S386	18.4688	-16.6971	1	0.619891
BAG3_T285	22.0498	3.70696	6	0.623034
BAIAP2_S325	-3.6168	11.9435	2	0.854698
BAIAP2L1_S331	10.2874	-3.22774	4	0.733786
BASP1_S205	-21.2143	-10.324	8	0.835729
BAZ2A_S66	-1.07651	24.7602	9	0.764143
BBX_S183	-17.6999	-16.5114	8	0.79717
BCAR1_S139	-22.0266	1.25351	3	0.923062
BCL9_S104	3.01912	-20.944	10	0.701711
BCL9L_S947	0.891148	-20.5027	10	0.77874
BCLAF1_S283	2.6896	12.1923	2	0.330794
BCLAF1_S288	-5.81098	1.34801	6	0.284476
BCLAF1_S395	8.49356	12.7525	5	0.8208
BCLAF1_S494	17.4389	-18.5397	1	0.638118
BCLAF1_S510	-0.748552	26.322	9	0.860665
BCOR_S423	-15.0759	-11.4668	8	0.499017
BCR_S122	29.5835	-0.0140272	6	0.505357
BET1_S65	-20.1198	-7.39013	8	0.472622
BLZF1_S15	-25.9626	-10.8047	8	0.424885
BNIP2_S235	-3.88557	-20.5084	10	0.608079
BOD1L1_S2779	22.2732	4.59928	6	0.677777
BOD1L1_S2780	22.4641	3.54804	6	0.637184
BOD1L1_S482	0.317967	12.6215	2	0.611735
BOD1L1_S484	-3.2909	16.7451	2	0.695266
BRAF_S365	12.3732	7.07465	5	0.842148
BRAF_S729	0.763135	27.9078	9	0.862218
BRCA1_S1142	-19.798	-10.6377	8	0.832006
BRCA1_S1144	-19.798	-10.6377	8	0.832006
BRCA1_S962	-1.20401	-22.8455	10	0.940856
BRD4_S1083	-8.67789	11.6686	2	0.436736
BRD4_S470	-24.7347	-0.116415	3	0.900265
BRD8_S573	-21.0366	-12.8537	8	0.871453
BRD8_S609	-21.1275	-1.42449	3	0.846433
BRSK2_S429	8.75406	-15.8173	1	0.373977
BSDC1_S292	-19.4395	-0.500143	3	0.675337
BTF3_S114	15.4324	-10.4573	1	0.560325
BTN2A1_S374	15.7687	-15.8163	1	0.88423
BUB1_S593	16.5595	-5.40282	4	0.280324
BUB1_S596	16.3498	-10.1919	1	0.591184
BUB1_S655	5.77426	-8.47177	4	0.720225
BUB1B_S435	6.6383	-17.1025	4	0.279497
BUD13_S163	-8.06993	13.9343	2	0.577656
BZW2_S412	14.9361	-16.779	1	0.824161
BZW2_S414	9.02318	-19.2364	1	0.504758
C10orf54_S287	16.3591	-15.0732	1	0.835032
C10orf54_S298	12.0873	4.64047	5	0.722817
C10orf54_S305	-18.224	-16.6494	8	0.786441
C11orf30_S210	-2.04174	-26.4718	10	0.598708
C11orf84_S248	8.19801	6.20585	5	0.782832
C11orf84_S251	7.95841	19.8141	5	0.406843
C19orf24_S120	18.2974	1.17688	6	0.441525
C1orf174_S189	15.978	-15.9072	1	0.876131
C1orf226_S249	23.8908	-1.54309	6	0.901202
C1orf52_S158	-17.0784	-17.0406	8	0.672842
C2CD5_S280	-19.6336	-13.0515	8	0.932148
C2CD5_S295	-23.1469	3.12001	3	0.892484
C2CD5_S662	3.01645	18.6752	5	0.324441
C2orf44_S690	-22.0764	3.47359	3	0.871048
C9orf16_S82	7.05378	5.00168	5	0.61894
C9orf40_S69	-2.37073	-24.6447	10	0.909303
CABLES1_S71	-6.16853	14.3988	2	0.706464
CACYBP_S3	3.42163	-22.5773	10	0.73251
CAD_T1770	-2.7187	23.864	9	0.535184
CALD1_S196	17.7211	-18.2591	1	0.653668
CALD1_S202	7.93444	-16.8616	1	0.341004
CALU_S44	-17.7716	-0.0250123	3	0.366773
CALU_Y47	-19.5937	1.10193	3	0.772273
CAMSAP1_S722	-17.8707	1.96247	3	0.476942
CAMSAP1_S862	-15.6239	-12.6781	8	0.725768
CAMSAP2_S1121	21.8212	-6.0417	6	0.414506
CAMSAP2_S1292	23.8633	0.896042	6	0.921763
CAMSAP3_S1074	-8.37662	15.7258	2	0.394139
CAMSAP3_S368	19.5362	-0.31268	6	0.644163
CAMSAP3_S685	-8.12016	-7.36191	11	0.820314
CANX_S554	-25.1428	0.697882	3	0.882858
CAP1_S310	12.2284	-1.39544	4	0.515391
CARHSP1_S26	-22.8338	3.87047	3	0.879355
CASC3_S265	6.43968	-2.58985	4	0.432858
CASC3_S363	-25.8541	-10.6199	8	0.434814
CASKIN2_S389	15.9504	-6.96639	4	0.384461
CASP8AP2_S567	-25.337	-11.499	8	0.522691
CASP8AP2_S940	-6.90292	1.00601	11	0.268383
CAV2_S154	-4.13284	11.683	2	0.765863
CAV2_S156	-4.37893	11.3656	2	0.740245
CAV2_S160	-4.4489	11.6364	2	0.758639
CBL_S483	-4.64056	13.6684	2	0.822738
CC2D1A_S239	-23.9014	-8.35883	8	0.520108
CCAR1_S611	8.62302	12.0916	5	0.859238
CCDC124_S141	-6.27745	11.6639	2	0.80107
CCDC132_S559	10.0877	10.309	5	0.830032
CCDC132_S561	12.9072	11.9407	5	0.680113
CCDC6_S254	24.2397	-1.22839	6	0.881524
CCDC6_S352	3.83026	-9.30857	4	0.327314
CCDC86_S18	7.90726	-16.8543	1	0.340433
CCDC86_S66	8.59702	4.46963	5	0.631506
CCDC86_S69	8.59702	4.46963	5	0.631506
CCDC94_S211	12.1985	2.64384	5	0.540876
CCDC94_S213	12.1985	2.64384	5	0.540876
CCM2_S287	12.1251	-9.9819	4	0.616434
CCNL1_S352	-26.4176	-3.57613	3	0.636699
CCNY_S272	-23.2015	-7.64576	8	0.45011
CCT3_S244	16.6053	-8.45083	1	0.347753
CCT5_S26	-2.0218	28.454	9	0.617868
CCT8_S23	-3.76729	-20.7111	10	0.704559
CD2AP_S458	19.1899	-12.5434	1	0.442336
CD2BP2_S195	0.313108	-23.0918	10	0.933598
CD2BP2_S49	27.8757	-1.47042	6	0.796229
CD3EAP_S285	-26.3406	-6.33224	3	0.419385
CD97_S738	-18.8336	-12.5636	8	0.911281
CDC42EP1_S192	-15.5285	17.9424	7	0.463148
CDC42EP4_S64	-19.7204	10.5174	7	0.44721
CDCA2_S385	-5.50645	-6.65933	11	0.653004
CDCA3_S209	9.79936	1.29773	5	0.405423
CDCA3_S68	2.72399	-17.1088	10	0.26877
CDK1_T161	7.62333	-11.7951	4	0.61707
CDK11B_S47	-8.02176	-8.35383	11	0.801288
CDK11B_T572	-0.108828	29.0114	9	0.74798
CDK12_S343	-18.1784	13.1807	7	0.714874
CDK12_S345	-18.2234	13.0332	7	0.715611
CDK12_S383	17.0784	5.42776	5	0.522699
CDK12_S385	11.2362	12.5899	5	0.768813
CDK12_S420	-18.2866	15.0704	7	0.735682
CDK12_T692	-24.8361	-7.91865	8	0.372086
CDK13_S317	-2.35559	19.6328	2	0.381742
CDK13_S325	-2.35559	19.6307	2	0.381742
CDK13_S383	-20.9503	7.93085	3	0.544916
CDK13_S395	-6.09479	17.6147	2	0.450015
CDK13_T1087	-25.9888	-6.36854	3	0.476422
CDK16_S47	-7.09876	1.52652	11	0.251641
CDK18_S130	-6.83271	0.479884	11	0.337708
CDK2_T14	9.36055	2.70459	5	0.56734
CDK2_Y15	18.0011	-13.2974	1	0.687925
CDK5RAP2_S1238	-2.18458	-22.9427	10	0.899773
CDK7_S161	8.4885	7.46057	5	0.837888
CDKL5_S407	-18.297	-8.22417	8	0.416724
CDR2L_S179	10.1468	9.62857	5	0.912999
CEBPZ_S34	-18.4345	-14.5401	8	0.904481
CELSR1_S2871	-21.9992	1.66674	3	0.919854
CENPF_S276	7.34564	-0.190275	4	0.301036
CENPF_S3175	10.9021	-2.17629	4	0.675762
CEP131_S381	-0.0988953	27.7031	9	0.877492
CEP170_S356	17.1913	3.37404	5	0.327361
CEP170_S359	7.7849	6.27335	5	0.707041
CEP170B_S361	8.3572	13.8272	5	0.689617
CEP192_S2110	8.41987	18.3719	5	0.70014
CEP55_S428	3.90427	11.4125	5	0.422367
CEP85_S17	19.4158	-1.25747	6	0.569515
CFAP36_S201	-8.07178	0.935489	11	0.30253
CFL1_S156	15.9042	-19.9856	1	0.384765
CHAF1A_S141	-18.0772	-16.3394	8	0.820387
CHAF1A_S775	21.9934	6.15483	6	0.292701
CHAF1A_S777	-4.67208	-23.7374	10	0.73652
CHAMP1_S344	17.9092	-19.516	1	0.364973
CHAMP1_S459	9.23736	12.9914	5	0.816575
CHAMP1_S507	-1.09026	-23.2883	10	0.946754
CHAMP1_S572	28.0582	0.992006	6	0.767551
CHD3_S1605	9.39626	-8.39599	4	0.889614
CHD3_S597	16.4784	1.03892	6	0.303411
CHD4_S1528	-0.102188	-23.231	10	0.940313
CHEK1_S301	1.17035	28.3918	9	0.833574
CHERP_S817	-15.5698	15.5388	7	0.777123
CHERP_T819	-15.5698	15.5388	7	0.777123
CHTF18_S871	13.6367	-9.67336	4	0.425941
CIC_S2288	-17.4968	14.2371	7	0.790457
CIT_S440	8.97621	11.3376	5	0.805554
CKS1B_S51	7.60224	-19.6172	10	0.422797
CLASP1_S739	-1.91635	-25.0058	10	0.877088
CLASP2_S593	17.0631	-6.12682	4	0.252913
CLASP2_S740	-4.49247	-23.0771	10	0.768214
CLASRP_S335	-2.17173	24.6226	9	0.63339
CLDN12_S231	-4.78077	8.79166	2	0.634942
CLIC1_S156	-16.7222	16.4514	7	0.777872
CLIP1_S180	-1.10624	26.6374	9	0.851813
CLIP1_S204	7.42356	19.1203	5	0.604101
CLIP2_S294	27.4612	-2.88416	6	0.761574
CLMP_S319	10.5762	-8.62704	4	0.833674
CLN3_S12	-19.3679	9.03179	7	0.292725
CLN3_S14	-4.48699	14.3429	2	0.869969
CLPX_S617	-7.58592	15.0929	2	0.618825
CLSPN_S1103	-6.29546	-10.6248	11	0.466218
CLSPN_S745	12.6858	-0.920024	4	0.445289
CLSPN_S755	10.3524	-11.5502	4	0.587432
CLTC_T398	-4.77197	-25.0446	10	0.725109
CMTR1_S31	-21.4814	-2.81511	3	0.734631
CNKSR1_S49	19.5538	-0.492495	6	0.645281
CNKSR3_S303	-25.9427	-12.649	8	0.441454
CNOT2_S156	-0.775504	25.7166	9	0.830967
CNOT4_S429	18.3092	-17.4701	1	0.628788
COBLL1_S1110	13.444	-7.11075	4	0.677362
COBLL1_S987	-8.15367	0.606027	11	0.34308
COG4_S6	8.32882	-13.0201	4	0.486306
COPS7A_S232	25.3469	0.732089	6	0.923215
COPS8_S139	6.69309	-9.96483	4	0.746337
CPS1_S1036	16.9748	-9.05383	1	0.474891
CPSF6_T334	-22.3136	0.596145	3	0.924081
CREM_S196	-23.3058	6.40001	3	0.757564
CRK_S125	-18.1676	17.3552	7	0.482626
CRTC3_S443	4.02353	-7.21871	4	0.39101
CRYBG3_S931	-6.21457	-10.9246	11	0.384809
CSDE1_S2	-19.2128	3.6418	3	0.705958
CTAGE5_S1170	-2.6142	26.0888	9	0.594394
CTNNB1_S545	4.56186	-19.5763	10	0.616581
CTPS1_S571	1.56153	12.6147	2	0.411845
CTPS1_S574	3.58468	17.5781	5	0.451143
CTTN_S447	-5.62668	10.6208	2	0.808569
CTTNBP2_S1012	-7.75278	1.28702	11	0.267816
CWC25_S218	-7.21324	13.464	2	0.74446
CYBRD1_S202	-2.84975	22.4508	9	0.429285
DAP_S51	11.8662	1.5943	5	0.440285
DARS_S10	-14.3766	-15.5175	8	0.376071
DARS_S249	-6.33361	11.2509	2	0.767563
DCAF8_S283	3.31192	20.3769	9	0.442178
DCP2_S246	4.00637	21.0076	9	0.49937
DCP2_S247	4.00642	21.0075	9	0.49937
DCP2_S249	4.00639	21.0074	9	0.49937
DCTPP1_S85	11.8909	11.5108	5	0.857243
DDB2_S24	24.0339	6.27555	6	0.340433
DDHD1_S8	8.83385	9.56152	5	0.887922
DDX24_S244	-6.06086	-6.36457	11	0.712918
DDX41_S21	4.58333	17.4566	5	0.60346
DDX41_S23	4.40604	17.8959	5	0.542087
DDX42_S96	23.2877	-0.870567	6	0.913447
DDX47_S9	1.10553	28.9469	9	0.75452
DEK_S306	2.86605	-20.3251	10	0.572779
DEK_S51	17.531	-6.94336	1	0.307503
DENND1A_S423	-0.636763	13.8905	2	0.653176
DENND1A_S492	19.2106	-16.6385	1	0.451098
DENND4C_S1022	-23.91	2.92475	3	0.895879
DENND4C_S1689	23.1251	-5.19984	6	0.638755
DENND4C_S1711	22.3816	-4.61798	6	0.671613
DENND5A_S193	16.6796	0.77839	6	0.28905
DFFA_S110	17.2961	-12.225	1	0.732107
DGCR14_S292	-14.5702	16.4072	7	0.647663
DHX16_S103	3.67374	11.8238	5	0.396724
DHX16_S106	1.21964	11.765	2	0.477008
DHX34_S749	11.711	11.3133	5	0.847616
DHX34_S750	10.4164	11.4598	5	0.893992
DHX8_S460	-25.7285	-4.48792	3	0.623006
DICER1_S1016	8.05839	-19.6503	10	0.357249
DIDO1_S1260	6	-8.33611	4	0.771415
DIP2B_S259	-23.8974	4.08538	3	0.798187
DIRC2_S26	-19.9837	2.2429	3	0.829367
DIS3L2_S173	-27.6094	-9.6909	7	0.268233
DKC1_S453	26.0627	1.91683	6	0.849075
DKFZp686H13261_S58	12.1957	12.5726	5	0.677773
DLG3_Y222	-20.1628	6.12914	3	0.556229
DLG5_S1153	25.4266	-2.25936	6	0.8949
DLGAP5_S696	25.9546	-1.86833	6	0.897482
DMD_S3541	-7.41816	-0.0363342	11	0.420688
DMD_S3615	12.0255	0.395664	4	0.335465
DMXL1_S1896	9.95642	-11.5784	4	0.607276
DMXL1_S1970	-14.767	-16.9201	8	0.375608
DMXL1_S918	-3.45712	-23.046	10	0.872732
DNAAF1_S320	-7.23116	-7.4808	11	0.848917
DNAAF1_T318	-7.54816	-6.86282	11	0.835742
DNAJC21_S430	0.878596	31.0806	9	0.286823
DNAJC5_S10	0.188108	-22.8619	10	0.947246
DNAJC5_T11	-14.7186	-12.4234	8	0.536472
DNM2_S764	-15.9201	17.0327	7	0.700041
DOCK5_S1766	9.78085	-2.05675	4	0.62645
DOCK5_S1781	23.2468	2.36882	6	0.839374
DOCK7_S1383	12.7762	9.92847	5	0.819509
DOCK7_S180	-0.40177	-22.0241	10	0.92843
DOCK7_S900	1.57331	16.131	2	0.367663
DOT1L_S834	-5.47896	-24.2972	10	0.669295
DPF2_S142	10.751	-0.188285	4	0.416915
DPYD_S905	-19.1574	-13.5864	8	0.925809
DSN1_S58	-7.33648	-8.68755	11	0.823987
DSP_S2606	20.0021	-2.18277	6	0.639702
DSP_S2608	24.671	-0.624215	6	0.905513
DSP_S2825	-3.47241	14.2397	2	0.836867
DST_S184	-20.6084	0.792138	3	0.875393
DST_S1882	16.3728	-18.6686	1	0.672671
DST_S237	8.97687	8.96196	5	0.880059
DUSP9_S328	0.508473	-20.7964	10	0.847503
DUT_T151	15.7117	-17.1232	1	0.82712
DYNC1I2_S95	-1.89989	24.056	9	0.627502
DYNC1LI1_S215	14.5178	-15.3783	1	0.831123
DYNC1LI2_S194	16.8672	-8.0945	1	0.367288
EAPP_S88	9.18704	-1.59695	4	0.539991
EAPP_S90	11.8606	9.833	5	0.836277
EDC4_S729	15.6969	-16.1385	1	0.875445
EEF1B2_S95	-2.71579	-23.2904	10	0.923931
EEF1D_S41	-20.259	-1.16331	3	0.755807
EEF2_T57	14.3165	-15.2838	1	0.786325
EEF2K_S470	-7.0305	14.7871	2	0.714599
EEF2K_S474	-5.93144	11.3075	2	0.818953
EEF2K_T348	12.1273	1.94337	5	0.475434
EFHD2_S11	-18.5447	-12.3026	8	0.904725
EFHD2_S183	9.30987	-18.7191	1	0.541685
EFHD2_S74	-19.6389	10.1045	7	0.42249
EFR3A_S650	8.15233	-1.65221	4	0.591902
EGFR_S1166	-5.1106	-6.40961	11	0.56828
EGFR_S991	-17.8444	4.43157	3	0.363897
EGFR_Y1172	-3.76857	-6.30633	11	0.259753
EHBP1_S397	10.5985	1.16956	5	0.39701
EHBP1_S401	13.8588	1.62961	5	0.394765
EHBP1_T392	-14.6659	-14.0582	8	0.545867
EHMT2_S173	22.2169	-2.68603	6	0.833604
EI24_S56	0.731023	31.1015	9	0.268136
EIF1_S9	-18.4454	-10.0132	8	0.763756
EIF2S2_S2	17.2218	-13.1773	1	0.681987
EIF2S2_T31	-18.2143	15.4705	7	0.723053
EIF3C_S11	22.7965	4.50907	6	0.69041
EIF3C_S39	-19.6557	9.36804	7	0.338396
EIF3C_T7	11.99	11.5667	5	0.83282
EIF3G_S11	27.8907	-0.223678	6	0.833308
EIF3G_S42	6.28913	-17.2579	4	0.268301
EIF4A3_S12	-7.42441	-8.41961	11	0.816394
EIF4B_S450	-15.91	-11.2786	8	0.704133
EIF4B_S602	18.7891	-6.29925	6	0.318382
EIF4EBP1_S83	12.8623	10.7438	5	0.842591
EIF4EBP1_T46	15.4387	1.2904	5	0.319744
EIF4ENIF1_S540	2.93085	26.3741	9	0.796675
EIF4ENIF1_S77	4.73316	-9.53563	4	0.517515
EIF4G1_S1005	15.9978	-19.3887	1	0.57371
EIF4G1_T120	8.63558	-6.10205	4	0.864458
EIF5B_S135	0.0445872	12.085	2	0.603148
EIF6_S239	25.4105	-2.02853	6	0.907026
EIF6_S243	7.83336	18.2542	5	0.702131
ELF4_S188	-2.01657	27.8532	9	0.690177
EML4_S16	14.3923	-7.19291	4	0.583805
EML4_T899	8.9943	0.924	4	0.33994
ENAH_S125	14.7056	2.60115	5	0.46766
ENO1_S141	-8.89969	-9.73479	11	0.500249
ENO1_S272	15.4441	-6.01466	4	0.459148
ENO1_S79	10.3826	5.4382	5	0.791163
ENSA_S62	11.7606	-2.44026	4	0.636484
EP400_S700	-1.64002	26.9135	9	0.774365
EPB41_S542	23.5785	-1.1606	6	0.91056
EPB41_S84	8.70249	-1.52222	4	0.556517
EPB41_S85	9.84383	-1.15037	4	0.525031
EPB41L1_S13	18.4612	5.28442	5	0.34659
EPB41L1_S379	-21.8067	-2.39705	3	0.797242
EPB41L1_S682	8.92233	-6.45804	4	0.796563
EPB41L1_T506	6.5942	13.2538	5	0.712495
EPB41L2_S715	9.00561	9.58658	5	0.895367
EPC2_S95	17.9594	5.4481	5	0.412579
EPN1_S409	-1.27423	-21.3337	10	0.883495
EPN1_S428	-26.1436	-1.05415	3	0.783501
EPPK1_S1529	-14.813	-13.2228	8	0.558352
EPRS_S885	15.7597	-17.1652	1	0.827324
EPS15L1_S229	9.37701	-17.0237	1	0.564326
EPS15L1_S377	21.6264	4.18903	6	0.700527
EPS15L1_S575	10.135	-7.83179	4	0.82544
EPS15L1_S674	7.56107	-18.8217	10	0.350587
EPS8L2_S217	-15.2316	-14.3629	8	0.68977
ERBB2IP_S602	17.0636	-17.3381	1	0.719709
ERBB2IP_S603	18.3886	-15.447	1	0.722969
ERCC5_S156	24.6869	5.91745	6	0.468943
ERCC5_S157	24.6869	5.91745	6	0.468943
ERCC6_S1142	23.9498	5.25613	6	0.546669
ERCC6_S429	21.0697	-0.674695	6	0.793433
ERCC6_S430	21.0697	-0.674695	6	0.793433
ERCC6L_S14	1.4189	26.3816	9	0.896339
ERICH1_S144	6.66257	-5.41069	4	0.723176
ESYT2_S656	-18.7092	11.0711	7	0.522295
ETV6_S22	12.6621	3.83802	5	0.65184
EVL_S331	8.22643	-1.29773	4	0.528014
EXOC1_S458	24.823	0.89367	6	0.926242
EXOC2_S432	-6.56814	16.6468	2	0.569882
EYA4_S313	1.91484	27.7066	9	0.826821
EZH2_T448	-19.7433	-17.4619	8	0.584666
FAM114A1_S200	-15.497	15.3354	7	0.776135
FAM117B_S273	-5.1005	9.43212	2	0.703442
FAM120A_S383	16.4506	-13.3726	1	0.783925
FAM122A_S143	18.5962	-5.69637	6	0.3355
FAM122A_S147	10.4785	-8.45781	4	0.827866
FAM122B_S115	8.36177	-0.660803	4	0.403055
FAM122B_S25	15.8809	-17.5874	1	0.816216
FAM129A_S582	-18.0951	17.3105	7	0.519105
FAM13A_S474	-7.77614	0.595631	11	0.345866
FAM169A_S576	22.8079	1.53269	6	0.871117
FAM175A_T341	18.775	-13.3418	1	0.576929
FAM177A1_S38	6.11941	19.3831	5	0.593945
FAM177A1_T39	5.44388	20.6052	5	0.374173
FAM195A_S78	23.9649	5.03581	6	0.592663
FAM195A_S80	18.437	-13.6454	1	0.674355
FAM219A_S86	23.1391	2.36106	6	0.822499
FAM21C_S284	11.1643	9.54066	5	0.900103
FAM21C_S478	16.0898	-14.9426	1	0.854279
FAM53C_S122	16.8449	-8.7614	1	0.42094
FAM53C_S232	8.6973	-1.77125	4	0.548304
FAM73B_S224	8.65018	9.99204	5	0.892473
FAM73B_S276	12.0032	-1.62124	4	0.575526
FAM83B_S466	7.29292	13.1956	5	0.622986
FAM83B_S764	-23.6475	-12.3463	8	0.683377
FAM83H_S1003	-23.4687	-0.911562	3	0.901489
FAM83H_S870	6.70074	-10.222	4	0.735376
FAM83H_S892	-15.8739	-9.87841	8	0.392593
FAM83H_S974	0.429784	24.1198	9	0.820767
FAM91A1_S828	11.0802	5.27828	5	0.713239
FASN_S1411	3.45143	27.5826	9	0.667
FASN_S725	11.2449	5.39134	5	0.723005
FASN_S974	1.61627	27.2793	9	0.870189
FBXW9_S18	1.55288	10.7177	2	0.381161
FCHO2_T352	-16.0506	-11.8667	8	0.736629
FCHO2_T462	25.3649	-2.89514	6	0.869109
FGD6_S231	17.6386	-12.8717	1	0.636353
FGD6_S554	-22.6236	2.39557	3	0.88688
FGD6_S721	4.8848	14.1713	5	0.41959
FGFR2_S452	22.4289	5.61209	6	0.447748
FGFR2_S453	27.0299	-0.404373	6	0.878113
FGFR2_Y656	-18.1817	4.77953	3	0.421417
FGFR4_S505	-5.24082	12.4741	2	0.854876
FHOD1_S523	-20.9707	-6.2057	8	0.408652
FIP1L1_S304	-17.2241	15.4037	7	0.812226
FKBP15_S1139	2.2436	27.717	9	0.78635
FKBP4_S451	-0.576851	-24.8317	10	0.888487
FKBP4_S453	26.4034	1.7467	6	0.885098
FKBP5_S445	-25.4579	-4.52444	3	0.630023
FLNA_S1533	12.6374	-14.0406	1	0.670686
FLNA_S2319	17.6697	-13.1423	1	0.697159
FLNA_S966	-16.4057	-13.4473	8	0.838445
FLNB_S1474	-25.9589	0.112134	3	0.833477
FLNC_S2624	13.5057	-13.6762	1	0.690113
FLYWCH2_S17	-23.8778	8.88213	3	0.363525
FMNL1_S184	-23.0443	-2.60489	3	0.845116
FNBP4_S435	-5.70074	17.6182	2	0.489623
FOS_S133	-7.09125	-7.33279	11	0.8621
FOXA1_S298	-24.7551	-0.710681	3	0.881954
FOXC2_S219	-1.92689	26.3837	9	0.751846
FOXK2_S394	-2.46975	22.5978	9	0.438279
FRYL_S1978	10.7074	5.54056	5	0.785112
FTSJ3_S335	24.8817	4.55063	6	0.695213
FTSJ3_S336	24.751	4.91716	6	0.619384
FTSJ3_S688	12.7559	4.7607	5	0.726342
FUBP1_T153	-0.997509	-22.0671	10	0.907842
FUNDC2_S151	-17.7138	4.92114	3	0.291773
FXR2_S566	-21.8712	4.84528	3	0.812314
FXR2_S601	4.52262	17.6341	5	0.590168
FZR1_S138	8.93218	7.74659	5	0.88004
G3BP1_S149	2.05801	-22.9753	10	0.877543
G3BP2_T227	-23.3817	-12.6714	8	0.714336
GAGE2E_S33	22.4631	-0.0589171	6	0.884684
GAK_S780	-2.27744	-21.7317	10	0.858593
GAPDH_S333	-2.56889	-25.3114	10	0.837856
GAPVD1_S914	-19.2583	10.8562	7	0.497039
GATAD2A_S100	-4.24418	14.1308	2	0.802589
GATAD2A_S107	-1.38696	11.9791	2	0.765399
GATAD2A_T49	-0.0987712	-23.5379	10	0.942535
GBF1_S314	29.0678	-1.73824	6	0.639733
GCLC_S5	15.5032	-18.5245	1	0.683503
GEMIN5_S757	-17.8735	-12.4349	8	0.881656
GFPT1_S243	15.8245	1.40033	5	0.319492
GGT7_S89	0.296201	12.9879	2	0.598317
GID8_S2	23.5651	-5.42662	6	0.574791
GIGYF1_S24	-26.6368	-5.88564	3	0.472613
GIGYF1_S638	10.5937	-6.7367	4	0.838978
GIGYF2_S201	9.16913	-4.16437	4	0.826564
GINS2_S182	7.84706	-19.2354	10	0.348526
GINS4_S12	6.75679	-17.9453	10	0.302115
GIT1_S362	-16.1876	14.9733	7	0.806588
GIT1_S388	12.5928	10.4358	5	0.84869
GIT1_S410	0.803374	-20.6412	10	0.805205
GIT1_S592	19.7393	-0.542253	6	0.652588
GIT2_S397	4.78734	12.1103	5	0.539605
GIT2_S586	-17.7896	-14.2385	8	0.918194
GIT2_S614	-17.8224	14.046	7	0.771778
GLCCI1_S105	17.3608	3.80198	5	0.331957
GLCCI1_S108	17.1914	3.89185	5	0.376224
GNG5_S4	12.4002	11.8192	5	0.778404
GNL1_S324	20.7244	-3.6961	6	0.635892
GOLGA3_S385	-1.3459	-26.4788	10	0.565668
GOLGA5_S116	29.644	-1.95543	6	0.485549
GPAM_S688	24.3162	4.0163	6	0.743559
GPAM_S695	23.4521	5.55461	6	0.491505
GPATCH1_S6	2.39476	-22.5842	10	0.870258
GPATCH1_S8	2.52367	-22.1964	10	0.852114
GPATCH2_S115	-4.23508	16.8621	2	0.691069
GPATCH2_S117	-4.23508	16.8621	2	0.691069
GPI_S107	-3.43342	-23.2633	10	0.880733
GPRC5A_S336	-18.0385	-11.6638	8	0.878791
GRAMD1A_S350	13.2224	11.6351	5	0.722362
GRAMD1A_S354	12.8902	11.7044	5	0.748241
GRAMD3_S236	12.484	12.27	5	0.718316
GRAMD3_S267	-4.22044	10.0525	2	0.781687
GRAMD3_S44	3.14902	28.8173	9	0.552984
GRAMD3_S87	-0.429741	25.7282	9	0.844048
GSK3A_Y279	-3.75591	-20.5167	10	0.67305
GTF3C2_S901	-21.5652	-3.18942	3	0.708452
GTF3C4_S652	-5.72004	-23.3048	10	0.596093
GTPBP1_S25	15.2266	-6.55843	4	0.491893
GTPBP1_S44	-5.43894	9.70031	2	0.698872
GTPBP1_S47	-5.50428	8.65935	2	0.570166
GYS1_S731	24.873	4.95992	6	0.585043
HACD3_S114	1.02621	-22.9162	10	0.928994
HACD3_S135	-19.876	-16.13	8	0.798218
HAUS6_S371	12.8423	-0.947385	4	0.425977
HBS1L_S246	17.9363	-16.6792	1	0.746406
HBS1L_S67	-22.3618	2.64992	3	0.918576
HCFC1_S1507	9.99347	-2.63842	4	0.659647
HCFC1_S411	11.8297	-10.4453	4	0.581206
HCFC1_S666	-5.27004	-10.9289	11	0.432033
HDGF_S132	0.800648	12.9388	2	0.52679
HDGF_S133	0.733851	13.0486	2	0.545141
HDGF_S199	0.385671	16.9952	2	0.433028
HDGF_S202	-2.24737	25.7627	9	0.663275
HDGF_T200	7.2328	13.2502	5	0.691034
HDGFRP2_S240	-26.1412	-0.249322	3	0.800653
HDGFRP2_S370	-18.7614	11.6223	7	0.516538
HDGFRP2_S454	-23.9012	-4.21295	3	0.652824
HDGFRP2_S608	-25.3094	0.823572	3	0.828299
HDGFRP2_S663	-23.5386	6.29442	3	0.695944
HERC1_S1328	-26.6572	-0.584982	3	0.690749
HERC1_S4857	-20.8212	2.73123	3	0.869306
HERC2_S2928	1.8607	26.8498	9	0.841182
HEXIM2_S29	12.719	11.3842	5	0.818732
HEXIM2_S51	14.4018	3.92944	5	0.585661
HEXIM2_S53	17.1998	1.40607	6	0.341839
HEXIM2_T32	9.48279	11.9509	5	0.834837
HIP1_S320	-0.333697	27.5387	9	0.859623
HIRIP3_S196	0.52159	23.78	9	0.771381
HIRIP3_S199	0.58889	24.2366	9	0.790424
HIRIP3_S289	-7.79936	14.5014	2	0.611879
HIRIP3_S291	-7.79936	14.5014	2	0.611879
HIST1H1B_S18	-27.7511	-9.31403	7	0.326347
HLCS_S147	21.3006	0.109307	6	0.824806
HMG20A_S105	-17.0551	-9.97167	8	0.631595
HMGA1_S102	1.64057	27.9478	9	0.842736
HMGA1_S36	7.74946	-12.4685	4	0.507137
HMGA1_S44	-3.32237	-22.8302	10	0.858673
HMGB1_S35	7.60394	-17.8432	1	0.317031
HMHA1_S23	-18.6531	-16.0164	8	0.846519
HN1_S115	-26.8025	-11.9742	8	0.276384
HN1_S31	-20.7249	-1.87934	3	0.748607
HNRNPA1_S6	26.4897	-2.07615	6	0.877902
HNRNPD_S190	27.3589	-0.888198	6	0.865258
HNRNPD_S82	1.89685	-22.6381	10	0.88004
HNRNPD_S83	2.08395	-22.7081	10	0.884388
HNRNPD_T193	28.6915	-2.49342	6	0.638305
HNRNPH1_S104	-24.3297	1.89535	3	0.902479
HNRNPK_S116	0.466321	-22.6176	10	0.935278
HNRNPK_S355	27.9439	-2.13439	6	0.755256
HNRNPM_S701	-19.1691	-16.7718	8	0.714242
HNRNPU_S271	3.84358	-20.9813	10	0.617836
HNRNPU_S4	16.4794	-17.6991	1	0.787217
HOMER3_S220	16.3669	-10.4601	1	0.584626
HOOK1_S193	17.0418	-14.3714	1	0.771928
HPS5_S534	18.6004	-0.174013	6	0.489929
HPS5_S563	-1.93894	-21.4781	10	0.850703
HS1BP3_S139	-17.5183	0.79551	3	0.406515
HS1BP3_S194	-5.56529	-8.04459	11	0.667574
HSD17B4_S318	-23.6048	2.5461	3	0.922934
HSF1_S303	-6.55767	6.25175	2	0.270112
HSF1_S307	-6.41394	5.67143	2	0.25589
HSP90AA1_S315	24.5873	-5.18171	6	0.604669
HSP90AB1_S532	9.01241	-3.33429	4	0.781541
HSP90B1_S306	-16.6237	-9.56198	8	0.46959
HSPA1B_S634	7.89508	-8.3829	4	0.827352
HSPA4_S647	-20.0488	-8.52308	8	0.640218
HSPB1_S83	-7.4618	-7.79052	11	0.860853
HTATSF1_S642	-21.348	-10.5917	8	0.785545
HTATSF1_S721	-20.566	-3.61749	3	0.499788
HUWE1_S1903	19.3373	-5.95436	6	0.34331
HUWE1_S2594	8.90255	-17.0925	1	0.492335
IARS_S1047	9.18395	-12.9572	4	0.484888
ICAM1_T530	-2.32049	-23.0029	10	0.924398
IFIH1_S301	-0.51194	12.1277	2	0.673966
IFITM2_S9	27.0723	-3.44392	6	0.727723
IKBKAP_S471	2.89594	-20.4629	10	0.583021
ILF3_S62	-2.0727	25.1155	9	0.700205
ILF3_T596	8.47443	-19.2984	1	0.389036
INF2_S1149	1.59553	24.4105	9	0.807917
INPPL1_Y986	25.6616	4.5694	6	0.645041
IQGAP1_S1443	5.97753	18.2711	5	0.631948
IQGAP1_S2	14.9906	2.75823	5	0.462521
IQGAP2_S1057	8.52278	-0.611677	4	0.418666
IQSEC2_S188	27.4953	-2.05803	6	0.786566
IRAK2_S143	-20.7083	-13.6342	8	0.848502
IRF2BP1_S453	-6.6263	-6.80599	11	0.816813
IRF2BP2_S441	-0.0563193	26.03	9	0.890763
IRF2BPL_S662	-3.9244	17.0774	2	0.65085
IRS2_S384	-5.8205	9.72762	2	0.675886
IRS2_S560	23.4573	2.02902	6	0.863281
IRS2_S770	9.27745	10.1891	5	0.88426
IRS2_S915	23.726	-4.43487	6	0.558073
IRS2_T779	10.0081	8.45366	5	0.830047
ITPR3_S1832	-18.9752	10.6976	7	0.506888
ITSN2_S1161	-2.06387	-24.5501	10	0.914722
IWS1_S400	-3.78605	14.2349	2	0.850782
IWS1_S440	-4.75468	20.0914	7	0.327427
IWS1_S82	-7.84245	14.594	2	0.620101
JPH1_S452	22.6306	5.32637	6	0.52073
JPH1_T448	23.2045	4.41324	6	0.711666
JUN_S100	-3.8387	8.82971	2	0.483543
JUNB_S251	4.32229	18.8899	5	0.472953
JUNB_S259	4.84882	17.3189	5	0.66039
KAT7_S100	6.03537	12.6967	5	0.685787
KAT7_S102	5.00866	13.6667	5	0.537046
KAT7_S99	5.35178	14.3634	5	0.546048
KCTD15_S38	13.6207	-1.10084	4	0.356301
KDM2B_S414	-6.15181	11.5909	2	0.81699
KDM3B_S727	2.7038	-21.4448	10	0.765841
KIAA0319L_S1043	-21.4302	-3.60066	3	0.643934
KIAA0368_S1005	6.3589	-5.80352	4	0.760579
KIAA0430_S928	5.89619	-4.77331	4	0.585974
KIAA1143_S50	-23.1934	-4.19439	3	0.681768
KIAA1217_S1333	-8.37648	15.4357	2	0.433663
KIAA1217_S713	12.3125	-14.0709	1	0.64724
KIAA1429_S1579	-2.49894	17.279	2	0.597698
KIAA1467_S62	27.0849	-2.1542	6	0.831209
KIAA1522_S342	10.741	12.515	5	0.803387
KIAA1522_S406	-22.5145	3.40438	3	0.896425
KIAA1522_S514	-7.80301	-7.00955	11	0.829912
KIAA1522_S545	-0.885451	28.2674	9	0.775749
KIAA1522_S858	-21.8327	3.75888	3	0.829171
KIAA1598_S494	16.1766	-18.9872	1	0.641319
KIAA1671_S1063	2.56205	25.8477	9	0.814513
KIAA1671_S128	-16.3731	-16.0569	8	0.75923
KIAA1671_S1488	-8.9102	-7.62345	11	0.667842
KIF13A_S1287	10.1755	-15.8416	1	0.568139
KIF13A_S1481	3.99394	-9.08457	4	0.377629
KIF21A_S1205	3.35551	-21.7326	10	0.764124
KIF21A_S1209	-7.23026	1.13609	11	0.283304
KIF21A_S1251	3.17417	20.7097	9	0.491835
KIF21A_S1255	3.1728	20.7097	9	0.491835
KIF21A_S1625	3.8609	27.7471	9	0.531665
KIF21A_S840	-7.90972	-8.21387	11	0.825064
KIF23_S501	9.75933	-1.34589	4	0.554343
KIF23_S624	-4.52993	10.2447	2	0.798045
KIF23_S625	-7.67981	14.3071	2	0.662153
KIF4A_S801	-20.6553	7.5661	3	0.572229
KIF4A_S815	12.2348	4.38628	5	0.713536
KLC1_S460	12.5346	9.23994	5	0.812309
KLC1_S622	-20.4838	-12.2367	8	0.897936
KLC2_S589	21.2053	-6.18726	6	0.359621
KLHDC4_S413	23.1994	2.72147	6	0.843591
KLHDC4_S418	23.4359	2.32125	6	0.862743
KMT2A_S2998	27.8911	1.38195	6	0.769156
KMT2D_S4822	-18.4249	4.94643	3	0.442218
KPNA2_S490	9.90398	-17.5135	1	0.645138
KPNA3_S56	-16.722	-16.7933	8	0.679436
KRI1_S171	11.1477	-6.44039	4	0.824246
KRR1_S3	16.5726	-17.9025	1	0.757948
KRT18_S18	7.30374	-6.74582	4	0.857662
KRT18_S398	23.1397	-4.95365	6	0.676466
KRT18_S399	15.728	-10.5873	1	0.593996
KRT18_S49	-16.1364	-12.9504	8	0.820997
KRT18_S53	-6.3468	12.0781	2	0.797107
KRT18_S7	10.2021	-1.07276	4	0.503589
KTN1_S79	15.7316	-18.2648	1	0.742105
LAMTOR1_S56	11.1806	-1.4299	4	0.560239
LARP1_S521	-20.6184	-14.1764	8	0.851341
LARP1_S75	8.70394	9.50003	5	0.896649
LARP1_S766	9.67689	4.16247	5	0.594066
LARP1_T1071	-19.617	-17.1987	8	0.655066
LARP1_T515	-5.38743	13.9432	2	0.85694
LARP4_S596	-5.19976	-22.9016	10	0.673247
LARP4B_T518	10.4334	-9.39418	4	0.811158
LARP6_S451	8.12882	12.4335	5	0.797708
LARP6_S56	15.5547	-15.6893	1	0.875151
LARP7_S258	-5.74985	17.9708	2	0.4501
LASP1_T104	-23.5761	-3.98192	3	0.708278
LATS1_S464	6.7787	20.018	5	0.449604
LDHA_Y10	-4.98724	-11.6204	1	0.262333
LDHA_Y239	-5.43134	-10.7057	11	0.491348
LDHA_Y39	-5.11109	-11.4541	11	0.290063
LENG8_S203	-9.8922	-9.99655	11	0.383058
LIG1_S47	26.4952	3.86831	6	0.674389
LIG1_T195	29.432	0.00360735	6	0.556954
LIG3_S123	-26.1792	-10.418	8	0.371381
LIMA1_S374	1.99331	-22.6935	10	0.874671
LIMA1_S741	-22.2843	-0.0699589	3	0.889486
LIMCH1_S217	-14.6784	15.4778	7	0.679761
LIMCH1_S972	6.64169	-8.0255	4	0.842437
LIN52_S28	-19.262	-12.7083	8	0.917585
LIN54_S310	-0.61489	29.696	9	0.563129
LIN9_S136	-21.3776	4.89005	3	0.736609
LLGL2_S480	3.7877	-9.28855	4	0.300085
LMNA_S277	-19.7972	-12.2917	8	0.90435
LMNA_S390	-2.76657	20.372	9	0.272089
LMNA_S404	-5.30127	-11.0689	11	0.364858
LMNB1_T575	-0.158274	23.6337	9	0.74055
LMNB2_S391	-5.79019	17.6404	2	0.488125
LMNB2_S393	-1.97371	16.5075	2	0.644434
LMNB2_T34	7.52817	5.28505	5	0.590944
LOC102724428_S435	-15.7106	-14.9496	8	0.742788
LPAR3_S325	-6.81274	14.8748	2	0.745606
LPIN1_S106	-10.0233	-9.63357	11	0.440396
LPIN1_S162	-3.46993	-19.0454	10	0.372158
LPP_S587	-7.16994	-9.13755	11	0.76292
LPP_T588	-8.0468	-8.10645	11	0.825324
LRBA_S2053	8.1712	-18.8163	1	0.376408
LRCH4_S25	9.13572	8.46028	5	0.892992
LRP4_S1887	-24.7387	3.43512	3	0.775074
LRRC16A_S1067	15.6673	-14.9624	1	0.868039
LRRC40_S375	-16.9119	15.8656	7	0.757396
LRRC47_S433	17.3756	-11.0836	1	0.589185
LRRC47_S518	0.413191	-21.632	10	0.854243
LRRC8A_S217	-19.3898	-11.959	8	0.917284
LRWD1_S243	-26.4031	-9.055	8	0.295451
LSR_S388	4.89432	13.0745	5	0.57267
LSR_S482	24.0704	1.6161	6	0.908386
LUC7L2_S18	6.23872	-2.33937	4	0.317816
LUC7L3_S431	17.8607	5.31427	5	0.407827
LYSMD2_S5	19.5282	-1.53274	6	0.5726
MACF1_S5696	9.64092	3.02835	5	0.532561
MAD1L1_S428	-6.86609	-6.13777	11	0.780389
MAML1_S45	9.53817	-9.05163	4	0.869826
MAP1A_S905	-21.4471	-2.5086	3	0.76686
MAP1S_S446	1.93708	29.6211	9	0.608509
MAP1S_S614	9.95354	2.06597	5	0.512963
MAP1S_T612	20.1794	0.0140372	6	0.721025
MAP2K2_S295	-21.0901	-3.2055	3	0.663175
MAP2K6_T28	-19.5496	-9.53871	8	0.752961
MAP3K5_S1033	18.7777	-14.3345	1	0.613612
MAP3K9_S313	-3.39253	12.542	2	0.848858
MAP3K9_S314	-4.24917	10.2607	2	0.806449
MAP4_S14	10.5626	2.24938	5	0.4592
MAP4_S1972	-2.89053	-22.7361	10	0.905286
MAP4_S2218	-26.0256	-10.1761	8	0.398687
MAP4_S2296	7.7339	-8.36287	4	0.847563
MAP4_S375	0.326384	28.9235	9	0.780718
MAP4_S653	-0.511758	27.2462	9	0.874899
MAP4_T1832	-1.67047	27.4279	9	0.749222
MAP4_T538	22.7724	-0.857251	6	0.885976
MAP4_T602	-1.3659	-22.9335	10	0.926464
MAP4K4_S546	6.70826	-9.80494	4	0.784944
MAP7_S365	-20.5124	-15.6999	8	0.767719
MAP7_T673	-22.2908	-0.462628	3	0.835154
MAP7D1_S116	-15.6146	16.7702	7	0.706601
MAP7D1_S512	0.324646	29.517	9	0.682124
MAP7D1_S88	-6.11977	10.6938	2	0.78155
MAP7D3_S400	-2.71916	-24.0889	10	0.91646
MAPK1_T185	-17.8778	4.57802	3	0.354759
MAPK1_Y187	-18.1179	2.71568	3	0.515558
MAPK14_S2	12.7915	10.993	5	0.797784
MAPK14_Y182	-7.6172	-5.25065	11	0.681503
MAPK1IP1L_S15	15.352	-15.5444	1	0.855248
MAPK1IP1L_S2	22.7821	-5.66482	6	0.524926
MAPK3_T202	-5.9965	0.547873	11	0.271804
MAPK3_Y204	-9.04735	0.362739	11	0.361055
MAPT_S296	-22.6318	-4.40338	3	0.614161
MAPT_S336	2.89317	17.7552	5	0.372293
MAPT_S340	6.22876	13.691	5	0.668135
MAPT_S84	-19.7218	3.40211	3	0.751918
MARCKS_S101	-25.3143	-4.05421	3	0.7033
MARCKS_S46	0.835057	-22.2033	10	0.912936
MARCKS_S63	-8.75018	0.194147	11	0.394411
MARCKS_S77	-20.9385	-11.1908	8	0.861087
MARCKS_S81	-23.4379	-7.59834	8	0.410679
MARCKSL1_S104	3.23333	-21.9641	10	0.730042
MAST2_S74	-17.3244	-0.941195	11	0.342542
MAST2_S900	-7.67096	-0.315579	11	0.48536
MAST3_S728	-15.217	17.0355	7	0.636317
MASTL_S512	7.26592	-10.9748	4	0.695026
MAX_S2	-3.9097	-19.9094	10	0.460545
MCM2_S41	-1.44789	-22.3277	10	0.9357
MCM2_T106	-18.8817	-11.4171	8	0.872147
MDC1_S1775	16.4937	-19.4485	1	0.535163
MDC1_S329	-4.5368	-6.05395	11	0.401009
MDC1_S453	-1.41478	17.1829	2	0.542573
MDC1_T455	-1.55595	19.6769	2	0.313429
MDH1_S333	-18.5626	12.7269	7	0.643582
MDN1_S5015	-18.9715	-10.3223	8	0.829101
MDP1_S168	-16.957	-14.5215	8	0.865972
MECP2_S80	-27.4275	-9.34288	7	0.270596
MED1_S1479	-20.3335	7.24074	3	0.520649
MED1_S1482	-17.9999	-16.8134	8	0.751936
MED24_S892	27.0449	-0.619536	6	0.874765
MED9_S53	16.6693	-17.5455	1	0.780654
MEF2A_S253	-25.2316	-0.757518	3	0.85379
MEPCE_S216	19.6716	6.05034	6	0.336959
MEPCE_S254	10.7275	5.59949	5	0.789846
MEPCE_T213	-2.5704	18.938	2	0.339231
METAP2_S74	6.89805	-5.92322	4	0.797101
MEX3C_S367	11.283	-8.1108	4	0.767864
MFAP1_S52	1.03519	12.6447	2	0.507501
MFAP1_S53	1.03519	12.6447	2	0.507501
MGA_S449	-23.1396	-8.16291	8	0.535739
MGEA5_S364	9.62816	-15.6639	1	0.507583
MGEA5_S505	11.7246	9.70912	5	0.894631
MIA3_S1741	-6.31443	6.72854	2	0.365061
MIA3_S1744	-6.35618	-9.07299	11	0.749633
MIA3_S1906	11.8537	12.3634	5	0.750186
MIA3_S408	28.7014	-0.41277	6	0.722145
MICAL1_S531	10.9447	13.0625	5	0.682274
MICAL1_S789	3.52738	26.4648	9	0.691644
MIEF1_S55	11.6268	10.3093	5	0.881451
MIER1_S166	-9.12139	0.976828	11	0.263094
MIER1_S367	-6.44721	6.55605	2	0.336529
MIER1_S369	3.75457	22.9146	9	0.644659
MIER2_S11	6.04036	-6.368	4	0.765678
MIIP_S303	22.1619	-6.65509	1	0.381863
MIOS_S766	-22.1219	4.4639	3	0.834214
MISP_S284	0.975916	29.1883	9	0.740492
MISP_S400	-28.1415	-9.89703	7	0.29483
MISP_S575	-22.2552	-2.13298	3	0.83061
MKI67_S1678	-2.30587	-21.8464	10	0.883757
MKI67_S2827	-2.72723	26.469	9	0.527779
MKI67_S308	26.0221	-1.89569	6	0.891537
MKI67_T1922	-16.5236	-10.0722	8	0.592879
MKL1_S449	23.8816	-3.1959	6	0.796324
MKL2_S808	-18.1299	-12.8687	8	0.898062
MLK4_S614	-7.77449	1.15908	11	0.285776
MLLT6_S382	-24.43	-7.64475	8	0.376249
MOCOS_S528	16.7161	-5.33597	6	0.26488
MORC2_S615	-19.3233	-1.40098	3	0.569687
MORC2_S739	4.42313	13.1876	5	0.483785
MORC2_S743	7.5893	6.66369	5	0.757594
MOSPD2_S273	-20.6891	-3.17719	3	0.565465
MPRIP_S220	25.3697	3.71344	6	0.77036
MPRIP_S224	25.4753	4.24552	6	0.712414
MPRIP_S292	5.91355	13.7934	5	0.608211
MPRIP_S372	-16.8794	-15.1029	8	0.841673
MPZL1_S220	-20.9357	-6.71745	8	0.534267
MPZL1_Y262	2.16943	10.9977	2	0.323781
MTA2_S435	-0.158069	28.0119	9	0.853541
MTCL1_S1385	-6.10494	-6.35269	11	0.733484
MTCL1_S1812	7.86776	4.67906	5	0.584215
MTCL1_S1814	7.86724	4.68008	5	0.584215
MTCL1_S263	11.8796	-11.744	4	0.430048
MTCL1_S618	19.0647	4.5784	6	0.43771
MTCL1_S933	9.15723	7.00435	5	0.831276
MTCL1_S941	9.15722	7.00434	5	0.831276
MTCL1_S975	23.8256	1.72337	6	0.900274
MTDH_S308	-19.6573	-10.1842	8	0.778415
MTDH_S339	14.8112	-6.61548	4	0.509617
MTM1_S554	27.8052	0.666195	6	0.829789
MVB12A_S170	-21.374	-4.54605	3	0.511112
MXRA7_S128	-5.0981	0.66682	6	0.392183
MYBBP1A_S1290	-3.90234	-20.4712	10	0.614134
MYCBP2_S3467	-19.5769	9.93749	7	0.393365
MYH9_S1714	10.0002	-9.98711	4	0.800177
MYO18A_S140	-22.8359	-0.404827	3	0.90353
MYO18A_S2041	-8.33378	14.7109	2	0.49971
MYO18A_S2043	-8.33379	14.7109	2	0.49971
MYO1E_S736	-15.357	-14.3116	8	0.718078
MYO9B_S1405	-16.7553	0.881035	11	0.324754
MYO9B_S717	-1.92887	-25.212	10	0.857181
MYOF_T172	-4.33441	9.57037	2	0.728808
MYPN_S683	-7.92894	-8.80173	11	0.779257
MYPN_S684	-25.5931	-0.153987	3	0.847079
N4BP1_S288	-15.8675	-15.6436	8	0.727348
NAB1_S183	-3.52808	-23.3686	10	0.833121
NACA_T80	6.57534	-8.68768	4	0.77621
NAP1L4_S304	-16.7726	-10.0959	8	0.628578
NASP_S421	27.4121	-2.79713	6	0.778437
NASP_T464	-4.41854	-23.8302	10	0.767639
NAV1_S1000	-21.9911	-0.433619	3	0.887747
NAV1_S142	-22.5131	-7.22175	8	0.470601
NAV1_S808	-23.5485	6.13272	3	0.745898
NAV1_S90	-8.07999	0.192476	11	0.408457
NCAPD3_S1382	1.54717	-20.6599	10	0.779311
NCAPG_S674	23.0929	4.53102	6	0.737644
NCBP1_S22	-5.98053	7.45498	2	0.423736
NCK1_S166	28.8504	-1.92386	6	0.658168
NCKAP5L_S489	16.7093	-14.4709	1	0.839124
NCL_S580	-8.96703	-6.64215	11	0.621532
NCOA2_S699	8.13479	8.66514	5	0.858327
NCOA5_S9	-5.63684	11.3002	2	0.825732
NCOA6_S1481	-21.986	2.71953	3	0.903668
NCOA7_S104	18.4707	0.305102	6	0.482931
NCOA7_S387	-18.6616	-14.2249	8	0.927831
NCOR1_S1488	-17.084	0.668418	11	0.323223
NCOR1_S2081	16.3833	-7.82419	1	0.349144
NCOR1_S224	-22.4577	-8.3123	8	0.617032
NCOR2_S1241	5.99418	-2.64912	4	0.361146
NCOR2_S215	-21.4749	-5.65829	8	0.395098
NCOR2_S921	0.671125	25.8445	9	0.864981
NCOR2_T1373	-19.204	-14.213	8	0.931436
NDC1_S291	-27.0022	-5.92241	3	0.36589
NDRG1_S326	8.21978	11.787	5	0.829476
NDRG1_S330	1.43418	14.02	2	0.459418
NDRG1_S333	-4.63795	15.2555	2	0.814879
NDRG1_S342	2.69179	20.1342	9	0.375721
NDRG1_T375	23.8835	3.97091	6	0.749381
NDRG2_S318	15.7443	1.25337	5	0.298646
NEFH_S546	1.37009	29.9245	9	0.586792
NEK9_S2	21.9065	-0.372142	6	0.841904
NELFA_T288	16.0109	-19.942	1	0.400174
NELFB_S605	-18.7802	-16.32	8	0.831952
NELFE_S49	9.05912	5.58477	5	0.776062
NEMF_S789	-20.7622	-0.861199	3	0.826768
NES_S1571	-4.69667	12.3205	2	0.881158
NES_S1617	-19.1647	-10.332	8	0.803806
NES_S352	-6.75861	6.30688	2	0.262904
NES_S358	-6.68506	6.22029	2	0.255955
NES_S471	-23.4022	6.88554	3	0.718624
NES_S680	-22.9524	-5.05131	3	0.538016
NES_S820	24.488	-4.85951	6	0.657836
NES_S842	-8.9883	-0.807877	11	0.530264
NES_S934	-14.5193	-14.1534	8	0.501438
NF1_S2475	-2.75938	27.0806	9	0.489686
NF1_S2522	-19.6713	1.30074	3	0.784888
NF1_S864	-6.58133	12.6817	2	0.768623
NFAT5_S69	-0.879995	-22.2347	10	0.925202
NFIA_S297	1.92614	19.4707	9	0.311046
NFIL3_S353	-23.4552	-1.28041	3	0.881162
NFRKB_S1290	-26.1454	-11.8386	8	0.430923
NHS_S211	-5.56334	21.1111	7	0.432348
NHSL1_S1186	22.7921	4.08514	6	0.711529
NHSL1_S1382	9.12743	8.70818	5	0.846906
NHSL1_S1384	9.12743	8.70818	5	0.846906
NHSL1_T209	-20.2932	0.790512	3	0.864276
NKTR_S1146	-27.1105	-6.9177	3	0.30583
NMI_S16	-20.273	-13.1083	8	0.879733
NOL12_S127	-26.3122	-6.5441	3	0.43336
NOL3_T149	23.0381	-2.4164	6	0.782897
NOLC1_S632	-23.2928	-12.9328	8	0.720982
NOP2_S728	-26.2059	-9.45357	8	0.32787
NOS1AP_S261	-16.8793	-17.7514	8	0.542712
NOSIP_S138	-0.928676	-25.4413	10	0.805564
NPM1_S10	13.1623	-15.7443	1	0.74628
NPM1_S254	2.9498	-21.1715	10	0.723706
NPM1_S4	14.3532	-13.8289	1	0.732291
NR2C2_S46	-17.5487	15.5611	7	0.770467
NRBF2_S120	-5.20306	-24.1394	10	0.706773
NRBP1_S422	3.61962	27.8589	9	0.599251
NRBP2_S22	21.4936	3.38661	6	0.678535
NRD1_S96	-6.74151	-8.06342	11	0.829786
NSF_S202	24.4405	-5.80708	6	0.402904
NSRP1_S248	-25.4269	1.15687	3	0.825673
NSRP1_T275	-23.4064	-4.26756	3	0.678717
NSUN2_S456	-2.93093	-26.6814	10	0.431408
NSUN5_S327	-5.48469	-24.7408	10	0.657318
NUCKS1_S19	-5.93333	12.3347	2	0.845343
NUCKS1_S79	18.0402	-18.0017	1	0.632683
NUCKS1_T202	8.29042	8.29465	5	0.864819
NUDC_S139	11.119	-10.33	4	0.656674
NUDT5_S10	1.58678	29.318	9	0.652566
NUFIP2_S112	-0.803549	-23.4378	10	0.947758
NUFIP2_S692	8.45663	-6.13671	4	0.869758
NUMA1_S169	-2.9659	10.8552	2	0.785101
NUMA1_S1848	-6.19808	-7.88427	11	0.7993
NUMA1_S395	26.1479	-2.39858	6	0.880585
NUMB_S230	24.572	5.30931	6	0.580606
NUP107_S11	11.371	-3.37633	4	0.666347
NUP214_S1012	3.88284	28.3331	9	0.426247
NUP214_S667	0.48907	-23.482	10	0.931809
NUP98_S606	9.03798	13.2654	5	0.781887
NUSAP1_S112	12.6749	-10.3881	4	0.451795
OARD1_S4	-19.1906	-13.5493	8	0.906711
OCIAD1_S108	-24.565	-0.745536	3	0.870846
OGFR_S484	-25.8465	-12.3417	8	0.510646
OSBPL3_S304	23.1916	-1.79103	6	0.867744
OSBPL3_S372	-5.48546	1.09871	6	0.331837
OSBPL8_S14	-25.9029	-2.73946	3	0.742734
OSBPL8_S807	-3.21906	18.4608	2	0.462375
OSBPL8_S808	-3.21904	18.4608	2	0.462375
OSBPL8_S810	-3.21904	18.4608	2	0.462375
OSMR_T828	28.4383	-1.61284	6	0.757544
OSTM1_T324	-18.8015	10.7762	7	0.507927
OTUD5_S141	14.7377	9.76594	5	0.554413
OTUD5_S479	9.31576	1.3831	5	0.414212
OXR1_S196	26.576	3.11627	6	0.7881
PACS1_S781	3.06759	29.3155	9	0.46291
PACSIN3_S276	-16.8457	-11.1727	8	0.756383
PAK1_T230	-21.3843	5.20837	3	0.723402
PAK4_S104	-1.98923	11.8881	2	0.793925
PAK4_S474	18.7406	-12.8909	1	0.546795
PALLD_S259	15.9657	-19.6517	1	0.506337
PALLD_S602	-15.5879	-11.5262	8	0.659999
PAM_S223	-17.6881	-11.95	8	0.862975
PAPOLA_S24	-3.59667	-22.6158	10	0.846332
PARD3_S144	-17.7905	-14.6725	8	0.901109
PARD3_S813	28.4965	-0.332234	6	0.749841
PARD6G_S295	-9.34545	0.841593	11	0.262791
PARP12_S263	-4.74605	9.62203	2	0.71353
PATL1_S177	19.1132	-0.236495	6	0.575177
PATL1_S184	-2.14306	17.3424	2	0.555481
PCBP2_S188	-18.1266	-15.9723	8	0.85695
PCBP2_S272	-22.7615	-13.2447	8	0.76818
PCDH1_S973	1.70405	29.8904	9	0.58858
PCDH11X_S932	-17.169	16.689	7	0.750801
PCIF1_S144	0.949456	-22.405	10	0.909422
PCM1_S1722	-19.8735	-16.5015	8	0.754723
PCM1_S1757	-16.3497	-14.6177	8	0.745649
PCMTD1_S226	-15.3934	-12.1415	8	0.667604
PCYT1A_S362	17.1915	0.575968	6	0.33222
PDAP1_S178	-27.1294	-11.0732	8	0.259592
PDCD5_S119	-5.91892	12.382	2	0.851035
PDCL3_S234	7.84463	1.73722	5	0.346731
PDCL3_S236	7.84463	1.73722	5	0.346731
PDE3A_S428	18.4833	-10.9498	1	0.446545
PDHA1_S300	-7.63635	16.1375	2	0.476417
PDLIM2_S60	21.9701	-3.57731	6	0.716
PDLIM5_S111	2.33864	-23.0451	10	0.849949
PDLIM5_S137	-3.99325	13.6945	2	0.870952
PDPK1_S214	14.0004	-14.0066	1	0.754991
PDS5B_S1176	0.888128	30.7899	9	0.394951
PDS5B_S1257	-18.4164	10.697	7	0.471505
PDXDC1_S708	-18.4157	15.9104	7	0.676978
PEA15_S104	5.07376	-19.5575	10	0.527208
PELP1_T1090	-2.196	28.6275	9	0.544116
PELP1_T745	7.19476	-5.954	4	0.828421
PEX14_S189	-21.3289	3.87341	3	0.781761
PFAS_T619	-7.31691	-7.36549	11	0.868525
PFKM_S667	11.7355	0.780069	5	0.346524
PFKP_S386	9.51647	-7.40984	4	0.893472
PFN1_S92	12.055	7.01315	5	0.830927
PGAM1_S31	5.98706	-5.78748	4	0.735083
PGK1_S399	-16.2863	-14.7893	8	0.815824
PGM2_S165	0.316792	-20.798	10	0.830969
PGM2L1_S175	25.7868	-1.36108	6	0.916915
PGM3_S64	-16.8932	-17.7241	8	0.547974
PGRMC2_S208	-4.20603	12.9703	2	0.824482
PHACTR4_S115	14.281	-7.4893	4	0.57488
PHACTR4_S448	17.4684	-18.0351	1	0.705187
PHACTR4_T28	-18.6182	15.8814	7	0.628369
PHAX_S16	21.8284	-3.64875	6	0.739783
PHAX_S350	9.48464	-10.5421	4	0.77483
PHAX_S356	15.1505	-15.8513	1	0.866027
PHAX_S368	7.8315	-5.17236	4	0.823929
PHC3_S90	-16.7264	15.6552	7	0.776567
PHF12_S41	-2.69556	24.0235	9	0.516528
PHF14_S302	-6.87259	-6.08394	11	0.770861
PHF3_S1045	-24.5111	-4.52245	3	0.60837
PHF3_S195	-24.6216	-7.58498	8	0.362205
PHLDB1_S518	1.94538	22.7572	9	0.693544
PHLDB1_S520	1.33571	24.4224	9	0.789674
PI4K2A_S462	-26.8255	-11.6004	8	0.283778
PI4K2A_S47	-15.9621	-16.2735	8	0.661844
PI4K2A_S51	-14.8509	-15.9634	8	0.470746
PI4K2B_S17	17.0583	-18.3107	1	0.711011
PI4KA_S265	4.65501	-16.9391	10	0.252995
PIAS1_S503	5.55031	-9.5982	4	0.631384
PIEZO1_S1621	7.6976	-7.44875	4	0.888026
PIK3C2A_S108	15.3681	-7.67242	4	0.438704
PIK3C2B_S87	-18.8175	-11.0086	8	0.838132
PITPNM3_S285	27.3724	4.46343	6	0.431568
PKN2_S583	-4.10179	12.401	2	0.879637
PKN3_T860	1.62142	-23.12	10	0.897098
PKP2_S155	4.17742	12.0104	5	0.507986
PKP3_S238	-22.1427	2.29587	3	0.911646
PKP3_S314	-4.41671	-6.67045	11	0.454431
PKP3_S331	0.772352	-19.8997	10	0.587524
PKP4_S314	-24.5851	-7.52821	8	0.352269
PLA2G4A_S729	16.3762	-7.97099	1	0.353099
PLCB3_S537	19.8351	-3.51785	6	0.544207
PLEC_S125	-26.3646	-11.9327	8	0.362321
PLEC_S1298	-26.1112	-12.1697	8	0.416059
PLEC_S149	-26.2534	-6.95904	3	0.356796
PLEKHA5_S567	7.90992	11.2985	5	0.770557
PLEKHA5_S613	-5.66403	-23.656	10	0.630347
PLEKHA6_S960	26.5393	-2.23565	6	0.872035
PLEKHA7_S243	26.3103	3.24736	6	0.781555
PML_S403	-23.9015	-9.17919	8	0.571091
PMVK_S66	14.4647	-9.1962	4	0.425276
PNISR_S290	-18.0343	12.7971	7	0.714575
PNISR_S465	-17.9434	14.3166	7	0.778035
PNN_S413	-27.1504	-10.887	8	0.261983
PNPLA6_S314	-3.33804	-24.6948	10	0.851756
POLA1_S215	-19.75	-13.9529	8	0.923464
POLDIP2_T292	-8.26465	1.05709	11	0.28573
POLR2A_S1913	-5.58497	-25.2325	10	0.542067
POLR2M_S365	18.8919	-17.1845	1	0.483949
POM121C_S432	0.188795	30.8587	9	0.319663
POM121L2_S420	-6.67923	-7.96865	11	0.820651
PPA2_S317	0.761462	-24.0549	10	0.907009
PPFIA1_S668	-26.7852	-10.5314	8	0.29755
PPIA_S147	-16.1852	-13.2954	8	0.82548
PPIL1_S149	8.78748	-16.843	1	0.45667
PPIP5K2_S1021	20.039	-2.67575	6	0.6381
PPIP5K2_S493	16.7801	-18.4981	1	0.709404
PPM1G_S527	-2.21695	28.3671	9	0.570831
PPME1_S42	-15.6658	-13.3427	8	0.764494
PPP1R10_S313	-23.7518	-7.25912	3	0.372194
PPP1R12A_T637	11.5019	-11.0979	4	0.56093
PPP1R13B_S671	-6.06014	-24.0115	10	0.538193
PPP1R14B_S32	19.4252	-5.64114	6	0.397622
PPP1R18_S221	24.1251	-4.31084	6	0.774007
PPP1R2_S87	-15.7372	-12.5393	8	0.746306
PPP1R35_S52	-17.8088	15.9795	7	0.751431
PPP1R3G_S86	-4.98667	0.632571	6	0.427554
PPP1R7_S12	-7.82541	13.1712	2	0.647692
PPP1R9A_S862	-20.0169	-14.7809	8	0.881133
PPP2R5A_S41	-22.1608	-8.69832	8	0.607424
PPP2R5D_S81	9.33479	-7.57216	4	0.898788
PPP2R5D_S82	5.74892	-8.99502	4	0.721957
PPP4R2_S226	7.38621	-17.8787	1	0.288225
PPP6R1_S530	2.83211	17.8779	5	0.336218
PPP6R2_S262	17.3576	-11.339	1	0.628556
PRCC_S157	9.09786	9.66141	5	0.899085
PRCC_S159	9.74663	9.19221	5	0.916194
PRCC_T165	-8.27586	15.1787	2	0.484896
PRKAA2_S377	-17.3534	16.1511	7	0.761713
PRKAB1_S108	-17.1924	16.6579	7	0.751994
PRKAB2_S39	-1.97712	-22.2856	10	0.91498
PRKACA_T198	6.50123	-7.47412	4	0.833252
PRKAR1B_S77	-5.45794	11.315	2	0.848535
PRKAR2A_S99	16.3564	5.29913	5	0.59666
PRKAR2A_T54	8.99538	10.7549	5	0.863308
PRKCD_S304	10.6027	-8.82104	4	0.833077
PRKD3_S213	-22.9903	6.73819	3	0.701664
PRKD3_S731	8.3451	-7.87259	4	0.893706
PRKD3_S735	15.8361	-6.23846	4	0.407505
PRKDC_S4026	-15.4128	-11.2929	8	0.563921
PRMT3_S27	24.4211	-3.63361	6	0.807097
PROSER2_S311	-23.4225	0.886291	3	0.938273
PROSER2_S43	-6.9769	-0.738388	11	0.502799
PRPF4B_S142	5.41179	20.6001	5	0.386324
PRPF4B_S144	5.34054	20.7025	5	0.359873
PRPF4B_S20	-19.995	-13.9786	8	0.904966
PRPF4B_S277	28.19	0.415492	6	0.790952
PRPF4B_S292	-3.92893	16.0789	2	0.715751
PRPF4B_S431	-4.96095	16.0785	2	0.729505
PRPF4B_Y849	26.2525	-2.59732	6	0.863079
PRR11_S14	2.27266	30.2372	9	0.388202
PRR12_S1925	3.45761	28.0271	9	0.621167
PRRC2A_S1106	10.9183	-0.175209	4	0.377169
PRRC2A_S759	-2.16361	17.9154	2	0.469316
PRRC2A_T807	26.3513	1.28088	6	0.89055
PRRC2B_S416	2.52266	-23.9006	10	0.760039
PRRC2C_S189	26.9443	2.51499	6	0.783749
PRRC2C_S193	25.5515	4.20413	6	0.716237
PRRC2C_S502	3.69594	20.0523	9	0.358723
PRRC2C_S880	11.3301	12.1723	5	0.830644
PRRC2C_T1246	-5.50033	10.9589	2	0.833791
PSEN2_S22	2.00971	17.7895	2	0.325563
PSEN2_S25	0.0373716	21.947	9	0.519762
PSMA5_S16	8.05242	0.290863	4	0.342195
PSMA7_S2	-6.29196	-6.38785	11	0.743871
PSMB7_T276	13.9553	-10.2536	4	0.39979
PSMD1_S315	-4.73198	20.0512	7	0.31486
PSMD1_T311	-4.73199	20.0512	7	0.31486
PSMD4_S256	8.18961	19.0159	5	0.582398
PSMD4_S266	24.2292	0.736958	6	0.904305
PSME3_S24	25.5234	-2.68041	6	0.875301
PTDSS2_S24	-25.8891	-4.02645	3	0.656154
PTMS_S5	-5.62239	-11.3575	11	0.339068
PTPN12_S603	3.71929	17.7513	5	0.428776
PTPN12_S606	3.71888	17.754	5	0.428776
PTPN12_S673	11.8503	-5.97881	4	0.733249
PTPN2_S298	-23.4369	0.0886939	3	0.87554
PTPRA_Y789	22.9096	-7.11798	6	0.338089
PTRF_S167	-25.7831	-11.0555	8	0.467993
PTRF_S203	3.93445	-6.92488	4	0.349594
PTS_S19	-8.38668	-0.711732	11	0.571902
PUM2_S27	-21.5459	-12.0516	8	0.817506
PURA_S127	7.88082	-0.226851	4	0.361098
PURB_S101	12.9603	-0.706916	4	0.385833
PURB_S6	5.36372	-20.252	10	0.504557
PVRL1_S434	22.1022	3.78881	6	0.628346
PVRL2_T410	11.489	-10.7906	4	0.6054
PXN_S301	-27.9388	-10.1159	7	0.251975
PYGO2_S11	-6.68341	-8.51157	11	0.823729
PYGO2_T265	-23.3357	0.698467	3	0.913319
R3HDM2_S869	0.194746	26.4627	9	0.880018
RAB11FIP1_S206	17.0204	-19.4092	1	0.495295
RAB11FIP1_S545	7.53343	-8.16013	4	0.815579
RAB14_S180	8.0558	19.368	5	0.512118
RAB34_S242	7.25416	-0.537422	4	0.363007
RAB3A_S190	-7.85669	-6.56474	11	0.777295
RAB3GAP1_S537	-21.3934	-2.37622	3	0.772092
RAB6A_S184	-5.47524	-24.8367	10	0.619774
RAB7A_S72	21.8696	1.88112	6	0.761694
RABGEF1_S145	15.5218	-14.9157	1	0.85574
RABL6_S597	1.86628	10.6197	2	0.286216
RAD18_S103	6.81903	20.2916	5	0.377547
RAD23A_S123	-22.4646	1.64832	3	0.928382
RAD23A_S205	22.0671	-0.481603	6	0.864959
RAD51AP1_S21	8.34412	11.6109	5	0.830324
RAD9A_S336	7.80572	17.4788	5	0.771643
RAD9A_S375	13.153	4.47472	5	0.694953
RAD9A_S387	12.7038	7.1279	5	0.827209
RAF1_S289	0.376943	13.7551	2	0.631703
RAF1_S301	2.91702	18.9221	5	0.306993
RAI14_S319	2.8474	-22.6808	10	0.831306
RAI14_T287	-19.9317	-14.4303	8	0.875516
RALBP1_S463	16.5142	-17.6093	1	0.803644
RALBP1_S48	8.0794	-12.3802	4	0.540454
RALBP1_S92	2.77246	19.5252	9	0.337234
RALBP1_S93	2.77246	19.5252	9	0.337234
RALGAPA1_T754	-3.91272	-6.44927	11	0.316285
RALGAPA2_S513	18.237	-11.5086	1	0.544458
RALGAPA2_S637	12.0246	10.9949	5	0.790308
RALGAPA2_S638	12.025	10.995	5	0.790308
RANBP1_S14	18.6663	-12.908	1	0.567562
RANBP2_S1160	-23.5709	-7.67535	8	0.425148
RANBP2_S2626	-0.577567	27.6635	9	0.855815
RANBP2_S2900	0.795601	-23.471	10	0.935158
RANBP2_T1399	-6.21628	-23.5641	10	0.52361
RANBP2_T2639	-19.8082	-8.6585	8	0.649073
RANGAP1_S428	-0.451902	27.0893	9	0.880288
RAPGEF2_S584	-18.3498	16.8865	7	0.561898
RAPH1_S1206	-8.47689	-7.75216	11	0.76051
RAVER1_S6	4.77042	-19.4391	10	0.559991
RAVER1_S617	-14.5437	-11.1005	8	0.360737
RB1_S249	22.4735	2.40959	6	0.797073
RBBP6_S1179	-25.4745	-7.2438	3	0.37939
RBBP6_S1328	-22.5116	-4.67745	3	0.5765
RBBP6_S360	-26.3119	1.27546	3	0.711891
RBBP6_T984	-22.1981	0.543463	3	0.907399
RBM10_S788	-7.5889	1.11875	11	0.27131
RBM10_S801	0.804486	14.5831	2	0.503593
RBM14_S627	-17.2128	-13.9832	8	0.891519
RBM15_S250	-4.4831	19.3435	2	0.360621
RBM15_S612	-18.2381	-15.1595	8	0.900695
RBM15_T524	-18.2668	13.6385	7	0.707318
RBM15B_S265	-5.75621	16.9159	2	0.612041
RBM15B_S267	-4.17573	21.3981	7	0.316066
RBM39_S136	-23.6377	9.38466	7	0.505725
RBM6_S228	23.4166	4.53102	6	0.622283
RBM7_S134	17.9205	-17.5588	1	0.697916
RBM8A_S24	9.96315	-16.7523	1	0.649602
RBMX_S352	-16.285	16.9802	7	0.733306
RC3H1_S772	-0.884513	-24.9045	10	0.893859
RC3H1_S863	-18.9363	15.3173	7	0.593221
RCAN3_S19	-23.313	3.39301	3	0.889468
RCC2_T20	-4.04179	9.17217	2	0.633058
REEP3_T201	-21.4814	-5.74988	8	0.399259
REEP5_S188	13.5402	-14.8019	1	0.727582
REEP5_T189	-20.9393	-0.947264	3	0.817905
RELB_S570	15.2485	-7.88167	4	0.43205
REPS1_S392	15.4386	-9.75943	1	0.461284
RER1_S2	16.9479	-11.4481	1	0.658728
RFC1_S69	5.72163	-18.6872	10	0.404749
RFX7_S1081	26.1143	2.33332	6	0.82764
RGL2_S13	21.3223	-5.14753	6	0.509131
RGPD8_S21	-22.8192	6.68335	3	0.728376
RGS20_S19	13.1208	9.65659	5	0.767631
RGS20_T16	9.7959	9.44282	5	0.897651
RHPN2_S642	17.7132	-18.3226	1	0.638085
RIC1_T884	-9.54683	0.00136168	11	0.382587
RICTOR_S21	-3.14547	13.7421	2	0.852262
RIF1_S1688	-21.3716	6.8579	3	0.618691
RIF1_S1772	-14.5514	-15.8594	8	0.446614
RILP_S104	9.54578	7.44522	5	0.858201
RILP_S105	11.111	6.71619	5	0.828174
RIN1_S337	-7.10392	-9.89548	11	0.586473
RIN1_S351	8.64616	-17.1054	1	0.446571
RIOK2_S335	6.24957	-9.57167	4	0.67748
RMDN3_S46	-14.3277	16.2464	7	0.602163
RNF113A_S253	8.56369	13.6638	5	0.735192
RNF113A_S329	-19.3331	-12.3072	8	0.891073
RNF213_S1258	-22.391	4.08198	3	0.866009
RNPEP_S650	19.2746	-5.44599	6	0.393783
RNPS1_S157	-2.74855	-24.3316	10	0.910206
ROCK2_S1134	7.92402	7.0728	5	0.804538
ROCK2_S1362	9.56906	-9.11568	4	0.862086
RPAP2_S429	3.3655	16.7565	5	0.357793
RPAP3_S116	0.256288	28.6182	9	0.820867
RPAP3_S119	1.61663	28.1237	9	0.820429
RPL14_S139	1.05078	28.5329	9	0.810848
RPL15_S34	6.85147	-4.75316	4	0.661607
RPL18_S132	8.29359	-19.4208	1	0.364326
RPLP1_S102	6.87562	-8.79326	4	0.760112
RPLP1_S105	16.7152	-17.9928	1	0.761968
RPLP2_S17	8.22833	-6.73658	4	0.881835
RPP38_S235	-17.3444	0.5498	3	0.328866
RPRD2_S348	-18.2948	2.24144	3	0.56567
RPRD2_S567	-2.4492	23.9141	9	0.556393
RPRD2_S639	0.231635	28.257	9	0.835841
RPRD2_T697	4.05231	-7.61531	4	0.430602
RPS27A_S57	6.39048	-17.2578	4	0.267963
RPS3_T221	-22.3532	-3.98216	3	0.689992
RPS3A_S263	13.0163	6.37878	5	0.769059
RPS6_S244	-3.02685	23.0184	9	0.439517
RPS6_S247	-3.26708	22.6967	9	0.391464
RPS6KA1_S358	0.721196	24.1562	9	0.821118
RPS6KA1_T348	-17.7344	5.18618	3	0.283073
RPS6KA3_S737	9.44917	-16.359	1	0.539121
RPS6KB1_S374	-22.4815	-3.01028	3	0.76691
RPS6KB1_T391	-3.89179	13.7262	2	0.869526
RPS6KC1_S101	5.99459	-9.13729	4	0.736998
RPS8_T130	-22.326	-9.2086	8	0.723327
RRAGC_S15	10.9448	0.439378	4	0.366457
RREB1_S1320	-23.8849	-3.33788	3	0.788094
RREB1_S161	27.6319	3.84534	6	0.551455
RRM2_S20	9.02552	-10.0315	4	0.821537
RRP15_S11	-2.41027	-23.8085	10	0.930471
RRP1B_S458	-17.7976	12.4904	7	0.647959
RRP9_S51	9.10466	-6.72478	4	0.889014
RSF1_S493	-14.8646	-17.2773	8	0.352046
RTKN_S56	8.13062	-11.3644	4	0.686339
RTN3_S30	3.80895	-21.3077	10	0.695829
RTN4_S107	-1.18945	27.4368	9	0.800364
RTN4_S182	19.244	-0.104415	6	0.590994
RUSC2_S536	0.537155	25.2317	9	0.883801
RXFP2_S356	-8.04349	-7.39585	11	0.833929
S100A6_S46	8.98123	-15.505	1	0.388573
SAC3D1_S356	25.6242	-0.977098	6	0.910953
SAMD4B_S252	-8.08596	-0.222699	11	0.482303
SAP130_S863	5.33143	13.3626	5	0.499944
SAP130_T864	3.96575	11.7716	5	0.432895
SAP30_S138	4.20544	11.334	5	0.472027
SAP30BP_S26	12.7724	0.120152	4	0.316368
SART1_S448	-23.7207	-2.2138	3	0.855132
SBF1_T1138	19.0184	-14.6878	1	0.517188
SCAF1_S239	29.7012	-2.15853	6	0.448023
SCAF1_S734	1.45231	11.0203	2	0.433491
SCAF1_S738	0.898243	14.2895	2	0.550263
SCAF11_S742	-8.42233	14.287	2	0.532942
SCAMP3_S76	10.7216	5.55023	5	0.792203
SCML2_S590	25.3193	2.53813	6	0.852817
SCRIB_S1378	-6.68805	-24.6379	10	0.387524
SCRIB_S1475	26.0447	2.69954	6	0.81851
SCRIB_S1561	-19.7101	-10.9987	8	0.856212
SCRIB_T1549	-2.09661	11.1363	2	0.72442
SDAD1_S585	12.9007	-0.645707	4	0.374042
SDE2_S266	6.59444	-2.62551	4	0.46906
SEC16A_S1069	26.3144	-1.20865	6	0.89865
SEC16A_S2271	-0.956716	26.8264	9	0.860213
SEC16A_S342	-18.0789	-9.00597	8	0.582109
SEC16A_S589	17.0588	3.69992	5	0.370625
SEC16A_S595	14.6876	3.31707	5	0.499596
SEC16A_T593	11.3578	7.35689	5	0.876203
SEC23IP_S926	-16.5808	-16.7358	8	0.680378
SEC61B_S49	-20.682	5.75136	3	0.690737
SEMA4B_S793	-0.115746	12.7993	2	0.673125
SEMA4B_S830	-7.87188	0.120645	11	0.403804
SEP_S85	-5.63435	11.4167	2	0.837832
SERBP1_S234	-16.7108	-16.1689	8	0.723147
SERBP1_S252	20.757	-4.94212	6	0.491775
SERBP1_S330	8.85216	3.29933	5	0.658589
SERBP1_T243	-23.1057	-7.85105	8	0.491756
SERINC1_S364	10.4416	-5.89006	4	0.828447
SERPINB6_S151	16.3877	-18.6776	1	0.693654
SET_S24	2.0932	-22.272	10	0.868912
SETD1A_S470	-16.4687	15.8674	7	0.791495
SETD2_S744	-19.5606	4.28179	3	0.694928
SETD2_S754	-19.5395	4.30538	3	0.695699
SF3A1_S329	-0.663595	-23.6441	10	0.930494
SF3B1_S488	-0.243188	-24.0529	10	0.937295
SF3B1_T223	-2.0099	19.6857	2	0.291048
SF3B1_T227	-2.0099	19.6857	2	0.291048
SF3B2_S307	18.0512	5.28478	5	0.350947
SF3B2_T780	27.7173	-1.46637	6	0.830868
SFSWAP_S604	-4.88243	9.99557	2	0.726903
SGK223_S653	19.3373	-2.67345	6	0.50192
SGK223_Y413	8.65073	8.78712	5	0.879309
SGTA_S77	4.11605	15.0096	5	0.434741
SGTB_S297	-6.79256	11.9392	2	0.747178
SH2D3A_S201	-6.4585	-9.12006	11	0.73919
SH2D4A_S270	12.2065	-0.753772	4	0.424667
SH3BP2_S278	6.64809	-6.28345	4	0.740632
SH3BP4_S131	-15.6308	-14.3858	8	0.754925
SH3KBP1_S491	11.1752	-9.49399	4	0.745325
SHANK2_S383	-17.6759	0.0235125	3	0.389485
SHC1_Y317	25.7296	-0.797555	6	0.914846
SHROOM3_S1221	-0.200063	12.3118	2	0.665178
SHROOM3_S1441	-21.527	-0.090274	3	0.859041
SIN3A_S277	-3.63195	-22.1738	10	0.825034
SIN3A_S940	18.8929	6.29891	5	0.368553
SIN3B_S971	13.1628	9.61422	5	0.749893
SIPA1_S884	-2.69822	-23.4979	10	0.885021
SIPA1L2_S162	2.58985	25.2576	9	0.742143
SIRT6_S276	-5.62564	-25.051	10	0.564333
SKA3_S155	8.18469	-7.11535	4	0.877692
SKP1_T131	-0.974996	-22.2985	10	0.940774
SLAIN2_S413	8.43962	5.24714	5	0.72874
SLC12A2_T266	-7.15936	0.143024	11	0.402936
SLC12A6_S32	-20.1805	3.11617	3	0.791784
SLC1A5_S493	10.0082	-1.93215	4	0.65699
SLC20A2_S268	-21.6277	-4.71482	3	0.500939
SLC25A22_T122	11.8917	-9.19872	4	0.71898
SLC26A2_S16	5.86129	19.3424	5	0.520974
SLC26A6_S644	-19.9655	1.06706	3	0.826086
SLC2A1_S490	-5.28011	0.361852	6	0.312053
SLC2A3_S485	-22.4807	1.19827	3	0.932323
SLC35A5_S402	8.27863	-10.1917	4	0.804973
SLC35B2_S378	-24.0594	-7.87307	8	0.429496
SLC35C2_S314	16.6559	-6.28003	4	0.30595
SLC35F2_S371	-7.36195	-8.77802	11	0.815538
SLC35F6_T363	-4.66251	12.2699	2	0.864405
SLC38A2_Y41	7.59403	17.9326	5	0.70253
SLC39A14_S311	16.9178	-13.7849	1	0.75877
SLC3A2_S64	8.89369	8.02181	5	0.879053
SLC4A1AP_S28	-24.9698	-5.88492	3	0.542782
SLC4A1AP_S412	-3.51648	-19.4811	10	0.497474
SLC4A2_S130	28.9615	-1.18237	6	0.688258
SLC4A2_S99	-21.13	5.46785	3	0.73039
SLC4A7_S61	7.84774	-8.89525	4	0.804943
SLC9A1_S785	-2.43989	-24.2193	10	0.91904
SLC9A3R1_S2	25.2813	-1.77869	6	0.888059
SLCO4A1_S43	16.6304	-18.2423	1	0.736895
SLMAP_S414	27.4136	2.41254	6	0.754019
SLTM_S97	-17.9943	-12.7211	8	0.918066
SMAD2_S428	9.44423	-10.77	4	0.743184
SMAP_S147	-22.257	-12.7671	8	0.804725
SMARCA4_S1382	23.8726	-2.20675	6	0.85679
SMARCA5_T113	16.2115	-5.95105	4	0.337316
SMARCAD1_S124	13.4481	-14.983	1	0.705806
SMARCAD1_S127	13.4476	-14.9831	1	0.705806
SMARCC2_S283	7.99211	17.367	5	0.800423
SMC4_S1056	-7.43522	-8.48934	11	0.841531
SMC4_S22	0.988059	13.2028	2	0.473635
SMG7_S735	-2.6844	-24.2763	10	0.906855
SMG9_S32	9.5336	-0.901509	4	0.46398
SMPD4_S724	13.2262	10.4153	5	0.786076
SND1_S426	-2.37837	-22.946	10	0.902093
SND1_S909	24.0107	-3.09673	6	0.836191
SNRK_S184	18.3534	-0.0751327	6	0.433305
SNRPD2_S2	10.1839	-8.83545	4	0.850458
SNTB2_S393	-17.8442	-0.19448	3	0.441202
SNUPN_S350	-5.29906	0.214836	11	0.304404
SNUPN_S75	-22.3817	-1.69999	3	0.79567
SNW1_S224	3.31223	19.3556	5	0.32107
SNW1_S232	1.44432	20.4723	9	0.407986
SNX1_S32	9.9546	-9.85617	4	0.805222
SNX1_S39	9.9546	-9.85617	4	0.805222
SNX2_S277	24.7191	-2.68539	6	0.862201
SNX3_S72	0.251172	-20.4318	10	0.774055
SNX30_S40	21.0741	1.12323	6	0.744771
SOD1_S99	1.9812	-20.3311	10	0.649027
SON_S152	-19.1265	5.12397	3	0.523481
SON_S1633	-15.0719	15.1818	7	0.718496
SON_S1690	7.02453	21.061	9	0.454108
SON_S1692	7.68439	19.108	5	0.583589
SON_S1694	5.06607	21.3687	9	0.472289
SORBS2_S26	-4.58922	16.2411	2	0.748158
SORBS2_S346	-17.6895	16.553	7	0.696032
SORBS2_S469	-17.1	-14.3156	8	0.890232
SORBS3_S264	-7.33692	-6.47723	11	0.808812
SOX13_S310	-21.5782	-0.211321	3	0.883881
SOX13_S386	-21.0281	-2.41171	3	0.729662
SP100_S362	-17.7706	12.8559	7	0.70269
SP110_S244	-26.4094	-1.01317	3	0.69701
SPAG7_S158	-14.5066	-16.8162	8	0.339884
SPAG9_T334	-8.96354	0.736441	11	0.306465
SPATA1_T146	-6.6322	-7.96435	11	0.849593
SPDL1_S456	-17.5921	-13.9724	8	0.834777
SPIRE2_S309	24.2765	3.63137	6	0.797998
SPTBN1_S2115	-24.0506	1.88683	3	0.925172
SPTBN1_S2128	-23.8692	1.90693	3	0.923232
SPTBN1_S2161	-24.5034	2.34849	3	0.872338
SPTBN1_T2328	-2.5968	-25.9499	10	0.742437
SQSTM1_S361	21.9142	3.29188	6	0.634903
SQSTM1_T269	-23.1655	6.92552	3	0.637889
SRF_S224	-23.8457	3.23249	3	0.889883
SRFBP1_S264	7.97791	12.4626	5	0.755806
SRP72_S625	2.32258	25.0616	9	0.808375
SRPK2_S494	-4.26683	19.1558	2	0.382598
SRPK2_S497	-4.44022	18.296	2	0.49445
SRRM1_S260	-26.6909	-6.56234	3	0.370553
SRRM1_S384	-5.65909	14.3444	2	0.822785
SRRM1_S386	-4.16858	16.7979	2	0.707397
SRRM1_S606	8.02224	-7.07164	4	0.89024
SRRM1_S703	-6.3648	6.56442	2	0.335707
SRRM1_S704	9.33871	9.25686	5	0.871763
SRRM1_S722	-7.67605	16.0399	2	0.490907
SRRM1_S724	-7.67605	16.0399	2	0.490907
SRRM1_S778	-8.86814	12.7372	2	0.460918
SRRM1_S790	-5.82862	14.0811	2	0.795111
SRRM1_S883	-0.994893	12.7458	2	0.743242
SRRM1_T220	-25.1826	-3.14254	3	0.754037
SRRM1_T623	-0.510435	27.5675	9	0.864272
SRRM1_T881	-6.6073	10.4695	2	0.673659
SRRM2_S1014	-14.9894	15.75	7	0.725063
SRRM2_S1083	-20.9014	-0.422435	3	0.846168
SRRM2_S1099	-7.9791	16.2479	2	0.40128
SRRM2_S1101	-18.4363	12.2383	7	0.652535
SRRM2_S1110	-0.653465	22.0579	9	0.535149
SRRM2_S1112	-0.466844	21.7916	9	0.523615
SRRM2_S1179	-26.2326	-0.847903	3	0.772028
SRRM2_S1382	-5.13388	20.9515	7	0.453608
SRRM2_S1458	-5.22318	13.0293	2	0.87183
SRRM2_S1463	-8.52305	1.16764	11	0.267951
SRRM2_S1497	4.11164	11.2438	5	0.435503
SRRM2_S1878	3.86818	21.0663	9	0.509855
SRRM2_S1925	-2.75141	-23.7559	10	0.919221
SRRM2_S1987	8.13792	-11.0328	4	0.728301
SRRM2_S2020	-6.11821	-24.235	10	0.515109
SRRM2_S2044	-7.92892	15.181	2	0.532536
SRRM2_S2046	-8.54311	15.189	7	0.411243
SRRM2_S2071	-17.9073	14.5625	7	0.77716
SRRM2_S2100	-0.662233	20.5645	9	0.370779
SRRM2_S2102	-0.204474	20.6241	9	0.393435
SRRM2_S2449	-21.265	-12.2552	8	0.827163
SRRM2_S2690	3.49444	19.9842	9	0.373581
SRRM2_S2692	-1.35841	22.6414	9	0.547752
SRRM2_S2694	-17.5901	17.799	7	0.46268
SRRM2_S2706	6.12403	19.568	5	0.513008
SRRM2_S297	0.745367	25.4561	9	0.887595
SRRM2_S323	-26.8826	-5.84381	3	0.412866
SRRM2_S346	1.0563	23.2071	9	0.726235
SRRM2_S358	9.31841	-7.74156	4	0.888289
SRRM2_S377	-18.7335	5.03379	3	0.487026
SRRM2_S398	-19.9125	4.99236	3	0.685631
SRRM2_S846	-1.30167	-26.2457	10	0.720705
SRRM2_S857	-2.57943	23.7412	9	0.548051
SRRM2_S895	-18.4834	-11.8354	8	0.833795
SRRM2_S952	-1.90019	12.0703	2	0.792035
SRRM2_T1453	-4.79602	9.9129	2	0.774684
SRRM2_T1880	4.16365	20.6111	9	0.409111
SRRM2_T2022	-5.96834	-24.1807	10	0.560845
SRRM2_T2069	-6.96121	16.6521	2	0.483994
SRRM2_T2104	-2.54238	19.7672	2	0.331058
SRRM2_T2397	15.3049	-16.7335	1	0.8394
SRRM2_T856	-16.9358	15.187	7	0.755585
SRRT_S4	3.48614	18.2805	5	0.417891
SRRT_T543	-15.8547	-17.5071	8	0.459787
SRSF10_S131	-9.67842	12.6099	7	0.347875
SRSF10_S133	-19.0759	9.67023	7	0.343336
SRSF11_S433	4.44259	12.3369	5	0.50207
SRSF11_S434	4.44259	12.3369	5	0.50207
SRSF11_S449	-6.15774	-23.706	10	0.513544
SRSF2_S196	-22.7103	-4.70731	3	0.56706
SRSF2_S26	-26.0995	-0.303536	3	0.827976
SRSF3_S140	2.44971	26.54	9	0.841016
SRSF6_S314	0.603566	27.469	9	0.878824
SRSF9_S211	-10.0168	13.2091	7	0.486809
SRSF9_S216	5.21832	14.6529	5	0.519732
SSFA2_S737	7.81852	5.79217	5	0.72282
SSH3_S9	11.5167	-6.41734	4	0.780112
SSRP1_S659	17.7455	-16.9703	1	0.743589
ST13_S75	16.3044	3.94306	5	0.50211
STARD3NL_S200	0.811667	25.2336	9	0.859952
STAT1_S727	15.0584	-6.55482	4	0.517362
STAT3_S727	13.5537	-13.5303	1	0.621764
STK10_T14	-7.12495	0.453459	11	0.362735
STK26_T172	1.55102	-21.1819	10	0.822785
STOML2_T282	7.21324	-6.47461	4	0.838748
STRN_S376	-16.8811	14.414	7	0.768198
STRN3_S257	12.9956	4.58193	5	0.718239
STT3B_S499	-0.228694	21.3779	9	0.482035
STX7_S126	-9.11644	15.045	7	0.440073
STX7_S129	-9.47734	13.582	7	0.395451
SUB1_S15	4.67878	-9.44555	4	0.515131
SUDS3_S234	-2.68024	17.8926	2	0.493747
SUPV3L1_S725	-8.28366	1.29618	11	0.266756
SURF2_S183	22.4277	-6.12251	6	0.423362
SUZ12_S560	23.7431	-4.95904	6	0.691007
SVIL_S542	-6.87039	0.370721	11	0.350154
SYAP1_S269	-7.20092	13.0771	2	0.742658
SYMPK_S1243	-26.477	-8.77802	8	0.271737
SYNE1_S5516	18.4167	-18.1937	1	0.512655
SYNRG_S312	16.6548	-9.88177	1	0.544422
SYNRG_S559	-5.44694	-23.5263	10	0.674218
SYNRG_S651	-6.13965	-10.6752	11	0.43418
SYVN1_S561	-8.89823	-0.0832232	11	0.416131
SZRD1_S17	15.9206	-8.29312	4	0.347372
TAB1_S7	17.4728	-6.61899	1	0.269291
TACC1_S81	-7.91558	-7.69206	11	0.816007
TACC2_S602	18.7542	0.367448	6	0.524227
TACC3_S177	11.3414	-11.4648	4	0.51091
TAF2_S1185	-23.3603	4.96015	3	0.729926
TAF6L_S501	-16.4014	-17.4587	8	0.541783
TAGLN2_S163	9.42183	4.48567	5	0.668106
TALDO1_S237	16.412	-6.04165	4	0.311069
TANC2_S1458	-19.696	3.7408	3	0.74932
TANK_S127	7.19042	-11.7309	4	0.577649
TAOK3_S331	5.65717	-8.81356	4	0.711047
TARS_S39	15.9973	-16.2458	1	0.866374
TARS_S702	8.80643	-2.18037	4	0.628144
TBC1D1_S263	20.5979	0.0586241	6	0.742741
TBC1D1_S565	21.3217	-3.13245	6	0.740878
TBC1D10B_S658	-17.4789	16.2673	7	0.762662
TBC1D10B_S661	12.2627	-6.77414	4	0.742345
TBC1D10B_T148	-19.0757	-15.2337	8	0.889483
TBC1D15_S658	12.5627	-10.0087	4	0.560966
TBC1D30_S114	-22.5156	-8.91957	8	0.692993
TBC1D4_S588	-20.0547	5.61631	3	0.623103
TBC1D5_S539	-21.5188	7.11858	3	0.595194
TBC1D9B_S432	16.8842	-14.2724	1	0.830377
TCF3_S15	-2.98226	-18.4501	10	0.358217
TCOF1_S1110	-23.9234	2.39547	3	0.903674
TCOF1_S1229	-26.2618	0.987978	3	0.720181
TCOF1_S1258	-26.2014	-8.1797	3	0.285458
TCOF1_S1351	-22.6803	-9.27593	8	0.667673
TCOF1_S171	-23.1644	3.34223	3	0.893881
TCOF1_S233	-16.8627	-12.9503	8	0.871042
TCOF1_S583	-20.0203	8.6703	3	0.398431
TEAD3_S11	-1.18347	26.7895	9	0.839027
TELO2_S836	8.53858	-2.23969	4	0.670241
TERF2IP_S154	6.65803	13.5504	5	0.687488
TESK2_S340	8.45607	19.3057	5	0.511631
TFAM_S124	28.7433	-1.87701	6	0.679624
TFE3_S568	16.2528	-16.5258	1	0.83551
TGOLN2_S298	26.6653	-1.45795	6	0.839479
TGS1_S154	8.09169	7.44324	5	0.795171
TGS1_S89	-20.6797	2.03192	3	0.858924
THRAP3_S408	-16.0927	-17.5509	8	0.476095
THRAP3_S928	-22.3888	-3.2976	3	0.705846
TICRR_S837	23.0759	4.61592	6	0.677744
TJAP1_T412	-6.95272	-8.95548	11	0.79247
TJP1_S117	-5.51169	-7.40147	11	0.685481
TJP1_S1617	-20.4032	-3.04103	3	0.559487
TJP2_S417	0.787014	28.5931	9	0.828541
TJP2_S418	-6.29066	-8.82644	11	0.760633
TJP2_T910	9.67605	-9.16692	4	0.865155
TK1_S13	9.46733	-15.2551	1	0.427106
TKT_S295	12.1782	-10.3552	4	0.563112
TLDC1_S446	-17.9928	13.522	7	0.763625
TLE3_S208	15.7712	-17.9794	1	0.764179
TLE3_S245	-18.4026	-13.5539	8	0.913122
TLE3_T324	-18.8229	-13.1127	8	0.889475
TLN1_S1225	12.9892	8.97105	5	0.79127
TMCC3_S185	-23.4881	-7.64111	8	0.427163
TMEM139_S155	-26.2751	-6.10856	3	0.452532
TMEM192_S11	5.42255	-6.54714	4	0.638846
TMEM230_S24	2.77643	-20.6929	10	0.623798
TMEM237_S62	-18.8453	-15.8252	8	0.85574
TMEM45A_S287	10.17	12.8209	5	0.789641
TMEM87A_S540	2.7913	26.6613	9	0.766393
TMEM87B_S468	16.6689	-16.3771	1	0.85154
TMEM87B_S533	-16.1683	15.6195	7	0.82185
TMPO_S159	-6.47126	17.9818	7	0.399353
TMPO_S66	-5.35685	10.1446	2	0.747967
TMPO_S67	-6.09832	9.59177	2	0.609849
TMPO_T160	-14.3358	16.2891	7	0.605048
TMPO_T74	-26.3739	-5.00439	3	0.560909
TMSB4X_T34	-24.3792	-6.29718	3	0.479847
TMX1_S270	-17.8605	-0.4066	3	0.413944
TMX2_S288	-20.7035	-13.1484	8	0.865338
TNFRSF10A_S305	8.75332	-17.1911	1	0.466645
TNFRSF10A_S308	8.75332	-17.1911	1	0.466645
TNK1_S514	3.65942	24.3327	9	0.640832
TNKS1BP1_S1439	-18.712	2.15832	3	0.665594
TNKS1BP1_S1545	-21.5361	-0.581651	3	0.879287
TNKS1BP1_S1620	10.4108	-0.801721	4	0.494103
TNKS1BP1_S1621	10.544	-0.482771	4	0.448305
TNKS1BP1_S221	17.8056	-6.63479	1	0.272085
TNKS1BP1_S287	27.1861	0.444413	6	0.88651
TNKS1BP1_S851	-18.3406	-13.6658	8	0.922763
TNKS1BP1_S987	20.8589	3.93294	6	0.572675
TNRC18_S1127	10.5915	1.02227	5	0.385382
TNRC18_S2543	-27.1453	-8.71933	7	0.257731
TNRC6B_S622	-4.4537	-23.1223	10	0.762993
TOM1_S355	26.7685	3.60355	6	0.695082
TOM1_S462	27.7737	0.563928	6	0.843702
TOM1L1_S246	-18.1913	-11.8077	8	0.886633
TOMM20_S138	-6.76396	-9.65217	11	0.664252
TOMM70A_S91	-23.5142	8.46896	3	0.430526
TOMM70A_T85	3.09575	18.5848	5	0.328945
TOP1_S111	-16.8668	16.2226	7	0.801388
TOP1_S112	-23.9232	0.025659	3	0.912006
TOP2B_S1461	-16.2548	-9.41335	8	0.354445
TOP2B_S1576	-7.13017	-6.10697	11	0.773802
TOR1AIP1_S156	-4.3191	15.7402	2	0.739225
TOR1AIP1_S157	-5.98479	15.4136	2	0.729076
TOR1AIP1_T221	-24.1002	0.439226	3	0.928965
TOR1AIP2_S122	7.87237	5.15313	5	0.635095
TOR1AIP2_S13	-7.34936	-5.83905	11	0.719443
TOX4_S152	-14.7357	17.2947	7	0.554254
TOX4_T149	23.7627	0.835136	6	0.898369
TP53BP1_S1094	-3.02166	19.9078	2	0.286301
TP53BP1_S1758	7.54668	18.5394	5	0.618793
TP53BP1_S1759	7.74365	17.8692	5	0.723642
TP53BP1_S265	-18.9024	-15.9619	8	0.83325
TP53BP2_S357	-8.82942	11.4356	2	0.342938
TP53BP2_S575	-2.2472	27.7856	9	0.650175
TPD52L2_S166	1.38708	-23.3868	10	0.913207
TPD52L2_S195	-21.864	-0.0539459	3	0.857347
TPPP_S32	28.3119	-2.5936	6	0.705779
TPR_S2048	3.9999	27.1632	9	0.528054
TRA2B_S264	0.854078	26.2496	9	0.858328
TRA2B_S266	2.07226	27.0005	9	0.829132
TRAF2_S11	11.0128	-6.41041	4	0.830656
TRAF2_T7	10.7712	-7.31094	4	0.851081
TRAF4_T422	2.0945	29.865	9	0.517733
TRAFD1_S409	-5.72025	8.99227	2	0.61471
TRIM24_S1004	-15.2563	-14.7135	8	0.679736
TRIM28_S473	19.0916	4.85223	6	0.410052
TRIM33_S1105	8.42079	1.63678	5	0.403399
TRIM33_S856	-19.2073	-9.4741	8	0.708283
TRIM37_S332	26.5621	3.8868	6	0.668881
TRIM56_S471	7.28277	-5.25974	4	0.792508
TRIM56_S475	9.56753	-3.0865	4	0.73302
TRIO_S2396	30.0417	-2.56486	6	0.31221
TRIP10_S299	-2.58367	13.0839	2	0.830571
TRIP10_S482	22.9522	-4.99194	6	0.660353
TRIP11_S486	24.3092	-4.53497	6	0.705008
TSC2_S1064	2.87278	-20.5728	10	0.634446
TSC2_S1290	8.353	3.627	5	0.64189
TSC2_S1355	-25.3126	-11.2716	8	0.576563
TSC22D4_S306	28.2921	-2.76566	6	0.682868
TSC22D4_T229	-16.464	-15.3524	8	0.691447
TSPYL2_S20	4.97322	-20.4938	10	0.540684
TSSC1_S347	-0.375281	-23.0616	10	0.935717
TTK_S435	-18.7022	-15.0122	8	0.912732
TTLL12_S15	6.90116	-7.66893	4	0.849574
TTLL12_S16	1.79121	-23.048	10	0.88892
TUBA1B_S48	16.4323	-8.90756	1	0.437819
TUBB4A_S95	20.9828	-4.32729	6	0.614561
TUSC2_S50	0.856348	-20.3105	10	0.711579
TUT1_S6	-27.2136	-10.8581	8	0.255057
TVP23C_S14	8.80746	-10.8726	4	0.744324
TWF1_S143	21.0155	-4.52943	6	0.543044
TXLNA_S515	-21.6052	2.22583	3	0.895377
TXLNG_S105	9.10349	-15.1653	1	0.367663
TYMP_S23	5.99825	-18.1449	10	0.342601
U2AF2_S2	19.8733	-2.54468	6	0.611874
U2AF2_S79	26.1315	-2.23697	6	0.891815
U2SURP_S484	27.6536	0.619505	6	0.843897
UBA1_S4	-18.9328	-16.1654	8	0.842572
UBA1_S816	25.6255	2.0984	6	0.875194
UBA2_S289	15.6475	-16.6723	1	0.855164
UBAP2L_S447	7.62123	-7.85624	4	0.872187
UBAP2L_S470	-0.24338	22.8692	9	0.672451
UBAP2L_S598	-17.2092	15.3001	7	0.799291
UBE2O_S1240	-26.7782	-9.90704	8	0.271934
UBE2O_S836	-20.3285	3.45702	3	0.76284
UBE2O_S87	-4.06375	21.1	7	0.292642
UBE2O_S89	-4.5551	20.5103	7	0.346917
UBE4B_S674	-23.2728	2.6888	3	0.919348
UBL4A_S90	2.18514	28.6428	9	0.723923
UBN2_S13	-1.55002	26.7919	9	0.804522
UBR4_S619	6.53146	-4.287	4	0.637533
UBR5_S327	-5.23799	1.79677	6	0.327641
UCK1_S244	-28.0696	-9.7297	7	0.319616
UCKL1_S16	13.341	10.7934	5	0.745774
UCKL1_S56	-6.50348	-24.4792	10	0.464432
UFD1L_S299	11.9331	-12.7115	1	0.478257
UHRF1_S300	-25.0565	-0.593595	3	0.881955
UHRF1BP1_S1103	-14.5649	15.9293	7	0.643145
UIMC1_S101	-19.2591	-12.596	8	0.905771
UIMC1_S44	5.12482	21.1743	9	0.466157
UIMC1_S46	5.58846	20.6577	5	0.381543
ULK1_S450	-7.10933	-10.2925	11	0.506201
ULK1_S623	-17.3901	15.1162	7	0.820514
ULK1_S638	24.6959	5.88542	6	0.461245
UNC5B_S517	7.46361	9.05144	5	0.736262
UPF2_T1088	-22.6592	-9.17132	8	0.675132
UPF3B_T169	24.1067	1.09607	6	0.912535
UPP1_S61	5.73642	-4.82861	4	0.525459
USP1_S16	-25.2669	-10.2048	8	0.476551
USP1_S475	-1.92003	-22.9749	10	0.910803
USP10_S370	-16.1997	-10.4927	8	0.565548
USP10_S547	-7.47155	15.4362	2	0.608148
USP10_S718	-0.792861	29.1145	9	0.684077
USP15_T226	14.8526	4.52679	5	0.631514
USP24_S2077	3.68007	23.5143	9	0.664657
USP24_S2561	-21.6849	3.24937	3	0.858849
USP24_S63	14.6176	-15.5536	1	0.837
USP42_S702	-5.67286	21.1189	7	0.475582
USP47_S812	20.0721	-6.41909	1	0.365238
USP6NL_S703	-27.123	-11.198	8	0.268009
USP6NL_S739	-17.104	-12.891	8	0.874833
USP7_S18	8.95032	1.3065	5	0.390973
USP9X_S2443	12.6349	10.7899	5	0.851614
UTP18_S121	24.8363	6.64758	6	0.258611
UTP18_S124	24.8309	6.33532	6	0.356944
UTP18_S206	8.20305	14.396	5	0.687873
UTP18_S210	8.20374	14.3953	5	0.687873
UTP20_T1741	-23.2148	6.98235	3	0.654565
VAPB_S158	-19.55	3.06979	3	0.764892
VAV2_S769	-25.494	-1.75062	3	0.818673
VCL_Y822	17.971	1.25082	6	0.423865
VCP_S3	-21.8277	2.31972	3	0.880003
VCPIP1_S994	4.91427	10.9867	5	0.565237
VCPIP1_S998	8.4992	13.5566	5	0.731473
VDAC1_S104	-5.10693	-24.2584	10	0.704372
VGLL4_S149	0.587965	27.8041	9	0.876193
VIM_S144	-6.04542	1.53572	6	0.250059
VPRBP_S894	28.1477	-1.5547	6	0.768996
VPRBP_S999	2.77791	-22.518	10	0.82513
VPS26B_S319	7.9287	0.20463	5	0.337588
VPS51_S18	5.59982	-8.00407	4	0.713069
VPS53_S377	-1.03483	-21.5388	10	0.903592
VPS8_S26	16.7533	-12.3515	1	0.753399
WAC_S359	-2.12606	11.0103	2	0.697398
WDHD1_S407	-3.27901	-18.5716	10	0.330513
WDR4_S391	25.1288	-4.23637	6	0.756103
WDR43_S431	9.73466	-11.4993	4	0.62827
WDR44_S162	1.43445	-21.9712	10	0.862025
WDR44_S342	16.7058	-18.2501	1	0.745461
WDR44_S50	10.0533	9.36295	5	0.916097
WDR44_S96	8.97694	-10.2737	4	0.814853
WDR44_T94	25.5417	0.10227	6	0.91578
WDR77_S339	-20.4385	-0.0378449	3	0.828788
WHSC1_S102	-6.3352	-23.1547	10	0.465778
WIPI2_S395	26.8866	1.67307	6	0.86987
WIZ_S177	-24.6742	-7.60552	8	0.360129
WIZ_S187	-20.0544	7.1758	3	0.491204
WIZ_S191	-8.09328	-8.97237	11	0.734035
WNK1_S1050	18.998	-5.75407	6	0.359064
WRAP53_S90	-22.2914	1.05978	3	0.930506
WWC1_S485	8.55861	11.1302	5	0.867134
WWC1_S613	8.14849	-12.3498	4	0.537321
WWC1_T489	12.7922	11.1837	5	0.827923
WWC1_T891	13.3368	3.74713	5	0.596027
XPO6_T210	8.51089	-18.0023	1	0.444077
XRCC4_S260	-17.6747	-11.3709	8	0.815589
XRN1_S1633	18.8148	-16.0681	1	0.572399
XRN2_S448	14.0252	-13.653	1	0.722838
XRN2_S499	-4.65898	9.17826	2	0.61765
XRN2_S501	-5.8629	10.4828	2	0.758964
YAP1_S127	7.27921	-6.79133	4	0.868714
YAP1_S138	23.1462	-1.47036	6	0.876614
YAP1_S164	14.6166	-8.27972	4	0.488236
YAP1_T110	-25.5422	-1.52435	3	0.7369
YBX1_S314	-4.22464	10.332	2	0.788236
YBX3_S203	8.35857	8.87193	5	0.868219
YRDC_S60	8.94609	-2.87872	4	0.742484
YTHDF1_S350	-16.0308	16.8348	7	0.739538
YWHAB_S4	-7.02974	1.02876	11	0.28628
YWHAQ_S45	6.59952	-17.2126	4	0.267059
ZBTB21_S714	-5.5454	15.7021	2	0.760951
ZBTB44_S106	-23.9453	8.73965	3	0.429915
ZC3H11A_S758	9.07403	12.9723	5	0.818422
ZC3H13_S1466	-16.9947	-12.2149	8	0.798443
ZC3H13_S242	24.1788	4.50874	6	0.705542
ZC3H13_S370	2.22289	12.3445	2	0.354925
ZC3H13_S372	-4.22431	19.3914	2	0.366232
ZC3H13_S381	-26.4949	-12.2306	8	0.336886
ZC3H13_S877	-17.2021	14.553	7	0.74513
ZC3H14_S490	9.71867	12.9216	5	0.806937
ZC3H7B_S217	-5.67216	10.7145	2	0.796142
ZC3H7B_T224	-7.44775	11.0689	2	0.607901
ZC3HAV1_S492	23.5938	2.63368	6	0.835743
ZC3HC1_S315	-14.357	16.1152	7	0.62337
ZC3HC1_S316	4.35477	-21.5894	10	0.642247
ZCCHC8_S658	-7.03982	-8.00952	11	0.86125
ZDHHC5_S356	12.0823	11.9259	5	0.75431
ZDHHC5_S568	27.5338	0.535206	6	0.836778
ZDHHC5_S641	15.9854	-17.7243	1	0.801778
ZFAND5_T104	-6.58347	-8.44665	11	0.813558
ZFC3H1_S1301	-19.1825	9.64644	7	0.355528
ZFC3H1_S1303	4.34154	17.9975	5	0.530127
ZFC3H1_S1304	4.40173	18.2949	5	0.520757
ZFC3H1_S352	-19.7385	0.114718	3	0.72603
ZFR_S1054	-23.7304	8.86311	7	0.374025
ZFX_S45	-5.41365	8.85576	2	0.609764
ZHX1_S47	1.54177	14.7147	2	0.413852
ZHX1_S48	1.54178	14.7147	2	0.413852
ZHX3_S389	23.4149	3.79001	6	0.723768
ZKSCAN1_S13	-18.5662	-15.4548	8	0.870614
ZMYM2_S305	-14.7648	-12.5645	8	0.591452
ZMYM3_S51	3.58667	28.1934	9	0.556578
ZMYND8_S522	-19.2534	-11.0471	8	0.88046
ZNF148_S783	-16.1716	16.8668	7	0.744071
ZNF185_T448	2.42003	24.8384	9	0.785496
ZNF318_S527	25.0838	6.46232	6	0.339196
ZNF592_S1264	6.64705	-7.60844	4	0.834896
ZNF609_T746	-25.19	-9.08395	8	0.429665
ZNF655_S12	8.90176	-7.37834	4	0.896958
ZNF740_S44	8.94037	6.59449	5	0.788467
ZNF800_S426	18.9215	-17.837	1	0.40627
[truncated: 11 more rows]

## Sheet: Figure3d
construct	condition	cell	construct	time	FGFR2b and construct overlap	FGFR2b and EEA1 overlap
wtRAB11	UT 01	1	wtRAB11	0	0	0
		2	wtRAB11	0	0	0
		3	wtRAB11	0	0	0.000214786
		4	wtRAB11	0	0	8.20962e-05
	UT 02	1	wtRAB11	0	8.78238e-05	0
		2	wtRAB11	0	0	0
		3	wtRAB11	0	0	0
	UT 03	1	wtRAB11	0	0	0
		2	wtRAB11	0	0	0
		3	wtRAB11	0	0	0
		4	wtRAB11	0	0	7.73231e-05
		5	wtRAB11	0	0	0
	FGF10 40m 01	1	wtRAB11	40	0.0318839	0
		2	wtRAB11	40	0.0140614	0
		3	wtRAB11	40	0.0240614	0
		4	wtRAB11	40	0.0293844	0
		5	wtRAB11	40	0.0273123	0
	FGF10 40m 02	1	wtRAB11	40	0.0251931	0
		2	wtRAB11	40	0.0172173	0
		3	wtRAB11	40	0.0344145	0
	FGF10 40m 03	1	wtRAB11	40	0.0225363	0
		2	wtRAB11	40	0.0212681	0
		3	wtRAB11	40	0.0169156	0
		4	wtRAB11	40	0.0136413	0
		5	wtRAB11	40	0.0215148	0
DnRAB11	UT 01	1	DnRAB11	0	8.40054e-05	0
		2	DnRAB11	0	0	0
		3	DnRAB11	0	0	0
	UT 02	1	DnRAB11	0	0	0
		2	DnRAB11	0	0	0
		3	DnRAB11	0	0	0.005657
	UT 03	1	DnRAB11	0	0	0.00277027
		2	DnRAB11	0	0	0.00296692
		3	DnRAB11	0	0	0
	FGF10 40m 01	1	DnRAB11	40	0.0311009	0.0138948
		2	DnRAB11	40	0.0234661	0.0116538
		3	DnRAB11	40	0.0224056	0.0124213
		4	DnRAB11	40	0.027865	0.0105959
		5	DnRAB11	40	0.018779	0.0120549
	FGF10 40m 02	1	DnRAB11	40	0.0300414	0.0185733
		2	DnRAB11	40	0.0496309	0.0111111
		3	DnRAB11	40	0.0494257	0.0119133
		4	DnRAB11	40	0.0473361	0.0156182
	FGF10 40m 03	1	DnRAB11	40	0.0473628	0.013056
		2	DnRAB11	40	0.0356919	0.0144046
		3	DnRAB11	40	0.0142456	0.0108348
		4	DnRAB11	40	0.019013	0.0139373
		5	DnRAB11	40	0.021456	0.0117875
		6	DnRAB11	40	0.0310205	0.0177266
DnDNM2	UT 01	1	DnDNM2	0	0.0321607	0
		2	DnDNM2	0	0	0
		3	DnDNM2	0	0.00196744	0.00487231
	UT 02	1	DnDNM2	0	0	0.000544126
		2	DnDNM2	0	0	0
		3	DnDNM2	0	0	0
		4	DnDNM2	0	0	0
	UT 03	1	DnDNM2	0	0.002166	0
		2	DnDNM2	0	0	0
		3	DnDNM2	0	0	0
		4	DnDNM2	0	0	0
		5	DnDNM2	0	0	0
	FGF10 40m 01	1	DnDNM2	40	0	0
		2	DnDNM2	40	0	0
		3	DnDNM2	40	0	0
		4	DnDNM2	40	0	0
		5	DnDNM2	40	0.0275652	0
	FGF10 40m 02	1	DnDNM2	40	0	0
		2	DnDNM2	40	0	0
		3	DnDNM2	40	0	0
		4	DnDNM2	40	0	0
		5	DnDNM2	40	0	0
		6	DnDNM2	40	0.000103803	0
	FGF10 40m 03	1	DnDNM2	40	0	0
		2	DnDNM2	40	0	0
		3	DnDNM2	40	0	0
		4	DnDNM2	40	0	0

## Sheet: Figure5c
Condition	Count All	Count, High GFP	%Gated, High GFP	Rep
FGF10	3502	21	0.5997	1
	3423	12	0.3506	2
	3849	12	0.3118	3
	128	0	0	4
	3634	82	2.2565	5
	3544	291	8.2111	6
FGF7	3710	2810	75.7412	1
	3798	2901	76.3823	2
	3603	1928	53.511	4
	3517	2992	85.0725	5
	3749	3026	80.7149	6
SERUM	3747	48	1.281	1
	3493	236	6.7564	2
	3605	0	0	3
	3164	85	2.6865	4
	3523	86	2.4411	5
UT	3848	1736	45.1143	1
	3842	2269	59.0578	2
	3670	1388	37.8202	3
	3676	3033	82.5082	5
	3678	1476	40.1305	6

## Sheet: Figure5d
Rep	n	T47D			HeLa			BT20
		UT	FGF7	FGF10	UT	FGF7	FGF10	UT	FGF7	FGF10
1	1	71.5909	61.1651	54.1814	101	123	68	125	95	75
	2	129.049	138.846	51.1695	102	118	69	85	98	67
	3	94.4285	84.7308	76.1584	98	112	67	95	85	68
2	1	151.258	98.4334	60.2383	89	115	78	90	86	79
	2	77.1845	139.74	57.756	103	119	81	111	95	65
	3	76.4894	105.88	53.023	105	109	69	99	101	81
3	1	66.3771	75.5085	70.678	94	94	71	105	111	85
	2	100.085	77.6059	70.4025	95	95	76	95	108	55
	3	117.182	95.0212	74.7246	104	98	79	94	93	59
4	1	116.165	72.8602	65.8475	105	81	78	106	98	62
	2	100.169	76.7161	68.0932	110	84	73	101	95	68
	3	100.021	84.0678	66.6737	90	85	65	102	94	79
5	1	120.974	74.1039	73.3381	95	90	51
	2	91.7492	91.1059	78.3927	104	85	59
	3	108.292	132.002	66.2004	95	95	81
6	1	96.8957	94.8126	77.8719	96	101	61
	2	92.1781	77.535	78.5459	97	105	52
	3	89.9112	88.0118	64.301	108	89	53

## Sheet: Figure6a
	Full Media	Starvation media	Glucose removal	Glucose-6-phosphate	Sodium Valporate	Fluspiriline	Replicate
T47D WT	102	122	158	149	154	139	1
	104	118	154	141	157	149	1
	96	125	154	135	152	149	1
	97	131	155	137	154	145	1
	99	127	152	139	159	144	1
	99.6	124.6	154.6	140.2	155.2	145.2	1
	106	126	162	153	158	143	2
	109	123	159	146	162	154	2
	98	127	156	137	154	151	2
	100	134	158	140	157	148	2
	102	130	155	142	162	147	2
	101.6	126.6	156.6	142.2	157.2	147.2	2
	98	118	154	145	150	135	3
	99	113	149	136	152	144	3
	94	123	152	133	150	147	3
	94	128	152	134	151	142	3
	96	124	149	136	156	141	3
	97.6	122.6	152.6	138.2	153.2	143.2	3
T47D FGFR2b KO	102	135	181	192	157	154	1
	105	138	175	185	164	134	1
	95	141	178	184	151	152	1
	98	142	175	189	157	135	1
	95	139	166	182	159	155	1
	99	139	175	186.4	157.6	125	1
	106	139	185	196	161	158	2
	110	143	180	190	169	139	2
	97	143	180	186	153	154	2
	101	145	178	192	160	138	2
	98	142	169	185	162	158	2
	101	141	177	188.4	159.6	127	2
	98	131	177	188	153	150	3
	100	133	170	180	159	129	3
	93	139	176	182	149	150	3
	95	139	172	186	154	132	3
	92	136	163	179	156	152	3
	97	137	173	184.4	155.6	123	3
T47D FGFR2b OE	95	115	121	121	148	134	1
	94	112	125	118	149	137	1
	98	111	129	125	145	141	1
	95	113	131	125	146	142	1
	105	119	135	126	148	145	1
	97.4	114	128.2	128	147.2	139.8	1
	99	119	125	125	152	138	2
	99	117	130	123	154	142	2
	100	113	131	127	147	143	2
	98	116	134	128	149	145	2
	108	122	138	129	151	148	2
	99.4	116	130.2	130	149.2	141.8	2
	91	111	117	117	144	130	3
	89	107	120	113	144	132	3
	96	109	127	123	143	139	3
	92	110	128	122	143	139	3
	102	116	132	123	145	142	3
	95.4	112	126.2	126	145.2	137.8	3

## Sheet: Figure6c
	Starvation media	Glucose removal	Glucose-6-phosphate	Sodium Valporate	Fluspiriline	Replicate
UT	119	125	154	145	178	1
	81	169	135	158	184	1
	95	129	122	168	185	1
	99	125	125	169	191	1
	110	153	118	171	177	1
	105	134	109	158	179	1
	123	129	158	149	182	2
	86	174	140	163	189	2
	97	131	124	170	187	2
	102	128	128	172	194	2
	113	156	121	174	180	2
	107	136	111	160	181	2
	115	121	150	141	174	3
	76	164	130	153	179	3
	93	127	120	166	183	3
	96	122	122	166	188	3
	107	150	115	168	174	3
	103	132	107	156	177	3
FGF10	67	85	102	145	179	1
	49	91	95	148	176	1
	59	95	90	151	168	1
	61	94	85	159	169	1
	45	85	75	155	171	1
	61	75	79	168	180	1
	71	89	106	149	183	2
	54	96	100	153	181	2
	61	97	92	153	170	2
	64	97	88	162	172	2
	48	88	78	158	174	2
	63	77	81	170	182	2
	63	81	98	141	175	3
	44	86	90	143	171	3
	57	93	88	149	166	3
	58	91	82	156	166	3
	42	82	72	152	168	3
	59	73	77	166	178	3

## Sheet: Figure6e
		Inhibitor
Cell line	Stimulant	DMSO	ULK1i	mTORi	Replicate
T47D	UT	105	58	125	1
		95	65	115	1
		101	72	135	1
		89	61	122	1
		111	55	127	1
		98	59	129	1
		109	62	129	2
		100	70	120	2
		103	74	137	2
		92	64	125	2
		114	58	130	2
		100	61	131	2
		101	54	121	3
		90	60	110	3
		99	70	133	3
		86	58	119	3
		108	52	124	3
		96	57	127	3
	FGF10	65	58	131	1
		59	61	118	1
		67	65	127	1
		75	57	119	1
		77	58	134	1
		63	66	122	1
		69	62	135	2
		64	66	123	2
		69	67	129	2
		78	60	122	2
		80	61	137	2
		65	68	124	2
		61	54	127	3
		54	56	113	3
		65	63	125	3
		72	54	116	3
		74	55	131	3
		61	64	120	3
HeLa	UT	109	65	127	1
		91	68	129	1
		94	71	135	1
		106	68	137	1
		102	69	138	1
		98	71	131	1
		113	69	131	2
		96	73	134	2
		96	73	137	2
		109	71	140	2
		105	72	141	2
		100	73	133	2
		105	61	123	3
		86	63	124	3
		92	69	133	3
		103	65	134	3
		99	66	135	3
		96	69	129	3
	FGF10	75	67	133	1
		85	68	138	1
		81	75	141	1
		77	71	144	1
		79	73	142	1
		83	71	129	1
		79	71	137	2
		90	73	143	2
		83	77	143	2
		80	74	147	2
		82	76	145	2
		85	73	131	2
		71	63	129	3
		80	63	133	3
		79	73	139	3
		74	68	141	3
		76	70	139	3
		81	69	127	3

## Sheet: Figure7c
Region	Cell number	FGF10	PBS
1	1	23	2
	2	13	2
	3	6	2
	4	17	5
	5	21	4
	6	33	1
	7	14	1
	8		2
	9		1
	10		1
	11		1
	12		3
2	1	16	2
	2	4	1
	3	13	0
	4	8	1
	5	8	1
	6	10	2
	7	7	2
	8	7
	9	8
	10	15
3	1	23	1
	2	23	2
	3	17	2
	4	28	3
	5	22	1
	6	24	1
	7	18	1
	8	19	0
4	1	22	4
	2	15	5
	3	5	3
	4	10	3
	5	2	2
	6	6	2
	7	12	6
	8	11	3
	9	9	4
	10	8	4
	11	12	1
	12		6
	13		2
5	1	26	6
	2	16	10
	3	34	2
	4	22	0
	5	20	1
	6	36	2
	7	34	0
	8	34	2
	9	37	1
	10		1
	11		2
	12		3
	13		5
6	1	14	2
	2	12	2
	3	12	3
	4	12	0
	5	8	0
	6	7	0
	7	6	0
	8	8	4
	9	7	3
	10	12	0
	11	4	3
	12		6
	13		4
	14		1
	15		1
7	1	61	4
	2	12	6
	3	21	4
	4	23	6
	5	14
	6	10
	7	15
	8	10
	9	19
	10	17
	11	11
	12	16
8	1	46	2
	2	32	1
	3	36	6
	4	42	2
	5	36	2
	6		2
	7		3
9	1	31	1
	2	10	2
	3	32	1
	4	24	1
	5	16
	6	25
	7	21
	8	32
	9	28
	10	24

## Sheet: Figure7e
antibody	construct	Rep	n	pULK1	FGFR2b and RAB11 overlap	FGFR2b, RAB11 and pULK1 overlap
pULK1	wtRAB11	1	1	0.422447	0.201703	0.0311088
			2	0.425847	0.234725	0.0366393
			3	0.403286	0.233861	0.0301931
		2	1	0.409442	0.249267	0.0322943
			2	0.409677	0.212594	0.0229479
			3	0.460182	0.216706	0.0285608
		3	1	0.272962	0.0441725	0.0267605
			2	0.405698	0.313171	0.0462318
			3	0.303881	0	0.041934
	DnRAB11	1	1	0.0747636	0.155616	0.00379933
			2	0.0976581	0.158563	0.00118009
		2	1	0.132558	0.170706	0.00129006
			2	0.0937849	0.279702	0.00363218
			3	0.086748	0.273329	0.000856011
		3	1	0.0689585	0.236711	3.72297e-05
			2	0.0818587	0.232878	0.000178004
			3	0.0603527	0.261753	0
			4	0.0923332	0.21599	0
			5	0.0867026	0.171028	0

[truncated: 13 more sheets: Figure7h, Figure7i, Figure 7j, Figure8a, Figure8c, Figure8d, Figure8e, SuppFig4c, SuppFig6d, SuppFig6f, SuppFig7i, SuppFig8b, SuppFig8c]
